# Supplementary material for: Protection of CpG islands against de novo DNA methylation during oogenesis is associated with the recognition site of E2f1 and E2f2
Source: Epigenetics Chromatin. 2014 Oct 21;7:26. doi: 10.1186/1756-8935-7-26 (PMC4255709; doi:10.1186/1756-8935-7-26)
Supplement: Additional file 5 — Supplementary spreadsheets. [file 1756-8935-7-26-S5.xlsx]

## Sheet: Obs_exp ratios
Distance	Zim2	Zfp787	Zfp777	Zac1	U2af1-rs1	Socs5	Snurf/Snrpn	Slc38a4	Peg13	Peg10	Nnat_621	Nnat_239	Nespas_463	Nespas_2795	Nespas_1348	Nap1l5	Mest_742	Mest_452	Mest_426	Mcts2	Kcnq1ot1	Inpp5fv2	Impact	Igf2r/Air	Grb10	Gnas-exon1a	Cdh15	Ak008011
1	0	0	0	0	0	0	0	0	0	0	0	0	0	0	0	0	0	0	0	0	0	0	0	0	0	0	0	0
2	1.44578	0.906736	0.490436	1.21673	0.303628	2.41779	2.731	5.0396	0.852878	1.40833	1.89553	0	0	1.48379	2.6253	2.05973	0.769586	0	2.331	1.73561	1.97806	1.71741	0.147776	2.51777	1.68295	1.21836	0.853606	2.6441
3	0.775194	0.910609	1.04102	0.679694	0.183925	1.20773	0	0.366972	0.512426	0.303429	0.431872	0	0	0.831507	0.802783	0.526039	0.96918	0	0	0.730994	0.522193	0.615764	0	0.158881	0.471285	1.53304	0	1.11732
4	1.0463	1.50921	1.4433	0.505732	0.753296	0.589971	1.18203	0	0.76297	1.01874	1.31955	4.40529	2.079	0.973637	1.39082	1.287	0.586969	1.00604	0.943396	1.22429	0.850629	1.61355	0.43611	0.157803	0.333578	0.319387	0	0.565611
5	0.265252	0.30303	0.626305	1.01386	0.363042	1.21581	0.57241	0.324886	0.993295	1.22499	0.64697	2.15517	0.974659	0.453206	1.14449	1.01781	1.59394	0	2.7027	1.22639	0.695048	0.994827	2.91284	0.477783	1.85837	0.768167	1.65769	0.565611
6	1.33049	1.21212	1.0352	1.0118	0.545752	1.19617	0.610874	0.330033	1.25534	0.829703	0.868244	2.2779	1.0142	2.04747	1.96133	1.82529	1.34512	1.0142	0.959693	0.71908	1.38624	1.84237	0.45208	0.631712	1.13964	1.23993	2.89615	2.22469
7	1.29066	1.22026	0.848716	1.50225	1.4823	1.79964	1.12867	2.33957	0.496524	1.33979	1.49317	0	1.02249	0.378788	2.53807	1.3151	1.53345	0	2.7959	1.9517	1.03591	1.87461	0.682051	1.12233	1.20571	0.780031	1.61812	1.64384
8	1.84017	0.617665	0.84246	0.992228	2.02132	2.52845	0.599161	1.30676	2.46975	1.21815	1.31406	2.24719	0	1.14268	2.51889	0.523697	0.592417	1.99203	0.887311	0.734754	1.56767	0.784929	0.452745	1.43062	2.15895	0.460971	0	1.14877
9	1.55642	1.95401	0.824232	1.34748	0.554529	2.99581	1.18624	2.58314	0.250815	2.25965	1.10229	4.6729	0	1.50263	1.67645	2.11193	1.36479	2.04918	0	1.45808	0.699913	1.84313	1.36178	1.59617	0.333734	1.27105	0.395883	1.76471	1.45418
10	1.07152	1.06952	1.47617	1.19027	1.67193	1.86683	1.14286	0.334784	2.51067	0.41632	0.886721	0	0.974659	0.919258	1.11951	0.786576	0.591716	2.04082	3.72787	1.00125	1.77305	1.43091	4.25483	1.59541	2.27318	1.24243	0.827472	0
11	2.10859	0.921093	1.24533	1.52465	1.324	0.609756	0	0.673854	0.506971	0.413095	0.669344	0	3.19489	0.612745	1.69109	1.57192	0.810866	0	0	1.45173	1.55629	1.23254	0.111557	0.943396	0.99681	1.10654	1.70648	0.564334
12	0.786576	0.753239	0.832466	0.668226	0.367444	0.635324	1.15407	0	1.25031	1.03734	0.43592	0	4.158	1.14216	0.845309	2.09205	1.19308	0	3.97219	1.23457	0.533333	1.0269	0.575242	1.25766	0.876011	1.10115	1.69492	1.64835
13	0.797872	0.899281	1.04954	0.850196	0.187793	0.60423	1.15942	0.643501	0.783904	0.722245	0.919963	2.29358	1.02669	0.60855	1.14515	0.774194	0.807265	0	0	0.999001	1.93594	1.40056	0.11396	0.481155	1.67314	0.926927	2.0475	2.32423
14	0.261643	0.9113	1.45621	1.501	0.381752	0	0.601685	3.94997	1.02302	1.34409	0.895456	2.25734	0	1.21905	0.56164	0.518269	1.94175	0	0	1.22279	1.02652	1.42682	1.14012	0.483559	0.608108	1.11217	0.424088	0.545852
15	1.31268	1.05932	0.42346	1.00942	0.368121	2.43457	0.601323	0.330142	1.01574	0.928697	0.883783	0	2.0429	1.14399	1.70261	1.8548	1.0006	0.974659	0.938967	1.02041	1.39787	1.00847	3.0037	1.59058	1.90866	0.945776	0.418936	2.41692
16	0.518135	0.622665	1.90034	1.34026	1.49254	0.62461	2.36267	1.69664	2.27503	1.04221	1.35257	0	1.03627	1.146	1.12233	1.03869	0.814332	1.05374	0	1.00781	0.355935	2.02265	0.680504	0.944733	1.00929	1.07742	0.835771	0
17	1.56781	1.23648	0.621247	1.70097	0.904814	1.22549	1.22324	1.6818	0.504923	1.44553	1.57303	2.34742	1.04932	0.904568	1.10711	0.525762	1.78962	2.90135	0	1.00402	0.704722	0.60741	0.793831	0.816727	1.08086	0.628536	1.73385	3.517
18	1.85283	0.459137	1.48746	1.33023	2.96516	1.90235	2.42424	0	1.77081	0.620604	0.668151	2.27273	1.03413	0.982096	0.886001	1.88273	0.787867	0	1.87266	1.21921	2.14286	2.41497	0.11334	1.27085	1.35916	0.618429	0.851426	1.15407	1.29798
19	1.3217	0.9275	1.25945	0.849618	1.31926	0.609013	1.23993	0.685636	0.252207	0.726066	1.10668	2.41546	0	0.911993	0.276855	0.796813	1.22549	0.993049	1.9305	1.24409	1.39909	0.822368	1.13122	1.11164	1.3508	0.929944	0.843882	2.31884
20	1.30924	0.932981	1.88285	0.684932	0.562008	0.616523	0.596659	0	2.51889	1.99685	0.868621	0	0	1.05916	1.19048	1.78845	1.54054	1.03306	0.919118	0.759686	0.52567	1.63432	3.3071	1.11607	1.66911	0.469337	1.66945	1.17302
21	0.529942	1.53822	0.861883	1.35685	1.11773	0	0.576369	1.73611	1.28899	0.932256	0.449135	0	2.01005	1.14565	0.56243	2.07954	0.823723	1.05042	0	1.00503	0.849329	1.42682	0.788999	0.645786	1.94553	1.10445	0	0.565291
22	0.266951	0.62637	0.822368	1.38504	0.186324	1.92678	0.605694	0	0.521648	1.64524	1.12334	2.11864	2.07039	0.988518	0.84507	1.05708	1.18367	0	0	1.2639	0.355366	2.0674	1.13817	0.968836	1.15717	0.629921	0.426985	1.73511
23	0.534188	1.1008	1.24095	1.36612	0.744186	0	1.78891	4.81928	0.772599	1.05787	1.34258	2.32019	0	0.915891	1.44886	0.794281	1.22424	1.02459	1.00908	1.5121	1.07066	1.0248	0.340599	1.28246	1.48198	1.11982	1.63599	0.580383
24	0.523423	0.778938	0.839454	0.874432	0.564228	2.57235	1.77305	0	0.768443	1.22649	1.12714	0	1.05374	1.27868	1.10162	1.58898	1.0022	1.05597	0	0.752823	0.531915	0.817494	0.794552	0.664231	0.816104	1.44416	1.69779	2.97089
25	0.779221	0.768403	0.208899	1.02828	1.12108	2.00535	0.626566	0.994365	0	1.75511	1.34439	0	3.01508	0.910194	0.57554	1.33369	0.985804	1.02881	0.957854	1.2566	2.11193	1.66424	2.26937	1.43747	1.48789	1.09478	0	1.1274
26	0.795545	0.775314	1.66701	1.01902	1.69843	1.85989	0.626174	1.00705	1.53925	1.04482	1.99512	0	3.20856	1.2986	0.86881	1.05291	1.58888	3.05499	1.02354	0.522466	1.07991	1.01502	1.27389	0.488122	1.15757	2.20022	0.838223	1.67038
27	1.05876	1.38675	1.48968	1.70097	0.373832	0.647668	0.607533	0.340483	1.01291	0.825849	0.453926	7.109	1.04058	1.21877	1.40489	2.15285	1.38751	0.998004	0.978474	0.770812	1.02775	3.06435	0.684229	1.27673	1.29401	0.797957	1.2605	0.588582	1.31976
28	2.13561	1.08848	0.851064	1.04004	2.23173	0.648929	0	3.40368	1.55199	0.926975	0.672043	0	1.0395	1.05716	0.571755	0.268817	0.806452	1.04493	0.961538	1.0433	0.716332	1.23788	0.227041	0.980713	1.35897	1.41755	0.867679	1.15207
29	0	1.10063	0.632244	1.18664	1.46601	1.99071	0	0	0.765111	3.3763	1.61105	0	1.02564	1.07288	0.287853	1.05485	1.01379	2.09424	0.981354	1.7717	1.37812	1.82371	1.03675	0.648298	1.42809	0.799105	2.11864	0.582072
30	1.34156	0.768167	1.47804	0.526223	0.936505	2.66667	1.20337	2.6936	2.04971	0.520346	0.907441	0	2.04708	1.29534	0.555864	0.803859	1.45773	0	1.97824	0.758342	0.890472	1.23178	1.95627	0.647564	1.96744	1.44323	1.29199	1.78891
31	1.05235	1.7118	1.04145	1.02881	0.92115	1.29116	1.19474	0.671817	0.760456	1.3634	0.463714	5.19481	0	1.41664	1.16279	1.33761	1.40506	0	0	1.27291	0.877347	1.02166	1.5929	0.657787	1.21376	0.802697	1.25261	0.601685
32	0.794281	0.469631	0.838926	1.22143	0.567752	1.89994	1.23381	0	0.259403	0.509996	1.82774	0	1.08932	1.45773	0.866051	0	0.811359	0	2.03046	0.516129	2.48712	0.610128	0.571429	0.966806	0.960549	2.05664	0.428082	3.50058
33	0.539957	0.63745	0.628009	1.91138	0.369004	0.680272	1.84729	0	1.02854	1.46184	1.83318	2.40385	1.0142	1.22277	1.42167	1.86966	1.02902	0	0.992063	0.762583	1.25471	1.04167	0.116564	0.804894	0.944797	0.476417	0.890076	1.23153
34	1.06866	1.86018	0.85034	0.516885	0.941797	3.28515	0	2.08551	1.2987	0.830048	0.910539	0	1.09649	0.763884	1.14384	0.54407	0.809553	1.06383	0	0.792812	1.22807	1.42537	0.340097	1.78398	1.37941	0.956938	1.73989	2.33645
35	1.64429	0.637959	1.06247	1.21803	1.15053	1.29116	1.29116	2.34742	0.256937	1.54321	0.926999	2.5	1.07411	0.843106	2.03016	1.3488	1.67049	0	1.00705	0.515066	0.891107	1.02775	1.85207	1.28535	1.56271	1.61499	1.69563	1.15009
36	0.789266	1.70411	0.641711	1.5411	2.39146	1.35777	1.26984	1.03663	1.52439	0.949968	1.40351	2.49377	1.07759	1.41099	1.19474	2.39362	1.41157	1.09529	1.04167	1.54879	1.78126	1.65289	1.36721	1.94395	1.01475	0.316756	0.426985	0.57971
37	0.824402	0.938967	1.06474	1.22742	1.14155	1.93924	2.44798	6.94927	1.27714	1.04004	0.922297	2.57732	2.12993	1.21729	0.576037	0.824176	0.628799	2.09205	3.10238	1.02485	0.890313	1.24404	0.791408	0.811557	1.50541	1.45584	0.428633	1.19617	1.50962
38	2.09479	1.09925	0.865988	1.22292	0.749625	1.92184	1.82482	0	1.81865	1.78328	0.910539	0	1.001	0.849224	1.75695	1.33369	0.820681	2.1978	1.03627	1.3224	1.42121	1.63332	0.565163	1.30399	1.23643	0.809192	0.858369	0
39	0.806452	0.94682	1.26609	1.20898	1.14025	2.01207	2.49221	2.1322	0.760071	1.04406	1.17233	2.51256	0	1.44972	0.579206	1.3488	1.6417	2.08117	0.971817	1.02722	1.08479	0.84317	0.691483	0.829463	0.953743	1.14062	1.28315	2.30017
40	0	0.781006	1.07066	1.22228	0.760746	0.677507	2.43309	0.352113	0.497141	0.718686	1.15554	0	1.11857	0.835485	0.860832	0.548697	1.24818	0	0.965251	1.59659	0.352113	1.04058	1.95156	0.804376	1.65119	0.962927	3.03162	0

## Sheet: CGIs_transcripts_Annotation
G_ID	CGI_Chr	CGI_Start	CGI_End	Anno_Name	Anno_Promoter	H3K4me3_LogFC	H3K4me3_Pvalue	H3K4me3_Adj_Pvalue	Cuff_trans_id	Ref_trans_id	Transcript_Chr	Transcript_Start	Transcript_End	Strand	Class_code	FPKM	Class	Anno_Class	PPM_DMR	Goocyte_Methy	Goocyte_Unmethy	GK_Blast	K_ESCs	MeDIP500_FDR	MeDIP500_Log2	MedIP1000_FDR	MedIP1000_Log2	E85_WT_Abs	E85_MUT_Abs	E85_Relative_FDR	E85_Relative_Log2	Adult_Liver	LogFC_TSS	Pvalue_TSS	Adj_Pvalue_TSS
#1-1	chr1	3521704	3522001	Xkr4	0	-0.40601	0.0900766	0.65034	-	NULL	NULL	NULL	NULL	NULL	NULL	NULL	-	Intra	0	0	0	0	1	NULL	NULL	NULL	NULL	1.7069	1.17081	0	-0.304902	1.60556	NULL	NULL	NULL
#1-2	chr1	3660534	3662758	Xkr4	3	0.0968567	0.675527	0.931357	CUFF.6.1	Xkr4	chr1	3661102	3661601	-	o	1	PA	PA	0	0	0	0	0	NULL	NULL	NULL	NULL	0.0291856	0.0748759	0	-0.085846	0.0905331	0.45653	0.390656	0.65882
#1-3	chr1	4342401	4342647	Rp1h	0	-0.592569	0.0221139	0.531115	CUFF.12.1	Rp1_dup1	chr1	4340164	4399277	-	j	1	Intra	Intra	0	0	0	0	1	NULL	NULL	NULL	NULL	1.50589	1.38467	0	-0.406808	1.06041	-1.64049	0.00951037	0.347902
#1-4	chr1	4481701	4483872	Sox17	1	0.294194	0.225516	0.758266	-	NULL	NULL	NULL	NULL	NULL	NULL	NULL	-	PA	0	0	0	0	0	NULL	NULL	NULL	NULL	0.0296163	0.050964	0	-0.356942	0.095894	NULL	NULL	NULL
#1-5	chr1	4486844	4487798	Sox17	1	0.334875	0.221565	0.756571	-	NULL	NULL	NULL	NULL	NULL	NULL	NULL	-	PA	0	0	0	0	0	NULL	NULL	NULL	NULL	0.0292375	0.048	0	-0.909909	0.0737435	NULL	NULL	NULL
#1-6	chr1	4561580	4562290	null	0	-0.219944	0.32907	0.809109	-	NULL	NULL	NULL	NULL	NULL	NULL	NULL	-	Inter	0	0	1	0	0	NULL	NULL	NULL	NULL	0.02	0.0469452	0	1.10661	0.0913829	NULL	NULL	NULL
#1-7	chr1	4678210	4678558	null	0	0.0808045	0.723469	0.94021	-	NULL	NULL	NULL	NULL	NULL	NULL	NULL	-	Inter	0	0	0	0	1	NULL	NULL	NULL	NULL	1.30037	0.763707	0	-0.861619	1.20792	NULL	NULL	NULL
#1-8	chr1	4775461	4776078	Mrpl15	3	0.103731	0.643214	0.923203	CUFF.8.1	Mrpl15	chr1	4766464	4775813	-	=	1	PA	PA	0	0	0	0	0	NULL	NULL	NULL	NULL	0.030483	0.03	0	-0.402015	0.158371	0.373815	0.334063	0.614134
#1-9	chr1	4797522	4798375	Lypla1	3	-0.0582656	0.805316	0.960277	CUFF.13.1	Lypla1	chr1	4797897	4836257	+	=	1	PA	PA	0	0	1	0	0	NULL	NULL	NULL	NULL	0.0210619	0.03	0	0.703736	0.118888	-0.08553	0.834743	0.932209
#1-10	chr1	4847489	4848556	Tcea1	3	-0.109877	0.623637	0.91678	CUFF.36.1	Tcea1	chr1	4847519	4887980	+	=	0.5	PA	PA	0	0	1	0	0	NULL	NULL	NULL	NULL	0.0473095	0.0509951	0	0.63314	0.181334	-0.304167	0.42876	0.687549
#1-10	chr1	4847489	4848556	Tcea1	3	-0.109877	0.623637	0.91678	CUFF.36.2	Tcea1_dup1	chr1	4847519	4887980	+	=	0.75	PA	PA	0	0	1	0	0	NULL	NULL	NULL	NULL	0.0473095	0.0509951	0	0.63314	0.181334	-0.304167	0.42876	0.687549
#1-11	chr1	5008284	5011212	Rgs20	3	-0.138478	0.534784	0.891146	-	NULL	NULL	NULL	NULL	NULL	NULL	NULL	-	PA	0	0	0	0	0	NULL	NULL	NULL	NULL	0.0427698	0.0466626	0	0.226994	0.106705	NULL	NULL	NULL
#1-12	chr1	5012900	5013139	Rgs20	0	-0.138478	0.534784	0.891146	-	NULL	NULL	NULL	NULL	NULL	NULL	NULL	-	Intra	0	0	0	0	0	NULL	NULL	NULL	NULL	0.0282845	0.03	-100	-100	0.124979	NULL	NULL	NULL
#1-13	chr1	5013583	5013914	Rgs20	0	-0.138478	0.534784	0.891146	-	NULL	NULL	NULL	NULL	NULL	NULL	NULL	-	Intra	0	0	0	0	0	NULL	NULL	NULL	NULL	0.0567372	0.0577311	0	-0.716072	0.183693	NULL	NULL	NULL
#1-14	chr1	5073002	5073623	Atp6v1h	3	-0.298579	0.201633	0.743479	CUFF.19.1	Atp6v1h	chr1	5073133	5152607	+	=	1	PA	PA	0	0	1	0	0	NULL	NULL	NULL	NULL	0.0373008	0.03	-100	-100	0.0983706	-0.912304	0.0923912	0.383886
#1-15	chr1	5906367	5907597	Npbwr1	2	0.0340427	0.886487	0.977305	-	NULL	NULL	NULL	NULL	NULL	NULL	NULL	-	PA	0	0	0	0	0	NULL	NULL	NULL	NULL	0.370746	0.140921	0	-0.322914	0.182448	NULL	NULL	NULL
#1-16	chr1	6204211	6205672	4732440D04Rik	3	0.149522	0.520159	0.887794	CUFF.20.1	Rb1cc1	chr1	6204667	6265636	+	=	0.5	PA	PA	0	0	0	0	0	NULL	NULL	NULL	NULL	0.0575758	0.0445554	0	-0.107578	0.0917975	0.254525	0.541531	0.769846
#1-17	chr1	6349111	6349618	null	1	-0.298579	0.201633	0.743479	-	NULL	NULL	NULL	NULL	NULL	NULL	NULL	-	Inter	0	0	1	0	0	NULL	NULL	NULL	NULL	0.0357841	0.0310345	0	0.0644333	0.0717687	NULL	NULL	NULL
#1-18	chr1	6372847	6373372	null	0	-0.279329	0.227457	0.758266	-	NULL	NULL	NULL	NULL	NULL	NULL	NULL	-	Inter	0	0	0	0	0	NULL	NULL	NULL	NULL	0.0348339	0.047069	-100	-100	0.0870991	NULL	NULL	NULL
#1-19	chr1	6430939	6431965	null	0	-0.387277	0.096597	0.658857	CUFF.25.1	-	chr1	6431065	6433299	.	u	1	E	Inter	0	1	0	0	0	NULL	NULL	NULL	NULL	0.0623758	0.136988	0	0.218016	0.1247	NULL	NULL	NULL
#1-20	chr1	7078466	7079524	Pcmtd1	3	0.383909	0.0989424	0.660767	CUFF.34.1	Pcmtd1	chr1	7079009	7160049	+	=	1	PA	PA	0	0	0	0	0	NULL	NULL	NULL	NULL	0.0618024	0.0568788	0	0.535381	0.0675739	0.557066	0.176996	0.472524
#1-21	chr1	7387761	7388790	null	1	0.026081	0.910112	0.981878	CUFF.46.1	-	chr1	7387767	7388130	.	u	1	PA	Inter	0	0	0	0	0	NULL	NULL	NULL	NULL	0.0521672	0.0777586	0	-0.383158	0.082141	NULL	NULL	NULL
#1-22	chr1	9288766	9290260	null	2	-0.224116	0.333778	0.810573	-	NULL	NULL	NULL	NULL	NULL	NULL	NULL	-	Inter	0	0	0	0	0	NULL	NULL	NULL	NULL	0.0480709	0.0373815	0	-0.344589	0.13703	NULL	NULL	NULL
#1-23	chr1	9535128	9536320	Rrs1	3	-0.110433	0.626473	0.917077	CUFF.58.1	Rrs1	chr1	9535435	9537507	+	=	1	PA	PA	0	0	0	0	0	NULL	NULL	NULL	NULL	0.235049	0.263605	0	0.198381	0.512135	-0.0195519	0.954895	0.983914
#1-24	chr1	9639390	9639549	null	0	-0.0158747	0.942912	0.988296	-	NULL	NULL	NULL	NULL	NULL	NULL	NULL	-	Inter	0	0	0	0	0	NULL	NULL	NULL	NULL	0.328428	0.439748	0	0.696145	0.308679	NULL	NULL	NULL
#1-25	chr1	9689745	9691183	Mybl1	3	-0.109104	0.628592	0.917395	CUFF.62.1	Mybl1	chr1	9659073	9690407	-	=	1	PA	PA	0	0	0	0	0	NULL	NULL	NULL	NULL	0.0339972	0.0588073	0	0.200848	0.0820441	0.0175746	0.970334	0.990489
#1-26	chr1	9737534	9738829	Vcpip1	3	-0.0522783	0.819335	0.963402	CUFF.80.1	Vcpip1	chr1	9710742	9738536	-	=	1	PA	PA	0	0	1	0	0	NULL	NULL	NULL	NULL	0.121556	0.093001	0	-1.61477	0.175764	0.0482249	0.922185	0.969237
#1-27	chr1	9787763	9788832	Sgk3	3	-0.184135	0.411866	0.850633	-	NULL	NULL	NULL	NULL	NULL	NULL	NULL	-	PA	0	0	1	0	0	NULL	NULL	NULL	NULL	0.0381489	0.0300382	0	0.0644333	0.114111	NULL	NULL	NULL
#1-28	chr1	9838119	9838856	Sgk3	2	-0.0375222	0.868413	0.97446	-	NULL	NULL	NULL	NULL	NULL	NULL	NULL	-	PA	0	0	0	0	0	NULL	NULL	NULL	NULL	0.0243668	0.030312	0	-0.107578	0.0918044	NULL	NULL	NULL
#1-29	chr1	9933769	9934566	null	2	0.475188	0.0503041	0.597801	CUFF.68.1	Snhg6	chr1	9932111	9934272	-	=	1	PA	Inter	0	0	1	0	0	NULL	NULL	NULL	NULL	0.101613	0.0681649	0	1.17468	0.15341	0.569218	0.16838	0.463477
#1-30	chr1	9957009	9958504	null	0	0.310955	0.175075	0.721659	CUFF.75.1	Ppp1r42	chr1	9957121	9957669	.	p	1	PA	Inter	0	0	1	0	0	NULL	NULL	NULL	NULL	0.0615205	0.0773835	0	0.566265	0.0787561	NULL	NULL	NULL
#1-30	chr1	9957009	9958504	null	0	0.310955	0.175075	0.721659	CUFF.76.1	Ppp1r42	chr1	9957729	9958025	.	p	1	PA	Inter	0	0	1	0	0	NULL	NULL	NULL	NULL	0.0615205	0.0773835	0	0.566265	0.0787561	NULL	NULL	NULL
#1-31	chr1	10027636	10028524	Cops5	3	-0.0867063	0.71776	0.939094	CUFF.77.1	Cops5	chr1	10014688	10028264	-	=	1	PA	PA	0	0	0	0	0	NULL	NULL	NULL	NULL	0.0623111	0.100932	0	0.343164	0.194854	0.17298	0.647383	0.833868
#1-32	chr1	10029602	10030407	Cspp1	2	-0.0867063	0.71776	0.939094	-	NULL	NULL	NULL	NULL	NULL	NULL	NULL	-	PA	0	0	1	0	0	NULL	NULL	NULL	NULL	0.0313168	0.0560294	0	-0.909909	0.0696415	NULL	NULL	NULL
#1-33	chr1	10222067	10223593	Arfgef1	3	0.0753788	0.735435	0.942186	CUFF.86.1	Arfgef1	chr1	10127601	10223506	-	=	1	PA	PA	0	0	1	0	0	NULL	NULL	NULL	NULL	0.030989	0.0781978	0	-0.249658	0.0946741	0.208349	0.574966	0.789114
#1-34	chr1	10983344	10984191	Prex2	3	0.00670487	0.976291	0.995282	-	NULL	NULL	NULL	NULL	NULL	NULL	NULL	-	PA	0	0	1	0	0	NULL	NULL	NULL	NULL	0.0369826	0.0657192	0	0.772669	0.0669445	NULL	NULL	NULL
#1-35	chr1	11319634	11319847	null	0	-0.0787818	0.725193	0.94091	-	NULL	NULL	NULL	NULL	NULL	NULL	NULL	-	Inter	0	0	0	0	0	NULL	NULL	NULL	NULL	0.0929577	0.0442254	0	-0.402015	0.134131	NULL	NULL	NULL
#1-36	chr1	11403955	11404699	AC102654.7	3	0.043768	0.850683	0.972006	CUFF.101.1	A830018L16Rik_dup2	chr1	11404314	11508785	+	c	1	PA	PA	0	0	0	0	0	NULL	NULL	NULL	NULL	0	0.0624627	0	1.17468	0.0969834	0.0730128	0.866285	0.946351
#1-37	chr1	12826111	12826339	Sulf1	0	-0.577372	0.021571	0.530958	-	NULL	NULL	NULL	NULL	NULL	NULL	NULL	-	Intra	0	0	0	0	0	NULL	NULL	NULL	NULL	0.02	0.03	-100	-100	0.0640351	NULL	NULL	NULL
#1-38	chr1	12980176	12983018	Slco5a1	3	-0.00421417	0.984827	0.997778	-	NULL	NULL	NULL	NULL	NULL	NULL	NULL	-	PA	0	0	0	0	0	NULL	NULL	NULL	NULL	0.108567	0.163223	0	0.0154092	0.168956	NULL	NULL	NULL
#1-39	chr1	13116368	13116882	Prdm14	0	-0.0581758	0.80228	0.960277	-	NULL	NULL	NULL	NULL	NULL	NULL	NULL	-	Intra	0	0	1	0	0	NULL	NULL	NULL	NULL	0.02	0.0323721	-100	-100	0.0616964	NULL	NULL	NULL
#1-40	chr1	13118552	13118803	null	0	-0.0581758	0.80228	0.960277	-	NULL	NULL	NULL	NULL	NULL	NULL	NULL	-	Inter	0	0	0	0	0	NULL	NULL	NULL	NULL	0.149004	0.03	0	-1.33436	0.110876	NULL	NULL	NULL
#1-41	chr1	13362293	13364973	Ncoa2	3	-0.135619	0.544681	0.89498	CUFF.123.1	Ncoa2	chr1	13129272	13364125	-	=	1	PA	PA	0	0	0	0	0	NULL	NULL	NULL	NULL	0.0357478	0.0550725	0	-0.515954	0.0852454	-0.0921165	0.843989	0.934901
#1-42	chr1	13521762	13521923	null	0	-0.124987	0.582515	0.903478	-	NULL	NULL	NULL	NULL	NULL	NULL	NULL	-	Inter	0	0	0	0	0	NULL	NULL	NULL	NULL	0.171863	0.104534	0	-0.581076	0.222422	NULL	NULL	NULL
#1-43	chr1	13579164	13580409	Tram1	3	-0.0178001	0.936502	0.987684	CUFF.117.1	Tram1	chr1	13554796	13580030	-	=	1	PA	PA	0	0	0	0	0	NULL	NULL	NULL	NULL	0.150818	0.229301	-100	-100	0.0999485	-0.396832	0.335188	0.615027
#1-44	chr1	13650145	13650855	Lactb2	3	0.0158066	0.949822	0.988862	CUFF.122.1	Lactb2	chr1	13616089	13650610	-	=	0.375	PA	PA	0	0	1	0	0	NULL	NULL	NULL	NULL	0.0215306	0.04875	-100	-100	0.0676347	-0.118044	0.841243	0.934155
#1-45	chr1	14299748	14300241	Eya1	3	0.867417	0.00136539	0.447941	CUFF.151.2	Eya1	chr1	14159045	14300508	-	j	0.833333	PA	PA	0	0	0	0	0	NULL	NULL	NULL	NULL	0.0367308	0.03	0	0.608494	0.0983098	1.0992	0.0321571	0.347902
#1-45	chr1	14299748	14300241	Eya1	3	0.867417	0.00136539	0.447941	CUFF.151.3	Eya1	chr1	14159045	14300353	-	=	0.666667	PA	PA	0	0	0	0	0	NULL	NULL	NULL	NULL	0.0367308	0.03	0	0.608494	0.0983098	1.0992	0.0321571	0.347902
#1-45	chr1	14299748	14300241	Eya1	3	0.867417	0.00136539	0.447941	CUFF.151.4	Eya1	chr1	14159045	14300508	-	j	0.333333	PA	PA	0	0	0	0	0	NULL	NULL	NULL	NULL	0.0367308	0.03	0	0.608494	0.0983098	1.0992	0.0321571	0.347902
#1-46	chr1	14496482	14497331	null	0	-0.125072	0.579492	0.90229	-	NULL	NULL	NULL	NULL	NULL	NULL	NULL	-	Inter	0	0	0	0	0	NULL	NULL	NULL	NULL	0.0765918	0	0	-1.13769	0.0611196	NULL	NULL	NULL
#1-47	chr1	14745096	14746330	Msc	3	-0.176991	0.430134	0.856658	-	NULL	NULL	NULL	NULL	NULL	NULL	NULL	-	PA	0	0	0	0	0	NULL	NULL	NULL	NULL	0.0749072	0.103921	0	-0.107578	0.10272	NULL	NULL	NULL
#1-48	chr1	14908670	14909003	Trpa1	3	-0.0604953	0.794348	0.95822	CUFF.124.1	Trpa1	chr1	14862681	14909025	-	=	1	PA	PA	0	0	0	0	0	NULL	NULL	NULL	NULL	0.0478679	0.03	0	-0.402015	0.110178	-0.196693	0.665785	0.844092
#1-49	chr1	15276371	15277647	null	0	0.167072	0.462606	0.870974	CUFF.129.1	-	chr1	15276029	15277567	+	u	1	PA	Inter	0	0	1	0	0	NULL	NULL	NULL	NULL	0.0207028	0.0344282	0	1.10661	0.0616445	0.244127	0.599478	0.804697
#1-50	chr1	15641196	15641458	null	0	0.223518	0.321827	0.804634	-	NULL	NULL	NULL	NULL	NULL	NULL	NULL	-	Inter	0	0	0	0	1	NULL	NULL	NULL	NULL	0.547748	0.441756	0	-0.264376	0.368608	NULL	NULL	NULL
#1-51	chr1	15795557	15796452	Terf1	3	-0.000358035	0.998713	0.99981	CUFF.135.1	Terf1	chr1	15795676	15833644	+	=	1	PA	PA	0	0	0	0	0	NULL	NULL	NULL	NULL	0.02	0	0	-0.639302	0.127593	0.0348878	0.920562	0.968558
#1-52	chr1	15882385	15883122	Gm106	3	-0.328	0.16392	0.714527	-	NULL	NULL	NULL	NULL	NULL	NULL	NULL	-	PA	0	1	0	0	0	NULL	NULL	NULL	NULL	0.089251	0.0849204	0	0.171891	0.130843	NULL	NULL	NULL
#1-53	chr1	16082890	16083575	4930444P10Rik	2	-0.337439	0.163529	0.713884	-	NULL	NULL	NULL	NULL	NULL	NULL	NULL	-	PA	0	1	0	0	0	NULL	NULL	NULL	NULL	0.12527	0.11609	0	-0.41507	0.116018	NULL	NULL	NULL
#1-54	chr1	16094182	16096604	Rpl7	3	0.423679	0.0726272	0.632219	CUFF.142.1	Rpl7	chr1	16091377	16094509	-	=	1	PA	PA	0	0	1	0	0	NULL	NULL	NULL	NULL	0.0326029	0.0385687	0	-0.105938	0.0922866	0.668448	0.13397	0.428751
#1-54	chr1	16094182	16096604	Rpl7	3	0.423679	0.0726272	0.632219	CUFF.144.1	Rdh10	chr1	16094716	16123807	+	=	1	PA	PA	0	0	1	0	0	NULL	NULL	NULL	NULL	0.0326029	0.0385687	0	-0.105938	0.0922866	0.668448	0.13397	0.428751
#1-55	chr1	16508614	16510273	Stau2	3	-0.383061	0.10186	0.661096	CUFF.161.1	Stau2	chr1	16221172	16509408	-	c	1	PA	PA	0	0	0	0	0	NULL	NULL	NULL	NULL	0.0900301	0.109582	0	0.755153	0.105798	0.140566	0.718004	0.874013
#1-55	chr1	16508614	16510273	Stau2	3	-0.383061	0.10186	0.661096	CUFF.161.2	Stau2_dup1	chr1	16221172	16509408	-	c	1	PA	PA	0	0	0	0	0	NULL	NULL	NULL	NULL	0.0900301	0.109582	0	0.755153	0.105798	0.140566	0.718004	0.874013
#1-55	chr1	16508614	16510273	Stau2	3	-0.383061	0.10186	0.661096	CUFF.161.3	Stau2	chr1	16334362	16509408	-	j	1	PA	PA	0	0	0	0	0	NULL	NULL	NULL	NULL	0.0900301	0.109582	0	0.755153	0.105798	0.140566	0.718004	0.874013
#1-55	chr1	16508614	16510273	Stau2	3	-0.383061	0.10186	0.661096	CUFF.161.4	Stau2	chr1	16334362	16509394	-	j	1	PA	PA	0	0	0	0	0	NULL	NULL	NULL	NULL	0.0900301	0.109582	0	0.755153	0.105798	0.140566	0.718004	0.874013
#1-56	chr1	16608552	16609661	Ube2w	3	0.649678	0.0109747	0.509873	CUFF.147.1	Ube2w	chr1	16558950	16609970	-	=	1	PA	PA	0	0	0	0	0	NULL	NULL	NULL	NULL	0.0599502	0.0306598	-100	-100	0.0728631	0.914686	0.0528873	0.35133
#1-57	chr1	16646528	16647310	Tceb1	3	0.495341	0.0533717	0.605846	CUFF.148.1	Tceb1	chr1	16646347	16646743	.	i	1	E	PA	0	0	0	0	0	NULL	NULL	NULL	NULL	0.0230244	0.03	0	0.206479	0.0967191	NULL	NULL	NULL
#1-57	chr1	16646528	16647310	Tceb1	3	0.495341	0.0533717	0.605846	CUFF.150.1	Tceb1	chr1	16646916	16647193	-	o	1	PA	PA	0	0	0	0	0	NULL	NULL	NULL	NULL	0.0230244	0.03	0	0.206479	0.0967191	0.85893	0.147782	0.4448
#1-58	chr1	16655077	16655771	Tmem70	3	-0.0805766	0.718382	0.93925	CUFF.156.1	Tmem70	chr1	16655151	16668330	+	=	1	PA	PA	0	0	1	0	0	NULL	NULL	NULL	NULL	0.0716812	0.0307109	0	-0.973835	0.0899938	-0.164027	0.712724	0.870902
#1-59	chr1	17081627	17082170	Jph1	0	-0.611924	0.0159841	0.521234	CUFF.164.1	Jph1	chr1	17082071	17087932	-	c	1	Intra	Intra	0	0	0	0	1	NULL	NULL	NULL	NULL	2.82856	2.46729	0	0.00133898	2.88206	0.169434	0.738559	0.883799
#1-59	chr1	17081627	17082170	Jph1	0	-0.611924	0.0159841	0.521234	CUFF.167.1	Jph1	chr1	17006122	17082017	-	c	1	PA	Intra	0	0	0	0	1	NULL	NULL	NULL	NULL	2.82856	2.46729	0	0.00133898	2.88206	-1.0827	0.0485056	0.349942
#1-60	chr1	17086734	17088275	Jph1	3	-0.0448964	0.859661	0.972829	CUFF.164.1	Jph1	chr1	17082071	17087932	-	c	1	PA	PA	0	0	1	0	0	NULL	NULL	NULL	NULL	0.0379221	0.0467339	0	-0.529193	0.0995709	0.169434	0.738559	0.883799
#1-61	chr1	17135423	17135880	Gdap1	3	-0.396386	0.162436	0.713588	CUFF.168.1	Gdap1	chr1	17135476	17154376	+	=	0.583333	PA	PA	0	0	0	0	0	NULL	NULL	NULL	NULL	0.02	0	0	-0.402015	0.109381	-1.16217	0.13416	0.428887
#1-62	chr1	18047809	18049142	null	0	0.272404	0.281907	0.78646	-	NULL	NULL	NULL	NULL	NULL	NULL	NULL	-	Inter	0	0	1	0	0	NULL	NULL	NULL	NULL	0.0320418	0.0447655	0	-0.249658	0.150513	NULL	NULL	NULL
#1-63	chr1	19087025	19087249	null	0	-0.178543	0.431946	0.857482	-	NULL	NULL	NULL	NULL	NULL	NULL	NULL	-	Inter	0	0	1	0	0	NULL	NULL	NULL	NULL	0.06625	0.0423214	-100	-100	0.0427679	NULL	NULL	NULL
#1-64	chr1	19094172	19094996	Tcfap2d	0	0.202045	0.378927	0.836589	-	NULL	NULL	NULL	NULL	NULL	NULL	NULL	-	Intra	0	0	0	0	0	NULL	NULL	NULL	NULL	0.0787743	0.0677494	0	-0.488715	0.132853	NULL	NULL	NULL
#1-65	chr1	19199762	19200516	Tcfap2b	0	-0.323719	0.158539	0.711543	-	NULL	NULL	NULL	NULL	NULL	NULL	NULL	-	Intra	0	0	1	0	0	NULL	NULL	NULL	NULL	0.0438859	0.116618	0	1.1492	0.138567	NULL	NULL	NULL
#1-66	chr1	19203958	19204555	Tcfap2b	1	-0.136661	0.540088	0.893146	-	NULL	NULL	NULL	NULL	NULL	NULL	NULL	-	PA	0	0	0	0	0	NULL	NULL	NULL	NULL	0.296734	0.202663	0	-0.203458	0.158481	NULL	NULL	NULL
#1-67	chr1	19224144	19224411	Tcfap2b	0	-0.113488	0.626996	0.917313	CUFF.179.1	Tfap2b_dup1	chr1	19216531	19224992	+	c	1	Intra	Intra	0	1	0	0	0	NULL	NULL	NULL	NULL	0.0357308	0.06	0	0.535381	0.144613	0.163648	0.711646	0.870756
#1-67	chr1	19224144	19224411	Tcfap2b	0	-0.113488	0.626996	0.917313	CUFF.183.1	Tfap2b_dup1	chr1	19225058	19227488	+	c	1	PA	Intra	0	1	0	0	0	NULL	NULL	NULL	NULL	0.0357308	0.06	0	0.535381	0.144613	-0.214699	0.549879	0.775853
#1-68	chr1	19226611	19226978	Tcfap2b	0	-0.0428158	0.854667	0.972804	CUFF.183.1	Tfap2b_dup1	chr1	19225058	19227488	+	c	1	Intra	Intra	0	0	0	0	0	NULL	NULL	NULL	NULL	0.02	0.0444762	0	0.608494	0.0664324	-0.214699	0.549879	0.775853
#1-68	chr1	19226611	19226978	Tcfap2b	0	-0.0428158	0.854667	0.972804	CUFF.184.1	Tfap2b_dup1	chr1	19227681	19228628	+	c	1	PA	Intra	0	0	0	0	0	NULL	NULL	NULL	NULL	0.02	0.0444762	0	0.608494	0.0664324	-0.258782	0.481814	0.72728
#1-69	chr1	20809955	20810491	Mcm3	3	-0.322321	0.214951	0.751869	CUFF.196.1	Mcm3	chr1	20793020	20810473	-	=	1	PA	PA	0	0	1	0	0	NULL	NULL	NULL	NULL	0.0382927	0.0415298	0	0.608494	0.135217	-0.914998	0.161428	0.456186
#1-70	chr1	20880483	20881472	Paqr8	3	-0.391129	0.099342	0.660767	CUFF.199.1	Paqr8	chr1	20880765	20924887	+	=	1	PA	PA	0	0	1	0	0	NULL	NULL	NULL	NULL	0.0590597	0.0713611	0	0.390758	0.144796	-0.697209	0.117703	0.408215
#1-71	chr1	20924669	20925671	Paqr8	0	-0.291213	0.235946	0.76189	CUFF.199.1	Paqr8	chr1	20880765	20924887	+	=	1	Intra	Intra	0	0	0	0	0	NULL	NULL	NULL	NULL	2.2986	2.09004	0	-0.0479822	1.57627	-0.697209	0.117703	0.408215
#1-71	chr1	20924669	20925671	Paqr8	0	-0.291213	0.235946	0.76189	CUFF.200.1	Paqr8	chr1	20924977	20925226	+	c	1	PA	Intra	0	0	0	0	0	NULL	NULL	NULL	NULL	2.2986	2.09004	0	-0.0479822	1.57627	-0.678269	0.123312	0.415961
#1-71	chr1	20924669	20925671	Paqr8	0	-0.291213	0.235946	0.76189	CUFF.201.1	Paqr8	chr1	20925627	20927431	+	c	1	PA	Intra	0	0	0	0	0	NULL	NULL	NULL	NULL	2.2986	2.09004	0	-0.0479822	1.57627	-0.678269	0.123312	0.415961
#1-72	chr1	20941609	20942136	Efhc1	3	0.0485102	0.846286	0.97067	CUFF.207.1	Efhc1	chr1	20941677	20968834	+	c	1	PA	PA	0	0	0	0	0	NULL	NULL	NULL	NULL	0.0883099	0.171632	0	0.613351	0.183303	-0.0699484	0.899233	0.958935
#1-73	chr1	21068815	21069957	Tram2	3	-0.0962348	0.66748	0.928749	CUFF.223.1	Tram2	chr1	20991360	21069393	-	=	0.583333	PA	PA	0	0	0	0	0	NULL	NULL	NULL	NULL	0.0375238	0.0444444	0	-0.178207	0.0922856	0.19374	0.586443	0.796304
#1-74	chr1	21156476	21156724	null	1	0.199803	0.407491	0.848175	-	NULL	NULL	NULL	NULL	NULL	NULL	NULL	-	Inter	0	0	1	0	0	NULL	NULL	NULL	NULL	0.0570968	0.0499597	0	-0.639302	0.140524	NULL	NULL	NULL
#1-75	chr1	21208746	21209047	Tmem14a	3	-0.316459	0.289837	0.790863	CUFF.212.1	Tmem14a	chr1	21208689	21220233	+	=	1	PA	PA	0	0	0	0	0	NULL	NULL	NULL	NULL	0.051954	0.0674751	0	0.608494	0.18512	-0.842957	0.345081	0.621778
#1-76	chr1	21950647	21952472	Kcnq5	3	0.00638309	0.977147	0.995474	-	NULL	NULL	NULL	NULL	NULL	NULL	NULL	-	PA	0	0	1	0	0	NULL	NULL	NULL	NULL	0.073963	0.0809211	0	0.336695	0.0880426	NULL	NULL	NULL
#1-77	chr1	22020491	22020669	null	0	-0.146523	0.532298	0.890733	-	NULL	NULL	NULL	NULL	NULL	NULL	NULL	-	Inter	0	0	0	0	1	NULL	NULL	NULL	NULL	1.41893	1.89404	0	0.807194	1.45758	NULL	NULL	NULL
#1-78	chr1	22539895	22541093	Rims1	0	-0.265192	0.295361	0.79193	-	NULL	NULL	NULL	NULL	NULL	NULL	NULL	-	Intra	0	0	0	0	0	NULL	NULL	NULL	NULL	0.103282	0.0837789	0	-0.855053	0.117568	NULL	NULL	NULL
#1-79	chr1	22812089	22813435	Rims1	3	0.446584	0.059443	0.613153	-	NULL	NULL	NULL	NULL	NULL	NULL	NULL	-	PA	0	0	1	0	0	NULL	NULL	NULL	NULL	0.0450017	0.0594816	0	0.343164	0.0836913	NULL	NULL	NULL
#1-80	chr1	23108565	23109087	4933415F23Rik	3	-0.0210628	0.924433	0.985054	-	NULL	NULL	NULL	NULL	NULL	NULL	NULL	-	PA	0	0	0	0	1	NULL	NULL	NULL	NULL	2.00502	1.89146	0	0.179979	1.49038	NULL	NULL	NULL
#1-81	chr1	23262714	23263945	EG623356	1	0.231311	0.325368	0.8069	-	NULL	NULL	NULL	NULL	NULL	NULL	NULL	-	PA	0	0	1	0	0	NULL	NULL	NULL	NULL	0.0537634	0.0783417	0	-0.714577	0.116571	NULL	NULL	NULL
#1-82	chr1	23389235	23390428	Ogfrl1	3	0.0493564	0.825195	0.964709	CUFF.241.1	Ogfrl1	chr1	23375485	23390112	-	=	1	PA	PA	0	0	1	0	0	NULL	NULL	NULL	NULL	0.0214279	0.090573	0	-0.402015	0.0641847	0.616529	0.141229	0.436948
#1-83	chr1	23768492	23770408	B3gat2	3	0.455448	0.0586763	0.612053	CUFF.255.1	B3gat2	chr1	23769800	23853409	+	=	1	PA	PA	0	0	1	0	0	NULL	NULL	NULL	NULL	0.0323443	0.0362108	0	0.171561	0.116604	1.0405	0.0387088	0.347902
#1-84	chr1	23928416	23929419	Smap1	3	0.149784	0.518213	0.88696	CUFF.256.1	Smap1	chr1	23852251	23929268	-	=	1	PA	PA	0	0	1	0	0	NULL	NULL	NULL	NULL	0.0789306	0.146084	0	0.0369968	0.090325	0.343522	0.457653	0.711906
#1-85	chr1	24012103	24012708	1110058L19Rik	3	0.365812	0.115884	0.671825	CUFF.240.1	1110058L19Rik	chr1	24002760	24012684	-	=	1	PA	PA	0	0	0	0	0	NULL	NULL	NULL	NULL	0.0304938	0.0444037	0	0.0644333	0.179811	0.323173	0.379428	0.649002
#1-86	chr1	24106273	24107616	null	2	0.276488	0.260561	0.771653	CUFF.245.1	Fam135a	chr1	24018399	24107222	-	=	1	PA	Inter	0	0	1	0	0	NULL	NULL	NULL	NULL	0.120409	0.0860694	0	1.10661	0.0758709	0.81165	0.187477	0.484583
#1-87	chr1	24140652	24140989	null	0	-0.313459	0.171692	0.718768	-	NULL	NULL	NULL	NULL	NULL	NULL	NULL	-	Inter	0	0	0	0	0	NULL	NULL	NULL	NULL	0.349169	0.428843	0	0.373354	0.508497	NULL	NULL	NULL
#1-88	chr1	24460258	24460640	Col19a1	0	-0.413669	0.0819645	0.640518	-	NULL	NULL	NULL	NULL	NULL	NULL	NULL	-	Intra	0	0	0	0	1	NULL	NULL	NULL	NULL	0.885995	0.870209	0	0.0526597	1.03132	NULL	NULL	NULL
#1-89	chr1	24593128	24594405	Col19a1	3	0.219837	0.384237	0.839235	-	NULL	NULL	NULL	NULL	NULL	NULL	NULL	-	PA	0	0	1	0	0	NULL	NULL	NULL	NULL	0.0748147	0.095209	0	0.302287	0.134109	NULL	NULL	NULL
#1-90	chr1	24602036	24602373	null	0	0.0594966	0.79457	0.958331	-	NULL	NULL	NULL	NULL	NULL	NULL	NULL	-	Inter	0	0	0	0	1	NULL	NULL	NULL	NULL	1.04181	1.10846	0	0.220025	0.478371	NULL	NULL	NULL
#1-91	chr1	24618380	24618832	null	0	-3.20858	6.65553e-10	1.36731e-05	-	NULL	NULL	NULL	NULL	NULL	NULL	NULL	-	Inter	0	0	0	0	1	NULL	NULL	NULL	NULL	0.134581	0.251698	0	0.827379	0.0100146	NULL	NULL	NULL
#1-92	chr1	24619090	24622190	AC116997.3-1	3	-3.20858	6.65553e-10	1.36731e-05	-	NULL	NULL	NULL	NULL	NULL	NULL	NULL	-	PA	0	0	0	0	0	NULL	NULL	NULL	NULL	0.0696977	0.105	0	0.839939	0.0349535	NULL	NULL	NULL
#1-93	chr1	24622607	24622983	null	0	-3.20858	6.65553e-10	1.36731e-05	-	NULL	NULL	NULL	NULL	NULL	NULL	NULL	-	Inter	0	0	0	0	0	NULL	NULL	NULL	NULL	0	0.03	-100	-100	-100	NULL	NULL	NULL
#1-94	chr1	24685108	24686137	Lmbrd1	3	0.00987453	0.965642	0.99273	CUFF.259.1	Lmbrd1	chr1	24685411	24819896	+	=	1	PA	PA	0	0	0	0	0	NULL	NULL	NULL	NULL	0.141468	0.403736	0	-0.402015	0.157621	-0.139947	0.733445	0.88225
#1-95	chr1	25285424	25285796	Bai3	0	-0.0892926	0.691586	0.933811	CUFF.273.1	Bai3	chr1	25124590	25544770	-	c	0.194444	Intra	Intra	0	0	0	0	0	NULL	NULL	NULL	NULL	0.0256593	0.0587903	0	-0.402015	0.199714	-1.04671	0.0372968	0.347902
#1-96	chr1	25886524	25887758	AC116556.14	3	0.0884938	0.691186	0.933811	-	NULL	NULL	NULL	NULL	NULL	NULL	NULL	-	PA	0	0	1	0	0	NULL	NULL	NULL	NULL	0.0423756	0.0452232	0	0.206479	0.0774243	NULL	NULL	NULL
#1-97	chr1	29793948	29794180	null	0	-0.294697	0.251502	0.768322	-	NULL	NULL	NULL	NULL	NULL	NULL	NULL	-	Inter	0	0	0	0	1	NULL	NULL	NULL	NULL	0.456121	0.427069	0	0.111783	0.147371	NULL	NULL	NULL
#1-98	chr1	30826539	30826714	null	0	-0.0877261	0.693035	0.933902	-	NULL	NULL	NULL	NULL	NULL	NULL	NULL	-	Inter	0	0	0	0	1	NULL	NULL	NULL	NULL	2.21503	1.80469	0	-0.47591	1.86497	NULL	NULL	NULL
#1-99	chr1	30929641	30931117	null	1	0.557008	0.0244123	0.539827	CUFF.272.1	-	chr1	30930419	30930804	.	u	1	PA	Inter	0	0	1	0	0	NULL	NULL	NULL	NULL	0.0536812	0.0554087	0	-0.107578	0.0636288	NULL	NULL	NULL
#1-100	chr1	31005633	31007080	Ptp4a1	3	0.249223	0.299451	0.792386	CUFF.277.1	Ptp4a1	chr1	30998469	31006595	-	=	1	PA	PA	0	0	1	0	0	NULL	NULL	NULL	NULL	0.059486	0.0438135	0	-0.0308086	0.0587685	0.398623	0.48167	0.72728
#1-101	chr1	32229206	32230035	Khdrbs2	3	-0.158733	0.486846	0.877248	-	NULL	NULL	NULL	NULL	NULL	NULL	NULL	-	PA	0	0	1	0	0	NULL	NULL	NULL	NULL	0.0286914	0.0374227	0	-0.301416	0.061339	NULL	NULL	NULL
#1-102	chr1	33694802	33695101	Prim2	0	-0.318787	0.203547	0.743752	CUFF.308.1	Prim2	chr1	33510664	33726661	-	=	1	Intra	Intra	0	0	0	0	0	NULL	NULL	NULL	NULL	2.7009	2.14124	0	-0.362109	2.62583	0.63152	0.129127	0.423311
#1-103	chr1	33726329	33727482	Prim2	3	0.373466	0.110091	0.666898	CUFF.308.1	Prim2	chr1	33510664	33726661	-	=	1	PA	PA	0	0	0	0	0	NULL	NULL	NULL	NULL	0.0584373	0.0817249	0	0.760102	0.135006	0.63152	0.129127	0.423311
#1-104	chr1	33776519	33777677	Rab23	3	-0.149536	0.521786	0.887794	CUFF.304.1	Rab23	chr1	33776683	33799257	+	=	1	PA	PA	0	0	1	0	0	NULL	NULL	NULL	NULL	0.106838	0.322114	0	-1.13769	0.176822	0.035656	0.925082	0.970654
#1-105	chr1	33796236	33796409	Rab23	0	-0.0701501	0.752923	0.947913	CUFF.304.1	Rab23	chr1	33776683	33799257	+	=	1	Intra	Intra	0	0	0	0	0	NULL	NULL	NULL	NULL	0.214682	0.164393	0	0.535381	0.304566	0.035656	0.925082	0.970654
#1-106	chr1	33813982	33814988	Bag2	3	-0.197805	0.383497	0.838683	-	NULL	NULL	NULL	NULL	NULL	NULL	NULL	-	PA	0	0	1	0	0	NULL	NULL	NULL	NULL	0.0295781	0.0626087	0	-0.639302	0.0916349	NULL	NULL	NULL
#1-107	chr1	33870776	33871672	Zfp451	3	0.0785607	0.724507	0.940523	CUFF.307.1	Zfp451	chr1	33818384	33871486	-	=	1	PA	PA	0	0	1	0	0	NULL	NULL	NULL	NULL	0.0365556	0.03	0	-0.909909	0.0648009	-0.0300543	0.93185	0.97298
#1-108	chr1	33940360	33940571	Bend6	0	0.0745864	0.737461	0.942951	-	NULL	NULL	NULL	NULL	NULL	NULL	NULL	-	Intra	0	0	0	0	0	NULL	NULL	NULL	NULL	0.05	0.135498	0	0.961997	0.2591	NULL	NULL	NULL
#1-109	chr1	33963741	33965618	Bend6	3	0.372187	0.123751	0.679776	CUFF.310.1	Bend6	chr1	33962863	33963465	.	i	1	E	PA	0	0	1	0	0	NULL	NULL	NULL	NULL	0.0959502	0.0937906	0	-1.71554	0.0985205	NULL	NULL	NULL
#1-109	chr1	33963741	33965618	Bend6	3	0.372187	0.123751	0.679776	CUFF.313.1	Bend6	chr1	33964192	33965879	-	e	1	PA	PA	0	0	1	0	0	NULL	NULL	NULL	NULL	0.0959502	0.0937906	0	-1.71554	0.0985205	0.545992	0.206088	0.502351
#1-110	chr1	34001980	34002147	Dst	0	-0.27733	0.230176	0.759148	-	NULL	NULL	NULL	NULL	NULL	NULL	NULL	-	Intra	0	0	0	0	0	NULL	NULL	NULL	NULL	0.801018	0.624311	0	-0.479101	0.346347	NULL	NULL	NULL
#1-111	chr1	34062758	34063146	Dst	1	-0.0788517	0.723782	0.94021	CUFF.317.1	-	chr1	34062095	34062796	.	u	1	E	PA	0	0	0	0	0	NULL	NULL	NULL	NULL	0.0358671	0.125335	0	1.03999	0.178807	NULL	NULL	NULL
#1-111	chr1	34062758	34063146	Dst	1	-0.0788517	0.723782	0.94021	CUFF.319.1	-	chr1	34063033	34063249	.	u	1	E	PA	0	0	0	0	0	NULL	NULL	NULL	NULL	0.0358671	0.125335	0	1.03999	0.178807	NULL	NULL	NULL
#1-112	chr1	34067763	34069024	Dst	3	-0.338809	0.156942	0.70988	CUFF.348.1	Dst	chr1	34068736	34365423	+	=	0.5	PA	PA	0	1	0	0	0	NULL	NULL	NULL	NULL	0.13777	0.0955387	0	0.286644	0.108647	-0.944471	0.162924	0.458145
#1-112	chr1	34067763	34069024	Dst	3	-0.338809	0.156942	0.70988	CUFF.348.2	Dst_dup1	chr1	34068736	34365423	+	=	0.755238	PA	PA	0	1	0	0	0	NULL	NULL	NULL	NULL	0.13777	0.0955387	0	0.286644	0.108647	-0.944471	0.162924	0.458145
#1-113	chr1	34234797	34235188	Dst	0	-0.257554	0.294748	0.79193	CUFF.348.1	Dst	chr1	34068736	34365423	+	=	0.5	Intra	Intra	0	1	0	0	0	NULL	NULL	NULL	NULL	2.41437	1.92322	0	-0.156832	1.50309	-0.944471	0.162924	0.458145
#1-113	chr1	34234797	34235188	Dst	0	-0.257554	0.294748	0.79193	CUFF.348.2	Dst_dup1	chr1	34068736	34365423	+	=	0.755238	Intra	Intra	0	1	0	0	0	NULL	NULL	NULL	NULL	2.41437	1.92322	0	-0.156832	1.50309	-0.944471	0.162924	0.458145
#1-113	chr1	34234797	34235188	Dst	0	-0.257554	0.294748	0.79193	CUFF.353.1	Dst_dup1	chr1	34234403	34237357	.	i	1	E	Intra	0	1	0	0	0	NULL	NULL	NULL	NULL	2.41437	1.92322	0	-0.156832	1.50309	NULL	NULL	NULL
#1-114	chr1	34292957	34293638	Dst	0	-0.984717	0.000758136	0.447941	CUFF.348.1	Dst	chr1	34068736	34365423	+	=	0.5	Intra	Intra	0	1	0	0	0	NULL	NULL	NULL	NULL	0.0586344	0.0669358	0	-0.107578	0.100642	-0.944471	0.162924	0.458145
#1-114	chr1	34292957	34293638	Dst	0	-0.984717	0.000758136	0.447941	CUFF.348.2	Dst_dup1	chr1	34068736	34365423	+	=	0.755238	Intra	Intra	0	1	0	0	0	NULL	NULL	NULL	NULL	0.0586344	0.0669358	0	-0.107578	0.100642	-0.944471	0.162924	0.458145
#1-115	chr1	34489693	34490151	null	0	0.31136	0.174101	0.720099	-	NULL	NULL	NULL	NULL	NULL	NULL	NULL	-	Inter	0	0	0	0	0	NULL	NULL	NULL	NULL	0.0784935	0.107817	0	0.0868257	0.263716	NULL	NULL	NULL
#1-116	chr1	34491734	34492072	null	0	0.31136	0.174101	0.720099	-	NULL	NULL	NULL	NULL	NULL	NULL	NULL	-	Inter	0	0	0	0	0	NULL	NULL	NULL	NULL	0	0.0348817	0	0.703736	0.0838425	NULL	NULL	NULL
#1-117	chr1	34495973	34497210	Ccdc115	3	0.367739	0.128192	0.682505	CUFF.331.1	Ccdc115	chr1	34493520	34496983	-	=	0	PA	PA	0	0	0	0	0	NULL	NULL	NULL	NULL	0.0655585	0.0905076	0	-0.721886	0.122154	0.358591	0.374482	0.644512
#1-117	chr1	34495973	34497210	Ccdc115	3	0.367739	0.128192	0.682505	CUFF.332.1	Imp4	chr1	34495700	34505805	+	=	1	PA	PA	0	0	0	0	0	NULL	NULL	NULL	NULL	0.0655585	0.0905076	0	-0.721886	0.122154	0.358591	0.374482	0.644512
#1-118	chr1	34516229	34517113	Ptpn18	3	-0.110636	0.619988	0.915252	CUFF.324.1	Ptpn18	chr1	34516528	34530675	+	=	1	PA	PA	0	0	1	0	0	NULL	NULL	NULL	NULL	0.0201636	0.03	0	-0.402015	0.110573	-0.149217	0.684996	0.856154
#1-119	chr1	34529410	34530225	Ptpn18	1	-0.332447	0.166543	0.716696	CUFF.324.1	Ptpn18	chr1	34516528	34530675	+	=	1	Intra	PA	0	1	0	0	0	NULL	NULL	NULL	NULL	0.0949738	0.0615	-100	-100	0.0795779	-0.149217	0.684996	0.856154
#1-120	chr1	34542417	34542892	null	1	-0.132708	0.555712	0.899187	-	NULL	NULL	NULL	NULL	NULL	NULL	NULL	-	Inter	0	0	0	0	0	NULL	NULL	NULL	NULL	0.08	0.0769895	0	0.136371	0.167027	NULL	NULL	NULL
#1-121	chr1	34617612	34617856	Tesp2	3	-0.474872	0.0477317	0.592508	-	NULL	NULL	NULL	NULL	NULL	NULL	NULL	-	PA	0	0	0	0	1	NULL	NULL	NULL	NULL	1.8448	1.97217	0	0.144941	1.1623	NULL	NULL	NULL
#1-122	chr1	34635978	34637061	1700101I19Rik	3	0.0518256	0.821626	0.963747	-	NULL	NULL	NULL	NULL	NULL	NULL	NULL	-	PA	0	0	1	0	0	NULL	NULL	NULL	NULL	0.0650938	0.0416377	0	0.608494	0.0847487	NULL	NULL	NULL
#1-123	chr1	34734651	34735638	null	1	0.0998202	0.658135	0.926335	-	NULL	NULL	NULL	NULL	NULL	NULL	NULL	-	Inter	0	0	1	0	0	NULL	NULL	NULL	NULL	0.0275311	0.0708393	0	1.02797	0.0953747	NULL	NULL	NULL
#1-124	chr1	34780591	34780830	null	0	-0.0822022	0.759609	0.949754	-	NULL	NULL	NULL	NULL	NULL	NULL	NULL	-	Inter	0	0	0	0	1	NULL	NULL	NULL	NULL	1.89552	1.66703	0	-0.110931	1.26464	NULL	NULL	NULL
#1-125	chr1	34807009	34808240	AC107738.16	0	0.247443	0.276363	0.782579	CUFF.323.1	-	chr1	34807359	34807914	.	u	1	PA	Intra	0	0	1	0	0	NULL	NULL	NULL	NULL	0.0752189	0.0775505	0	0.705712	0.0626983	NULL	NULL	NULL
#1-126	chr1	34858478	34859149	Arhgef4	3	-0.362982	0.133083	0.687986	CUFF.326.1	Arhgef4	chr1	34858773	34869754	+	=	1	PA	PA	0	0	1	0	0	NULL	NULL	NULL	NULL	0.0225597	0.0713562	0	1.47617	0.0789606	-0.796604	0.163962	0.458589
#1-127	chr1	34862802	34863352	Arhgef4	0	-0.569139	0.0233052	0.535549	CUFF.326.1	Arhgef4	chr1	34858773	34869754	+	=	1	Intra	Intra	0	1	0	0	0	NULL	NULL	NULL	NULL	0.227218	0.186436	0	-0.497554	0.637688	-0.796604	0.163962	0.458589
#1-128	chr1	34899274	34900334	Fam168b	3	0.141407	0.539613	0.893146	CUFF.327.1	Fam168b_dup1	chr1	34870055	34900015	-	=	1	PA	PA	0	0	1	0	0	NULL	NULL	NULL	NULL	0.0527807	0.0682221	0	0.541609	0.09634	-0.453723	0.58521	0.795963
#1-129	chr1	34906613	34907106	Plekhb2	3	-0.358207	0.154578	0.706327	CUFF.329.1	Plekhb2	chr1	34906848	34936418	+	=	1	PA	PA	0	0	1	0	0	NULL	NULL	NULL	NULL	0.0617266	0.0957201	0	0.467303	0.1147	-1.1168	0.104023	0.394138
#1-130	chr1	34986383	34987519	null	0	0.0199279	0.928348	0.986286	-	NULL	NULL	NULL	NULL	NULL	NULL	NULL	-	Inter	0	0	0	0	0	NULL	NULL	NULL	NULL	1.77263	1.74364	0	0.21611	1.44175	NULL	NULL	NULL
#1-131	chr1	35273077	35273249	null	0	-0.0918444	0.704801	0.937228	-	NULL	NULL	NULL	NULL	NULL	NULL	NULL	-	Inter	0	0	0	0	1	NULL	NULL	NULL	NULL	0.868663	0.787093	0	-0.554504	0.601919	NULL	NULL	NULL
#1-132	chr1	36087467	36087773	null	0	-0.0911477	0.681721	0.931908	-	NULL	NULL	NULL	NULL	NULL	NULL	NULL	-	Inter	0	0	0	0	0	NULL	NULL	NULL	NULL	0.704967	0.638039	0	-0.11216	0.334371	NULL	NULL	NULL
#1-133	chr1	36124656	36126472	Hs6st1	3	0.166401	0.457099	0.86894	CUFF.357.1	Hs6st1	chr1	36125189	36163311	+	=	1	PA	PA	0	0	1	0	0	NULL	NULL	NULL	NULL	0.0680783	0.0930377	0	0.18967	0.107242	0.981979	0.0462698	0.349942
#1-134	chr1	36160301	36161140	Hs6st1	0	-0.331123	0.152503	0.702835	CUFF.357.1	Hs6st1	chr1	36125189	36163311	+	=	1	Intra	Intra	0	1	0	0	0	NULL	NULL	NULL	NULL	2.58112	2.28567	0	-0.0297614	1.8921	0.981979	0.0462698	0.349942
#1-135	chr1	36300655	36301368	Ugcgl1	3	0.229501	0.329351	0.809109	CUFF.359.1	Uggt1	chr1	36196979	36301270	-	=	1	PA	PA	0	0	1	0	0	NULL	NULL	NULL	NULL	0.0384086	0.0589655	0	-0.402015	0.0845518	-0.0372242	0.940638	0.976414
#1-136	chr1	36311710	36311894	null	0	-0.530209	0.0627408	0.617002	-	NULL	NULL	NULL	NULL	NULL	NULL	NULL	-	Inter	0	0	0	0	0	NULL	NULL	NULL	NULL	0.0709783	0.100678	0	-0.402015	0.179076	NULL	NULL	NULL
#1-137	chr1	36325556	36326721	Lincr	0	-0.540572	0.0278399	0.549544	-	NULL	NULL	NULL	NULL	NULL	NULL	NULL	-	Intra	0	0	0	0	0	NULL	NULL	NULL	NULL	0.773865	0.677037	0	-0.028401	1.78003	NULL	NULL	NULL
#1-138	chr1	36360161	36360447	null	0	-0.247295	0.276637	0.783031	-	NULL	NULL	NULL	NULL	NULL	NULL	NULL	-	Inter	0	0	0	0	0	NULL	NULL	NULL	NULL	0.0260839	0.03	0	-0.402015	0.0582425	NULL	NULL	NULL
#1-139	chr1	36364416	36365414	Arid5a	3	0.123022	0.588233	0.904947	CUFF.373.1	Arid5a_dup2	chr1	36364577	36378728	+	=	1	PA	PA	0	0	0	0	0	NULL	NULL	NULL	NULL	0.0526653	0.129757	0	0.759335	0.130811	0.127843	0.723123	0.87703
#1-139	chr1	36364416	36365414	Arid5a	3	0.123022	0.588233	0.904947	CUFF.373.2	Arid5a_dup1	chr1	36364602	36378728	+	=	1	PA	PA	0	0	0	0	0	NULL	NULL	NULL	NULL	0.0526653	0.129757	0	0.759335	0.130811	0.127843	0.723123	0.87703
#1-140	chr1	36425359	36426447	4632411B12Rik	3	0.0503665	0.823882	0.964484	CUFF.363.1	4632411B12Rik	chr1	36392591	36426040	-	=	1	PA	PA	0	0	1	0	0	NULL	NULL	NULL	NULL	0.0454234	0.0913901	0	0.63314	0.0904194	0.257489	0.473971	0.721967
#1-141	chr1	36465329	36465769	null	0	-0.538402	0.0274136	0.548688	-	NULL	NULL	NULL	NULL	NULL	NULL	NULL	-	Inter	0	0	0	0	1	NULL	NULL	NULL	NULL	2.03132	1.41507	0	-0.522514	1.46072	NULL	NULL	NULL
#1-142	chr1	36501561	36502297	Lman2l	3	-0.0028662	0.990711	0.99853	CUFF.367.1	Lman2l	chr1	36475990	36502220	-	=	1	PA	PA	0	0	1	0	0	NULL	NULL	NULL	NULL	0.168673	0.0330087	0	-1.19231	0.114155	-0.196056	0.694157	0.860947
#1-143	chr1	36527918	36529339	Cnnm4	3	0.107364	0.664325	0.928016	CUFF.369.1	Cnnm4	chr1	36528378	36565575	+	=	1	PA	PA	0	0	0	0	0	NULL	NULL	NULL	NULL	0.12102	0.121711	0	0.00921519	0.13704	0.235442	0.565427	0.783841
#1-144	chr1	36568244	36570058	Cnnm3	3	-0.0225499	0.919186	0.983851	CUFF.370.1	Cnnm3	chr1	36568582	36584335	+	=	1	PA	PA	0	0	1	0	0	NULL	NULL	NULL	NULL	0.0443735	0.0599071	0	0.704591	0.0672278	-0.0807443	0.846449	0.936073
#1-145	chr1	36598643	36598977	Ankrd39	0	-0.445034	0.0980296	0.660767	CUFF.368.1	Ankrd39	chr1	36596005	36604055	-	=	1	Intra	Intra	0	0	0	0	1	NULL	NULL	NULL	NULL	1.38407	1.45395	0	0.182	0.947777	0.211293	0.621898	0.818164
#1-146	chr1	36603613	36604488	Ankrd39	3	0.0783638	0.733366	0.941807	CUFF.368.1	Ankrd39	chr1	36596005	36604055	-	=	1	PA	PA	0	0	1	0	0	NULL	NULL	NULL	NULL	0.0567543	0.0572165	0	-0.0543007	0.10691	0.211293	0.621898	0.818164
#1-147	chr1	36609532	36609893	Sema4c	0	-1.09648	0.000212988	0.447941	CUFF.371.1	Sema4c	chr1	36605524	36615271	-	=	1	Intra	Intra	0	0	0	0	1	NULL	NULL	NULL	NULL	1.85053	1.8385	0	0.136743	1.03179	-0.201073	0.579295	0.792619
#1-148	chr1	36613444	36615771	Sema4c	3	0.0400596	0.860952	0.972829	CUFF.371.1	Sema4c	chr1	36605524	36615271	-	=	1	PA	PA	0	1	0	0	0	NULL	NULL	NULL	NULL	0.0246677	0.0375269	0	-0.308013	0.0983083	-0.201073	0.579295	0.792619
#1-148	chr1	36613444	36615771	Sema4c	3	0.0400596	0.860952	0.972829	CUFF.372.1	-	chr1	36615363	36617073	.	u	1	E	PA	0	1	0	0	0	NULL	NULL	NULL	NULL	0.0246677	0.0375269	0	-0.308013	0.0983083	NULL	NULL	NULL
#1-149	chr1	36739640	36740318	Fam178b	3	-0.0256548	0.908373	0.981405	CUFF.376.1	Fam178b_dup1	chr1	36716212	36740030	-	c	1	PA	PA	0	0	0	0	0	NULL	NULL	NULL	NULL	2.05378	1.57419	0	-0.325178	1.39001	0.052922	0.882781	0.95427
#1-150	chr1	36748000	36749057	Cox5b	3	-0.405074	0.0832738	0.640983	CUFF.377.1	Cox5b	chr1	36748335	36750300	+	=	1	PA	PA	0	0	1	0	0	NULL	NULL	NULL	NULL	0.259051	0.0923912	0	-0.663624	0.159598	-0.368562	0.324102	0.605244
#1-151	chr1	36766359	36767068	Actr1b	3	-0.264899	0.29368	0.79193	CUFF.378.1	Actr1b	chr1	36755049	36766840	-	=	0.611111	PA	PA	0	1	0	0	0	NULL	NULL	NULL	NULL	0.0456982	0.03	0	-1.13769	0.0380812	-0.995197	0.212935	0.508383
#1-152	chr1	36803442	36803630	null	0	-0.407076	0.098989	0.660767	-	NULL	NULL	NULL	NULL	NULL	NULL	NULL	-	Inter	0	0	0	0	0	NULL	NULL	NULL	NULL	0.43367	0.688457	0	0.691279	0.403138	NULL	NULL	NULL
#1-153	chr1	36815897	36816200	null	0	-0.696205	0.00744699	0.503496	-	NULL	NULL	NULL	NULL	NULL	NULL	NULL	-	Inter	0	0	0	0	0	NULL	NULL	NULL	NULL	2.25287	2.09017	0	0.00982663	1.16963	NULL	NULL	NULL
#1-154	chr1	36827563	36828259	Zap70	0	0.0603613	0.787001	0.956186	CUFF.381.1	Zap70	chr1	36818704	36839639	+	=	1	Intra	Intra	0	1	0	0	0	NULL	NULL	NULL	NULL	0.296652	0.295805	0	-0.154311	0.326308	-0.831147	0.339579	0.618577
#1-155	chr1	36835936	36836145	Zap70	1	-0.57861	0.0183074	0.528335	CUFF.381.1	Zap70	chr1	36818704	36839639	+	=	1	Intra	PA	0	1	0	0	0	NULL	NULL	NULL	NULL	2.74153	2.77498	0	0.108657	1.68469	-0.831147	0.339579	0.618577
#1-156	chr1	36841874	36842564	null	0	-0.30812	0.181203	0.725106	-	NULL	NULL	NULL	NULL	NULL	NULL	NULL	-	Inter	0	1	0	0	0	NULL	NULL	NULL	NULL	0.0278517	0.03	0	0.301721	0.141487	NULL	NULL	NULL
#1-157	chr1	36995667	36997174	Tmem131	3	0.240961	0.28662	0.788472	CUFF.383.1	Tmem131	chr1	36849077	36996698	-	=	1	PA	PA	0	0	1	0	0	NULL	NULL	NULL	NULL	0.0742495	0.0611931	0	-0.0308086	0.0845216	-0.0231455	0.951405	0.981636
#1-158	chr1	37085825	37086420	A230074B11Rik	2	-0.258032	0.263051	0.772618	-	NULL	NULL	NULL	NULL	NULL	NULL	NULL	-	PA	0	0	0	0	0	NULL	NULL	NULL	NULL	0.0247863	0.104118	0	1.6793	0.09514	NULL	NULL	NULL
#1-159	chr1	37275439	37275700	null	0	-0.429484	0.0686403	0.625499	-	NULL	NULL	NULL	NULL	NULL	NULL	NULL	-	Inter	0	0	0	0	1	NULL	NULL	NULL	NULL	0.0741379	0.110115	0	0.0258441	0.196477	NULL	NULL	NULL
#1-160	chr1	37318123	37318332	Cnga3	0	0.258378	0.254553	0.768597	-	NULL	NULL	NULL	NULL	NULL	NULL	NULL	-	Intra	0	0	0	0	1	NULL	NULL	NULL	NULL	1.80526	1.64263	0	-0.0645995	0.604545	NULL	NULL	NULL
#1-161	chr1	37356488	37357431	Inpp4a	3	0.216758	0.360618	0.8262	CUFF.396.1	Inpp4a	chr1	37356717	37467504	+	=	0.5	PA	PA	0	0	0	0	0	NULL	NULL	NULL	NULL	0.0476988	0.0501442	0	-0.207574	0.11012	0.513487	0.258258	0.550472
#1-162	chr1	37486413	37487678	6330578E17Rik	3	-0.114488	0.610753	0.912513	CUFF.395.1	6330578E17Rik	chr1	37473983	37487979	-	=	1	PA	PA	0	0	0	0	0	NULL	NULL	NULL	NULL	0.060901	0.0817042	0	-0.253022	0.168971	-0.388918	0.319404	0.601437
#1-162	chr1	37486413	37487678	6330578E17Rik	3	-0.114488	0.610753	0.912513	CUFF.402.1	Unc50	chr1	37486962	37495825	+	=	1	PA	PA	0	0	0	0	0	NULL	NULL	NULL	NULL	0.060901	0.0817042	0	-0.253022	0.168971	-0.388918	0.319404	0.601437
#1-162	chr1	37486413	37487678	6330578E17Rik	3	-0.114488	0.610753	0.912513	CUFF.402.2	Unc50	chr1	37486994	37495825	+	j	1	PA	PA	0	0	0	0	0	NULL	NULL	NULL	NULL	0.060901	0.0817042	0	-0.253022	0.168971	-0.388918	0.319404	0.601437
#1-163	chr1	37597132	37598372	null	1	0.640759	0.010842	0.509873	CUFF.388.1	-	chr1	37596920	37597878	.	u	1	E	Inter	0	0	0	0	0	NULL	NULL	NULL	NULL	0.0875773	0.0644267	0	-0.428392	0.102488	NULL	NULL	NULL
#1-163	chr1	37597132	37598372	null	1	0.640759	0.010842	0.509873	CUFF.389.1	-	chr1	37596219	37596440	.	u	1	E	Inter	0	0	0	0	0	NULL	NULL	NULL	NULL	0.0875773	0.0644267	0	-0.428392	0.102488	NULL	NULL	NULL
#1-164	chr1	37671075	37671286	2010300C02Rik	0	-0.212322	0.377042	0.836405	-	NULL	NULL	NULL	NULL	NULL	NULL	NULL	-	Intra	0	0	0	0	1	NULL	NULL	NULL	NULL	1.72815	1.72768	0	0.105105	0.994313	NULL	NULL	NULL
#1-165	chr1	37743960	37744383	2010300C02Rik	0	-0.51838	0.0566794	0.611809	-	NULL	NULL	NULL	NULL	NULL	NULL	NULL	-	Intra	0	0	0	0	1	NULL	NULL	NULL	NULL	1.84217	1.4965	0	-0.242502	0.772481	NULL	NULL	NULL
#1-166	chr1	37775949	37777129	2010300C02Rik	3	-0.00438031	0.984428	0.997709	-	NULL	NULL	NULL	NULL	NULL	NULL	NULL	-	PA	0	0	1	0	0	NULL	NULL	NULL	NULL	0.089333	0.108569	0	1.22963	0.0861352	NULL	NULL	NULL
#1-167	chr1	37921325	37922473	Tsga10	3	0.551186	0.0250588	0.539827	CUFF.412.1	Tsga10	chr1	37817478	37922053	-	j	0.305556	PA	PA	0	0	1	0	0	NULL	NULL	NULL	NULL	0.0488526	0.0532883	0	0.704591	0.0991667	0.755507	0.103275	0.393737
#1-167	chr1	37921325	37922473	Tsga10	3	0.551186	0.0250588	0.539827	CUFF.412.2	Tsga10	chr1	37858338	37922053	-	j	0.388889	PA	PA	0	0	1	0	0	NULL	NULL	NULL	NULL	0.0488526	0.0532883	0	0.704591	0.0991667	0.755507	0.103275	0.393737
#1-168	chr1	37929116	37929466	Lipt1	3	0.338103	0.150161	0.701652	CUFF.394.1	-	chr1	37928487	37928879	.	u	1	E	PA	0	0	0	0	0	NULL	NULL	NULL	NULL	0.02	0.0460286	0	0.206479	0.142963	NULL	NULL	NULL
#1-168	chr1	37929116	37929466	Lipt1	3	0.338103	0.150161	0.701652	CUFF.398.1	Lipt1	chr1	37929036	37933155	+	=	1	PA	PA	0	0	0	0	0	NULL	NULL	NULL	NULL	0.02	0.0460286	0	0.206479	0.142963	0.686897	0.125419	0.417944
#1-168	chr1	37929116	37929466	Lipt1	3	0.338103	0.150161	0.701652	CUFF.403.1	Lipt1	chr1	37929207	37929697	.	i	1	E	PA	0	0	0	0	0	NULL	NULL	NULL	NULL	0.02	0.0460286	0	0.206479	0.142963	NULL	NULL	NULL
#1-169	chr1	37932104	37932687	Lipt1	0	-0.830453	0.00178347	0.447941	CUFF.397.1	Lipt1	chr1	37933686	37934108	.	p	1	E	Intra	0	0	0	0	1	NULL	NULL	NULL	NULL	3.28089	2.51038	0	-0.247068	2.36818	NULL	NULL	NULL
#1-169	chr1	37932104	37932687	Lipt1	0	-0.830453	0.00178347	0.447941	CUFF.398.1	Lipt1	chr1	37929036	37933155	+	=	1	Intra	Intra	0	0	0	0	1	NULL	NULL	NULL	NULL	3.28089	2.51038	0	-0.247068	2.36818	0.686897	0.125419	0.417944
#1-170	chr1	37946931	37947632	Mitd1	3	0.0335057	0.880787	0.976128	CUFF.399.1	Mitd1	chr1	37935743	37947224	-	=	1	PA	PA	0	0	1	0	0	NULL	NULL	NULL	NULL	0.0471184	0.0566727	0	0.0369968	0.123958	-0.0105967	0.977931	0.993098
#1-170	chr1	37946931	37947632	Mitd1	3	0.0335057	0.880787	0.976128	CUFF.405.1	Mrpl30	chr1	37947262	37955217	+	=	1	PA	PA	0	0	1	0	0	NULL	NULL	NULL	NULL	0.0471184	0.0566727	0	0.0369968	0.123958	-0.0105967	0.977931	0.993098
#1-171	chr1	38053690	38054343	Txndc9	3	0.343234	0.149635	0.700955	CUFF.404.1	Txndc9	chr1	38042290	38054247	-	=	1	PA	PA	0	0	0	0	0	NULL	NULL	NULL	NULL	0.0433925	0.03	0	-0.909909	0.0640663	0.520836	0.207068	0.5033
#1-171	chr1	38053690	38054343	Txndc9	3	0.343234	0.149635	0.700955	CUFF.407.1	Eif5b	chr1	38054833	38109635	+	=	1	PA	PA	0	0	0	0	0	NULL	NULL	NULL	NULL	0.0433925	0.03	0	-0.909909	0.0640663	0.520836	0.207068	0.5033
#1-172	chr1	38054654	38055572	Eif5b	3	0.343234	0.149635	0.700955	CUFF.404.1	Txndc9	chr1	38042290	38054247	-	=	1	PA	PA	0	0	1	0	0	NULL	NULL	NULL	NULL	0.0228826	0.0540711	0	-0.402015	0.0620022	0.520836	0.207068	0.5033
#1-172	chr1	38054654	38055572	Eif5b	3	0.343234	0.149635	0.700955	CUFF.407.1	Eif5b	chr1	38054833	38109635	+	=	1	PA	PA	0	0	1	0	0	NULL	NULL	NULL	NULL	0.0228826	0.0540711	0	-0.402015	0.0620022	0.520836	0.207068	0.5033
#1-173	chr1	38185695	38187388	Rev1	3	0.368728	0.115297	0.671807	CUFF.422.1	Rev1	chr1	38109692	38186560	-	=	1	PA	PA	0	0	1	0	0	NULL	NULL	NULL	NULL	0.0824208	0.0764677	0	-0.694042	0.088372	0.617064	0.136358	0.431412
#1-174	chr1	38266800	38267371	Aff3	0	-0.336182	0.174719	0.720769	CUFF.414.1	Aff3	chr1	38234050	38684060	-	c	1	Intra	Intra	0	0	0	0	0	NULL	NULL	NULL	NULL	1.00408	0.847601	0	-0.0105163	0.944787	0.190974	0.591352	0.799169
#1-175	chr1	38275031	38275294	Aff3	0	-0.150999	0.50448	0.882961	CUFF.414.1	Aff3	chr1	38234050	38684060	-	c	1	Intra	Intra	0	0	0	0	0	NULL	NULL	NULL	NULL	0.509049	0.546084	0	0.167204	0.338556	0.190974	0.591352	0.799169
#1-176	chr1	38296399	38296637	Aff3	0	-0.349397	0.130331	0.684085	CUFF.414.1	Aff3	chr1	38234050	38684060	-	c	1	Intra	Intra	0	0	0	0	1	NULL	NULL	NULL	NULL	1.15735	1.32651	0	0.259117	0.649916	0.190974	0.591352	0.799169
#1-177	chr1	38415699	38416277	Aff3	0	0.0556676	0.818842	0.9632	CUFF.414.1	Aff3	chr1	38234050	38684060	-	c	1	Intra	Intra	0	0	0	0	1	NULL	NULL	NULL	NULL	1.39505	1.1936	0	-0.28489	0.810711	0.190974	0.591352	0.799169
#1-178	chr1	38683293	38685149	Aff3	2	0.0144525	0.948102	0.988862	CUFF.414.1	Aff3	chr1	38234050	38684060	-	c	1	PA	PA	0	0	1	0	0	NULL	NULL	NULL	NULL	0.0532375	0.0321426	0	-1.41831	0.108095	0.190974	0.591352	0.799169
#1-179	chr1	38892421	38894005	null	0	0.161328	0.477577	0.874061	CUFF.411.1	-	chr1	38892627	38893103	.	u	1	PA	Inter	0	0	1	0	0	NULL	NULL	NULL	NULL	0.0662111	0.086879	0	1.42118	0.0877483	NULL	NULL	NULL
#1-180	chr1	38954241	38955204	Chst10	3	-0.0971015	0.679912	0.931908	-	NULL	NULL	NULL	NULL	NULL	NULL	NULL	-	PA	0	0	0	0	0	NULL	NULL	NULL	NULL	0.0244498	0.0768493	0	-0.402015	0.132741	NULL	NULL	NULL
#1-181	chr1	39002890	39003085	Nms	0	-0.603817	0.0148015	0.519084	-	NULL	NULL	NULL	NULL	NULL	NULL	NULL	-	Intra	0	0	0	0	1	NULL	NULL	NULL	NULL	1.50533	1.28923	0	0.0426744	0.893949	NULL	NULL	NULL
#1-182	chr1	39044269	39044921	Pdcl3	3	0.369624	0.137668	0.692738	CUFF.415.1	Pdcl3	chr1	39044528	39053470	+	=	1	PA	PA	0	0	1	0	0	NULL	NULL	NULL	NULL	0.0691873	0.0670958	0	-1.41831	0.112774	0.421144	0.363185	0.636313
#1-183	chr1	39249304	39251541	Npas2	3	-0.0382702	0.874602	0.974882	-	NULL	NULL	NULL	NULL	NULL	NULL	NULL	-	PA	0	0	1	0	0	NULL	NULL	NULL	NULL	0.0528853	0.0942442	0	0.714643	0.079298	NULL	NULL	NULL
#1-184	chr1	39418802	39418972	Npas2	0	-0.86186	0.00199654	0.447941	CUFF.417.1	Npas2	chr1	39390668	39420066	+	c	0.65	Intra	Intra	0	1	0	0	0	NULL	NULL	NULL	NULL	0.599471	0.445529	0	0.796282	1.12441	-0.652089	0.298109	0.583842
#1-185	chr1	39424156	39425639	Rpl31	3	0.12384	0.607227	0.911239	CUFF.440.1	Rpl31_dup1	chr1	39424610	39429631	+	=	0.9	PA	PA	0	0	1	0	0	NULL	NULL	NULL	NULL	0.0793145	0.0555337	0	-0.955352	0.094528	0.452514	0.378493	0.648303
#1-185	chr1	39424156	39425639	Rpl31	3	0.12384	0.607227	0.911239	CUFF.440.2	Rpl31	chr1	39424812	39429631	+	=	1	PA	PA	0	0	1	0	0	NULL	NULL	NULL	NULL	0.0793145	0.0555337	0	-0.955352	0.094528	0.452514	0.378493	0.648303
#1-186	chr1	39534640	39535884	Tbc1d8	3	0.31563	0.168623	0.71687	CUFF.442.1	Tbc1d8	chr1	39428347	39535660	-	=	1	PA	PA	0	0	1	0	0	NULL	NULL	NULL	NULL	0.106105	0.101102	0	-0.0862225	0.109095	0.456852	0.253803	0.546871
#1-187	chr1	39592145	39593277	D1Bwg0212e	3	0.497281	0.04311	0.580653	CUFF.428.1	D1Bwg0212e	chr1	39591624	39602235	+	=	1	PA	PA	0	0	0	0	0	NULL	NULL	NULL	NULL	0.0872753	0.0771159	0	0.608494	0.11162	1.04656	0.0441788	0.349942
#1-188	chr1	39633241	39634684	Rnf149	3	-0.0335875	0.886347	0.977305	CUFF.432.1	Rnf149	chr1	39609200	39634200	-	=	1	PA	PA	0	0	1	0	0	NULL	NULL	NULL	NULL	0.0819622	0.0611587	0	0.703736	0.10928	0.238505	0.580315	0.79316
#1-189	chr1	39706973	39708255	Creg2	3	-0.0654321	0.777068	0.954806	CUFF.433.1	Creg2	chr1	39679554	39708077	-	=	1	PA	PA	0	0	1	0	0	NULL	NULL	NULL	NULL	0.126873	0.193087	0	-0.80367	0.118354	-0.419265	0.507565	0.744904
#1-190	chr1	39777443	39778028	AC119809.10-1	3	-0.540055	0.0260737	0.542713	-	NULL	NULL	NULL	NULL	NULL	NULL	NULL	-	PA	0	1	0	0	0	NULL	NULL	NULL	NULL	0.118821	0.086129	0	-1.62256	0.281453	NULL	NULL	NULL
#1-191	chr1	39956955	39958897	Map4k4	3	-0.436736	0.0658033	0.621406	CUFF.471.1	Map4k4_dup3	chr1	39957653	40083144	+	j	1	PA	PA	0	0	1	0	0	NULL	NULL	NULL	NULL	0.0775744	0.0355391	0	-1.28755	0.110938	-0.218909	0.674762	0.849796
#1-191	chr1	39956955	39958897	Map4k4	3	-0.436736	0.0658033	0.621406	CUFF.471.2	Map4k4_dup3	chr1	39957653	40083144	+	j	0.5	PA	PA	0	0	1	0	0	NULL	NULL	NULL	NULL	0.0775744	0.0355391	0	-1.28755	0.110938	-0.218909	0.674762	0.849796
#1-191	chr1	39956955	39958897	Map4k4	3	-0.436736	0.0658033	0.621406	CUFF.471.3	Map4k4_dup2	chr1	39957689	40083144	+	=	0.75	PA	PA	0	0	1	0	0	NULL	NULL	NULL	NULL	0.0775744	0.0355391	0	-1.28755	0.110938	-0.218909	0.674762	0.849796
#1-191	chr1	39956955	39958897	Map4k4	3	-0.436736	0.0658033	0.621406	CUFF.471.4	Map4k4_dup3	chr1	39957689	40083144	+	j	0.5	PA	PA	0	0	1	0	0	NULL	NULL	NULL	NULL	0.0775744	0.0355391	0	-1.28755	0.110938	-0.218909	0.674762	0.849796
#1-191	chr1	39956955	39958897	Map4k4	3	-0.436736	0.0658033	0.621406	CUFF.471.5	Map4k4_dup3	chr1	39957730	40083144	+	j	1	PA	PA	0	0	1	0	0	NULL	NULL	NULL	NULL	0.0775744	0.0355391	0	-1.28755	0.110938	-0.218909	0.674762	0.849796
#1-191	chr1	39956955	39958897	Map4k4	3	-0.436736	0.0658033	0.621406	CUFF.471.6	Map4k4_dup3	chr1	39957730	40083144	+	j	1	PA	PA	0	0	1	0	0	NULL	NULL	NULL	NULL	0.0775744	0.0355391	0	-1.28755	0.110938	-0.218909	0.674762	0.849796
#1-191	chr1	39956955	39958897	Map4k4	3	-0.436736	0.0658033	0.621406	CUFF.471.7	Map4k4_dup3	chr1	39957851	40083144	+	j	0.5	PA	PA	0	0	1	0	0	NULL	NULL	NULL	NULL	0.0775744	0.0355391	0	-1.28755	0.110938	-0.218909	0.674762	0.849796
#1-192	chr1	39992600	39992828	Map4k4	0	0.0772705	0.747002	0.946829	CUFF.471.1	Map4k4_dup3	chr1	39957653	40083144	+	j	1	Intra	Intra	0	0	0	0	0	NULL	NULL	NULL	NULL	0.0721053	0.0507895	0	-0.206174	0.155263	-0.218909	0.674762	0.849796
#1-192	chr1	39992600	39992828	Map4k4	0	0.0772705	0.747002	0.946829	CUFF.471.2	Map4k4_dup3	chr1	39957653	40083144	+	j	0.5	Intra	Intra	0	0	0	0	0	NULL	NULL	NULL	NULL	0.0721053	0.0507895	0	-0.206174	0.155263	-0.218909	0.674762	0.849796
#1-192	chr1	39992600	39992828	Map4k4	0	0.0772705	0.747002	0.946829	CUFF.471.3	Map4k4_dup2	chr1	39957689	40083144	+	=	0.75	Intra	Intra	0	0	0	0	0	NULL	NULL	NULL	NULL	0.0721053	0.0507895	0	-0.206174	0.155263	-0.218909	0.674762	0.849796
#1-192	chr1	39992600	39992828	Map4k4	0	0.0772705	0.747002	0.946829	CUFF.471.4	Map4k4_dup3	chr1	39957689	40083144	+	j	0.5	Intra	Intra	0	0	0	0	0	NULL	NULL	NULL	NULL	0.0721053	0.0507895	0	-0.206174	0.155263	-0.218909	0.674762	0.849796
#1-192	chr1	39992600	39992828	Map4k4	0	0.0772705	0.747002	0.946829	CUFF.471.5	Map4k4_dup3	chr1	39957730	40083144	+	j	1	Intra	Intra	0	0	0	0	0	NULL	NULL	NULL	NULL	0.0721053	0.0507895	0	-0.206174	0.155263	-0.218909	0.674762	0.849796
#1-192	chr1	39992600	39992828	Map4k4	0	0.0772705	0.747002	0.946829	CUFF.471.6	Map4k4_dup3	chr1	39957730	40083144	+	j	1	Intra	Intra	0	0	0	0	0	NULL	NULL	NULL	NULL	0.0721053	0.0507895	0	-0.206174	0.155263	-0.218909	0.674762	0.849796
#1-192	chr1	39992600	39992828	Map4k4	0	0.0772705	0.747002	0.946829	CUFF.471.7	Map4k4_dup3	chr1	39957851	40083144	+	j	0.5	Intra	Intra	0	0	0	0	0	NULL	NULL	NULL	NULL	0.0721053	0.0507895	0	-0.206174	0.155263	-0.218909	0.674762	0.849796
#1-193	chr1	39993102	39993639	Map4k4	0	0.0772705	0.747002	0.946829	CUFF.471.1	Map4k4_dup3	chr1	39957653	40083144	+	j	1	Intra	Intra	0	0	0	0	0	NULL	NULL	NULL	NULL	0.0447486	0.0435754	0	0.319082	0.104896	-0.218909	0.674762	0.849796
#1-193	chr1	39993102	39993639	Map4k4	0	0.0772705	0.747002	0.946829	CUFF.471.2	Map4k4_dup3	chr1	39957653	40083144	+	j	0.5	Intra	Intra	0	0	0	0	0	NULL	NULL	NULL	NULL	0.0447486	0.0435754	0	0.319082	0.104896	-0.218909	0.674762	0.849796
#1-193	chr1	39993102	39993639	Map4k4	0	0.0772705	0.747002	0.946829	CUFF.471.3	Map4k4_dup2	chr1	39957689	40083144	+	=	0.75	Intra	Intra	0	0	0	0	0	NULL	NULL	NULL	NULL	0.0447486	0.0435754	0	0.319082	0.104896	-0.218909	0.674762	0.849796
#1-193	chr1	39993102	39993639	Map4k4	0	0.0772705	0.747002	0.946829	CUFF.471.4	Map4k4_dup3	chr1	39957689	40083144	+	j	0.5	Intra	Intra	0	0	0	0	0	NULL	NULL	NULL	NULL	0.0447486	0.0435754	0	0.319082	0.104896	-0.218909	0.674762	0.849796
#1-193	chr1	39993102	39993639	Map4k4	0	0.0772705	0.747002	0.946829	CUFF.471.5	Map4k4_dup3	chr1	39957730	40083144	+	j	1	Intra	Intra	0	0	0	0	0	NULL	NULL	NULL	NULL	0.0447486	0.0435754	0	0.319082	0.104896	-0.218909	0.674762	0.849796
#1-193	chr1	39993102	39993639	Map4k4	0	0.0772705	0.747002	0.946829	CUFF.471.6	Map4k4_dup3	chr1	39957730	40083144	+	j	1	Intra	Intra	0	0	0	0	0	NULL	NULL	NULL	NULL	0.0447486	0.0435754	0	0.319082	0.104896	-0.218909	0.674762	0.849796
#1-193	chr1	39993102	39993639	Map4k4	0	0.0772705	0.747002	0.946829	CUFF.471.7	Map4k4_dup3	chr1	39957851	40083144	+	j	0.5	Intra	Intra	0	0	0	0	0	NULL	NULL	NULL	NULL	0.0447486	0.0435754	0	0.319082	0.104896	-0.218909	0.674762	0.849796
#1-194	chr1	40142606	40142909	Il1r2	1	0.120106	0.599832	0.908204	CUFF.441.1	Il1r2	chr1	40141660	40182063	+	=	1	PA	PA	0	0	0	0	0	NULL	NULL	NULL	NULL	0.0372937	0.0416832	0	0.301721	0.241709	-0.168234	0.691845	0.859187
#1-194	chr1	40142606	40142909	Il1r2	1	0.120106	0.599832	0.908204	CUFF.445.1	Il1r2	chr1	40142760	40143282	-	i	1	PA	PA	0	0	0	0	0	NULL	NULL	NULL	NULL	0.0372937	0.0416832	0	0.301721	0.241709	-0.168234	0.691845	0.859187
#1-195	chr1	40323249	40323782	Il1r1	3	-0.923404	0.000759624	0.447941	CUFF.467.1	Il1r1	chr1	40282076	40373000	+	=	0.5625	Intra	PA	0	1	0	0	0	NULL	NULL	NULL	NULL	0.0307292	0.122806	-100	-100	0.144572	-0.733022	0.0925081	0.383986
#1-195	chr1	40323249	40323782	Il1r1	3	-0.923404	0.000759624	0.447941	CUFF.467.2	Il1r1_dup1	chr1	40323724	40373000	+	=	0.5	PA	PA	0	1	0	0	0	NULL	NULL	NULL	NULL	0.0307292	0.122806	-100	-100	0.144572	-2.15078	0.00368014	0.347902
#1-196	chr1	40382354	40383028	Il1rl2	0	-0.286155	0.269363	0.777901	-	NULL	NULL	NULL	NULL	NULL	NULL	NULL	-	Intra	0	0	0	0	0	NULL	NULL	NULL	NULL	0.030905	0.03	0	-0.301416	0.228177	NULL	NULL	NULL
#1-197	chr1	40737470	40739223	Slc9a2	3	-0.392236	0.106097	0.663322	-	NULL	NULL	NULL	NULL	NULL	NULL	NULL	-	PA	0	0	0	0	0	NULL	NULL	NULL	NULL	0.0304732	0.0828314	0	-0.581076	0.138818	NULL	NULL	NULL
#1-198	chr1	40824611	40824790	Slc9a2	0	-0.442363	0.061478	0.617002	-	NULL	NULL	NULL	NULL	NULL	NULL	NULL	-	Intra	0	0	0	0	1	NULL	NULL	NULL	NULL	1.25061	0.82095	0	-0.801334	0.633184	NULL	NULL	NULL
#1-199	chr1	40847280	40847846	Mfsd9	3	0.33843	0.142637	0.697454	CUFF.451.1	Mfsd9	chr1	40828731	40847529	-	=	1	PA	PA	0	0	0	0	0	NULL	NULL	NULL	NULL	0.0467668	0.057619	0	-0.716072	0.166959	0.389168	0.300967	0.586248
#1-200	chr1	42318801	42319011	null	0	0.0800707	0.720183	0.939655	-	NULL	NULL	NULL	NULL	NULL	NULL	NULL	-	Inter	0	0	0	0	0	NULL	NULL	NULL	NULL	0.140667	0.03	0	-0.716072	0.26681	NULL	NULL	NULL
#1-201	chr1	42472917	42473110	null	0	-0.165373	0.470331	0.87367	-	NULL	NULL	NULL	NULL	NULL	NULL	NULL	-	Inter	0	0	0	0	1	NULL	NULL	NULL	NULL	0.76	0.947202	0	0.381978	0.66228	NULL	NULL	NULL
#1-202	chr1	42548411	42548919	null	0	-0.35984	0.121126	0.67704	-	NULL	NULL	NULL	NULL	NULL	NULL	NULL	-	Inter	0	1	0	0	0	NULL	NULL	NULL	NULL	0.0221493	0.03	0	-0.402015	0.085776	NULL	NULL	NULL
#1-203	chr1	42741098	42741985	2610017I09Rik	0	-0.434578	0.0709273	0.628606	-	NULL	NULL	NULL	NULL	NULL	NULL	NULL	-	Intra	0	0	0	0	0	NULL	NULL	NULL	NULL	0.0427683	0.130282	0	1.37772	0.107341	NULL	NULL	NULL
#1-204	chr1	42743021	42743850	2610017I09Rik	0	-0.434578	0.0709273	0.628606	-	NULL	NULL	NULL	NULL	NULL	NULL	NULL	-	Intra	0	0	0	0	0	NULL	NULL	NULL	NULL	0.054801	0.111935	0	-0.227752	0.116261	NULL	NULL	NULL
#1-205	chr1	42750770	42752131	null	2	-0.0506234	0.8241	0.964484	-	NULL	NULL	NULL	NULL	NULL	NULL	NULL	-	Inter	0	0	0	0	0	NULL	NULL	NULL	NULL	0.0200259	0.0487446	0	0.704591	0.0910274	NULL	NULL	NULL
#1-206	chr1	42752363	42756053	Pou3f3	3	-0.0506234	0.8241	0.964484	-	NULL	NULL	NULL	NULL	NULL	NULL	NULL	-	PA	0	0	0	0	0	NULL	NULL	NULL	NULL	0.0552199	0.0683479	0	-0.126212	0.0698124	NULL	NULL	NULL
#1-207	chr1	42770041	42770679	null	0	-0.00808679	0.971506	0.99351	-	NULL	NULL	NULL	NULL	NULL	NULL	NULL	-	Inter	0	0	0	0	0	NULL	NULL	NULL	NULL	0.0274522	0.0829046	0	1.42118	0.110712	NULL	NULL	NULL
#1-208	chr1	42771231	42771427	null	0	-0.00808679	0.971506	0.99351	-	NULL	NULL	NULL	NULL	NULL	NULL	NULL	-	Inter	0	0	0	0	0	NULL	NULL	NULL	NULL	0.0364348	0.0530769	-100	-100	0.037602	NULL	NULL	NULL
#1-209	chr1	42837345	42837512	null	0	-0.123125	0.580646	0.902631	-	NULL	NULL	NULL	NULL	NULL	NULL	NULL	-	Inter	0	0	0	0	1	NULL	NULL	NULL	NULL	1	1.19	0	0.588081	0.762096	NULL	NULL	NULL
#1-210	chr1	42907815	42908737	Mrps9	3	0.321505	0.164352	0.714887	CUFF.486.1	Mrps9	chr1	42908064	42962525	+	=	0.65	PA	PA	0	0	0	0	0	NULL	NULL	NULL	NULL	0.039013	0.0323645	0	0.13277	0.130703	0.538628	0.183944	0.480287
#1-210	chr1	42907815	42908737	Mrps9	3	0.321505	0.164352	0.714887	CUFF.491.1	Mrps9	chr1	42908942	42909234	.	i	1	E	PA	0	0	0	0	0	NULL	NULL	NULL	NULL	0.039013	0.0323645	0	0.13277	0.130703	NULL	NULL	NULL
#1-211	chr1	43009584	43010629	AC163673.2-1	3	-0.0782534	0.733823	0.941807	-	NULL	NULL	NULL	NULL	NULL	NULL	NULL	-	PA	0	0	1	0	0	NULL	NULL	NULL	NULL	0.0305633	0.0979139	0	-1.13769	0.0793336	NULL	NULL	NULL
#1-212	chr1	43089115	43089956	Gpr45	0	0.0699834	0.75561	0.948669	-	NULL	NULL	NULL	NULL	NULL	NULL	NULL	-	Intra	0	0	0	0	1	NULL	NULL	NULL	NULL	2.0699	2.20897	0	0.258855	1.27629	NULL	NULL	NULL
#1-213	chr1	43148501	43149843	Tgfbrap1	2	0.525077	0.0316535	0.562676	CUFF.487.1	Tgfbrap1	chr1	43104117	43155518	-	=	0.375	Intra	PA	0	0	1	0	0	NULL	NULL	NULL	NULL	0.211916	0.199201	0	0.460994	0.120886	0.928093	0.0654618	0.355771
#1-213	chr1	43148501	43149843	Tgfbrap1	2	0.525077	0.0316535	0.562676	CUFF.492.1	Tgfbrap1	chr1	43149161	43149519	.	i	0.25	PA	PA	0	0	1	0	0	NULL	NULL	NULL	NULL	0.211916	0.199201	0	0.460994	0.120886	NULL	NULL	NULL
#1-214	chr1	43155193	43155904	Tgfbrap1	3	0.307578	0.189666	0.731875	CUFF.487.1	Tgfbrap1	chr1	43104117	43155518	-	=	0.375	PA	PA	0	0	0	0	0	NULL	NULL	NULL	NULL	0.0373136	0.0621106	0	-1.08076	0.0742247	0.928093	0.0654618	0.355771
#1-214	chr1	43155193	43155904	Tgfbrap1	3	0.307578	0.189666	0.731875	CUFF.498.1	AI597479	chr1	43155546	43172777	+	=	0	PA	PA	0	0	0	0	0	NULL	NULL	NULL	NULL	0.0373136	0.0621106	0	-1.08076	0.0742247	0.928093	0.0654618	0.355771
#1-215	chr1	43180317	43180826	Fhl2	0	-0.31674	0.16719	0.716696	-	NULL	NULL	NULL	NULL	NULL	NULL	NULL	-	Intra	0	0	0	0	0	NULL	NULL	NULL	NULL	1.94049	2.09941	0	0.120524	1.53101	NULL	NULL	NULL
#1-216	chr1	43220325	43221250	Fhl2	3	0.000692845	0.99752	0.999807	-	NULL	NULL	NULL	NULL	NULL	NULL	NULL	-	PA	0	0	0	0	0	NULL	NULL	NULL	NULL	0.115602	0.107423	0	0.0596547	0.125408	NULL	NULL	NULL
#1-217	chr1	43502055	43503656	Nck2	3	0.628845	0.0124851	0.515848	CUFF.494.1	Nck2	chr1	43502642	43627312	+	=	0.433333	PA	PA	0	0	1	0	0	NULL	NULL	NULL	NULL	0.0469079	0.0387505	0	-0.529193	0.0798868	1.11632	0.0490246	0.349942
#1-218	chr1	43610830	43611098	Nck2	0	-0.629312	0.0146408	0.519084	CUFF.494.1	Nck2	chr1	43502642	43627312	+	=	0.433333	Intra	Intra	0	0	0	0	1	NULL	NULL	NULL	NULL	2.87205	2.35034	0	0.142356	2.08073	1.11632	0.0490246	0.349942
#1-218	chr1	43610830	43611098	Nck2	0	-0.629312	0.0146408	0.519084	CUFF.500.1	Nck2	chr1	43611928	43612352	.	i	1	E	Intra	0	0	0	0	1	NULL	NULL	NULL	NULL	2.87205	2.35034	0	0.142356	2.08073	NULL	NULL	NULL
#1-219	chr1	43787519	43787754	1500015O10Rik	3	0.200365	0.373269	0.834617	-	NULL	NULL	NULL	NULL	NULL	NULL	NULL	-	PA	0	0	0	0	0	NULL	NULL	NULL	NULL	0.583447	0.407574	0	0.0522684	0.440723	NULL	NULL	NULL
#1-220	chr1	43883828	43885097	Uxs1	3	0.438142	0.0640167	0.617487	CUFF.497.1	Uxs1	chr1	43806210	43884715	-	=	1	PA	PA	0	0	0	0	0	NULL	NULL	NULL	NULL	0.0367069	0.0786002	0	1.0974	0.0844245	0.268363	0.487184	0.731095
#1-221	chr1	43954908	43955168	null	0	-0.229154	0.309938	0.799427	-	NULL	NULL	NULL	NULL	NULL	NULL	NULL	-	Inter	0	0	0	0	0	NULL	NULL	NULL	NULL	1.33508	0.881577	0	-0.522315	1.3177	NULL	NULL	NULL
#1-222	chr1	43990360	43991498	Tpp2	3	-0.194006	0.40585	0.847342	CUFF.501.1	-	chr1	43990485	43990725	.	u	1	PA	PA	0	0	1	0	0	NULL	NULL	NULL	NULL	0.0218191	0.0340578	0	-0.206174	0.150266	NULL	NULL	NULL
#1-222	chr1	43990360	43991498	Tpp2	3	-0.194006	0.40585	0.847342	CUFF.504.1	Tpp2	chr1	43990803	44059830	+	=	1	PA	PA	0	0	1	0	0	NULL	NULL	NULL	NULL	0.0218191	0.0340578	0	-0.206174	0.150266	0.152937	0.730038	0.880244
#1-223	chr1	44158489	44159611	1700029F09Rik	3	0.201099	0.373301	0.834617	CUFF.521.1	1700029F09Rik	chr1	44143428	44159345	-	=	0.75	PA	PA	0	0	1	0	0	NULL	NULL	NULL	NULL	0.0361187	0.166225	0	-0.909909	0.0871395	0.33099	0.375391	0.645523
#1-223	chr1	44158489	44159611	1700029F09Rik	3	0.201099	0.373301	0.834617	CUFF.521.2	1700029F09Rik	chr1	44158367	44159338	-	j	0.5	PA	PA	0	0	1	0	0	NULL	NULL	NULL	NULL	0.0361187	0.166225	0	-0.909909	0.0871395	0.33099	0.375391	0.645523
#1-224	chr1	44175221	44175784	Kdelc1	3	0.10099	0.659629	0.926656	CUFF.505.1	Kdelc1	chr1	44163736	44176397	-	=	1	PA	PA	0	0	0	0	0	NULL	NULL	NULL	NULL	0.0887451	0.0880817	0	1.10661	0.172047	-0.0545683	0.885003	0.954922
#1-225	chr1	44176039	44176958	Bivm	3	0.10099	0.659629	0.926656	CUFF.505.1	Kdelc1	chr1	44163736	44176397	-	=	1	PA	PA	0	0	0	0	0	NULL	NULL	NULL	NULL	0.0470403	0.0725027	0	0.657812	0.0597875	-0.0545683	0.885003	0.954922
#1-225	chr1	44176039	44176958	Bivm	3	0.10099	0.659629	0.926656	CUFF.506.1	Bivm	chr1	44176905	44201321	+	=	1	PA	PA	0	0	0	0	0	NULL	NULL	NULL	NULL	0.0470403	0.0725027	0	0.657812	0.0597875	-0.0545683	0.885003	0.954922
#1-226	chr1	44204291	44205142	Ercc5	3	-0.182334	0.432924	0.858253	CUFF.507.1	Ercc5	chr1	44204692	44238054	+	=	1	PA	PA	0	0	0	0	0	NULL	NULL	NULL	NULL	0.0487838	0.0485714	0	0.264774	0.125287	-0.293078	0.476089	0.7238
#1-227	chr1	44255491	44256033	null	0	0.171564	0.45275	0.866682	-	NULL	NULL	NULL	NULL	NULL	NULL	NULL	-	Inter	0	0	0	0	0	NULL	NULL	NULL	NULL	0.116199	0.104557	0	-0.0175711	0.116596	NULL	NULL	NULL
#1-228	chr1	44608405	44609376	Gulp1	3	0.0574631	0.796016	0.958862	-	NULL	NULL	NULL	NULL	NULL	NULL	NULL	-	PA	0	0	1	0	0	NULL	NULL	NULL	NULL	0.0341895	0.03096	0	-0.973835	0.0878434	NULL	NULL	NULL
#1-229	chr1	45851983	45852784	Wdr75	3	0.0604757	0.794617	0.958331	CUFF.513.1	Wdr75	chr1	45852250	45880458	+	=	1	PA	PA	0	0	1	0	0	NULL	NULL	NULL	NULL	0.0319155	0.0525	-100	-100	0.123139	0.0485882	0.925758	0.970908
#1-230	chr1	45982126	45982991	Slc40a1	3	0.0966758	0.674432	0.931141	-	NULL	NULL	NULL	NULL	NULL	NULL	NULL	-	PA	0	0	1	0	0	NULL	NULL	NULL	NULL	0.0323018	0.0432584	0	0.467303	0.107778	NULL	NULL	NULL
#1-231	chr1	46123571	46123993	null	1	-0.170704	0.445861	0.862788	-	NULL	NULL	NULL	NULL	NULL	NULL	NULL	-	Inter	0	0	1	0	0	NULL	NULL	NULL	NULL	0.02	0	-100	-100	0.163928	NULL	NULL	NULL
#1-232	chr1	46145583	46146254	AC108850.3	0	-0.278266	0.222508	0.756571	-	NULL	NULL	NULL	NULL	NULL	NULL	NULL	-	Intra	0	0	0	0	0	NULL	NULL	NULL	NULL	0.403651	0.250909	0	-0.288198	0.0647479	NULL	NULL	NULL
#1-233	chr1	46482295	46482592	null	0	0.0837808	0.716854	0.938932	-	NULL	NULL	NULL	NULL	NULL	NULL	NULL	-	Inter	0	0	1	0	0	NULL	NULL	NULL	NULL	0.02	0.039697	0	-0.402015	0.0866322	NULL	NULL	NULL
#1-234	chr1	46909420	46911049	Slc39a10	3	0.397442	0.0924389	0.652824	CUFF.530.1	Slc39a10	chr1	46863662	46910728	-	=	1	PA	PA	0	0	1	0	0	NULL	NULL	NULL	NULL	0.0322844	0.092671	0	0.196696	0.070089	0.561133	0.194092	0.491146
#1-235	chr1	50983429	50985035	Tmeff2	3	-0.221037	0.32858	0.809109	CUFF.534.1	Tmeff2	chr1	50984389	51000042	+	c	1	PA	PA	0	0	0	0	0	NULL	NULL	NULL	NULL	0.0526906	0.0763301	0	0.484682	0.109125	-0.595129	0.162806	0.458145
#1-236	chr1	51346367	51346764	Sdpr	0	-0.171626	0.44392	0.862784	-	NULL	NULL	NULL	NULL	NULL	NULL	NULL	-	Intra	0	0	0	0	1	NULL	NULL	NULL	NULL	1.47962	1.19461	0	-0.189851	0.890498	NULL	NULL	NULL
#1-237	chr1	51483438	51483633	null	0	-0.307671	0.191782	0.733563	-	NULL	NULL	NULL	NULL	NULL	NULL	NULL	-	Inter	0	0	0	0	1	NULL	NULL	NULL	NULL	0.882256	0.914154	0	0.184138	0.692103	NULL	NULL	NULL
#1-238	chr1	51534593	51535757	Obfc2a	3	-0.232976	0.304001	0.794719	CUFF.537.1	Obfc2a	chr1	51526468	51535219	-	=	1	PA	PA	0	0	0	0	0	NULL	NULL	NULL	NULL	0.0728067	0.123578	0	1.24196	0.149906	-0.396379	0.29744	0.583278
#1-239	chr1	51971827	51973367	Myo1b	3	0.129207	0.562175	0.900062	CUFF.559.1	Myo1b	chr1	51806624	51972783	-	=	0.611111	PA	PA	0	0	1	0	0	NULL	NULL	NULL	NULL	0.106531	0.0593116	0	0.703736	0.149518	0.240028	0.58387	0.794893
#1-239	chr1	51971827	51973367	Myo1b	3	0.129207	0.562175	0.900062	CUFF.559.2	Myo1b_dup1	chr1	51820751	51972759	-	c	0.666667	PA	PA	0	0	1	0	0	NULL	NULL	NULL	NULL	0.106531	0.0593116	0	0.703736	0.149518	0.240028	0.58387	0.794893
#1-240	chr1	52170364	52170861	null	0	-0.0904214	0.699606	0.9357	-	NULL	NULL	NULL	NULL	NULL	NULL	NULL	-	Inter	0	0	1	0	0	NULL	NULL	NULL	NULL	0.0491064	0	-100	-100	0.121977	NULL	NULL	NULL
#1-241	chr1	52176072	52176907	Stat1	3	0.405375	0.0836651	0.640983	CUFF.558.1	Stat1_dup1	chr1	52176366	52193736	+	j	1	PA	PA	0	0	1	0	0	NULL	NULL	NULL	NULL	0.058776	0.0725122	0	0.206479	0.0885571	0.46307	0.231926	0.526383
#1-241	chr1	52176072	52176907	Stat1	3	0.405375	0.0836651	0.640983	CUFF.558.2	Stat1_dup1	chr1	52176759	52193736	+	c	1	PA	PA	0	0	1	0	0	NULL	NULL	NULL	NULL	0.058776	0.0725122	0	0.206479	0.0885571	0.46307	0.231926	0.526383
#1-242	chr1	52288776	52290559	Gls	3	-0.217157	0.343221	0.815026	CUFF.572.1	Gls	chr1	52222567	52290055	-	=	0.333333	PA	PA	0	0	0	0	0	NULL	NULL	NULL	NULL	0.0727362	0.0568301	0	-0.356942	0.0788177	-0.0696421	0.904132	0.961612
#1-242	chr1	52288776	52290559	Gls	3	-0.217157	0.343221	0.815026	CUFF.572.2	Gls_dup1	chr1	52244429	52290055	-	=	0.666667	PA	PA	0	0	0	0	0	NULL	NULL	NULL	NULL	0.0727362	0.0568301	0	-0.356942	0.0788177	-0.0696421	0.904132	0.961612
#1-243	chr1	52556532	52557874	Nab1	3	-0.190332	0.399999	0.844509	CUFF.562.1	Nab1	chr1	52514141	52557343	-	=	1	PA	PA	0	0	1	0	0	NULL	NULL	NULL	NULL	0.0354483	0.0300986	0	-1.13769	0.0769504	0.12787	0.764003	0.896903
#1-244	chr1	52654718	52655019	null	0	-0.523071	0.0856397	0.642555	-	NULL	NULL	NULL	NULL	NULL	NULL	NULL	-	Inter	0	0	0	0	0	NULL	NULL	NULL	NULL	0.657309	0.39804	0	-0.516529	0.35854	NULL	NULL	NULL
#1-245	chr1	52687334	52687928	Tmem194b	3	0.197819	0.380323	0.836995	CUFF.560.1	Tmem194b	chr1	52687640	52707493	+	=	1	PA	PA	0	0	0	0	0	NULL	NULL	NULL	NULL	0.0319792	0.03	0	0.703736	0.130151	0.242343	0.535365	0.765828
#1-246	chr1	52783203	52784571	2210010L05Rik	3	0.0398965	0.858162	0.972829	CUFF.568.1	Mfsd6	chr1	52713143	52784200	-	=	1	PA	PA	0	0	1	0	0	NULL	NULL	NULL	NULL	0.0699474	0.0472673	0	1.01917	0.0946694	0.0301278	0.954544	0.983701
#1-247	chr1	52873894	52874782	Inpp1	3	0.0383714	0.869304	0.97446	-	NULL	NULL	NULL	NULL	NULL	NULL	NULL	-	PA	0	0	1	0	0	NULL	NULL	NULL	NULL	0.022594	0.0530769	-100	-100	0.0977796	NULL	NULL	NULL
#1-248	chr1	52901637	52902236	Hibch	3	0.306627	0.195987	0.738177	-	NULL	NULL	NULL	NULL	NULL	NULL	NULL	-	PA	0	0	0	0	0	NULL	NULL	NULL	NULL	0.0542571	0.0357377	0	-0.630621	0.114911	NULL	NULL	NULL
#1-249	chr1	53009385	53010274	1700019D03Rik	3	-0.140117	0.543792	0.89465	CUFF.570.1	1700019D03Rik	chr1	52981782	53009459	-	=	1	PA	PA	0	1	0	0	0	NULL	NULL	NULL	NULL	0.0483371	0.0474074	0	-0.0310815	0.107195	-0.609217	0.203111	0.498702
#1-250	chr1	53353464	53354289	Pms1	3	0.237162	0.29512	0.79193	CUFF.578.1	Pms1	chr1	53245762	53353886	-	=	1	PA	PA	0	0	1	0	0	NULL	NULL	NULL	NULL	0.0539898	0.0419763	0	0.301721	0.154844	0.555833	0.167988	0.463152
#1-250	chr1	53353464	53354289	Pms1	3	0.237162	0.29512	0.79193	CUFF.582.1	Ormdl1	chr1	53353908	53367079	+	=	0	PA	PA	0	0	1	0	0	NULL	NULL	NULL	NULL	0.0539898	0.0419763	0	0.301721	0.154844	0.555833	0.167988	0.463152
#1-251	chr1	53409213	53409744	Asnsd1	3	-0.347853	0.134109	0.69034	CUFF.575.1	Asnsd1	chr1	53401491	53409566	-	=	1	PA	PA	0	0	1	0	0	NULL	NULL	NULL	NULL	0.0580412	0.0564588	0	0.608494	0.0713701	-0.600261	0.160862	0.455788
#1-252	chr1	53763289	53763785	AC100561.13	2	-0.477721	0.0455703	0.58832	-	NULL	NULL	NULL	NULL	NULL	NULL	NULL	-	PA	0	0	0	0	0	NULL	NULL	NULL	NULL	0.0308081	0.0509769	0	0.206479	0.152907	NULL	NULL	NULL
#1-253	chr1	53841241	53842240	Stk17b	3	-0.189148	0.500711	0.882092	-	NULL	NULL	NULL	NULL	NULL	NULL	NULL	-	PA	0	0	1	0	0	NULL	NULL	NULL	NULL	0	0.041399	0	1.10661	0.0810703	NULL	NULL	NULL
#1-254	chr1	54250939	54252259	Hecw2	3	0.0175362	0.942638	0.988275	CUFF.586.1	Hecw2	chr1	54007718	54251821	-	c	1	PA	PA	0	0	1	0	0	NULL	NULL	NULL	NULL	0.0543584	0.0301054	0	-0.759811	0.0681323	0.0886741	0.855809	0.940889
#1-255	chr1	54307343	54307671	Ccdc150	3	0.451888	0.0582004	0.612053	-	NULL	NULL	NULL	NULL	NULL	NULL	NULL	-	PA	0	0	0	0	0	NULL	NULL	NULL	NULL	0.152835	0.249856	0	-0.402015	0.251909	NULL	NULL	NULL
#1-256	chr1	54495595	54495987	Gtf3c3	3	0.0999751	0.665233	0.928016	CUFF.594.1	Gtf3c3	chr1	54454306	54495885	-	=	1	PA	PA	0	0	1	0	0	NULL	NULL	NULL	NULL	0.055102	0	0	-0.716072	0.134661	0.0768216	0.874965	0.94999
#1-257	chr1	54614018	54614956	Pgap1	3	0.225312	0.330326	0.809141	CUFF.612.1	Pgap1	chr1	54535563	54614568	-	=	1	PA	PA	0	0	1	0	0	NULL	NULL	NULL	NULL	0.0564875	0.0443137	0	0.171561	0.0632454	0.34862	0.409872	0.673011
#1-258	chr1	54982341	54983691	Ankrd44	3	0.426114	0.073598	0.632219	CUFF.645.1	Ankrd44	chr1	54702189	54983388	-	=	0.611111	PA	PA	0	0	1	0	0	NULL	NULL	NULL	NULL	0.0755619	0.0487927	0	-0.344589	0.100849	0.841639	0.136948	0.43169
#1-258	chr1	54982341	54983691	Ankrd44	3	0.426114	0.073598	0.632219	CUFF.645.3	Ankrd44	chr1	54785954	54983493	-	j	1	PA	PA	0	0	1	0	0	NULL	NULL	NULL	NULL	0.0755619	0.0487927	0	-0.344589	0.100849	0.841639	0.136948	0.43169
#1-259	chr1	55083664	55084589	Sf3b1	3	0.452493	0.067973	0.625374	CUFF.615.1	Sf3b1	chr1	55042039	55084362	-	=	1	PA	PA	0	0	1	0	0	NULL	NULL	NULL	NULL	0.0653355	0.0841622	0	0.587735	0.134536	0.43094	0.344076	0.621333
#1-260	chr1	55109128	55110294	Coq10b	3	0.0189058	0.935378	0.987577	CUFF.616.1	Coq10b_dup1	chr1	55109282	55129607	+	=	1	PA	PA	0	0	1	0	0	NULL	NULL	NULL	NULL	0.0323051	0.0588862	0	-0.472267	0.0857856	-0.215694	0.661033	0.841407
#1-261	chr1	55143911	55145584	Hspd1	3	-0.108359	0.723942	0.94021	CUFF.626.1	Hspd1	chr1	55134680	55145123	-	=	1	PA	PA	0	0	1	0	0	NULL	NULL	NULL	NULL	0.0609132	0.0651036	0	-0.581076	0.103545	0.101312	0.917749	0.968067
#1-261	chr1	55143911	55145584	Hspd1	3	-0.108359	0.723942	0.94021	CUFF.628.1	Hspe1	chr1	55144681	55148154	+	=	1	PA	PA	0	0	1	0	0	NULL	NULL	NULL	NULL	0.0609132	0.0651036	0	-0.581076	0.103545	0.101312	0.917749	0.968067
#1-262	chr1	55187818	55188799	Mobkl3	3	0.26164	0.248875	0.768322	CUFF.622.1	Mob4	chr1	55187965	55210045	+	=	1	PA	PA	0	0	1	0	0	NULL	NULL	NULL	NULL	0.0333	0.03	0	-0.639302	0.0856299	0.461695	0.234097	0.528062
#1-263	chr1	55293755	55295211	AC122889.3	3	0.41674	0.0783221	0.638258	CUFF.627.1	Mars2	chr1	55294087	55296360	+	c	1	PA	PA	0	0	1	0	0	NULL	NULL	NULL	NULL	0.106184	0.0678164	0	0.226994	0.0986197	1.02376	0.0396821	0.347902
#1-264	chr1	55419155	55420832	Boll	3	-0.410813	0.0994837	0.660767	-	NULL	NULL	NULL	NULL	NULL	NULL	NULL	-	PA	0	0	1	0	0	NULL	NULL	NULL	NULL	0.220143	0.237171	0	-0.189376	0.502883	NULL	NULL	NULL
#1-265	chr1	55438617	55438990	null	0	0.0217035	0.922047	0.984148	-	NULL	NULL	NULL	NULL	NULL	NULL	NULL	-	Inter	0	0	0	0	1	NULL	NULL	NULL	NULL	1.58879	1.6593	0	0.21393	1.34158	NULL	NULL	NULL
#1-266	chr1	55462285	55463838	Plcl1	3	-0.20434	0.366202	0.829126	CUFF.640.1	Plcl1	chr1	55463474	55808917	+	=	1	PA	PA	0	0	0	0	0	NULL	NULL	NULL	NULL	0.0805298	0.0537285	0	-0.569219	0.0769786	-0.338003	0.36111	0.635438
#1-267	chr1	57026349	57026845	Satb2	0	0.0212121	0.932092	0.987158	CUFF.669.1	Satb2	chr1	56851015	57028324	-	=	0.533333	Intra	Intra	0	0	0	0	0	NULL	NULL	NULL	NULL	0.0443548	0.03	0	-0.973835	0.0924685	0.337486	0.40351	0.668884
#1-267	chr1	57026349	57026845	Satb2	0	0.0212121	0.932092	0.987158	CUFF.669.2	Satb2	chr1	57004507	57028324	-	j	0.5	Intra	Intra	0	0	0	0	0	NULL	NULL	NULL	NULL	0.0443548	0.03	0	-0.973835	0.0924685	0.337486	0.40351	0.668884
#1-268	chr1	57027673	57028061	Satb2	0	0.0212121	0.932092	0.987158	CUFF.669.1	Satb2	chr1	56851015	57028324	-	=	0.533333	PA	Intra	0	0	0	0	0	NULL	NULL	NULL	NULL	0.0556186	0.0385825	0	-0.206174	0.12185	0.337486	0.40351	0.668884
#1-268	chr1	57027673	57028061	Satb2	0	0.0212121	0.932092	0.987158	CUFF.669.2	Satb2	chr1	57004507	57028324	-	j	0.5	PA	Intra	0	0	0	0	0	NULL	NULL	NULL	NULL	0.0556186	0.0385825	0	-0.206174	0.12185	0.337486	0.40351	0.668884
#1-269	chr1	57028306	57030545	null	2	0.0212121	0.932092	0.987158	CUFF.669.1	Satb2	chr1	56851015	57028324	-	=	0.533333	PA	Inter	0	0	0	0	0	NULL	NULL	NULL	NULL	0.0854089	0.0355875	0	-1.66552	0.0703194	0.337486	0.40351	0.668884
#1-269	chr1	57028306	57030545	null	2	0.0212121	0.932092	0.987158	CUFF.669.2	Satb2	chr1	57004507	57028324	-	j	0.5	PA	Inter	0	0	0	0	0	NULL	NULL	NULL	NULL	0.0854089	0.0355875	0	-1.66552	0.0703194	0.337486	0.40351	0.668884
#1-270	chr1	57033479	57034864	null	0	0.126828	0.576271	0.902026	-	NULL	NULL	NULL	NULL	NULL	NULL	NULL	-	Inter	0	0	0	0	0	NULL	NULL	NULL	NULL	0.0393426	0.0763776	0	0.486845	0.0828617	NULL	NULL	NULL
#1-271	chr1	57041173	57041584	null	0	-0.0839778	0.705632	0.937308	-	NULL	NULL	NULL	NULL	NULL	NULL	NULL	-	Inter	0	0	0	0	0	NULL	NULL	NULL	NULL	0.0207299	0.03	0	0.608494	0.196136	NULL	NULL	NULL
#1-272	chr1	57434210	57435110	1700066M21Rik	3	0.103167	0.64293	0.923148	CUFF.655.1	1700066M21Rik	chr1	57434439	57442253	+	=	1	PA	PA	0	0	1	0	0	NULL	NULL	NULL	NULL	0.0310173	0.0577612	0	-0.402015	0.0821549	0.0140663	0.968064	0.989457
#1-273	chr1	57462950	57464143	1110034B05Rik	3	0.0836476	0.706866	0.937308	CUFF.664.1	1110034B05Rik	chr1	57445289	57463452	-	=	1	PA	PA	0	0	0	0	0	NULL	NULL	NULL	NULL	0.081951	0.0617605	0	1.89816	0.0920559	0.194966	0.582177	0.79421
#1-273	chr1	57462950	57464143	1110034B05Rik	3	0.0836476	0.706866	0.937308	CUFF.664.2	1110034B05Rik_dup1	chr1	57445289	57463365	-	=	1	PA	PA	0	0	0	0	0	NULL	NULL	NULL	NULL	0.081951	0.0617605	0	1.89816	0.0920559	0.194966	0.582177	0.79421
#1-273	chr1	57462950	57464143	1110034B05Rik	3	0.0836476	0.706866	0.937308	CUFF.667.1	9430016H08Rik	chr1	57463461	57466764	+	c	1	PA	PA	0	0	0	0	0	NULL	NULL	NULL	NULL	0.081951	0.0617605	0	1.89816	0.0920559	0.194966	0.582177	0.79421
#1-274	chr1	57831030	57832616	2810022L02Rik	3	0.155446	0.539759	0.893146	-	NULL	NULL	NULL	NULL	NULL	NULL	NULL	-	PA	0	0	1	0	0	NULL	NULL	NULL	NULL	0.0652145	0.07201	0	0.0418409	0.0835899	NULL	NULL	NULL
#1-275	chr1	58026250	58027205	Kctd18	3	-0.0132603	0.952296	0.989809	CUFF.670.1	Kctd18_dup1	chr1	58012087	58026932	-	j	1	PA	PA	0	0	1	0	0	NULL	NULL	NULL	NULL	0.0392917	0.0410526	0	1.17468	0.108348	-0.294172	0.477199	0.724885
#1-275	chr1	58026250	58027205	Kctd18	3	-0.0132603	0.952296	0.989809	CUFF.670.2	Kctd18_dup1	chr1	58012087	58026959	-	j	1	PA	PA	0	0	1	0	0	NULL	NULL	NULL	NULL	0.0392917	0.0410526	0	1.17468	0.108348	-0.294172	0.477199	0.724885
#1-275	chr1	58026250	58027205	Kctd18	3	-0.0132603	0.952296	0.989809	CUFF.670.3	Kctd18_dup1	chr1	58012087	58026959	-	=	0.45	PA	PA	0	0	1	0	0	NULL	NULL	NULL	NULL	0.0392917	0.0410526	0	1.17468	0.108348	-0.294172	0.477199	0.724885
#1-275	chr1	58026250	58027205	Kctd18	3	-0.0132603	0.952296	0.989809	CUFF.670.4	Kctd18	chr1	58016088	58026891	-	c	0.5	PA	PA	0	0	1	0	0	NULL	NULL	NULL	NULL	0.0392917	0.0410526	0	1.17468	0.108348	-0.294172	0.477199	0.724885
#1-276	chr1	58052568	58053254	Sgol2	3	0.161229	0.474666	0.87378	CUFF.659.1	Sgol2_dup1	chr1	58052802	58082675	+	=	1	PA	PA	0	0	1	0	0	NULL	NULL	NULL	NULL	0.044692	0.0364723	0	0.390533	0.0852134	0.139152	0.691157	0.858842
#1-277	chr1	58449472	58450847	Bzw1	3	0.309808	0.232516	0.760567	CUFF.662.1	Bzw1	chr1	58449720	58464185	+	=	1	PA	PA	0	0	1	0	0	NULL	NULL	NULL	NULL	0.0282852	0.0357333	0	-0.0308086	0.0742804	0.114326	0.877551	0.951045
#1-278	chr1	58480171	58481117	Clk1	3	0.036581	0.871286	0.974495	CUFF.673.1	Clk1_dup2	chr1	58468865	58481018	-	=	1	PA	PA	0	0	0	0	0	NULL	NULL	NULL	NULL	0.0453944	0.06	0	-1.58211	0.0836323	-0.227534	0.537461	0.76734
#1-278	chr1	58480171	58481117	Clk1	3	0.036581	0.871286	0.974495	CUFF.673.2	Clk1_dup1	chr1	58468865	58481018	-	=	1	PA	PA	0	0	0	0	0	NULL	NULL	NULL	NULL	0.0453944	0.06	0	-1.58211	0.0836323	-0.227534	0.537461	0.76734
#1-279	chr1	58501910	58502547	Ppil3	3	-0.292785	0.270851	0.778701	CUFF.675.1	Ppil3	chr1	58487849	58502608	-	=	1	PA	PA	0	0	0	0	0	NULL	NULL	NULL	NULL	0.02	0.0833088	-100	-100	0.145032	-0.419166	0.361317	0.635438
#1-279	chr1	58501910	58502547	Ppil3	3	-0.292785	0.270851	0.778701	CUFF.675.2	Ppil3	chr1	58487849	58502608	-	j	1	PA	PA	0	0	0	0	0	NULL	NULL	NULL	NULL	0.02	0.0833088	-100	-100	0.145032	-0.419166	0.361317	0.635438
#1-280	chr1	58561278	58562088	Orc2l	3	0.127451	0.567802	0.900336	CUFF.671.1	Orc2	chr1	58519243	58561884	-	=	0	PA	PA	0	0	0	0	0	NULL	NULL	NULL	NULL	0.0811851	0.103966	0	-0.809819	0.108423	0.334532	0.380523	0.649896
#1-281	chr1	58642652	58643641	Fam126b	3	0.345874	0.145739	0.700694	CUFF.674.1	Fam126b	chr1	58581147	58643149	-	=	1	PA	PA	0	0	0	0	0	NULL	NULL	NULL	NULL	0.0535236	0.0712538	0	0.860208	0.114701	0.460586	0.315621	0.597722
#1-281	chr1	58642652	58643641	Fam126b	3	0.345874	0.145739	0.700694	CUFF.679.1	Ndufb3	chr1	58643177	58652762	+	=	1	PA	PA	0	0	0	0	0	NULL	NULL	NULL	NULL	0.0535236	0.0712538	0	0.860208	0.114701	0.460586	0.315621	0.597722
#1-282	chr1	58709331	58709822	null	1	-0.166208	0.466441	0.872996	-	NULL	NULL	NULL	NULL	NULL	NULL	NULL	-	Inter	0	0	0	0	0	NULL	NULL	NULL	NULL	0.0316827	0.0760096	-100	-100	0.102488	NULL	NULL	NULL
#1-283	chr1	58768226	58768778	AC112968.11	2	0.387336	0.104948	0.663322	-	NULL	NULL	NULL	NULL	NULL	NULL	NULL	-	PA	0	0	1	0	0	NULL	NULL	NULL	NULL	0.049	0.0302791	-100	-100	0.0799887	NULL	NULL	NULL
#1-284	chr1	58770146	58770515	AC112968.11	3	0.387336	0.104948	0.663322	-	NULL	NULL	NULL	NULL	NULL	NULL	NULL	-	PA	0	0	0	0	0	NULL	NULL	NULL	NULL	0.0961247	0.102683	0	-0.102532	0.10139	NULL	NULL	NULL
#1-285	chr1	58793847	58794018	Cflar	0	-0.0858348	0.720635	0.939655	CUFF.677.1	Cflar	chr1	58785955	58812033	+	c	1	Intra	Intra	0	0	0	0	1	NULL	NULL	NULL	NULL	1.51269	1.33988	0	-0.446044	1.02813	-0.284544	0.469591	0.719929
#1-286	chr1	58852355	58852780	Casp8	1	-0.428673	0.0748011	0.634211	-	NULL	NULL	NULL	NULL	NULL	NULL	NULL	-	PA	0	0	1	0	0	NULL	NULL	NULL	NULL	0.20745	0.169068	-100	-100	0.200893	NULL	NULL	NULL
#1-287	chr1	59029736	59031076	Trak2	3	0.00396084	0.986091	0.997778	CUFF.685.1	Stradb	chr1	59030383	59051963	+	=	1	PA	PA	0	0	0	0	0	NULL	NULL	NULL	NULL	0.0200139	0.0371484	0	-0.402015	0.115476	0.0246788	0.945745	0.979213
#1-287	chr1	59029736	59031076	Trak2	3	0.00396084	0.986091	0.997778	CUFF.686.1	Trak2	chr1	58957346	59030267	-	=	1	PA	PA	0	0	0	0	0	NULL	NULL	NULL	NULL	0.0200139	0.0371484	0	-0.402015	0.115476	0.0246788	0.945745	0.979213
#1-288	chr1	59151680	59151892	Als2cr11	3	-0.212779	0.344586	0.815679	-	NULL	NULL	NULL	NULL	NULL	NULL	NULL	-	PA	0	0	0	0	1	NULL	NULL	NULL	NULL	2.08392	1.97637	0	-0.331158	1.56255	NULL	NULL	NULL
#1-289	chr1	59176490	59177458	Als2cr4	3	-0.130697	0.562291	0.900062	CUFF.698.1	Als2cr4_dup1	chr1	59157434	59176609	-	=	0.722222	PA	PA	0	0	0	0	0	NULL	NULL	NULL	NULL	0.0333943	0.055	0	0.535381	0.13629	-0.35857	0.387145	0.655175
#1-289	chr1	59176490	59177458	Als2cr4	3	-0.130697	0.562291	0.900062	CUFF.698.2	Als2cr4	chr1	59157434	59176870	-	=	1	PA	PA	0	0	0	0	0	NULL	NULL	NULL	NULL	0.0333943	0.055	0	0.535381	0.13629	-0.35857	0.387145	0.655175
#1-290	chr1	59293639	59294415	Als2	3	-0.219881	0.343813	0.815597	CUFF.704.1	Als2	chr1	59219533	59294168	-	=	1	PA	PA	0	0	1	0	0	NULL	NULL	NULL	NULL	0.0292553	0.0386242	-100	-100	0.0765269	-0.484929	0.290053	0.577344
#1-290	chr1	59293639	59294415	Als2	3	-0.219881	0.343813	0.815597	CUFF.704.2	Als2_dup1	chr1	59219533	59293833	-	=	1	PA	PA	0	0	1	0	0	NULL	NULL	NULL	NULL	0.0292553	0.0386242	-100	-100	0.0765269	-0.484929	0.290053	0.577344
#1-291	chr1	59538244	59538632	null	0	0.227813	0.341026	0.815026	CUFF.700.1	Fzd7	chr1	59538962	59543729	+	=	1	PA	Inter	0	0	0	0	0	NULL	NULL	NULL	NULL	0.0488918	0.0659644	0	0.125245	0.172407	0.494733	0.299373	0.585104
#1-292	chr1	59538653	59541444	Fzd7	3	0.227813	0.341026	0.815026	CUFF.700.1	Fzd7	chr1	59538962	59543729	+	=	1	PA	PA	0	0	0	0	0	NULL	NULL	NULL	NULL	0.0480484	0.050558	0	0.753801	0.229443	0.494733	0.299373	0.585104
#1-293	chr1	59572914	59573178	Gm973	3	-0.0135496	0.953294	0.989888	-	NULL	NULL	NULL	NULL	NULL	NULL	NULL	-	PA	0	0	0	0	0	NULL	NULL	NULL	NULL	0.0455682	0.0867045	0	0.63314	0.170508	NULL	NULL	NULL
#1-294	chr1	59726895	59727951	Sumo1	3	0.184457	0.441839	0.861956	CUFF.705.1	Sumo1	chr1	59696283	59727911	-	=	1	PA	PA	0	0	1	0	0	NULL	NULL	NULL	NULL	0.0661111	0.0591309	0	-0.0123364	0.116187	0.185321	0.711009	0.870562
#1-295	chr1	59741715	59742228	Nop58	3	-0.00284611	0.989753	0.998208	CUFF.707.1	Nop58	chr1	59741758	59768371	+	=	1	PA	PA	0	0	0	0	0	NULL	NULL	NULL	NULL	0.02	0	0	-0.402015	0.121798	-0.20592	0.563016	0.782799
#1-296	chr1	59819498	59821791	Bmpr2	3	0.25774	0.261625	0.772444	CUFF.710.1	Bmpr2	chr1	59820251	59932232	+	=	1	PA	PA	0	0	1	0	0	NULL	NULL	NULL	NULL	0.0317127	0.0508882	0	0.306571	0.0984739	0.483216	0.241711	0.534348
#1-297	chr1	59969321	59971050	Fam117b	3	0.00845814	0.970861	0.993402	CUFF.711.1	Fam117b	chr1	59969791	60042189	+	=	1	PA	PA	0	0	0	0	0	NULL	NULL	NULL	NULL	0.0852182	0.112627	0	0.704724	0.0932689	0.201911	0.616023	0.814328
#1-298	chr1	60099316	60100493	Ica1l	3	0.345224	0.140463	0.69399	CUFF.717.1	Ica1l	chr1	60046156	60100316	-	=	0.277778	PA	PA	0	0	1	0	0	NULL	NULL	NULL	NULL	0.0457697	0.127281	0	-0.102532	0.10419	0.666656	0.144175	0.440936
#1-299	chr1	60154423	60154619	Wdr12	1	0.00298788	0.98931	0.998104	CUFF.712.1	Wdr12_dup2	chr1	60134501	60155081	-	=	1	PA	PA	0	0	0	0	0	NULL	NULL	NULL	NULL	0.046114	0.0583163	0	0.608494	0.145969	0.0414583	0.907265	0.962988
#1-300	chr1	60154913	60155673	Wdr12	3	0.00298788	0.98931	0.998104	CUFF.712.1	Wdr12_dup2	chr1	60134501	60155081	-	=	1	PA	PA	0	0	1	0	0	NULL	NULL	NULL	NULL	0.0277688	0.03	0	-0.639302	0.107414	0.0414583	0.907265	0.962988
#1-301	chr1	60236980	60238031	null	2	-0.0063976	0.977049	0.995474	CUFF.715.1	Nbeal1	chr1	60237465	60335640	+	c	1	PA	Inter	0	0	1	0	0	NULL	NULL	NULL	NULL	0.030225	0.0319922	0	-0.301416	0.0642076	-0.348655	0.376207	0.645895
#1-302	chr1	60399777	60400677	Cyp20a1	3	0.236438	0.296006	0.792027	CUFF.726.1	Cyp20a1	chr1	60400144	60444236	+	=	1	PA	PA	0	0	0	0	0	NULL	NULL	NULL	NULL	0.0342089	0.0419481	0	-0.402015	0.125188	0.548409	0.171728	0.467081
#1-303	chr1	60465838	60467199	Abi2	3	0.442248	0.0652181	0.621015	CUFF.729.1	Abi2_dup2	chr1	60466342	60536087	+	=	1	PA	PA	0	0	0	0	0	NULL	NULL	NULL	NULL	0.0742831	0.0878282	0	1.43133	0.102297	0.309187	0.418301	0.678819
#1-304	chr1	60622845	60624370	Raph1	3	-0.388104	0.0968762	0.659233	CUFF.736.1	Raph1	chr1	60542959	60623666	-	=	1	PA	PA	0	0	0	0	0	NULL	NULL	NULL	NULL	0.031903	0.0765422	0	-1.28481	0.0944225	0.0209212	0.951736	0.981788
#1-305	chr1	60819931	60820133	Cd28	0	-0.147592	0.514278	0.885471	-	NULL	NULL	NULL	NULL	NULL	NULL	NULL	-	Intra	0	0	0	0	1	NULL	NULL	NULL	NULL	2.33663	2.65649	0	0.476652	2.08371	NULL	NULL	NULL
#1-306	chr1	60978006	60978187	null	0	-0.304031	0.185221	0.727519	-	NULL	NULL	NULL	NULL	NULL	NULL	NULL	-	Inter	0	0	0	0	0	NULL	NULL	NULL	NULL	0.886519	0.758066	0	-0.00615308	0.568564	NULL	NULL	NULL
#1-307	chr1	61260061	61260225	null	0	-0.361534	0.192126	0.734197	-	NULL	NULL	NULL	NULL	NULL	NULL	NULL	-	Inter	0	0	0	0	1	NULL	NULL	NULL	NULL	0.21	0.15439	0	-0.418141	0.162317	NULL	NULL	NULL
#1-308	chr1	61685179	61686233	Pard3b	3	0.295643	0.197894	0.740984	CUFF.769.1	Pard3b	chr1	61685433	62276779	+	c	0.305556	PA	PA	0	0	1	0	0	NULL	NULL	NULL	NULL	0.0357203	0.0541406	0	-0.402015	0.0635233	0.333222	0.371002	0.641637
#1-309	chr1	62749272	62750427	Nrp2	3	0.0218897	0.921471	0.984129	CUFF.760.1	-	chr1	62748691	62749025	.	u	1	E	PA	0	0	0	0	0	NULL	NULL	NULL	NULL	0.0219312	0.0393126	0	1.07416	0.08729	NULL	NULL	NULL
#1-310	chr1	62752009	62754392	Nrp2	0	0.0218897	0.921471	0.984129	-	NULL	NULL	NULL	NULL	NULL	NULL	NULL	-	Intra	0	0	0	0	0	NULL	NULL	NULL	NULL	0.0231537	0.0389452	0	-0.227752	0.145093	NULL	NULL	NULL
#1-311	chr1	62842252	62842604	Nrp2	0	-0.0674929	0.763468	0.951221	-	NULL	NULL	NULL	NULL	NULL	NULL	NULL	-	Intra	0	0	0	0	0	NULL	NULL	NULL	NULL	0.225455	0.248352	0	0.42459	0.483928	NULL	NULL	NULL
#1-312	chr1	63159699	63161380	Ino80d	3	0.497716	0.0383837	0.575317	CUFF.779.1	Gm11602	chr1	63161017	63161169	+	e	1	PA	PA	0	0	1	0	0	NULL	NULL	NULL	NULL	0.0432369	0.0617894	0	0.136371	0.0914323	0.769865	0.120407	0.411948
#1-312	chr1	63159699	63161380	Ino80d	3	0.497716	0.0383837	0.575317	CUFF.793.1	Ino80d_dup1	chr1	63100332	63160834	-	=	1	PA	PA	0	0	1	0	0	NULL	NULL	NULL	NULL	0.0432369	0.0617894	0	0.136371	0.0914323	0.769865	0.120407	0.411948
#1-312	chr1	63159699	63161380	Ino80d	3	0.497716	0.0383837	0.575317	CUFF.793.2	Ino80d	chr1	63100332	63160817	-	=	1	PA	PA	0	0	1	0	0	NULL	NULL	NULL	NULL	0.0432369	0.0617894	0	0.136371	0.0914323	0.769865	0.120407	0.411948
#1-313	chr1	63223036	63224120	Ndufs1	3	0.134741	0.554435	0.899049	CUFF.798.1	Ndufs1_dup3	chr1	63190223	63223405	-	=	1	PA	PA	0	0	1	0	0	NULL	NULL	NULL	NULL	0.0519864	0.0398965	0	-0.433951	0.0855399	0.382069	0.325834	0.606626
#1-313	chr1	63223036	63224120	Ndufs1	3	0.134741	0.554435	0.899049	CUFF.798.2	Ndufs1_dup2	chr1	63190223	63223405	-	=	1	PA	PA	0	0	1	0	0	NULL	NULL	NULL	NULL	0.0519864	0.0398965	0	-0.433951	0.0855399	0.382069	0.325834	0.606626
#1-313	chr1	63223036	63224120	Ndufs1	3	0.134741	0.554435	0.899049	CUFF.800.1	Eef1b2	chr1	63223388	63226372	+	=	1	PA	PA	0	0	1	0	0	NULL	NULL	NULL	NULL	0.0519864	0.0398965	0	-0.433951	0.0855399	0.382069	0.325834	0.606626
#1-314	chr1	63246757	63247200	Gpr1	0	-0.391762	0.0937633	0.654809	CUFF.783.1	Gpr1	chr1	63228793	63260937	-	=	1	Intra	Intra	0	1	0	1	0	NULL	NULL	NULL	NULL	2.63185	2.0684	0	-0.273981	1.42754	-0.0144175	0.96678	0.988797
#1-315	chr1	63294678	63295369	null	0	-0.41342	0.0797391	0.640358	-	NULL	NULL	NULL	NULL	NULL	NULL	NULL	-	Inter	0	0	1	0	0	NULL	NULL	NULL	NULL	0.056657	0.0481042	0	0.196696	0.172484	NULL	NULL	NULL
#1-316	chr1	63319360	63320604	Zdbf2	3	-0.0601788	0.787166	0.956258	-	NULL	NULL	NULL	NULL	NULL	NULL	NULL	-	PA	0	0	1	0	0	NULL	NULL	NULL	NULL	0.0450689	0.0646341	0	0.0791998	0.0523038	NULL	NULL	NULL
#1-317	chr1	63355641	63356542	Zdbf2	0	-0.380892	0.109608	0.666898	-	NULL	NULL	NULL	NULL	NULL	NULL	NULL	-	Intra	0	0	0	0	0	NULL	NULL	NULL	NULL	0.228546	0.470759	0	1.01916	0.21318	NULL	NULL	NULL
#1-318	chr1	63491846	63493428	Adam23	3	0.102202	0.645854	0.924522	-	NULL	NULL	NULL	NULL	NULL	NULL	NULL	-	PA	0	0	1	0	0	NULL	NULL	NULL	NULL	0.119645	0.255154	0	0.989659	0.151992	NULL	NULL	NULL
#1-319	chr1	63660893	63661274	null	0	-0.165922	0.475419	0.87378	-	NULL	NULL	NULL	NULL	NULL	NULL	NULL	-	Inter	0	0	0	0	0	NULL	NULL	NULL	NULL	0.048189	0	0	-0.716072	0.0648579	NULL	NULL	NULL
#1-320	chr1	63711261	63711441	Dytn	0	0.26197	0.251058	0.768322	-	NULL	NULL	NULL	NULL	NULL	NULL	NULL	-	Intra	0	0	0	0	1	NULL	NULL	NULL	NULL	1.57078	1.39167	0	-0.31673	0.722167	NULL	NULL	NULL
#1-321	chr1	63776903	63777452	Mdh1b	3	0.138509	0.555112	0.899112	CUFF.787.1	Fastkd2	chr1	63777178	63799102	+	=	1	PA	PA	0	0	0	0	0	NULL	NULL	NULL	NULL	0.02	0.0485714	0	0.206479	0.137474	0.287487	0.501757	0.740645
#1-322	chr1	64125325	64125636	Klf7	0	-0.446015	0.0622809	0.617002	CUFF.789.1	Klf7	chr1	64076313	64168069	-	=	1	Intra	Intra	0	0	0	0	1	NULL	NULL	NULL	NULL	1.39026	1.2655	0	-0.234258	0.577274	0.2246	0.542176	0.770257
#1-323	chr1	64167830	64169127	Klf7	3	0.248918	0.273018	0.780138	CUFF.788.1	-	chr1	64168572	64168868	.	u	1	PA	PA	0	0	1	0	0	NULL	NULL	NULL	NULL	0.108318	0.106759	0	0.691729	0.0689212	NULL	NULL	NULL
#1-323	chr1	64167830	64169127	Klf7	3	0.248918	0.273018	0.780138	CUFF.789.1	Klf7	chr1	64076313	64168069	-	=	1	PA	PA	0	0	1	0	0	NULL	NULL	NULL	NULL	0.108318	0.106759	0	0.691729	0.0689212	0.2246	0.542176	0.770257
#1-324	chr1	64355077	64355508	null	0	-0.823449	0.0036082	0.503496	-	NULL	NULL	NULL	NULL	NULL	NULL	NULL	-	Inter	0	0	0	0	1	NULL	NULL	NULL	NULL	0.57826	0.706589	0	0.473479	0.489637	NULL	NULL	NULL
#1-325	chr1	64578464	64580332	Creb1	3	0.250429	0.280464	0.785897	CUFF.811.1	Creb1_dup2	chr1	64579454	64644421	+	=	1	PA	PA	0	0	1	0	0	NULL	NULL	NULL	NULL	0.0442884	0.0466525	0	0.283496	0.0958258	1.10167	0.0534757	0.3516
#1-325	chr1	64578464	64580332	Creb1	3	0.250429	0.280464	0.785897	CUFF.811.2	Creb1	chr1	64579470	64606307	+	c	1	PA	PA	0	0	1	0	0	NULL	NULL	NULL	NULL	0.0442884	0.0466525	0	0.283496	0.0958258	1.10167	0.0534757	0.3516
#1-326	chr1	64663404	64664444	Fam119a	3	0.185097	0.436477	0.859862	CUFF.796.1	Mettl21a	chr1	64653742	64662977	-	=	1	PA	PA	0	0	1	0	0	NULL	NULL	NULL	NULL	0.0387048	0.133117	0	-0.402015	0.102286	0.000276276	0.999478	1
#1-327	chr1	64736785	64738271	Ccnyl1	3	0.140793	0.552454	0.898053	CUFF.801.1	2810408I11Rik	chr1	64726440	64737330	-	=	1	PA	PA	0	0	1	0	0	NULL	NULL	NULL	NULL	0.0449366	0.0421075	0	-0.185728	0.0750705	0.199224	0.794103	0.912282
#1-327	chr1	64736785	64738271	Ccnyl1	3	0.140793	0.552454	0.898053	CUFF.803.1	Ccnyl1	chr1	64737388	64772185	+	=	1	PA	PA	0	0	1	0	0	NULL	NULL	NULL	NULL	0.0449366	0.0421075	0	-0.185728	0.0750705	0.199224	0.794103	0.912282
#1-328	chr1	64781339	64784962	Fzd5	3	0.176953	0.435311	0.859526	CUFF.805.1	Fzd5	chr1	64777806	64784312	-	=	1	PA	PA	0	0	0	0	0	NULL	NULL	NULL	NULL	0.710883	0.657069	0	-0.073912	0.368702	-0.0600935	0.889058	0.955613
#1-329	chr1	65002999	65003461	Plekhm3	3	-0.37355	0.150637	0.702096	CUFF.810.1	Plekhm3	chr1	64840452	65003394	-	=	0.783333	PA	PA	0	0	1	0	0	NULL	NULL	NULL	NULL	0.025146	0	-100	-100	0.115963	-0.719015	0.242719	0.53487
#1-330	chr1	65149522	65149848	Cryga	3	0.0543968	0.809433	0.96143	-	NULL	NULL	NULL	NULL	NULL	NULL	NULL	-	PA	0	0	0	0	1	NULL	NULL	NULL	NULL	0.897607	0.826871	0	-0.0512806	0.895122	NULL	NULL	NULL
#1-331	chr1	65156391	65156739	D630023F18Rik	0	-0.162971	0.473799	0.87378	CUFF.808.1	D630023F18Rik	chr1	65154093	65168015	-	c	1	Intra	Intra	0	1	0	0	0	NULL	NULL	NULL	NULL	1.54759	1.2783	0	-0.196256	1.06519	-0.701628	0.102526	0.393694
#1-332	chr1	65225260	65226058	Idh1	3	-0.0437844	0.843492	0.969655	CUFF.822.1	Idh1_dup1	chr1	65205228	65225726	-	=	0.8125	PA	PA	0	0	0	0	0	NULL	NULL	NULL	NULL	0.0493182	0.0444094	-100	-100	0.09541	0.0162951	0.962611	0.987073
#1-332	chr1	65225260	65226058	Idh1	3	-0.0437844	0.843492	0.969655	CUFF.822.2	Idh1	chr1	65205228	65232879	-	=	0.5	Intra	PA	0	0	0	0	0	NULL	NULL	NULL	NULL	0.0493182	0.0444094	-100	-100	0.09541	-0.27233	0.662158	0.841495
#1-333	chr1	65232821	65233721	Pip5k3	3	0.0312256	0.896573	0.980057	CUFF.822.2	Idh1	chr1	65205228	65232879	-	=	0.5	PA	PA	0	0	0	0	0	NULL	NULL	NULL	NULL	0.0306222	0.0418875	0	0.390533	0.107225	-0.27233	0.662158	0.841495
#1-333	chr1	65232821	65233721	Pip5k3	3	0.0312256	0.896573	0.980057	CUFF.828.1	Pikfyve	chr1	65233266	65323377	+	=	0.4375	PA	PA	0	0	0	0	0	NULL	NULL	NULL	NULL	0.0306222	0.0418875	0	0.390533	0.107225	-0.27233	0.662158	0.841495
#1-333	chr1	65232821	65233721	Pip5k3	3	0.0312256	0.896573	0.980057	CUFF.828.2	Pikfyve	chr1	65233279	65262861	+	j	0.5	PA	PA	0	0	0	0	0	NULL	NULL	NULL	NULL	0.0306222	0.0418875	0	0.390533	0.107225	-0.27233	0.662158	0.841495
#1-334	chr1	65357799	65358338	Pth2r	3	-0.313907	0.171531	0.718768	-	NULL	NULL	NULL	NULL	NULL	NULL	NULL	-	PA	0	0	0	0	0	NULL	NULL	NULL	NULL	0.0227829	0.0646197	0	-0.0308086	0.135234	NULL	NULL	NULL
#1-335	chr1	66221421	66222269	Mtap2	3	0.128998	0.578153	0.90229	CUFF.818.1	Mtap2_dup1	chr1	66221739	66222064	+	o	1	PA	PA	0	0	1	0	0	NULL	NULL	NULL	NULL	0.02	0.0592323	0	0.63314	0.102519	0.227737	0.56437	0.783296
#1-336	chr1	66514335	66515463	AC118589.3	3	-0.330868	0.1775	0.722436	-	NULL	NULL	NULL	NULL	NULL	NULL	NULL	-	PA	0	0	1	0	0	NULL	NULL	NULL	NULL	0.0768754	0.0810335	0	-0.299203	0.0850732	NULL	NULL	NULL
#1-337	chr1	66747227	66748126	Rpe	3	0.00947061	0.966008	0.99273	CUFF.846.1	Rpe	chr1	66747370	66766330	+	=	1	PA	PA	0	0	0	0	0	NULL	NULL	NULL	NULL	0.02	0.03	0	-0.402015	0.0928447	0.236465	0.51302	0.748122
#1-338	chr1	66862826	66864812	1110028C15Rik	3	0.129302	0.564478	0.900062	CUFF.856.1	1110028C15Rik_dup1	chr1	66782119	66864156	-	j	0.833333	PA	PA	0	0	1	0	0	NULL	NULL	NULL	NULL	0.0289277	0.0300269	0	0.13277	0.104972	-0.369265	0.354281	0.63047
#1-338	chr1	66862826	66864812	1110028C15Rik	3	0.129302	0.564478	0.900062	CUFF.856.2	1110028C15Rik_dup1	chr1	66782119	66864156	-	j	0.416667	PA	PA	0	0	1	0	0	NULL	NULL	NULL	NULL	0.0289277	0.0300269	0	0.13277	0.104972	-0.369265	0.354281	0.63047
#1-339	chr1	66909275	66910313	Acadl	3	-0.357442	0.143025	0.697454	CUFF.842.1	Acadl	chr1	66877794	66909812	-	=	1	PA	PA	0	0	0	0	0	NULL	NULL	NULL	NULL	0.0442629	0.0565036	0	1.05405	0.123851	-0.781156	0.177431	0.473301
#1-340	chr1	67084967	67085695	Lancl1	3	-0.0181059	0.938145	0.987684	CUFF.855.1	Lancl1_dup2	chr1	67047104	67085430	-	=	1	PA	PA	0	0	0	0	0	NULL	NULL	NULL	NULL	0.026383	0.0409615	0	1.03515	0.139073	-0.0679585	0.879913	0.95223
#1-340	chr1	67084967	67085695	Lancl1	3	-0.0181059	0.938145	0.987684	CUFF.855.2	Lancl1_dup1	chr1	67047104	67085346	-	=	1	PA	PA	0	0	0	0	0	NULL	NULL	NULL	NULL	0.026383	0.0409615	0	1.03515	0.139073	-0.0679585	0.879913	0.95223
#1-341	chr1	69152670	69154955	Erbb4	3	0.0527879	0.813091	0.962498	-	NULL	NULL	NULL	NULL	NULL	NULL	NULL	-	PA	0	0	1	0	0	NULL	NULL	NULL	NULL	0.0508502	0.0394812	0	-0.54871	0.103632	NULL	NULL	NULL
#1-342	chr1	69423509	69424927	null	0	-0.538804	0.02651	0.546227	CUFF.858.1	-	chr1	69422411	69426072	.	u	1	Intra	Inter	0	0	0	0	1	NULL	NULL	NULL	NULL	1.79476	1.8082	0	0.121763	1.82113	NULL	NULL	NULL
#1-343	chr1	69733490	69734598	null	1	-0.0857692	0.745532	0.946424	-	NULL	NULL	NULL	NULL	NULL	NULL	NULL	-	Inter	0	0	0	0	0	NULL	NULL	NULL	NULL	0.0290163	0.0536374	0	0.704591	0.0950204	NULL	NULL	NULL
#1-344	chr1	69873376	69873892	Spag16	3	-0.0679587	0.785851	0.955782	-	NULL	NULL	NULL	NULL	NULL	NULL	NULL	-	PA	0	0	0	0	0	NULL	NULL	NULL	NULL	0.0643605	0.088134	0	0.78188	0.242338	NULL	NULL	NULL
#1-345	chr1	70772211	70772438	A830006F12Rik	3	-1.031	0.000304742	0.447941	CUFF.867.1	Vwc2l	chr1	70771912	70772965	+	o	1	PA	PA	0	0	0	0	0	NULL	NULL	NULL	NULL	0.0305727	0.0689868	0	0.0644333	0.129868	-2.30255	0.00309989	0.347902
#1-345	chr1	70772211	70772438	A830006F12Rik	3	-1.031	0.000304742	0.447941	CUFF.869.1	Spag16	chr1	70507673	70771485	+	c	1	Dst_Intra	PA	0	0	0	0	0	NULL	NULL	NULL	NULL	0.0305727	0.0689868	0	0.0644333	0.129868	-0.85382	0.101129	0.393226
#1-346	chr1	70886262	70886521	A830006F12Rik	0	0.046503	0.843213	0.96965	-	NULL	NULL	NULL	NULL	NULL	NULL	NULL	-	Intra	0	0	0	0	1	NULL	NULL	NULL	NULL	0.798224	0.616178	0	-0.152681	0.629339	NULL	NULL	NULL
#1-347	chr1	71148813	71149813	Bard1	3	0.566361	0.0206614	0.530958	CUFF.880.1	Bard1	chr1	71076729	71149605	-	=	1	PA	PA	0	0	1	0	0	NULL	NULL	NULL	NULL	0.0453205	0.03	0	-0.639302	0.102062	0.869188	0.067235	0.357724
#1-348	chr1	71603462	71604236	Atic	3	-0.100465	0.653266	0.925672	CUFF.884.1	Atic	chr1	71603727	71625984	+	=	1	PA	PA	0	0	1	0	0	NULL	NULL	NULL	NULL	0.0398447	0.0411468	0	0.319082	0.120391	-0.351006	0.357632	0.632928
#1-349	chr1	71699155	71700120	Fn1	3	-0.238187	0.296059	0.792027	-	NULL	NULL	NULL	NULL	NULL	NULL	NULL	-	PA	0	0	1	0	0	NULL	NULL	NULL	NULL	0.02	0.0486331	0	0.467303	0.101786	NULL	NULL	NULL
#1-350	chr1	72258189	72259055	Mreg	3	0.189236	0.402895	0.845397	CUFF.897.1	Mreg	chr1	72206193	72258785	-	=	0.75	PA	PA	0	0	1	0	0	NULL	NULL	NULL	NULL	0.0764208	0.0705099	0	0.0868257	0.114459	-0.130254	0.753397	0.891546
#1-351	chr1	72272299	72272607	null	0	0.294574	0.200547	0.743479	-	NULL	NULL	NULL	NULL	NULL	NULL	NULL	-	Inter	0	0	0	0	0	NULL	NULL	NULL	NULL	0.02	0.0331208	0	0.703736	0.0936749	NULL	NULL	NULL
#1-352	chr1	72282842	72283306	null	0	-0.165817	0.494122	0.879512	-	NULL	NULL	NULL	NULL	NULL	NULL	NULL	-	Inter	0	0	0	0	0	NULL	NULL	NULL	NULL	0.0401724	0.0476923	0	-1.08076	0.0615019	NULL	NULL	NULL
#1-353	chr1	72290311	72290801	U2	2	0.0884026	0.69337	0.933949	-	NULL	NULL	NULL	NULL	NULL	NULL	NULL	-	PA	0	0	0	0	0	NULL	NULL	NULL	NULL	0.0416971	0.056449	0	0.264774	0.0816891	NULL	NULL	NULL
#1-354	chr1	72301232	72301502	U2	1	0.0121604	0.95872	0.991278	-	NULL	NULL	NULL	NULL	NULL	NULL	NULL	-	PA	0	0	1	0	0	NULL	NULL	NULL	NULL	0.02	0.03	0	0.703736	0.113367	NULL	NULL	NULL
#1-355	chr1	72330610	72331067	Pecr	3	0.49988	0.0387401	0.575673	CUFF.914.1	Pecr	chr1	72305536	72331047	-	=	0.75	PA	PA	0	0	0	0	0	NULL	NULL	NULL	NULL	0.0597938	0.0532258	-100	-100	0.153589	0.549769	0.184507	0.480683
#1-355	chr1	72330610	72331067	Pecr	3	0.49988	0.0387401	0.575673	CUFF.916.1	Tmem169	chr1	72330877	72349673	+	=	0.25	PA	PA	0	0	0	0	0	NULL	NULL	NULL	NULL	0.0597938	0.0532258	-100	-100	0.153589	0.549769	0.184507	0.480683
#1-356	chr1	72353888	72354457	Xrcc5	3	0.182943	0.414905	0.85193	CUFF.904.1	Xrcc5	chr1	72353914	72441518	+	=	0.375	PA	PA	0	0	0	0	0	NULL	NULL	NULL	NULL	0.0621441	0.0565091	0	-0.973835	0.131496	-0.0787165	0.831538	0.930556
#1-357	chr1	72582631	72583861	Mar-04	3	0.00494918	0.982232	0.996574	-	NULL	NULL	NULL	NULL	NULL	NULL	NULL	-	PA	0	0	0	0	0	NULL	NULL	NULL	NULL	0.110916	0.112477	0	1.00271	0.167888	NULL	NULL	NULL
#1-358	chr1	72629772	72630088	Smarcal1	3	0.398522	0.10072	0.660767	CUFF.901.1	Smarcal1	chr1	72629783	72679785	+	=	1	PA	PA	0	0	0	0	0	NULL	NULL	NULL	NULL	0.0606931	0.0426266	-100	-100	0.173834	0.646176	0.20838	0.503911
#1-359	chr1	72687263	72687974	null	0	0.39228	0.108522	0.665552	-	NULL	NULL	NULL	NULL	NULL	NULL	NULL	-	Inter	0	0	0	0	0	NULL	NULL	NULL	NULL	0.452771	0.548101	0	0.190364	0.41218	NULL	NULL	NULL
#1-360	chr1	72757427	72758571	Rpl37a	3	-0.244055	0.281186	0.786253	CUFF.908.1	Rpl37a	chr1	72757797	72760387	+	=	1	PA	PA	0	0	0	0	0	NULL	NULL	NULL	NULL	0.0408709	0.0491388	0	-0.102532	0.100555	-0.435966	0.410704	0.673574
#1-361	chr1	72870604	72872236	Igfbp2	3	0.0944346	0.68265	0.93201	-	NULL	NULL	NULL	NULL	NULL	NULL	NULL	-	PA	0	0	0	0	0	NULL	NULL	NULL	NULL	0.0265618	0.0877886	0	0.883798	0.0964748	NULL	NULL	NULL
#1-362	chr1	72908939	72909178	Igfbp5	0	-0.150078	0.502547	0.882168	CUFF.910.1	Igfbp5	chr1	72904795	72907971	-	c	1	PA	Intra	0	0	0	0	0	NULL	NULL	NULL	NULL	2.26628	1.70632	0	-0.561427	1.33389	-0.356842	0.355636	0.631233
#1-362	chr1	72908939	72909178	Igfbp5	0	-0.150078	0.502547	0.882168	CUFF.912.1	Igfbp5	chr1	72908041	72921392	-	=	1	Intra	Intra	0	0	0	0	0	NULL	NULL	NULL	NULL	2.26628	1.70632	0	-0.561427	1.33389	0.522569	0.26114	0.553442
#1-363	chr1	72916787	72917128	Igfbp5	0	-0.0031148	0.988937	0.997944	CUFF.912.1	Igfbp5	chr1	72908041	72921392	-	=	1	Intra	Intra	0	0	0	0	0	NULL	NULL	NULL	NULL	0.100147	0.0953666	0	0.64794	0.0706667	0.522569	0.26114	0.553442
#1-364	chr1	72918311	72918746	Igfbp5	0	-0.0031148	0.988937	0.997944	CUFF.912.1	Igfbp5	chr1	72908041	72921392	-	=	1	Intra	Intra	0	0	0	0	0	NULL	NULL	NULL	NULL	0.0464133	0.03	0	-0.716072	0.155658	0.522569	0.26114	0.553442
#1-365	chr1	72920109	72921337	Igfbp5	0	-0.0031148	0.988937	0.997944	CUFF.912.1	Igfbp5	chr1	72908041	72921392	-	=	1	PA	Intra	0	0	0	0	0	NULL	NULL	NULL	NULL	0.0457763	0.0417574	0	-1.28481	0.117445	0.522569	0.26114	0.553442
#1-366	chr1	73953736	73954211	null	0	-0.63113	0.0137334	0.515848	-	NULL	NULL	NULL	NULL	NULL	NULL	NULL	-	Inter	0	0	0	0	1	NULL	NULL	NULL	NULL	2.8716	2.18432	0	-0.221419	1.34998	NULL	NULL	NULL
#1-367	chr1	73961065	73961250	Tns1	0	-0.0133398	0.953014	0.989888	-	NULL	NULL	NULL	NULL	NULL	NULL	NULL	-	Intra	0	0	0	0	1	NULL	NULL	NULL	NULL	0.711459	0.367946	0	-0.457665	0.363297	NULL	NULL	NULL
#1-368	chr1	74083402	74083970	null	0	0.0933106	0.674874	0.931168	-	NULL	NULL	NULL	NULL	NULL	NULL	NULL	-	Inter	0	0	0	0	0	NULL	NULL	NULL	NULL	0.0728571	0.0779577	0	0.963224	0.0993877	NULL	NULL	NULL
#1-369	chr1	74114630	74115621	null	0	-0.570478	0.0225778	0.532655	-	NULL	NULL	NULL	NULL	NULL	NULL	NULL	-	Inter	0	0	0	0	0	NULL	NULL	NULL	NULL	0.104188	0.0955512	0	0.0774578	0.0998034	NULL	NULL	NULL
#1-370	chr1	74144737	74145660	null	0	0.0262861	0.905691	0.981042	-	NULL	NULL	NULL	NULL	NULL	NULL	NULL	-	Inter	0	0	0	0	0	NULL	NULL	NULL	NULL	0.0751411	0.0598198	0	-0.110129	0.109997	NULL	NULL	NULL
#1-371	chr1	74170668	74171816	null	1	0.268712	0.251853	0.768322	-	NULL	NULL	NULL	NULL	NULL	NULL	NULL	-	Inter	0	0	1	0	0	NULL	NULL	NULL	NULL	0.03517	0.0564099	0	-1.19245	0.076621	NULL	NULL	NULL
#1-372	chr1	74238764	74239224	Il8ra	0	0.140678	0.53099	0.890611	-	NULL	NULL	NULL	NULL	NULL	NULL	NULL	-	Intra	0	0	0	0	1	NULL	NULL	NULL	NULL	2.15737	2.15967	0	0.166478	1.45126	NULL	NULL	NULL
#1-373	chr1	74282630	74283938	Arpc2	3	0.108988	0.624277	0.916973	CUFF.920.1	Arpc2	chr1	74283016	74314779	+	=	1	PA	PA	0	0	1	0	0	NULL	NULL	NULL	NULL	0.0902024	0.0917754	0	0.42459	0.0922878	-0.0778022	0.829341	0.929384
#1-374	chr1	74330777	74332073	Aamp	3	0.128224	0.569738	0.900463	CUFF.923.1	Pnkd	chr1	74331446	74334025	+	=	1	PA	PA	0	0	0	0	0	NULL	NULL	NULL	NULL	0.0678757	0.0815479	0	0.0868257	0.123636	0.0967593	0.785319	0.906607
#1-374	chr1	74330777	74332073	Aamp	3	0.128224	0.569738	0.900463	CUFF.936.1	Aamp_dup1	chr1	74326430	74331316	-	=	1	PA	PA	0	0	0	0	0	NULL	NULL	NULL	NULL	0.0678757	0.0815479	0	0.0868257	0.123636	0.0967593	0.785319	0.906607
#1-374	chr1	74330777	74332073	Aamp	3	0.128224	0.569738	0.900463	CUFF.936.2	Aamp	chr1	74326430	74331316	-	=	1	PA	PA	0	0	0	0	0	NULL	NULL	NULL	NULL	0.0678757	0.0815479	0	0.0868257	0.123636	0.0967593	0.785319	0.906607
#1-375	chr1	74350238	74350937	Pnkd	3	0.133983	0.547958	0.895348	CUFF.925.1	Pnkd_dup1	chr1	74351875	74352006	.	i	1	E	PA	0	0	1	0	0	NULL	NULL	NULL	NULL	0.0401413	0.0496744	0	-0.639302	0.0778106	NULL	NULL	NULL
#1-375	chr1	74350238	74350937	Pnkd	3	0.133983	0.547958	0.895348	CUFF.927.1	Tmbim1	chr1	74334586	74351221	-	=	0.5	PA	PA	0	0	1	0	0	NULL	NULL	NULL	NULL	0.0401413	0.0496744	0	-0.639302	0.0778106	0.0500482	0.896025	0.95805
#1-375	chr1	74350238	74350937	Pnkd	3	0.133983	0.547958	0.895348	CUFF.930.1	Tmbim1	chr1	74350348	74350550	.	i	0.5	PA	PA	0	0	1	0	0	NULL	NULL	NULL	NULL	0.0401413	0.0496744	0	-0.639302	0.0778106	NULL	NULL	NULL
#1-376	chr1	74378883	74379453	Pnkd	3	0.0449716	0.841654	0.969611	CUFF.926.1	Pnkd_dup2	chr1	74379222	74400259	+	=	1	PA	PA	0	0	1	0	0	NULL	NULL	NULL	NULL	0.0553538	0.0576025	0	0.703736	0.12393	-0.0648173	0.878315	0.951072
#1-377	chr1	74414763	74415733	Gm216	0	-0.221328	0.3796	0.836589	-	NULL	NULL	NULL	NULL	NULL	NULL	NULL	-	Intra	0	0	0	0	1	NULL	NULL	NULL	NULL	2.0851	1.73187	0	-0.136727	1.56458	NULL	NULL	NULL
#1-378	chr1	74433288	74433659	null	0	0.458159	0.0599972	0.613599	-	NULL	NULL	NULL	NULL	NULL	NULL	NULL	-	Inter	0	0	1	0	0	NULL	NULL	NULL	NULL	0.206154	0.151267	0	0.704591	0.124204	NULL	NULL	NULL
#1-379	chr1	74436251	74436838	null	0	-0.334136	0.175502	0.721676	-	NULL	NULL	NULL	NULL	NULL	NULL	NULL	-	Inter	0	0	0	0	0	NULL	NULL	NULL	NULL	0.07954	0.133368	0	-0.716072	0.204027	NULL	NULL	NULL
#1-380	chr1	74437864	74439394	Ctdsp1	3	-0.334136	0.175502	0.721676	CUFF.929.1	Ctdsp1	chr1	74437973	74443908	+	=	1	PA	PA	0	0	1	0	0	NULL	NULL	NULL	NULL	0.0464758	0.0366089	0	0.206479	0.0603925	0.0668913	0.850927	0.938062
#1-381	chr1	74440395	74440632	Ctdsp1	0	-0.334136	0.175502	0.721676	CUFF.929.1	Ctdsp1	chr1	74437973	74443908	+	=	1	Intra	Intra	0	0	0	0	0	NULL	NULL	NULL	NULL	0.602194	0.597468	0	0.331146	0.279198	0.0668913	0.850927	0.938062
#1-382	chr1	74441220	74441580	Ctdsp1	0	-0.334136	0.175502	0.721676	CUFF.929.1	Ctdsp1	chr1	74437973	74443908	+	=	1	Intra	Intra	0	0	0	0	1	NULL	NULL	NULL	NULL	1.73222	1.56178	0	0.0359009	1.93344	0.0668913	0.850927	0.938062
#1-383	chr1	74442031	74442244	Ctdsp1	0	-0.334136	0.175502	0.721676	CUFF.929.1	Ctdsp1	chr1	74437973	74443908	+	=	1	Intra	Intra	0	1	0	0	1	NULL	NULL	NULL	NULL	0.738263	0.618451	0	-0.158352	0.727887	0.0668913	0.850927	0.938062
#1-384	chr1	74443863	74444467	Ctdsp1	0	-0.334136	0.175502	0.721676	CUFF.929.1	Ctdsp1	chr1	74437973	74443908	+	=	1	Intra	Intra	0	0	0	0	0	NULL	NULL	NULL	NULL	0.02	0.0386921	0	0.608494	0.107675	0.0668913	0.850927	0.938062
#1-385	chr1	74551885	74553491	Usp37	3	0.256418	0.269267	0.777901	CUFF.931.1	Usp37	chr1	74552230	74552434	.	i	1	PA	PA	0	0	1	0	0	NULL	NULL	NULL	NULL	0.074296	0.0414829	0	-0.504014	0.140079	NULL	NULL	NULL
#1-385	chr1	74551885	74553491	Usp37	3	0.256418	0.269267	0.777901	CUFF.933.1	Rqcd1	chr1	74552613	74577408	+	=	1	PA	PA	0	0	1	0	0	NULL	NULL	NULL	NULL	0.074296	0.0414829	0	-0.504014	0.140079	0.354426	0.435376	0.693778
#1-386	chr1	74633996	74635139	Zfp142	3	0.00718673	0.97414	0.994456	CUFF.935.1	Bcs1l	chr1	74634863	74638749	+	=	1	PA	PA	0	0	0	0	0	NULL	NULL	NULL	NULL	0.064262	0.0666641	0	0.474338	0.0937984	-0.0782773	0.822026	0.925461
#1-386	chr1	74633996	74635139	Zfp142	3	0.00718673	0.97414	0.994456	CUFF.949.1	Zfp142	chr1	74612848	74634806	-	=	1	PA	PA	0	0	0	0	0	NULL	NULL	NULL	NULL	0.064262	0.0666641	0	0.474338	0.0937984	-0.0782773	0.822026	0.925461
#1-387	chr1	74647484	74648131	Rnf25	3	0.162569	0.469973	0.873609	CUFF.944.1	Rnf25	chr1	74640265	74648177	-	=	0	PA	PA	0	0	0	0	0	NULL	NULL	NULL	NULL	0.0537403	0.0610201	0	0.0578616	0.121825	0.0755437	0.830928	0.930062
#1-387	chr1	74647484	74648131	Rnf25	3	0.162569	0.469973	0.873609	CUFF.946.1	Stk36	chr1	74647656	74683521	+	=	1	PA	PA	0	0	0	0	0	NULL	NULL	NULL	NULL	0.0537403	0.0610201	0	0.0578616	0.121825	0.0755437	0.830928	0.930062
#1-388	chr1	74708013	74708780	Ttll4	3	0.139373	0.53646	0.891146	CUFF.938.1	Ttll4	chr1	74708185	74748457	+	=	1	PA	PA	0	0	1	0	0	NULL	NULL	NULL	NULL	0.081181	0.106787	0	0.301721	0.0900192	0.156928	0.754064	0.89189
#1-389	chr1	74760099	74760514	Cyp27a1	3	-0.33599	0.144788	0.699787	-	NULL	NULL	NULL	NULL	NULL	NULL	NULL	-	PA	0	0	0	0	0	NULL	NULL	NULL	NULL	0.0934458	0.0677349	0	-0.529193	0.1197	NULL	NULL	NULL
#1-390	chr1	74795175	74795650	Prkag3	3	0.227376	0.37713	0.83651	-	NULL	NULL	NULL	NULL	NULL	NULL	NULL	-	PA	0	0	0	0	0	NULL	NULL	NULL	NULL	0.186379	0.0976421	0	-0.75377	0.180356	NULL	NULL	NULL
#1-391	chr1	74817684	74819210	Wnt6	3	-0.143639	0.52111	0.887794	-	NULL	NULL	NULL	NULL	NULL	NULL	NULL	-	PA	0	0	0	0	0	NULL	NULL	NULL	NULL	0.0454707	0.0388022	0	-0.240719	0.0811633	NULL	NULL	NULL
#1-392	chr1	74828756	74829716	Wnt6	0	0.000350217	0.998739	0.99981	-	NULL	NULL	NULL	NULL	NULL	NULL	NULL	-	Intra	0	0	0	0	0	NULL	NULL	NULL	NULL	0.269802	0.316469	0	0.56517	0.480231	NULL	NULL	NULL
#1-393	chr1	74830299	74831396	Wnt6	0	0.000350217	0.998739	0.99981	-	NULL	NULL	NULL	NULL	NULL	NULL	NULL	-	Intra	0	0	0	0	0	NULL	NULL	NULL	NULL	0.124228	0.118507	0	0.0897684	0.166665	NULL	NULL	NULL
#1-394	chr1	74837816	74838940	Wnt10a	3	0.07436	0.738647	0.943528	-	NULL	NULL	NULL	NULL	NULL	NULL	NULL	-	PA	0	0	0	0	0	NULL	NULL	NULL	NULL	0.0598323	0.21123	0	-0.716072	0.0889936	NULL	NULL	NULL
#1-395	chr1	74840746	74841802	Wnt10a	0	0.07436	0.738647	0.943528	-	NULL	NULL	NULL	NULL	NULL	NULL	NULL	-	Intra	0	0	0	0	0	NULL	NULL	NULL	NULL	0.0440183	0.0605786	0	1.05405	0.0826403	NULL	NULL	NULL
#1-396	chr1	74847000	74847580	Wnt10a	0	-0.155948	0.508507	0.883747	-	NULL	NULL	NULL	NULL	NULL	NULL	NULL	-	Intra	0	0	1	0	0	NULL	NULL	NULL	NULL	0.0518563	0.0568548	-100	-100	0.163488	NULL	NULL	NULL
#1-397	chr1	74849567	74850510	Wnt10a	0	-0.155948	0.508507	0.883747	-	NULL	NULL	NULL	NULL	NULL	NULL	NULL	-	Intra	0	0	0	0	0	NULL	NULL	NULL	NULL	0.0371266	0.0316049	0	-0.2701	0.136913	NULL	NULL	NULL
#1-398	chr1	74853591	74853867	null	0	-0.135737	0.552605	0.898122	-	NULL	NULL	NULL	NULL	NULL	NULL	NULL	-	Inter	0	0	0	0	0	NULL	NULL	NULL	NULL	0.149493	0.0866304	0	-1.13769	0.185623	NULL	NULL	NULL
#1-399	chr1	74863406	74863889	null	0	0.27302	0.239369	0.762682	-	NULL	NULL	NULL	NULL	NULL	NULL	NULL	-	Inter	0	0	1	0	0	NULL	NULL	NULL	NULL	0.0413605	0.0601316	0	-0.402015	0.110132	NULL	NULL	NULL
#1-400	chr1	74901034	74903184	null	3	-0.125461	0.585685	0.904069	CUFF.942.1	Cdk5r2	chr1	74901493	74904063	+	=	1	PA	Inter	0	0	1	0	0	NULL	NULL	NULL	NULL	0.0502648	0.121484	0	0.39132	0.113975	0.266862	0.459179	0.712859
#1-401	chr1	74903826	74904017	null	0	-0.125461	0.585685	0.904069	CUFF.942.1	Cdk5r2	chr1	74901493	74904063	+	=	1	Intra	Inter	0	0	0	0	0	NULL	NULL	NULL	NULL	0.05	0.03	0	-0.639302	0.107016	0.266862	0.459179	0.712859
#1-402	chr1	74904662	74905687	null	0	-0.125461	0.585685	0.904069	CUFF.942.1	Cdk5r2	chr1	74901493	74904063	+	=	1	Dst_Intra	Inter	0	0	0	0	0	NULL	NULL	NULL	NULL	0.0729561	0.0458187	0	-0.529193	0.163695	0.266862	0.459179	0.712859
#1-403	chr1	74928317	74929799	Fev	0	-0.13062	0.583574	0.903707	-	NULL	NULL	NULL	NULL	NULL	NULL	NULL	-	Intra	0	0	0	0	0	NULL	NULL	NULL	NULL	0.113717	0.152536	0.256028	1.63826	0.134838	NULL	NULL	NULL
#1-404	chr1	74930944	74932587	Fev	3	-0.13062	0.583574	0.903707	-	NULL	NULL	NULL	NULL	NULL	NULL	NULL	-	PA	0	0	0	0	0	NULL	NULL	NULL	NULL	0.122277	0.165159	0	0.815959	0.106395	NULL	NULL	NULL
#1-405	chr1	74939238	74940273	Cryba2	3	0.0885303	0.690368	0.933811	-	NULL	NULL	NULL	NULL	NULL	NULL	NULL	-	PA	0	0	0	0	0	NULL	NULL	NULL	NULL	0.0264098	0.0513188	0	0.566265	0.135468	NULL	NULL	NULL
#1-406	chr1	74946955	74947794	mmu-mir-375	1	-0.07986	0.721109	0.939655	-	NULL	NULL	NULL	NULL	NULL	NULL	NULL	-	PA	0	0	0	0	0	NULL	NULL	NULL	NULL	0.0312775	0.03	0	-0.402015	0.0834124	NULL	NULL	NULL
#1-407	chr1	74994443	74995208	Ihh	0	-0.160467	0.479667	0.875215	-	NULL	NULL	NULL	NULL	NULL	NULL	NULL	-	Intra	0	0	0	0	0	NULL	NULL	NULL	NULL	0.0626013	0.045737	0	-0.227752	0.150015	NULL	NULL	NULL
#1-408	chr1	74996272	74998942	Ihh	3	-0.160467	0.479667	0.875215	-	NULL	NULL	NULL	NULL	NULL	NULL	NULL	-	PA	0	0	1	0	0	NULL	NULL	NULL	NULL	0.0692513	0.0677638	0	-0.422317	0.112618	NULL	NULL	NULL
#1-409	chr1	75121114	75121944	null	2	-0.291907	0.201582	0.743479	CUFF.945.1	Slc23a3	chr1	75122124	75129340	-	c	1	Dst_Intra	Inter	0	0	0	0	0	NULL	NULL	NULL	NULL	0.02	0.0389844	0	-0.639302	0.0840387	-0.336707	0.361198	0.635438
#1-409	chr1	75121114	75121944	null	2	-0.291907	0.201582	0.743479	CUFF.947.1	Nhej1	chr1	75013770	75121793	-	=	0.5	PA	Inter	0	0	0	0	0	NULL	NULL	NULL	NULL	0.02	0.0389844	0	-0.639302	0.0840387	-0.352349	0.342111	0.620159
#1-410	chr1	75137881	75138641	1810031K17Rik	1	0.472604	0.0498265	0.59622	CUFF.952.1	1810031K17Rik	chr1	75132333	75139337	-	=	1	PA	PA	0	0	0	0	0	NULL	NULL	NULL	NULL	0.0320349	0.03	0	-0.402015	0.0855195	0.112569	0.75454	0.892092
#1-410	chr1	75137881	75138641	1810031K17Rik	1	0.472604	0.0498265	0.59622	CUFF.954.1	Fam134a	chr1	75138922	75144556	+	=	0	PA	PA	0	0	0	0	0	NULL	NULL	NULL	NULL	0.0320349	0.03	0	-0.402015	0.0855195	0.112569	0.75454	0.892092
#1-411	chr1	75138809	75140086	1810031K17Rik	3	0.472604	0.0498265	0.59622	CUFF.952.1	1810031K17Rik	chr1	75132333	75139337	-	=	1	PA	PA	0	0	1	0	0	NULL	NULL	NULL	NULL	0.0807472	0.0680004	0	0.352287	0.0787773	0.112569	0.75454	0.892092
#1-411	chr1	75138809	75140086	1810031K17Rik	3	0.472604	0.0498265	0.59622	CUFF.954.1	Fam134a	chr1	75138922	75144556	+	=	0	PA	PA	0	0	1	0	0	NULL	NULL	NULL	NULL	0.0807472	0.0680004	0	0.352287	0.0787773	0.112569	0.75454	0.892092
#1-412	chr1	75165033	75165901	Zfand2b	3	-0.0676412	0.764597	0.951878	CUFF.958.1	Zfand2b_dup1	chr1	75164799	75168197	+	=	1	PA	PA	0	0	1	0	0	NULL	NULL	NULL	NULL	0.0363011	0.122903	0	1.60147	0.0934337	0.0950932	0.797581	0.914293
#1-412	chr1	75165033	75165901	Zfand2b	3	-0.0676412	0.764597	0.951878	CUFF.958.2	Zfand2b	chr1	75164799	75168197	+	=	1	PA	PA	0	0	1	0	0	NULL	NULL	NULL	NULL	0.0363011	0.122903	0	1.60147	0.0934337	0.0950932	0.797581	0.914293
#1-413	chr1	75176271	75177144	Abcb6	3	-0.111789	0.688904	0.933811	CUFF.948.1	Abcb6	chr1	75168258	75176941	-	=	1	PA	PA	0	0	0	0	0	NULL	NULL	NULL	NULL	0.0605418	0.045125	0	0.608494	0.0885415	-0.187501	0.793634	0.91206
#1-413	chr1	75176271	75177144	Abcb6	3	-0.111789	0.688904	0.933811	CUFF.965.1	Atg9a	chr1	75177445	75188710	-	=	0	Dst_Intra	PA	0	0	0	0	0	NULL	NULL	NULL	NULL	0.0605418	0.045125	0	0.608494	0.0885415	0.56614	0.165763	0.460998
#1-414	chr1	75187980	75189358	Atg9a	3	0.467015	0.051134	0.599531	CUFF.965.1	Atg9a	chr1	75177445	75188710	-	=	0	PA	PA	0	0	0	0	0	NULL	NULL	NULL	NULL	0.0452566	0.0470033	0	-0.178207	0.105073	0.56614	0.165763	0.460998
#1-414	chr1	75187980	75189358	Atg9a	3	0.467015	0.051134	0.599531	CUFF.971.1	Ankzf1	chr1	75188517	75195947	+	=	0.5	PA	PA	0	0	0	0	0	NULL	NULL	NULL	NULL	0.0452566	0.0470033	0	-0.178207	0.105073	0.56614	0.165763	0.460998
#1-414	chr1	75187980	75189358	Atg9a	3	0.467015	0.051134	0.599531	CUFF.971.2	Ankzf1	chr1	75188674	75192083	+	j	1	PA	PA	0	0	0	0	0	NULL	NULL	NULL	NULL	0.0452566	0.0470033	0	-0.178207	0.105073	0.56614	0.165763	0.460998
#1-415	chr1	75205726	75206166	Glb1l	1	0.555882	0.0225608	0.532655	-	NULL	NULL	NULL	NULL	NULL	NULL	NULL	-	PA	0	0	0	0	0	NULL	NULL	NULL	NULL	0.122364	0.164591	0	0.89578	0.199077	NULL	NULL	NULL
#1-416	chr1	75207260	75207910	Glb1l	3	0.555882	0.0225608	0.532655	CUFF.951.1	Stk16	chr1	75207453	75210806	+	=	1	PA	PA	0	0	0	0	0	NULL	NULL	NULL	NULL	0.02	0	-100	-100	0.131362	1.0083	0.0423407	0.349114
#1-417	chr1	75215072	75216800	Tuba4a	3	0.424888	0.071201	0.628606	CUFF.959.1	Tuba4a	chr1	75211555	75215892	-	=	1	PA	PA	0	0	1	0	0	NULL	NULL	NULL	NULL	0.0877265	0.0699263	0	0.567803	0.121271	1.05084	0.0472498	0.349942
#1-418	chr1	75232751	75233688	Dnajb2	3	-0.119532	0.592213	0.906549	CUFF.972.1	Dnajb2_dup1	chr1	75232977	75242254	+	=	0.875	PA	PA	0	0	1	0	0	NULL	NULL	NULL	NULL	0.0231452	0.03	0	-0.206174	0.0704115	-0.21076	0.585655	0.796174
#1-418	chr1	75232751	75233688	Dnajb2	3	-0.119532	0.592213	0.906549	CUFF.972.2	Dnajb2	chr1	75232989	75242254	+	=	1	PA	PA	0	0	1	0	0	NULL	NULL	NULL	NULL	0.0231452	0.03	0	-0.206174	0.0704115	-0.21076	0.585655	0.796174
#1-418	chr1	75232751	75233688	Dnajb2	3	-0.119532	0.592213	0.906549	CUFF.972.3	Dnajb2_dup3	chr1	75232992	75242254	+	=	0.5	PA	PA	0	0	1	0	0	NULL	NULL	NULL	NULL	0.0231452	0.03	0	-0.206174	0.0704115	-0.21076	0.585655	0.796174
#1-419	chr1	75248191	75248604	Ptprn	0	0.0558783	0.801267	0.959986	-	NULL	NULL	NULL	NULL	NULL	NULL	NULL	-	Intra	0	0	0	0	0	NULL	NULL	NULL	NULL	0.0220588	0.0845521	0	0.608494	0.180202	NULL	NULL	NULL
#1-420	chr1	75260070	75260871	Ptprn	3	-0.235012	0.298634	0.792346	-	NULL	NULL	NULL	NULL	NULL	NULL	NULL	-	PA	0	0	0	0	0	NULL	NULL	NULL	NULL	0.182989	0.093791	0	-0.502925	0.0837305	NULL	NULL	NULL
#1-421	chr1	75274766	75274939	Resp18	3	-0.0476267	0.832389	0.966136	-	NULL	NULL	NULL	NULL	NULL	NULL	NULL	-	PA	0	0	0	0	0	NULL	NULL	NULL	NULL	0.129942	0.114971	-100	-100	0.151792	NULL	NULL	NULL
#1-422	chr1	75313079	75314768	Dnpep	3	-0.329098	0.152501	0.702835	CUFF.986.2	Dnpep_dup1	chr1	75305149	75314464	-	j	0.7	PA	PA	0	0	1	0	0	NULL	NULL	NULL	NULL	0.0707409	0.0698374	0	-0.555297	0.095047	-0.774538	0.111626	0.4048
#1-422	chr1	75313079	75314768	Dnpep	3	-0.329098	0.152501	0.702835	CUFF.986.3	Dnpep_dup1	chr1	75305149	75314464	-	j	0.75	PA	PA	0	0	1	0	0	NULL	NULL	NULL	NULL	0.0707409	0.0698374	0	-0.555297	0.095047	-0.774538	0.111626	0.4048
#1-422	chr1	75313079	75314768	Dnpep	3	-0.329098	0.152501	0.702835	CUFF.986.4	Dnpep_dup1	chr1	75309385	75314464	-	j	0.833333	PA	PA	0	0	1	0	0	NULL	NULL	NULL	NULL	0.0707409	0.0698374	0	-0.555297	0.095047	-0.774538	0.111626	0.4048
#1-422	chr1	75313079	75314768	Dnpep	3	-0.329098	0.152501	0.702835	CUFF.986.5	Dnpep_dup1	chr1	75310942	75313902	-	j	1	PA	PA	0	0	1	0	0	NULL	NULL	NULL	NULL	0.0707409	0.0698374	0	-0.555297	0.095047	-0.774538	0.111626	0.4048
#1-422	chr1	75313079	75314768	Dnpep	3	-0.329098	0.152501	0.702835	CUFF.986.6	Dnpep_dup1	chr1	75311468	75313902	-	j	1	PA	PA	0	0	1	0	0	NULL	NULL	NULL	NULL	0.0707409	0.0698374	0	-0.555297	0.095047	-0.774538	0.111626	0.4048
#1-423	chr1	75356750	75357915	Des	3	-0.141873	0.574682	0.901625	-	NULL	NULL	NULL	NULL	NULL	NULL	NULL	-	PA	0	0	1	0	0	NULL	NULL	NULL	NULL	0.0726775	0.128022	0	1.11432	0.124692	NULL	NULL	NULL
#1-424	chr1	75366092	75366462	null	0	-0.0455485	0.837423	0.967647	-	NULL	NULL	NULL	NULL	NULL	NULL	NULL	-	Inter	0	0	0	0	0	NULL	NULL	NULL	NULL	0.580243	0.589189	0	0.411192	0.220092	NULL	NULL	NULL
#1-425	chr1	75371799	75372492	Speg	3	-0.0602085	0.788754	0.956498	-	NULL	NULL	NULL	NULL	NULL	NULL	NULL	-	PA	0	0	1	0	0	NULL	NULL	NULL	NULL	0.0670326	0.0935498	0	0.796282	0.0660653	NULL	NULL	NULL
#1-426	chr1	75378193	75379282	Speg	3	-0.131892	0.556838	0.899689	-	NULL	NULL	NULL	NULL	NULL	NULL	NULL	-	PA	0	0	0	0	0	NULL	NULL	NULL	NULL	0.0616332	0.0504733	0	-0.773763	0.0730001	NULL	NULL	NULL
#1-427	chr1	75381248	75381977	Speg	1	-0.131892	0.556838	0.899689	-	NULL	NULL	NULL	NULL	NULL	NULL	NULL	-	PA	0	0	0	0	1	NULL	NULL	NULL	NULL	1.96797	1.57903	0	-0.145757	1.03681	NULL	NULL	NULL
#1-428	chr1	75384180	75385830	Speg	0	-0.493489	0.0553078	0.608128	-	NULL	NULL	NULL	NULL	NULL	NULL	NULL	-	Intra	0	0	1	0	0	NULL	NULL	NULL	NULL	0.0778332	0.188869	0	0.713963	0.210958	NULL	NULL	NULL
#1-429	chr1	75418470	75420203	Speg	0	-0.354668	0.138127	0.692738	-	NULL	NULL	NULL	NULL	NULL	NULL	NULL	-	Intra	0	0	1	0	0	NULL	NULL	NULL	NULL	0.143546	0.18145	0	-0.0445651	0.162004	NULL	NULL	NULL
#1-430	chr1	75432383	75432828	Gmppa	3	0.169466	0.451552	0.866242	CUFF.969.1	Gmppa	chr1	75432555	75439743	+	=	0.333333	PA	PA	0	0	0	0	0	NULL	NULL	NULL	NULL	0.0880449	0.0302609	0	-1.08076	0.172672	0.263874	0.481491	0.72728
#1-430	chr1	75432383	75432828	Gmppa	3	0.169466	0.451552	0.866242	CUFF.973.1	Gmppa	chr1	75432555	75432888	.	e	1	E	PA	0	0	0	0	0	NULL	NULL	NULL	NULL	0.0880449	0.0302609	0	-1.08076	0.172672	NULL	NULL	NULL
#1-431	chr1	75442421	75442619	null	0	-0.037555	0.86548	0.97363	-	NULL	NULL	NULL	NULL	NULL	NULL	NULL	-	Inter	0	0	0	0	0	NULL	NULL	NULL	NULL	0.122879	0.0907937	0	-0.402015	0.103889	NULL	NULL	NULL
#1-432	chr1	75445657	75445933	null	0	-0.220247	0.338046	0.812734	-	NULL	NULL	NULL	NULL	NULL	NULL	NULL	-	Inter	0	0	0	0	0	NULL	NULL	NULL	NULL	0.0548551	0	0	-0.716072	0.150042	NULL	NULL	NULL
#1-433	chr1	75446800	75447401	Accn4	3	-0.220247	0.338046	0.812734	-	NULL	NULL	NULL	NULL	NULL	NULL	NULL	-	PA	0	0	0	0	0	NULL	NULL	NULL	NULL	0.0454742	0.03	0	-0.107578	0.0997836	NULL	NULL	NULL
#1-434	chr1	75454931	75455451	Accn4	0	-0.128736	0.563634	0.900062	-	NULL	NULL	NULL	NULL	NULL	NULL	NULL	-	Intra	0	0	1	0	0	NULL	NULL	NULL	NULL	0.0485888	0.0553846	0	0.772669	0.105757	NULL	NULL	NULL
#1-435	chr1	75472448	75472764	Chpf	0	-0.383684	0.100578	0.660767	CUFF.967.1	Chpf	chr1	75471160	75476117	-	=	1	Intra	Intra	0	0	0	0	1	NULL	NULL	NULL	NULL	1.7544	1.40513	0	-0.0545628	1.55736	0.761484	0.0930376	0.384829
#1-436	chr1	75473799	75474405	Chpf	0	-0.383684	0.100578	0.660767	CUFF.967.1	Chpf	chr1	75471160	75476117	-	=	1	Intra	Intra	0	0	0	0	0	NULL	NULL	NULL	NULL	0.0669139	0.0854275	0	0.703736	0.113925	0.761484	0.0930376	0.384829
#1-437	chr1	75475144	75476606	Chpf	3	-0.383684	0.100578	0.660767	CUFF.967.1	Chpf	chr1	75471160	75476117	-	=	1	PA	PA	0	0	1	0	0	NULL	NULL	NULL	NULL	0.0898471	0.104941	0	-0.402015	0.0895354	0.761484	0.0930376	0.384829
#1-438	chr1	75479229	75479654	Tmem198	0	-0.0589966	0.802793	0.960277	CUFF.963.1	Tmem198	chr1	75479541	75481426	+	c	1	PA	Intra	0	0	0	0	0	NULL	NULL	NULL	NULL	0.444212	0.389953	0	-0.333794	0.326847	-0.321402	0.380952	0.650223
#1-439	chr1	75483218	75484881	Obsl1	0	0.234633	0.299785	0.792386	CUFF.968.1	Tmem198	chr1	75481537	75482233	+	c	1	Dst_Intra	Intra	0	0	1	0	0	NULL	NULL	NULL	NULL	0.0879262	0.0448197	0	-1.7292	0.130894	-0.321402	0.380952	0.650223
#1-440	chr1	75489500	75489683	Obsl1	0	-0.34305	0.139602	0.692738	-	NULL	NULL	NULL	NULL	NULL	NULL	NULL	-	Intra	0	0	0	0	1	NULL	NULL	NULL	NULL	0.139781	0.0742623	0	-0.973619	0.598033	NULL	NULL	NULL
#1-441	chr1	75500128	75500593	Obsl1	1	-0.115336	0.615104	0.914197	CUFF.974.1	Obsl1	chr1	75496584	75502940	-	c	1	Intra	PA	0	0	0	0	0	NULL	NULL	NULL	NULL	1.50034	1.20697	0	-0.152995	1.50092	-1.15427	0.150739	0.447267
#1-442	chr1	75501695	75503294	Obsl1	3	-0.115336	0.615104	0.914197	CUFF.974.1	Obsl1	chr1	75496584	75502940	-	c	1	PA	PA	0	0	1	0	0	NULL	NULL	NULL	NULL	0.0549256	0.0695113	0	-0.107578	0.0982223	-1.15427	0.150739	0.447267
#1-442	chr1	75501695	75503294	Obsl1	3	-0.115336	0.615104	0.914197	CUFF.976.1	Inha	chr1	75503735	75506919	+	=	1	PA	PA	0	0	1	0	0	NULL	NULL	NULL	NULL	0.0549256	0.0695113	0	-0.107578	0.0982223	-1.15427	0.150739	0.447267
#1-443	chr1	75506155	75506567	Inha	0	-0.391762	0.0937633	0.654809	CUFF.976.1	Inha	chr1	75503735	75506919	+	=	1	Intra	Intra	0	0	0	0	0	NULL	NULL	NULL	NULL	0.727354	0.593714	0	-0.183375	0.831814	-1.15427	0.150739	0.447267
#1-444	chr1	75517979	75518575	Stk11ip	3	0.324112	0.15807	0.711543	CUFF.979.1	Stk11ip	chr1	75518144	75533476	+	=	1	PA	PA	0	0	0	0	0	NULL	NULL	NULL	NULL	0.0235235	0	0	-0.909909	0.10378	0.335921	0.377083	0.646898
#1-445	chr1	75542588	75543497	Slc4a3	3	-0.354042	0.125502	0.680888	-	NULL	NULL	NULL	NULL	NULL	NULL	NULL	-	PA	0	0	1	0	0	NULL	NULL	NULL	NULL	0.070711	0.091017	0	-1.13769	0.0593853	NULL	NULL	NULL
#1-446	chr1	75651144	75651360	null	0	0.472991	0.070864	0.628606	-	NULL	NULL	NULL	NULL	NULL	NULL	NULL	-	Inter	0	0	0	0	1	NULL	NULL	NULL	NULL	1.27579	1.35134	0	-0.0674859	1.04352	NULL	NULL	NULL
#1-447	chr1	77509986	77510489	Epha4	0	-0.129708	0.604289	0.910421	-	NULL	NULL	NULL	NULL	NULL	NULL	NULL	-	Intra	0	0	0	0	0	NULL	NULL	NULL	NULL	0.0475501	0.11499	0	0.467303	0.129073	NULL	NULL	NULL
#1-448	chr1	77510646	77512439	Epha4	3	-0.129708	0.604289	0.910421	-	NULL	NULL	NULL	NULL	NULL	NULL	NULL	-	PA	0	0	0	0	0	NULL	NULL	NULL	NULL	0.0429114	0.0688645	0	1.21313	0.137853	NULL	NULL	NULL
#1-449	chr1	77512655	77513478	null	0	-0.129708	0.604289	0.910421	-	NULL	NULL	NULL	NULL	NULL	NULL	NULL	-	Inter	0	0	0	0	0	NULL	NULL	NULL	NULL	0.0210881	0.03	-100	-100	0.0931137	NULL	NULL	NULL
#1-450	chr1	78078344	78078635	null	0	0.0772493	0.73191	0.941807	-	NULL	NULL	NULL	NULL	NULL	NULL	NULL	-	Inter	0	0	0	0	1	NULL	NULL	NULL	NULL	1.44179	0.898351	0	-0.630919	1.07954	NULL	NULL	NULL
#1-451	chr1	78186122	78186689	Pax3	0	-0.145246	0.529624	0.890315	-	NULL	NULL	NULL	NULL	NULL	NULL	NULL	-	Intra	0	0	1	0	0	NULL	NULL	NULL	NULL	0.104021	0.118571	0	-0.630621	0.0890284	NULL	NULL	NULL
#1-452	chr1	78191786	78192018	Pax3	0	-0.475777	0.0468342	0.591366	-	NULL	NULL	NULL	NULL	NULL	NULL	NULL	-	Intra	0	0	0	0	0	NULL	NULL	NULL	NULL	0.132759	0.0940984	0	-1.13769	0.0658621	NULL	NULL	NULL
#1-453	chr1	78192852	78193921	Pax3	3	-0.475777	0.0468342	0.591366	-	NULL	NULL	NULL	NULL	NULL	NULL	NULL	-	PA	0	0	1	0	0	NULL	NULL	NULL	NULL	0.0453128	0	0	-1.46355	0.0848848	NULL	NULL	NULL
#1-454	chr1	78198043	78198502	null	0	-0.0056253	0.980387	0.996244	-	NULL	NULL	NULL	NULL	NULL	NULL	NULL	-	Inter	0	0	1	0	0	NULL	NULL	NULL	NULL	0.0405882	0.0706132	0	-0.639302	0.152248	NULL	NULL	NULL
#1-455	chr1	78200225	78200781	null	0	-0.0056253	0.980387	0.996244	-	NULL	NULL	NULL	NULL	NULL	NULL	NULL	-	Inter	0	0	0	0	0	NULL	NULL	NULL	NULL	0.0624138	0.063237	0	0.772669	0.117432	NULL	NULL	NULL
#1-456	chr1	78212452	78214812	null	0	-0.173097	0.454624	0.867993	CUFF.997.1	-	chr1	78211571	78215110	.	u	1	E	Inter	0	0	0	0	0	NULL	NULL	NULL	NULL	0.069647	0.0416354	0	-0.78971	0.0721078	NULL	NULL	NULL
#1-457	chr1	78306543	78307588	Sgpp2	3	0.0188974	0.932178	0.987158	-	NULL	NULL	NULL	NULL	NULL	NULL	NULL	-	PA	0	0	0	0	0	NULL	NULL	NULL	NULL	0.0528723	0.0563866	0	-0.716072	0.150088	NULL	NULL	NULL
#1-458	chr1	78484917	78485579	Farsb	3	0.593339	0.020942	0.530958	CUFF.1001.1	Farsb	chr1	78421410	78485493	-	=	1	PA	PA	0	0	0	0	0	NULL	NULL	NULL	NULL	0.0485916	0.0337173	0	-0.855053	0.123976	0.949291	0.0783637	0.370121
#1-459	chr1	78508287	78508734	Mogat1	2	0.190331	0.431631	0.857396	-	NULL	NULL	NULL	NULL	NULL	NULL	NULL	-	PA	0	0	0	0	0	NULL	NULL	NULL	NULL	0.0844743	0.0614094	0	-0.809819	0.170052	NULL	NULL	NULL
#1-460	chr1	78534146	78534489	Mogat1	1	0.0236571	0.915547	0.983851	-	NULL	NULL	NULL	NULL	NULL	NULL	NULL	-	PA	0	0	0	0	1	NULL	NULL	NULL	NULL	0.382274	0.330962	0	-0.262365	0.176991	NULL	NULL	NULL
#1-461	chr1	78654069	78655204	Acsl3	3	0.128507	0.568729	0.900463	CUFF.1027.1	Acsl3_dup2	chr1	78654439	78704307	+	=	0.916667	PA	PA	0	0	0	0	0	NULL	NULL	NULL	NULL	0.0991089	0.0828066	0	1.61217	0.0784395	0.238542	0.590012	0.798654
#1-461	chr1	78654069	78655204	Acsl3	3	0.128507	0.568729	0.900463	CUFF.1027.2	Acsl3_dup1	chr1	78654439	78704307	+	=	0.666667	PA	PA	0	0	0	0	0	NULL	NULL	NULL	NULL	0.0991089	0.0828066	0	1.61217	0.0784395	0.238542	0.590012	0.798654
#1-461	chr1	78654069	78655204	Acsl3	3	0.128507	0.568729	0.900463	CUFF.1027.3	Acsl3	chr1	78654467	78704307	+	=	0.25	PA	PA	0	0	0	0	0	NULL	NULL	NULL	NULL	0.0991089	0.0828066	0	1.61217	0.0784395	0.238542	0.590012	0.798654
#1-461	chr1	78654069	78655204	Acsl3	3	0.128507	0.568729	0.900463	CUFF.1027.4	Utp14b	chr1	78654467	78663441	+	=	0.833333	PA	PA	0	0	0	0	0	NULL	NULL	NULL	NULL	0.0991089	0.0828066	0	1.61217	0.0784395	0.238542	0.590012	0.798654
#1-462	chr1	79436558	79436713	Scg2	3	-0.26411	0.263785	0.773801	CUFF.1007.1	Scg2	chr1	79432841	79436708	-	=	1	PA	PA	0	0	0	0	0	NULL	NULL	NULL	NULL	0.0310323	0.036	0	0.703736	0.103871	-0.750496	0.155791	0.450827
#1-463	chr1	79446980	79447140	null	0	-0.269266	0.254301	0.768514	-	NULL	NULL	NULL	NULL	NULL	NULL	NULL	-	Inter	0	0	0	0	0	NULL	NULL	NULL	NULL	0.06475	0.0781875	0	0.772669	0.312688	NULL	NULL	NULL
#1-464	chr1	79668093	79668977	Ap1s3	3	0.232465	0.323996	0.806204	-	NULL	NULL	NULL	NULL	NULL	NULL	NULL	-	PA	0	0	0	0	0	NULL	NULL	NULL	NULL	0.117004	0.143314	0	0.582161	0.125264	NULL	NULL	NULL
#1-465	chr1	79757427	79757686	Wdfy1	0	0.00819148	0.972261	0.993757	CUFF.1017.1	Wdfy1	chr1	79701916	79758225	-	=	1	PA	Intra	0	0	0	0	0	NULL	NULL	NULL	NULL	0.11834	0.184286	0	0.72471	0.145922	-0.289379	0.548484	0.774728
#1-466	chr1	79757765	79758569	Wdfy1	3	0.00819148	0.972261	0.993757	CUFF.1017.1	Wdfy1	chr1	79701916	79758225	-	=	1	PA	PA	0	0	1	0	0	NULL	NULL	NULL	NULL	0.0411862	0.118969	0	0.704591	0.0899946	-0.289379	0.548484	0.774728
#1-467	chr1	79772485	79773026	Mrpl44	3	-0.21876	0.336572	0.812136	CUFF.1016.1	Mrpl44	chr1	79772600	79778015	+	=	1	PA	PA	0	0	0	0	0	NULL	NULL	NULL	NULL	0.0274286	0.0505263	0	0.772669	0.0850993	-0.582521	0.200045	0.495299
#1-468	chr1	79854641	79855865	Serpine2	3	-0.0638023	0.776185	0.95464	CUFF.1018.1	Serpine2	chr1	79790793	79855307	-	=	1	PA	PA	0	0	1	0	0	NULL	NULL	NULL	NULL	0.039244	0.036553	0	-0.433951	0.102353	0.277287	0.453899	0.708927
#1-469	chr1	80196714	80196870	Fam124b	0	-0.458803	0.0762205	0.634378	CUFF.1047.1	Fam124b	chr1	80195288	80197146	-	e	1	PA	Intra	0	0	0	0	1	NULL	NULL	NULL	NULL	1.33	1.41462	0	-0.263728	0.77	-1.07205	0.138651	0.434174
#1-470	chr1	80336212	80337824	Cul3	3	0.295359	0.196006	0.738177	CUFF.1058.1	Cul3	chr1	80263050	80337578	-	=	1	PA	PA	0	0	1	0	0	NULL	NULL	NULL	NULL	0.0766441	0.122364	0	0.0752215	0.0750429	0.0234848	0.955731	0.984398
#1-471	chr1	80380843	80381105	null	0	0.0693392	0.778135	0.954806	-	NULL	NULL	NULL	NULL	NULL	NULL	NULL	-	Inter	0	0	0	0	1	NULL	NULL	NULL	NULL	0.834695	0.624847	0	-0.421161	0.479052	NULL	NULL	NULL
#1-472	chr1	80754479	80755459	Dock10	3	-0.43857	0.0680657	0.625374	-	NULL	NULL	NULL	NULL	NULL	NULL	NULL	-	PA	0	0	0	0	0	NULL	NULL	NULL	NULL	0	0.03	0	0.608494	0.0732334	NULL	NULL	NULL
#1-473	chr1	82279746	82280104	Irs1	0	0.0554516	0.806003	0.960277	-	NULL	NULL	NULL	NULL	NULL	NULL	NULL	-	Intra	0	0	0	0	0	NULL	NULL	NULL	NULL	0.0332653	0.0621788	0	0.703736	0.121655	NULL	NULL	NULL
#1-474	chr1	82285349	82288583	Irs1	3	0.0522629	0.820987	0.963682	-	NULL	NULL	NULL	NULL	NULL	NULL	NULL	-	PA	0	0	0	0	0	NULL	NULL	NULL	NULL	0.657003	0.547627	0	-0.430715	0.277392	NULL	NULL	NULL
#1-475	chr1	82312746	82313615	Rhbdd1	3	-0.187634	0.451152	0.865726	CUFF.1070.1	Rhbdd1	chr1	82313116	82441935	+	=	0.416667	PA	PA	0	0	0	0	0	NULL	NULL	NULL	NULL	0.0437763	0.0354118	0	-0.402015	0.104839	-0.2608	0.714561	0.871663
#1-476	chr1	82583145	82583980	Col4a4	3	-0.265634	0.300415	0.792569	-	NULL	NULL	NULL	NULL	NULL	NULL	NULL	-	PA	0	0	0	0	0	NULL	NULL	NULL	NULL	0.0806108	0.0573	0	-0.789438	0.147028	NULL	NULL	NULL
#1-477	chr1	82721305	82722241	Mff	3	0.153869	0.491759	0.878333	CUFF.1068.1	Mff	chr1	82721368	82749092	+	=	0.625	PA	PA	0	0	1	0	0	NULL	NULL	NULL	NULL	0.0553698	0.0461765	0	0.283496	0.260021	0.429673	0.336245	0.616066
#1-478	chr1	82835629	82836985	Agfg1	3	-0.130387	0.573016	0.901625	CUFF.1071.1	Agfg1	chr1	82836002	82893042	+	=	1	PA	PA	0	0	1	0	0	NULL	NULL	NULL	NULL	0.0641857	0.151041	0	-1.13769	0.0763451	0.679726	0.167694	0.462738
#1-479	chr1	83001105	83001301	null	0	0.20971	0.353411	0.820856	-	NULL	NULL	NULL	NULL	NULL	NULL	NULL	-	Inter	0	0	0	0	1	NULL	NULL	NULL	NULL	1.03515	0.945561	0	0.235963	0.696939	NULL	NULL	NULL
#1-480	chr1	83034710	83034956	Slc19a3	3	-0.0839778	0.705632	0.937308	-	NULL	NULL	NULL	NULL	NULL	NULL	NULL	-	PA	0	0	0	0	0	NULL	NULL	NULL	NULL	0.0255307	0.0934146	0	0.608494	0.17626	NULL	NULL	NULL
#1-481	chr1	83156233	83156499	Wdr69	3	-0.120362	0.60775	0.911387	-	NULL	NULL	NULL	NULL	NULL	NULL	NULL	-	PA	0	0	0	0	0	NULL	NULL	NULL	NULL	0.02	0.0443233	0	0.608494	0.0896067	NULL	NULL	NULL
#1-482	chr1	83404453	83404884	Sphkap	3	-0.0141254	0.949445	0.988862	-	NULL	NULL	NULL	NULL	NULL	NULL	NULL	-	PA	0	0	0	0	0	NULL	NULL	NULL	NULL	0.02	0.03	0	-0.402015	0.0869172	NULL	NULL	NULL
#1-483	chr1	84280573	84281461	Pid1	3	0.251581	0.29962	0.792386	CUFF.1079.1	Pid1	chr1	84032886	84281195	-	=	1	PA	PA	0	1	0	0	0	NULL	NULL	NULL	NULL	0.0474851	0.0522472	0	-0.716072	0.054325	0.201273	0.739271	0.884105
#1-484	chr1	84691802	84693028	Dner	3	0.186275	0.409041	0.848955	CUFF.1091.1	Dner	chr1	84581909	84692345	-	c	0.75	PA	PA	0	0	0	0	0	NULL	NULL	NULL	NULL	0.0834047	0.0824206	0	0.458611	0.0612225	-0.013569	0.968729	0.989585
#1-485	chr1	84834903	84836987	Trip12	3	0.297003	0.195251	0.737601	CUFF.1104.1	Trip12	chr1	84719374	84836420	-	=	0	PA	PA	0	0	1	0	0	NULL	NULL	NULL	NULL	0.0472445	0.0330918	0	-0.687979	0.076936	-0.0911827	0.867164	0.94681
#1-485	chr1	84834903	84836987	Trip12	3	0.297003	0.195251	0.737601	CUFF.1111.1	Fbxo36	chr1	84836447	84897047	+	=	0.5	PA	PA	0	0	1	0	0	NULL	NULL	NULL	NULL	0.0472445	0.0330918	0	-0.687979	0.076936	-0.0911827	0.867164	0.94681
#1-486	chr1	84930814	84931730	Slc16a14	3	-0.114739	0.628697	0.917395	-	NULL	NULL	NULL	NULL	NULL	NULL	NULL	-	PA	0	0	0	0	0	NULL	NULL	NULL	NULL	0.02	0.0521927	0	0.64794	0.0795761	NULL	NULL	NULL
#1-487	chr1	85268875	85269075	null	0	-0.517171	0.042027	0.580653	-	NULL	NULL	NULL	NULL	NULL	NULL	NULL	-	Inter	0	0	0	0	1	NULL	NULL	NULL	NULL	0	0.05115	0	0.608494	0.01	NULL	NULL	NULL
#1-488	chr1	85273548	85273729	AC123856.4-2	1	0.100133	0.652495	0.925672	-	NULL	NULL	NULL	NULL	NULL	NULL	NULL	-	PA	0	0	0	0	1	NULL	NULL	NULL	NULL	0.0677778	0.0653191	-100	-100	0.0344828	NULL	NULL	NULL
#1-489	chr1	87487823	87488497	Sp110	0	-1.22712	8.33247e-05	0.447941	CUFF.1098.1	Sp110	chr1	87473491	87500476	-	=	1	Intra	Intra	0	0	0	0	1	NULL	NULL	NULL	NULL	0.114733	0.106408	0	0.0804976	0.01	-0.0243891	0.962841	0.987093
#1-490	chr1	87488874	87489448	Sp110	0	-1.22712	8.33247e-05	0.447941	CUFF.1098.1	Sp110	chr1	87473491	87500476	-	=	1	Intra	Intra	0	0	0	1	1	NULL	NULL	NULL	NULL	0.277784	0.230436	0	-0.122285	0.275852	-0.0243891	0.962841	0.987093
#1-491	chr1	87600007	87600384	Sp100	0	-0.197359	0.406159	0.847342	-	NULL	NULL	NULL	NULL	NULL	NULL	NULL	-	Intra	0	0	0	0	0	NULL	NULL	NULL	NULL	0.161857	0.435093	0	1.14106	0.214032	NULL	NULL	NULL
#1-492	chr1	87689740	87691147	Cab39	3	0.0474181	0.834139	0.966528	CUFF.1107.1	Cab39	chr1	87689990	87748147	+	=	1	PA	PA	0	0	1	0	0	NULL	NULL	NULL	NULL	0.0686684	0.0734664	0	-1.13769	0.0863058	-0.288321	0.452676	0.707985
#1-493	chr1	87790901	87791714	Itm2c	3	-0.219721	0.33144	0.809486	CUFF.1109.1	Itm2c	chr1	87791135	87805267	+	=	1	PA	PA	0	0	1	0	0	NULL	NULL	NULL	NULL	0.0785326	0.0706186	0	0.704591	0.120085	-0.204979	0.62782	0.821439
#1-494	chr1	87792154	87792372	Itm2c	0	-0.219721	0.33144	0.809486	CUFF.1109.1	Itm2c	chr1	87791135	87805267	+	=	1	Intra	Intra	0	0	0	0	0	NULL	NULL	NULL	NULL	0.0716514	0.11078	0	0.760102	0.092844	-0.204979	0.62782	0.821439
#1-495	chr1	87914615	87915481	null	0	0.0570162	0.79724	0.958862	-	NULL	NULL	NULL	NULL	NULL	NULL	NULL	-	Inter	0	0	1	0	0	NULL	NULL	NULL	NULL	0.0741224	0.132488	0	-0.583957	0.140958	NULL	NULL	NULL
#1-496	chr1	87942244	87943362	2810459M11Rik	3	-0.611547	0.0137724	0.516133	-	NULL	NULL	NULL	NULL	NULL	NULL	NULL	-	PA	0	0	1	0	0	NULL	NULL	NULL	NULL	0.0723615	0.0831522	0	0.89578	0.139244	NULL	NULL	NULL
#1-497	chr1	87943615	87943925	2810459M11Rik	0	-0.611547	0.0137724	0.516133	-	NULL	NULL	NULL	NULL	NULL	NULL	NULL	-	Intra	0	0	0	0	0	NULL	NULL	NULL	NULL	0.0928387	0.0508861	0	-0.909909	0.200503	NULL	NULL	NULL
#1-498	chr1	87961101	87961733	Psmd1	3	-0.0488151	0.826024	0.964709	CUFF.1113.1	Psmd1	chr1	87961000	88035865	+	=	1	PA	PA	0	0	1	0	0	NULL	NULL	NULL	NULL	0.02	0.03	0	0.301721	0.111526	-0.0850383	0.808555	0.918339
#1-499	chr1	88051034	88051649	Armc9	3	-0.289291	0.205467	0.744849	CUFF.1136.1	Armc9	chr1	88051375	88158675	+	c	0.666667	PA	PA	0	0	1	0	0	NULL	NULL	NULL	NULL	0.0853171	0.03	0	-1.33436	0.136462	-0.588228	0.153997	0.449377
#1-499	chr1	88051034	88051649	Armc9	3	-0.289291	0.205467	0.744849	CUFF.1136.2	Armc9	chr1	88051375	88154320	+	j	0.527778	PA	PA	0	0	1	0	0	NULL	NULL	NULL	NULL	0.0853171	0.03	0	-1.33436	0.136462	-0.588228	0.153997	0.449377
#1-500	chr1	88199490	88200753	B3gnt7	3	0.0465969	0.839868	0.968632	CUFF.1115.1	B3gnt7	chr1	88199388	88204293	+	=	1	PA	PA	0	1	0	0	0	NULL	NULL	NULL	NULL	0.0867374	0.0420011	0	0.141817	0.0879539	0.023596	0.948438	0.980688
#1-501	chr1	88210151	88210648	null	0	0.0907999	0.69458	0.934448	CUFF.1120.1	-	chr1	88210046	88211013	.	u	1	E	Inter	0	1	0	0	0	NULL	NULL	NULL	NULL	0.206962	0.128209	0	-1.23632	0.23398	NULL	NULL	NULL
#1-502	chr1	88255127	88256910	Ncl	3	0.28993	0.203641	0.743752	CUFF.1128.1	Ncl	chr1	88245095	88256242	-	=	1	PA	PA	0	0	1	0	0	NULL	NULL	NULL	NULL	0.0558801	0.0418587	0	-0.170622	0.101722	0.544852	0.222019	0.516826
#1-503	chr1	88284136	88284596	Nmur1	0	-0.217198	0.34666	0.815838	-	NULL	NULL	NULL	NULL	NULL	NULL	NULL	-	Intra	0	0	0	0	1	NULL	NULL	NULL	NULL	2.12191	1.98357	0	0.0182316	1.34979	NULL	NULL	NULL
#1-504	chr1	88324319	88324482	1700019O17Rik	0	0.082903	0.729757	0.941502	-	NULL	NULL	NULL	NULL	NULL	NULL	NULL	-	Intra	0	0	0	0	1	NULL	NULL	NULL	NULL	1.9973	2.02485	0	-0.133866	1.29638	NULL	NULL	NULL
#1-505	chr1	88330792	88331519	null	0	0.195017	0.403595	0.845397	-	NULL	NULL	NULL	NULL	NULL	NULL	NULL	-	Inter	0	0	1	0	0	NULL	NULL	NULL	NULL	0.0469131	0.0473391	0	0.535381	0.113629	NULL	NULL	NULL
#1-506	chr1	88338556	88339840	null	0	0.118499	0.625771	0.916996	-	NULL	NULL	NULL	NULL	NULL	NULL	NULL	-	Inter	0	0	0	0	0	NULL	NULL	NULL	NULL	0.143061	0.0809891	0	0.0567373	0.11492	NULL	NULL	NULL
#1-507	chr1	88368793	88369041	null	0	-0.429157	0.0681201	0.625374	-	NULL	NULL	NULL	NULL	NULL	NULL	NULL	-	Inter	0	0	0	0	0	NULL	NULL	NULL	NULL	0.1925	0.255121	0	1.03515	0.0884274	NULL	NULL	NULL
#1-508	chr1	88383742	88384752	null	0	-0.26165	0.282891	0.786797	-	NULL	NULL	NULL	NULL	NULL	NULL	NULL	-	Inter	0	0	0	0	0	NULL	NULL	NULL	NULL	0.0686226	0.0610762	0	0.0369968	0.114447	NULL	NULL	NULL
#1-509	chr1	88400286	88401304	null	0	0.128883	0.56342	0.900062	-	NULL	NULL	NULL	NULL	NULL	NULL	NULL	-	Inter	0	0	1	0	0	NULL	NULL	NULL	NULL	0.0491679	0.0590196	0	0.0613191	0.0598669	NULL	NULL	NULL
#1-510	chr1	88421327	88425521	Ptma	3	0.291158	0.202977	0.743752	CUFF.1129.1	Ptma	chr1	88423288	88427265	+	=	1	PA	PA	0	0	1	0	0	NULL	NULL	NULL	NULL	0.071927	0.0564074	0	0.218016	0.118773	0.68613	0.109198	0.40104
#1-511	chr1	88478621	88479436	Pde6d	3	-0.386554	0.100184	0.660767	CUFF.1130.1	Pde6d	chr1	88439593	88479102	-	=	0.583333	PA	PA	0	0	0	0	0	NULL	NULL	NULL	NULL	0.02	0.03	0	0.301721	0.112556	-1.09482	0.0540725	0.35181
#1-512	chr1	88483533	88484234	Cops7b	3	-0.24965	0.287093	0.788831	CUFF.1132.1	Cops7b	chr1	88483593	88503380	+	=	1	PA	PA	0	0	0	0	0	NULL	NULL	NULL	NULL	0.0989586	0.0964458	0	-0.356942	0.109011	-0.810816	0.072395	0.362923
#1-513	chr1	88566049	88567604	Nppc	3	0.000529634	0.99813	0.99981	-	NULL	NULL	NULL	NULL	NULL	NULL	NULL	-	PA	0	0	1	0	0	NULL	NULL	NULL	NULL	0.0964856	0.0562822	0	-0.587404	0.132955	NULL	NULL	NULL
#1-514	chr1	88599826	88600816	Dis3l2	3	0.241915	0.333365	0.810573	CUFF.1139.1	Dis3l2_dup1	chr1	88600360	88946663	+	=	1	PA	PA	0	0	1	0	0	NULL	NULL	NULL	NULL	0.0705051	0.0600382	0	-0.508646	0.0986247	0.320171	0.603157	0.806749
#1-515	chr1	88983630	88984080	Akp5	0	-0.377209	0.104527	0.663322	CUFF.1133.1	Alppl2	chr1	88983272	88986457	-	=	1	Intra	Intra	0	0	0	0	1	NULL	NULL	NULL	NULL	1.0784	0.766667	0	-0.274464	0.64515	-0.833327	0.0777371	0.369274
#1-516	chr1	88995172	88995661	Alpi	0	0.149552	0.516201	0.886597	-	NULL	NULL	NULL	NULL	NULL	NULL	NULL	-	Intra	0	0	0	0	0	NULL	NULL	NULL	NULL	0.0837423	0.0830675	0	-0.227752	0.166789	NULL	NULL	NULL
#1-517	chr1	89023685	89024532	Akp3	0	-0.469353	0.0869371	0.644385	-	NULL	NULL	NULL	NULL	NULL	NULL	NULL	-	Intra	0	0	0	0	1	NULL	NULL	NULL	NULL	0.192444	0.216907	0	0.0852111	0.160713	NULL	NULL	NULL
#1-518	chr1	89045958	89046137	Ecel1	0	0.183771	0.440055	0.860914	-	NULL	NULL	NULL	NULL	NULL	NULL	NULL	-	Intra	0	0	0	0	1	NULL	NULL	NULL	NULL	0.463017	0.644972	0	0.832604	0.19905	NULL	NULL	NULL
#1-519	chr1	89050024	89051699	Ecel1	3	0.108554	0.625968	0.916996	-	NULL	NULL	NULL	NULL	NULL	NULL	NULL	-	PA	0	0	0	0	0	NULL	NULL	NULL	NULL	0.0298137	0.0391365	0	-0.855053	0.0907021	NULL	NULL	NULL
#1-520	chr1	89051977	89053168	null	1	0.108554	0.625968	0.916996	-	NULL	NULL	NULL	NULL	NULL	NULL	NULL	-	Inter	0	0	1	0	0	NULL	NULL	NULL	NULL	0.0439381	0.0405735	0	-0.529193	0.0889471	NULL	NULL	NULL
#1-521	chr1	89081174	89081634	null	0	0.132977	0.580859	0.902842	CUFF.1131.1	Prss56	chr1	89081955	89084972	+	j	1	PA	Inter	0	0	0	0	0	NULL	NULL	NULL	NULL	0.174587	0.176674	0	0.358439	0.118035	0.331634	0.407503	0.67215
#1-522	chr1	89082958	89083844	1700027L20Rik	2	0.132977	0.580859	0.902842	CUFF.1131.1	Prss56	chr1	89081955	89084972	+	j	1	Intra	PA	0	0	0	0	0	NULL	NULL	NULL	NULL	0.0492391	0.0891111	-100	-100	0.106869	0.331634	0.407503	0.67215
#1-523	chr1	89102629	89103140	Chrng	1	-0.0648313	0.792408	0.957264	CUFF.1141.1	Chrng	chr1	89102661	89108350	+	c	1	PA	PA	0	0	0	0	0	NULL	NULL	NULL	NULL	0.24638	0.175538	0	-0.458924	0.200392	-0.426489	0.466634	0.718096
#1-524	chr1	89110141	89111201	Eif4e2	3	-0.172718	0.440513	0.860914	CUFF.1151.1	Eif4e2_dup1	chr1	89110493	89124793	+	=	1	PA	PA	0	0	1	0	0	NULL	NULL	NULL	NULL	0.0668155	0.11939	0	1.01917	0.0820904	-0.393216	0.323387	0.604567
#1-524	chr1	89110141	89111201	Eif4e2	3	-0.172718	0.440513	0.860914	CUFF.1151.2	Eif4e2_dup2	chr1	89110598	89124793	+	=	1	PA	PA	0	0	1	0	0	NULL	NULL	NULL	NULL	0.0668155	0.11939	0	1.01917	0.0820904	-0.393216	0.323387	0.604567
#1-525	chr1	89155073	89155321	null	0	-1.0019	0.00044335	0.447941	-	NULL	NULL	NULL	NULL	NULL	NULL	NULL	-	Inter	0	0	0	0	0	NULL	NULL	NULL	NULL	0.184395	0.122056	0	-0.206174	0.147016	NULL	NULL	NULL
#1-526	chr1	89160466	89161591	Efhd1	3	0.0896353	0.688731	0.933811	-	NULL	NULL	NULL	NULL	NULL	NULL	NULL	-	PA	0	0	1	0	0	NULL	NULL	NULL	NULL	0.0200202	0.05708	0	1.27728	0.103909	NULL	NULL	NULL
#1-527	chr1	89223195	89224321	Gigyf2	3	0.490375	0.0412313	0.579183	CUFF.1165.1	Gigyf2_dup1	chr1	89223565	89347362	+	=	1	PA	PA	0	0	1	0	0	NULL	NULL	NULL	NULL	0.0925352	0.119034	0	0.157247	0.0815504	0.56318	0.1661	0.46129
#1-527	chr1	89223195	89224321	Gigyf2	3	0.490375	0.0412313	0.579183	CUFF.1165.2	Gigyf2	chr1	89223565	89347362	+	=	1	PA	PA	0	0	1	0	0	NULL	NULL	NULL	NULL	0.0925352	0.119034	0	0.157247	0.0815504	0.56318	0.1661	0.46129
#1-528	chr1	89371643	89372326	3110079O15Rik	0	-0.209906	0.355666	0.822839	-	NULL	NULL	NULL	NULL	NULL	NULL	NULL	-	Intra	0	0	0	0	0	NULL	NULL	NULL	NULL	0.0273353	0.0650404	0	0.458611	0.106244	NULL	NULL	NULL
#1-529	chr1	89405790	89407455	Ngef	3	0.196231	0.425781	0.854139	CUFF.1161.1	Ngef_dup1	chr1	89373351	89470264	-	=	1	Intra	PA	0	1	0	0	0	NULL	NULL	NULL	NULL	0.0371341	0.0451672	0	-0.428392	0.0895156	-0.215192	0.562066	0.78236
#1-529	chr1	89405790	89407455	Ngef	3	0.196231	0.425781	0.854139	CUFF.1161.2	Ngef	chr1	89373351	89407364	-	=	1	PA	PA	0	1	0	0	0	NULL	NULL	NULL	NULL	0.0371341	0.0451672	0	-0.428392	0.0895156	0.35968	0.527784	0.759788
#1-530	chr1	89504413	89504628	null	0	-0.137543	0.583485	0.903707	-	NULL	NULL	NULL	NULL	NULL	NULL	NULL	-	Inter	0	0	0	0	1	NULL	NULL	NULL	NULL	1.38823	1.23688	0	0.0886731	0.755116	NULL	NULL	NULL
#1-531	chr1	89517087	89517262	Inpp5d	0	0.0245133	0.912355	0.982898	CUFF.1160.1	Inpp5d_dup1	chr1	89516929	89617144	+	=	0.4	PA	Intra	0	1	0	0	0	NULL	NULL	NULL	NULL	1.35617	0.828457	0	-0.535671	0.3524	0.0222248	0.958747	0.985669
#1-532	chr1	89652385	89653315	Atg16l1	3	0.638341	0.0132158	0.515848	CUFF.1159.1	Atg16l1_dup2	chr1	89652479	89688999	+	=	1	PA	PA	0	0	1	0	0	NULL	NULL	NULL	NULL	0.0557287	0.0795374	0	0.72471	0.142333	0.832806	0.0810387	0.373045
#1-532	chr1	89652385	89653315	Atg16l1	3	0.638341	0.0132158	0.515848	CUFF.1159.2	Atg16l1	chr1	89652479	89688999	+	=	1	PA	PA	0	0	1	0	0	NULL	NULL	NULL	NULL	0.0557287	0.0795374	0	0.72471	0.142333	0.832806	0.0810387	0.373045
#1-533	chr1	89749565	89750851	null	1	-0.170391	0.477212	0.874061	CUFF.1152.1	Dgkd	chr1	89749835	89841686	+	=	1	PA	Inter	0	0	1	0	0	NULL	NULL	NULL	NULL	0.0827736	0.128555	0	0.0258441	0.101504	-0.595579	0.378888	0.648647
#1-534	chr1	89904603	89905213	Usp40	3	0.422772	0.0869782	0.644385	CUFF.1158.1	Usp40	chr1	89903804	89905108	-	c	1	PA	PA	0	0	0	0	0	NULL	NULL	NULL	NULL	0.0232941	0.0449508	0	1.10661	0.163646	0.864962	0.159383	0.454422
#1-535	chr1	90101718	90102617	Ugt1a10	3	0.109606	0.626563	0.917097	CUFF.1162.1	Dnajb3	chr1	90101606	90102237	-	c	1	PA	PA	0	0	0	0	0	NULL	NULL	NULL	NULL	0.204661	0.19842	0	0.491287	0.278156	0.0315689	0.941633	0.976996
#1-536	chr1	90137893	90138203	Heatr7b1	0	-0.309847	0.221157	0.756502	-	NULL	NULL	NULL	NULL	NULL	NULL	NULL	-	Intra	0	0	0	0	1	NULL	NULL	NULL	NULL	4.82539	4.64045	0	0.0634611	2.71939	NULL	NULL	NULL
#1-537	chr1	90149469	90150176	Heatr7b1	0	-0.53647	0.0267804	0.548074	CUFF.1163.1	Heatr7b1	chr1	90146204	90151745	+	j	1	Intra	Intra	0	0	0	0	1	NULL	NULL	NULL	NULL	5.88089	5.03788	0	-0.0610108	3.528	0.115965	0.773723	0.902086
#1-538	chr1	90151438	90151626	Heatr7b1	0	-0.53647	0.0267804	0.548074	CUFF.1163.1	Heatr7b1	chr1	90146204	90151745	+	j	1	Intra	Intra	0	0	0	0	1	NULL	NULL	NULL	NULL	0.817394	1.5534	0	1.02198	1.20282	0.115965	0.773723	0.902086
#1-538	chr1	90151438	90151626	Heatr7b1	0	-0.53647	0.0267804	0.548074	CUFF.1181.1	Heatr7b1	chr1	90152122	90157508	+	c	0	PA	Intra	0	0	0	0	1	NULL	NULL	NULL	NULL	0.817394	1.5534	0	1.02198	1.20282	-0.830598	0.114289	0.40609
#1-539	chr1	90173455	90174675	Hjurp	3	0.0268883	0.905265	0.981042	CUFF.1184.1	Hjurp	chr1	90155438	90174265	-	j	0.5	PA	PA	0	0	1	0	0	NULL	NULL	NULL	NULL	0.69467	0.495164	0	-0.560955	1.60525	0.306597	0.46381	0.716606
#1-539	chr1	90173455	90174675	Hjurp	3	0.0268883	0.905265	0.981042	CUFF.1188.1	Hjurp	chr1	90172207	90172752	.	i	0.5	E	PA	0	0	1	0	0	NULL	NULL	NULL	NULL	0.69467	0.495164	0	-0.560955	1.60525	NULL	NULL	NULL
#1-540	chr1	90174722	90175154	null	0	0.0268883	0.905265	0.981042	CUFF.1184.1	Hjurp	chr1	90155438	90174265	-	j	0.5	PA	Inter	0	0	0	0	1	NULL	NULL	NULL	NULL	5.22623	4.35206	0	-0.14609	5.82573	0.306597	0.46381	0.716606
#1-541	chr1	90182927	90183826	null	0	0.0655573	0.777941	0.954806	-	NULL	NULL	NULL	NULL	NULL	NULL	NULL	-	Inter	0	0	0	0	1	NULL	NULL	NULL	NULL	4.68199	4.24503	0	0.0482509	4.10121	NULL	NULL	NULL
#1-542	chr1	90597336	90599337	Arl4c	3	-0.212428	0.347984	0.816692	-	NULL	NULL	NULL	NULL	NULL	NULL	NULL	-	PA	0	0	1	0	0	NULL	NULL	NULL	NULL	0.0611453	0.0478805	0	0.0355004	0.0903667	NULL	NULL	NULL
#1-543	chr1	90602423	90602711	null	0	0.0147115	0.947293	0.988862	-	NULL	NULL	NULL	NULL	NULL	NULL	NULL	-	Inter	0	0	0	0	0	NULL	NULL	NULL	NULL	0.0320833	0.03	0	-0.402015	0.225365	NULL	NULL	NULL
#1-544	chr1	90966485	90967876	Sh3bp4	3	0.0411976	0.852682	0.972777	CUFF.1170.1	Sh3bp4	chr1	90967084	91051684	+	=	0.583333	PA	PA	0	0	1	0	0	NULL	NULL	NULL	NULL	0.0661613	0.063282	0	1.02797	0.0959533	-0.0118364	0.975627	0.992273
#1-545	chr1	91199299	91199669	null	0	-0.180892	0.41998	0.853088	CUFF.1169.1	-	chr1	91199242	91200525	.	u	1	E	Inter	0	0	0	0	1	NULL	NULL	NULL	NULL	1.42762	1.78646	0	0.269017	0.210176	NULL	NULL	NULL
#1-546	chr1	91350501	91352798	Agap1	3	0.445931	0.0615443	0.617002	CUFF.1210.1	Agap1_dup1	chr1	91351313	91791846	+	=	0.733333	PA	PA	0	0	1	0	0	NULL	NULL	NULL	NULL	0.0276099	0.0521423	0	0.390176	0.0945284	0.329486	0.52478	0.757284
#1-546	chr1	91350501	91352798	Agap1	3	0.445931	0.0615443	0.617002	CUFF.1210.2	Agap1	chr1	91351376	91791846	+	=	0.5	PA	PA	0	0	1	0	0	NULL	NULL	NULL	NULL	0.0276099	0.0521423	0	0.390176	0.0945284	0.329486	0.52478	0.757284
#1-547	chr1	91476467	91478697	Agap1	0	-0.00712391	0.97449	0.994692	CUFF.1210.1	Agap1_dup1	chr1	91351313	91791846	+	=	0.733333	Intra	Intra	0	0	1	0	0	NULL	NULL	NULL	NULL	0.0876498	0.0932628	0	-1.01406	0.091026	0.329486	0.52478	0.757284
#1-547	chr1	91476467	91478697	Agap1	0	-0.00712391	0.97449	0.994692	CUFF.1210.2	Agap1	chr1	91351376	91791846	+	=	0.5	Intra	Intra	0	0	1	0	0	NULL	NULL	NULL	NULL	0.0876498	0.0932628	0	-1.01406	0.091026	0.329486	0.52478	0.757284
#1-548	chr1	91540703	91540876	Agap1	0	-0.178746	0.454699	0.867993	CUFF.1210.1	Agap1_dup1	chr1	91351313	91791846	+	=	0.733333	Intra	Intra	0	0	0	0	1	NULL	NULL	NULL	NULL	2.11844	1.32046	0	-0.602351	0.440809	0.329486	0.52478	0.757284
#1-548	chr1	91540703	91540876	Agap1	0	-0.178746	0.454699	0.867993	CUFF.1210.2	Agap1	chr1	91351376	91791846	+	=	0.5	Intra	Intra	0	0	0	0	1	NULL	NULL	NULL	NULL	2.11844	1.32046	0	-0.602351	0.440809	0.329486	0.52478	0.757284
#1-549	chr1	91819438	91820253	null	0	-0.0651336	0.773128	0.953427	-	NULL	NULL	NULL	NULL	NULL	NULL	NULL	-	Inter	0	0	0	0	0	NULL	NULL	NULL	NULL	0.0718528	0.0340909	0	-0.958166	0.0596973	NULL	NULL	NULL
#1-550	chr1	91823506	91824190	null	0	0.294569	0.20164	0.743479	CUFF.1175.1	Gbx2	chr1	91824435	91828179	-	=	1	Dst_Intra	Inter	0	0	0	0	0	NULL	NULL	NULL	NULL	0.0648649	0.0723139	0	0.0655997	0.109301	0.649204	0.239413	0.533133
#1-551	chr1	91825201	91825663	Gbx2	0	0.294569	0.20164	0.743479	CUFF.1175.1	Gbx2	chr1	91824435	91828179	-	=	1	Intra	Intra	0	1	0	0	0	NULL	NULL	NULL	NULL	0.0598268	0.0834416	0	0.125245	0.229083	0.649204	0.239413	0.533133
#1-552	chr1	91826463	91828517	Gbx2	3	0.294569	0.20164	0.743479	CUFF.1175.1	Gbx2	chr1	91824435	91828179	-	=	1	PA	PA	0	0	1	0	0	NULL	NULL	NULL	NULL	0.0345026	0.0300169	0	0.141817	0.120014	0.649204	0.239413	0.533133
#1-553	chr1	91828610	91828892	null	0	0.294569	0.20164	0.743479	CUFF.1175.1	Gbx2	chr1	91824435	91828179	-	=	1	PA	Inter	0	0	0	0	0	NULL	NULL	NULL	NULL	0.0851418	0.04752	0	-0.909909	0.505132	0.649204	0.239413	0.533133
#1-554	chr1	91830336	91830519	null	0	0.294569	0.20164	0.743479	-	NULL	NULL	NULL	NULL	NULL	NULL	NULL	-	Inter	0	0	0	0	0	NULL	NULL	NULL	NULL	0.0738798	0.152131	0	1.47617	0.768852	NULL	NULL	NULL
#1-555	chr1	91836223	91836470	null	0	-0.0614858	0.781688	0.955583	-	NULL	NULL	NULL	NULL	NULL	NULL	NULL	-	Inter	0	0	0	0	0	NULL	NULL	NULL	NULL	0.127773	0.125466	0	-0.725863	0.269393	NULL	NULL	NULL
#1-556	chr1	91836926	91837278	null	0	-0.0614858	0.781688	0.955583	-	NULL	NULL	NULL	NULL	NULL	NULL	NULL	-	Inter	0	0	0	0	0	NULL	NULL	NULL	NULL	0.0606534	0.0563603	0	0.206479	0.129197	NULL	NULL	NULL
#1-557	chr1	91838139	91838930	null	0	-0.0614858	0.781688	0.955583	-	NULL	NULL	NULL	NULL	NULL	NULL	NULL	-	Inter	0	0	0	0	0	NULL	NULL	NULL	NULL	0.0592843	0.0422911	0	0.338488	0.102093	NULL	NULL	NULL
#1-558	chr1	91864291	91865784	Asb18	0	-0.163409	0.465053	0.872057	-	NULL	NULL	NULL	NULL	NULL	NULL	NULL	-	Intra	0	0	0	0	0	NULL	NULL	NULL	NULL	0.0926904	0.148355	0	0.43576	0.121764	NULL	NULL	NULL
#1-559	chr1	91888444	91889900	Asb18	0	0.11048	0.633621	0.918639	-	NULL	NULL	NULL	NULL	NULL	NULL	NULL	-	Intra	0	0	0	0	0	NULL	NULL	NULL	NULL	0.38329	0.306993	0	0.0362884	0.337715	NULL	NULL	NULL
#1-560	chr1	91903230	91903463	Asb18	0	-0.230324	0.312766	0.800064	-	NULL	NULL	NULL	NULL	NULL	NULL	NULL	-	Intra	0	0	0	0	1	NULL	NULL	NULL	NULL	1.85828	1.62622	0	-0.221131	1.08403	NULL	NULL	NULL
#1-561	chr1	92100433	92100707	Cxcr7	3	-0.630097	0.0126869	0.515848	-	NULL	NULL	NULL	NULL	NULL	NULL	NULL	-	PA	0	0	0	0	0	NULL	NULL	NULL	NULL	0.0348193	0	-100	-100	0.141023	NULL	NULL	NULL
#1-562	chr1	92118814	92118966	null	0	-0.158983	0.479451	0.875153	-	NULL	NULL	NULL	NULL	NULL	NULL	NULL	-	Inter	0	0	0	0	0	NULL	NULL	NULL	NULL	2.31454	2.02947	0	-0.237691	0.703618	NULL	NULL	NULL
#1-563	chr1	92499692	92500429	Cops8	3	-0.042272	0.850006	0.971888	CUFF.1189.1	Cops8	chr1	92500001	92509913	+	=	1	PA	PA	0	0	1	0	0	NULL	NULL	NULL	NULL	0.0615856	0.0779032	0	0.338488	0.132363	-0.351515	0.342995	0.620606
#1-564	chr1	92811438	92811730	Mlph	3	0.0652685	0.776632	0.954806	-	NULL	NULL	NULL	NULL	NULL	NULL	NULL	-	PA	0	0	0	0	0	NULL	NULL	NULL	NULL	0.105514	0.03	0	-0.581076	0.171936	NULL	NULL	NULL
#1-565	chr1	92824785	92824956	Mlph	0	0.198375	0.377857	0.836589	-	NULL	NULL	NULL	NULL	NULL	NULL	NULL	-	Intra	0	0	0	0	0	NULL	NULL	NULL	NULL	0.02	0.0873684	0	0.608494	0.156667	NULL	NULL	NULL
#1-566	chr1	92894845	92896068	Lrrfip1	3	-0.138143	0.535868	0.891146	CUFF.1228.1	Lrrfip1_dup1	chr1	92895252	93013895	+	j	1	PA	PA	0	0	1	0	0	NULL	NULL	NULL	NULL	0.120877	0.10021	0	-0.274158	0.080214	-0.671918	0.161128	0.455884
#1-567	chr1	92949087	92950305	Lrrfip1	3	0.145174	0.53303	0.890818	CUFF.1228.1	Lrrfip1_dup1	chr1	92895252	93013895	+	j	1	Intra	PA	0	0	0	0	0	NULL	NULL	NULL	NULL	0.0916776	0.0796114	0	-0.105938	0.0804892	-0.671918	0.161128	0.455884
#1-567	chr1	92949087	92950305	Lrrfip1	3	0.145174	0.53303	0.890818	CUFF.1228.2	Lrrfip1_dup2	chr1	92950021	93013895	+	=	1	PA	PA	0	0	0	0	0	NULL	NULL	NULL	NULL	0.0916776	0.0796114	0	-0.105938	0.0804892	-0.283763	0.663839	0.843032
#1-567	chr1	92949087	92950305	Lrrfip1	3	0.145174	0.53303	0.890818	CUFF.1228.3	Lrrfip1_dup1	chr1	92950021	93013895	+	j	1	PA	PA	0	0	0	0	0	NULL	NULL	NULL	NULL	0.0916776	0.0796114	0	-0.105938	0.0804892	-0.283763	0.663839	0.843032
#1-568	chr1	93041423	93041747	Rbm44	3	-0.11713	0.604416	0.910479	CUFF.1202.1	Rbm44	chr1	93041615	93066859	+	=	1	PA	PA	0	0	0	0	0	NULL	NULL	NULL	NULL	0.639753	0.883519	0	0.413043	0.681637	-0.51176	0.234061	0.528052
#1-569	chr1	93076198	93077011	Ramp1	3	-0.477932	0.0452788	0.587624	-	NULL	NULL	NULL	NULL	NULL	NULL	NULL	-	PA	0	0	1	0	0	NULL	NULL	NULL	NULL	0.0575769	0.0944216	0	-0.0423638	0.0829553	NULL	NULL	NULL
#1-570	chr1	93146473	93147668	null	2	-0.404034	0.0840082	0.641585	CUFF.1211.1	Ube2f	chr1	93145749	93184668	+	=	0.40625	PA	Inter	0	1	0	0	0	NULL	NULL	NULL	NULL	0.0483939	0.121969	0	-1.28481	0.123634	-0.922216	0.229886	0.524497
#1-570	chr1	93146473	93147668	null	2	-0.404034	0.0840082	0.641585	CUFF.1216.1	Ube2f	chr1	93147016	93149422	.	i	1	E	Inter	0	1	0	0	0	NULL	NULL	NULL	NULL	0.0483939	0.121969	0	-1.28481	0.123634	NULL	NULL	NULL
#1-571	chr1	93194466	93195333	Scly	3	-0.0110567	0.961588	0.992085	-	NULL	NULL	NULL	NULL	NULL	NULL	NULL	-	PA	0	0	0	0	0	NULL	NULL	NULL	NULL	0.0282474	0.0316438	-100	-100	0.0749383	NULL	NULL	NULL
#1-572	chr1	93241026	93242474	Espnl	0	0.109712	0.623049	0.916433	-	NULL	NULL	NULL	NULL	NULL	NULL	NULL	-	Intra	0	0	1	0	0	NULL	NULL	NULL	NULL	0.234415	0.130012	0	-0.535573	0.20893	NULL	NULL	NULL
#1-573	chr1	93262527	93263664	BC056923	3	0.123089	0.581681	0.903058	CUFF.1215.1	Fam132b	chr1	93262368	93270780	+	=	1	PA	PA	0	0	0	0	0	NULL	NULL	NULL	NULL	0.08147	0.0604158	0	0.228732	0.116922	0.382434	0.35602	0.631428
#1-574	chr1	93294540	93295731	Ilkap	3	0.204619	0.402207	0.845397	CUFF.1219.1	Ilkap	chr1	93272423	93295400	-	=	1	PA	PA	0	0	0	0	0	NULL	NULL	NULL	NULL	0.0695005	0.0349816	0	-0.0123364	0.115321	0.293791	0.476088	0.7238
#1-575	chr1	93302432	93302768	null	2	-0.111712	0.615746	0.914197	-	NULL	NULL	NULL	NULL	NULL	NULL	NULL	-	Inter	0	0	0	0	0	NULL	NULL	NULL	NULL	0.424167	0.392232	0	0.117504	0.456941	NULL	NULL	NULL
#1-576	chr1	93308559	93311138	Hes6	3	-0.0111034	0.960276	0.991524	CUFF.1218.1	Hes6	chr1	93308084	93309790	-	=	1	PA	PA	0	0	1	0	0	NULL	NULL	NULL	NULL	0.152403	0.132649	0	0.240661	0.130662	0.182409	0.638391	0.829421
#1-577	chr1	93355154	93356498	Per2	3	-0.118499	0.594673	0.906774	-	NULL	NULL	NULL	NULL	NULL	NULL	NULL	-	PA	0	0	1	0	0	NULL	NULL	NULL	NULL	0.0573409	0.0399732	0	-0.0310815	0.098613	NULL	NULL	NULL
#1-578	chr1	93390778	93391976	Traf3ip1	3	-0.162963	0.468773	0.872996	CUFF.1221.1	Traf3ip1	chr1	93391178	93425669	+	=	1	PA	PA	0	0	1	0	0	NULL	NULL	NULL	NULL	0.163797	0.199185	0	0.317191	0.208994	-0.193039	0.611029	0.811058
#1-579	chr1	93436342	93437991	Asb1	3	-0.00881572	0.969224	0.993402	CUFF.1238.1	Asb1	chr1	93437211	93451833	+	=	1	PA	PA	0	0	0	0	0	NULL	NULL	NULL	NULL	0.054613	0.0793093	0	-0.0305059	0.129578	-0.561788	0.202495	0.498022
#1-579	chr1	93436342	93437991	Asb1	3	-0.00881572	0.969224	0.993402	CUFF.1238.2	Asb1_dup1	chr1	93437748	93451833	+	=	1	PA	PA	0	0	0	0	0	NULL	NULL	NULL	NULL	0.054613	0.0793093	0	-0.0305059	0.129578	-0.561788	0.202495	0.498022
#1-580	chr1	93697080	93699342	Twist2	3	0.0809699	0.738006	0.943181	-	NULL	NULL	NULL	NULL	NULL	NULL	NULL	-	PA	0	0	1	0	0	NULL	NULL	NULL	NULL	0.0470246	0.0528346	0	-0.0403505	0.120606	NULL	NULL	NULL
#1-581	chr1	94075905	94077829	null	1	-0.0282251	0.902755	0.98058	-	NULL	NULL	NULL	NULL	NULL	NULL	NULL	-	Inter	0	0	1	0	0	NULL	NULL	NULL	NULL	0.029817	0.041184	0	-0.433951	0.0925496	NULL	NULL	NULL
#1-582	chr1	94369656	94370797	Ndufa10	3	0.099074	0.659481	0.926601	CUFF.1236.1	Ndufa10	chr1	94335637	94370411	-	=	1	PA	PA	0	0	1	0	0	NULL	NULL	NULL	NULL	0.153113	0.121662	0	-0.405036	0.132397	0.463185	0.232107	0.526383
#1-583	chr1	94537844	94538937	Myeov2	3	0.385017	0.117563	0.673479	CUFF.1252.1	Myeov2_dup1	chr1	94533728	94538611	-	=	0.25	PA	PA	0	0	0	0	0	NULL	NULL	NULL	NULL	0.122894	0.144788	0	0.594117	0.152086	0.580324	0.179626	0.475243
#1-583	chr1	94537844	94538937	Myeov2	3	0.385017	0.117563	0.673479	CUFF.1252.2	Myeov2	chr1	94533728	94538620	-	=	0.5	PA	PA	0	0	0	0	0	NULL	NULL	NULL	NULL	0.122894	0.144788	0	0.594117	0.152086	0.580324	0.179626	0.475243
#1-583	chr1	94537844	94538937	Myeov2	3	0.385017	0.117563	0.673479	CUFF.1256.1	Myeov2_dup1	chr1	94536804	94537372	.	i	0.75	E	PA	0	0	0	0	0	NULL	NULL	NULL	NULL	0.122894	0.144788	0	0.594117	0.152086	NULL	NULL	NULL
#1-584	chr1	94727338	94729500	Gpc1	3	0.0650666	0.770424	0.953144	CUFF.1247.1	Gpc1	chr1	94727910	94757253	+	=	1	PA	PA	0	0	1	0	0	NULL	NULL	NULL	NULL	0.0506105	0.0870145	0	1.07972	0.0912414	0.307772	0.431897	0.690567
#1-585	chr1	94745042	94745428	Gpc1	0	-0.270758	0.234012	0.760823	CUFF.1247.1	Gpc1	chr1	94727910	94757253	+	=	1	Intra	Intra	0	0	0	0	0	NULL	NULL	NULL	NULL	0.35171	0.14013	0	-1.39165	0.146074	0.307772	0.431897	0.690567
#1-586	chr1	94775839	94775996	Ankmy1	0	-0.50851	0.0345554	0.566566	CUFF.1260.1	Ankmy1	chr1	94775984	94796216	-	c	1	Intra	Intra	0	0	0	0	1	NULL	NULL	NULL	NULL	0.896624	0.965096	0	-0.184848	0.488025	0.185753	0.782488	0.905028
#1-587	chr1	94799480	94799891	Ankmy1	3	0.12157	0.586261	0.904358	-	NULL	NULL	NULL	NULL	NULL	NULL	NULL	-	PA	0	0	0	0	1	NULL	NULL	NULL	NULL	0.178613	0.109905	0	-0.0760215	0.161956	NULL	NULL	NULL
#1-588	chr1	94803337	94804323	Dusp28	3	0.0642712	0.772176	0.953144	CUFF.1249.1	Dusp28	chr1	94803917	94804268	+	=	1	PA	PA	0	0	0	0	0	NULL	NULL	NULL	NULL	0.0784542	0.0507198	0	-0.0308086	0.0848157	-0.102349	0.769308	0.899665
#1-588	chr1	94803337	94804323	Dusp28	3	0.0642712	0.772176	0.953144	CUFF.1250.1	Dusp28	chr1	94804617	94804902	+	c	1	PA	PA	0	0	0	0	0	NULL	NULL	NULL	NULL	0.0784542	0.0507198	0	-0.0308086	0.0848157	-0.102349	0.769308	0.899665
#1-589	chr1	94806985	94808537	Rnpepl1	3	-0.374121	0.115363	0.671807	CUFF.1251.1	Rnpepl1	chr1	94807290	94817181	+	=	1	PA	PA	0	0	1	0	0	NULL	NULL	NULL	NULL	0.0654116	0.0586715	0	0.29443	0.086288	-0.697037	0.11993	0.411948
#1-590	chr1	94830608	94831712	9430060I03Rik	3	0.38315	0.102001	0.661096	CUFF.1268.1	Capn10	chr1	94831143	94844512	+	=	0.8	PA	PA	0	0	1	0	0	NULL	NULL	NULL	NULL	0.0678764	0.0948079	0	-0.663624	0.139825	0.965112	0.0456045	0.349942
#1-590	chr1	94830608	94831712	9430060I03Rik	3	0.38315	0.102001	0.661096	CUFF.1268.2	Capn10	chr1	94831238	94837505	+	j	1	PA	PA	0	0	1	0	0	NULL	NULL	NULL	NULL	0.0678764	0.0948079	0	-0.663624	0.139825	0.965112	0.0456045	0.349942
#1-591	chr1	94968214	94968440	Kif1a	0	0.248497	0.277291	0.783586	-	NULL	NULL	NULL	NULL	NULL	NULL	NULL	-	Intra	0	0	0	0	1	NULL	NULL	NULL	NULL	3.94903	2.74155	0	-0.501521	1.82491	NULL	NULL	NULL
#1-592	chr1	94996746	94998810	Kif1a	3	-0.282056	0.215997	0.752458	-	NULL	NULL	NULL	NULL	NULL	NULL	NULL	-	PA	0	0	0	0	0	NULL	NULL	NULL	NULL	0.0538982	0.0479836	0	-0.170622	0.0973883	NULL	NULL	NULL
#1-593	chr1	95072987	95073641	null	0	-0.0411807	0.864145	0.973567	-	NULL	NULL	NULL	NULL	NULL	NULL	NULL	-	Inter	0	0	0	0	0	NULL	NULL	NULL	NULL	0.0410592	0.0672414	0	0.704591	0.0714323	NULL	NULL	NULL
#1-594	chr1	95120511	95120900	null	0	0.0205264	0.926438	0.985866	-	NULL	NULL	NULL	NULL	NULL	NULL	NULL	-	Inter	0	0	0	0	0	NULL	NULL	NULL	NULL	0.037967	0.0713368	0	1.47617	0.110511	NULL	NULL	NULL
#1-595	chr1	95131993	95133372	Sned1	3	-0.274938	0.236235	0.76189	CUFF.1281.1	Sned1	chr1	95132440	95194098	+	j	0.408333	PA	PA	0	0	0	0	0	NULL	NULL	NULL	NULL	0.329926	0.123148	0	1.47617	0.112555	-0.741497	0.18059	0.476798
#1-595	chr1	95131993	95133372	Sned1	3	-0.274938	0.236235	0.76189	CUFF.1281.2	Sned1	chr1	95132440	95172679	+	j	0.5	PA	PA	0	0	0	0	0	NULL	NULL	NULL	NULL	0.329926	0.123148	0	1.47617	0.112555	-0.741497	0.18059	0.476798
#1-595	chr1	95131993	95133372	Sned1	3	-0.274938	0.236235	0.76189	CUFF.1281.3	Sned1	chr1	95132440	95194098	+	j	0.425	PA	PA	0	0	0	0	0	NULL	NULL	NULL	NULL	0.329926	0.123148	0	1.47617	0.112555	-0.741497	0.18059	0.476798
#1-596	chr1	95202118	95202710	Mterfd2	3	0.0301792	0.897979	0.980256	CUFF.1262.1	Mterfd2	chr1	95197759	95202820	-	=	0.5	PA	PA	0	0	0	0	0	NULL	NULL	NULL	NULL	0.02	0.0472615	0	0.608494	0.178982	-0.110339	0.782087	0.904904
#1-597	chr1	95239066	95240777	Pask	3	-0.0516586	0.829586	0.965884	CUFF.1264.1	Pask	chr1	95206432	95239315	-	=	1	PA	PA	0	0	1	0	0	NULL	NULL	NULL	NULL	0.0419024	0.0435859	0	-0.2701	0.0954856	0.0708892	0.876438	0.950571
#1-597	chr1	95239066	95240777	Pask	3	-0.0516586	0.829586	0.965884	CUFF.1263.1	Ppp1r7	chr1	95239509	95263334	+	=	1	PA	PA	0	0	1	0	0	NULL	NULL	NULL	NULL	0.0419024	0.0435859	0	-0.2701	0.0954856	0.0708892	0.876438	0.950571
#1-598	chr1	95290926	95291252	Ano7	0	-0.278738	0.234206	0.760823	-	NULL	NULL	NULL	NULL	NULL	NULL	NULL	-	Intra	0	0	0	0	1	NULL	NULL	NULL	NULL	1.20399	1.22669	0	-0.0120334	0.9139	NULL	NULL	NULL
#1-599	chr1	95297821	95298551	Ano7	0	-0.113096	0.623851	0.916832	-	NULL	NULL	NULL	NULL	NULL	NULL	NULL	-	Intra	0	0	0	0	0	NULL	NULL	NULL	NULL	0.271644	0.222274	0	-0.00151896	0.142088	NULL	NULL	NULL
#1-600	chr1	95341423	95342597	Hdlbp	2	0.0782857	0.750218	0.947216	CUFF.1273.1	Hdlbp	chr1	95302520	95375496	-	=	1	Intra	PA	0	0	1	0	0	NULL	NULL	NULL	NULL	0.104966	0.179668	0	0.587735	0.0524282	1.2665	0.0206378	0.347902
#1-601	chr1	95374675	95376272	Sep-02	3	0.515682	0.0324085	0.562676	CUFF.1273.1	Hdlbp	chr1	95302520	95375496	-	=	1	PA	PA	0	0	1	0	0	NULL	NULL	NULL	NULL	0.0221696	0.0366139	0	0.467303	0.1212	1.2665	0.0206378	0.347902
#1-601	chr1	95374675	95376272	Sep-02	3	0.515682	0.0324085	0.562676	CUFF.1288.1	2002-09-01	chr1	95375562	95406300	+	=	1	PA	PA	0	0	1	0	0	NULL	NULL	NULL	NULL	0.0221696	0.0366139	0	0.467303	0.1212	1.2665	0.0206378	0.347902
#1-601	chr1	95374675	95376272	Sep-02	3	0.515682	0.0324085	0.562676	CUFF.1288.2	Sept2_dup1	chr1	95375564	95406300	+	=	1	PA	PA	0	0	1	0	0	NULL	NULL	NULL	NULL	0.0221696	0.0366139	0	0.467303	0.1212	1.2665	0.0206378	0.347902
#1-601	chr1	95374675	95376272	Sep-02	3	0.515682	0.0324085	0.562676	CUFF.1288.3	Sept2_dup3	chr1	95375740	95406300	+	=	1	PA	PA	0	0	1	0	0	NULL	NULL	NULL	NULL	0.0221696	0.0366139	0	0.467303	0.1212	1.2665	0.0206378	0.347902
#1-602	chr1	95408103	95409272	Farp2	3	0.259516	0.252533	0.768322	CUFF.1302.1	Farp2	chr1	95407578	95518551	+	=	0.319444	PA	PA	0	0	0	0	0	NULL	NULL	NULL	NULL	0.185987	0.456953	0	-0.402015	0.121449	-0.934504	0.126939	0.420886
#1-602	chr1	95408103	95409272	Farp2	3	0.259516	0.252533	0.768322	CUFF.1302.2	Farp2	chr1	95407578	95482215	+	j	0.75	PA	PA	0	0	0	0	0	NULL	NULL	NULL	NULL	0.185987	0.456953	0	-0.402015	0.121449	-0.934504	0.126939	0.420886
#1-603	chr1	95531482	95532781	Stk25	3	0.105372	0.637045	0.920247	CUFF.1308.1	Stk25	chr1	95517787	95532630	-	=	0	PA	PA	0	0	1	0	0	NULL	NULL	NULL	NULL	0.0471482	0.0750109	0	0.0389258	0.105451	-0.18648	0.605399	0.807916
#1-604	chr1	95565460	95565689	null	0	-0.364511	0.156635	0.70957	-	NULL	NULL	NULL	NULL	NULL	NULL	NULL	-	Inter	0	0	0	0	0	NULL	NULL	NULL	NULL	0.050524	0.15	0	1.25886	0.114803	NULL	NULL	NULL
#1-605	chr1	95581986	95583511	Bok	3	0.261042	0.262301	0.772565	CUFF.1275.1	Bok	chr1	95583168	95585862	+	c	1	PA	PA	0	0	0	0	0	NULL	NULL	NULL	NULL	0.0660548	0.0463062	0	-0.344589	0.113039	0.144336	0.750224	0.890235
#1-606	chr1	95650370	95652070	Thap4	3	0.241498	0.28879	0.789795	CUFF.1280.1	Thap4	chr1	95601936	95651429	-	=	1	PA	PA	0	0	1	0	0	NULL	NULL	NULL	NULL	0.0311097	0.0694321	0	-0.909909	0.105519	0.195116	0.59616	0.802068
#1-606	chr1	95650370	95652070	Thap4	3	0.241498	0.28879	0.789795	CUFF.1284.1	Atg4b	chr1	95651455	95686004	+	=	1	PA	PA	0	0	1	0	0	NULL	NULL	NULL	NULL	0.0311097	0.0694321	0	-0.909909	0.105519	0.195116	0.59616	0.802068
#1-607	chr1	95698182	95698869	Dtymk	3	-0.0323498	0.893071	0.979416	CUFF.1290.1	Dtymk	chr1	95689158	95698665	-	=	1	PA	PA	0	0	0	0	0	NULL	NULL	NULL	NULL	0.0460735	0.0451376	0	-0.630621	0.267939	0.0360665	0.93003	0.972186
#1-607	chr1	95698182	95698869	Dtymk	3	-0.0323498	0.893071	0.979416	CUFF.1290.2	Dtymk_dup1	chr1	95697098	95698665	-	=	1	PA	PA	0	0	0	0	0	NULL	NULL	NULL	NULL	0.0460735	0.0451376	0	-0.630621	0.267939	0.0360665	0.93003	0.972186
#1-608	chr1	95700012	95701295	Ing5	3	-0.0323498	0.893071	0.979416	CUFF.1278.1	Ing5	chr1	95700514	95718617	+	=	1	PA	PA	0	0	0	0	0	NULL	NULL	NULL	NULL	0.07986	0.0688999	0	-0.259399	0.0788489	0.0360665	0.93003	0.972186
#1-609	chr1	95721453	95722260	D2hgdh	3	-0.34432	0.231288	0.760448	CUFF.1279.1	D2hgdh	chr1	95721817	95722025	+	e	1	PA	PA	0	0	0	0	0	NULL	NULL	NULL	NULL	0.0384898	0.0534407	0	0.264774	0.130596	-0.739843	0.354455	0.63047
#1-609	chr1	95721453	95722260	D2hgdh	3	-0.34432	0.231288	0.760448	CUFF.1282.1	D2hgdh	chr1	95722862	95748049	+	c	1	PA	PA	0	0	0	0	0	NULL	NULL	NULL	NULL	0.0384898	0.0534407	0	0.264774	0.130596	-0.739843	0.354455	0.63047
#1-610	chr1	95722947	95723236	D2hgdh	0	-0.34432	0.231288	0.760448	CUFF.1279.1	D2hgdh	chr1	95721817	95722025	+	e	1	Dst_Intra	Intra	0	1	0	0	1	NULL	NULL	NULL	NULL	1.21948	1.26028	0	0.0223342	0.867334	-0.739843	0.354455	0.63047
#1-610	chr1	95722947	95723236	D2hgdh	0	-0.34432	0.231288	0.760448	CUFF.1282.1	D2hgdh	chr1	95722862	95748049	+	c	1	PA	Intra	0	1	0	0	1	NULL	NULL	NULL	NULL	1.21948	1.26028	0	0.0223342	0.867334	-0.739843	0.354455	0.63047
#1-611	chr1	95919013	95919537	Neu4	0	-0.509105	0.03711	0.573862	-	NULL	NULL	NULL	NULL	NULL	NULL	NULL	-	Intra	0	0	0	0	1	NULL	NULL	NULL	NULL	1.13691	1.19508	0	0.265854	0.860333	NULL	NULL	NULL
#1-612	chr1	95931852	95932065	null	0	-0.462335	0.0518724	0.600919	-	NULL	NULL	NULL	NULL	NULL	NULL	NULL	-	Inter	0	0	0	0	0	NULL	NULL	NULL	NULL	0.0620188	0.03	-100	-100	0.0923474	NULL	NULL	NULL
#1-613	chr1	97210005	97210953	Tmem157	3	-0.130511	0.605256	0.910776	CUFF.1296.1	Fam174a	chr1	97210237	97230987	+	=	1	PA	PA	0	0	0	0	0	NULL	NULL	NULL	NULL	0.021194	0.0480645	0	-0.0123364	0.101973	0.0225357	0.966883	0.988797
#1-614	chr1	97563893	97564817	St8sia4	3	0.0624304	0.798654	0.959114	-	NULL	NULL	NULL	NULL	NULL	NULL	NULL	-	PA	0	0	0	0	0	NULL	NULL	NULL	NULL	0.0584672	0.03	0	-1.33436	0.0942093	NULL	NULL	NULL
#1-615	chr1	98160834	98161113	null	0	-0.179468	0.423721	0.853961	-	NULL	NULL	NULL	NULL	NULL	NULL	NULL	-	Inter	0	0	0	0	1	NULL	NULL	NULL	NULL	0.413513	0.503154	0	0.203433	0.708992	NULL	NULL	NULL
#1-616	chr1	98768441	98769082	Slco4c1	3	-0.164127	0.471472	0.87367	-	NULL	NULL	NULL	NULL	NULL	NULL	NULL	-	PA	0	0	0	0	0	NULL	NULL	NULL	NULL	0.0419413	0.0379095	0	0.395852	0.126498	NULL	NULL	NULL
#1-617	chr1	99557070	99559117	D1Ertd622e	3	0.404164	0.0843334	0.642555	CUFF.1309.1	D1Ertd622e	chr1	99540485	99558693	-	=	0.857143	PA	PA	0	0	1	0	0	NULL	NULL	NULL	NULL	0.049896	0.134748	0	-0.0310815	0.0812445	0.559298	0.303276	0.587834
#1-617	chr1	99557070	99559117	D1Ertd622e	3	0.404164	0.0843334	0.642555	CUFF.1312.1	D1Ertd622e	chr1	99557306	99557611	.	i	0.5	PA	PA	0	0	1	0	0	NULL	NULL	NULL	NULL	0.049896	0.134748	0	-0.0310815	0.0812445	NULL	NULL	NULL
#1-618	chr1	99665806	99667279	Hisppd1	3	0.256107	0.260547	0.771653	CUFF.1313.1	Ppip5k2	chr1	99602630	99667570	-	=	1	PA	PA	0	0	0	0	0	NULL	NULL	NULL	NULL	0.0232554	0.0479143	0	-0.178207	0.101804	-0.131157	0.710703	0.87053
#1-619	chr1	99873345	99874012	Pam	1	0.274988	0.241171	0.763069	CUFF.1319.1	Pam	chr1	99873687	99992149	-	c	1	Intra	PA	0	0	1	0	0	NULL	NULL	NULL	NULL	0.0590093	0.0392237	0	1.03515	0.168529	-0.512606	0.232881	0.526469
#1-619	chr1	99873345	99874012	Pam	1	0.274988	0.241171	0.763069	CUFF.1321.1	Pam	chr1	99780704	99873623	-	c	1	PA	PA	0	0	1	0	0	NULL	NULL	NULL	NULL	0.0590093	0.0392237	0	1.03515	0.168529	0.441902	0.325944	0.606764
#1-620	chr1	99991390	99992896	Pam	3	-0.267207	0.239564	0.762682	CUFF.1319.1	Pam	chr1	99873687	99992149	-	c	1	PA	PA	0	0	1	0	0	NULL	NULL	NULL	NULL	0.0462044	0.0529478	0	0.913192	0.109122	-0.512606	0.232881	0.526469
#1-621	chr1	106665007	106666029	Cdh20	3	-0.170742	0.463499	0.871269	-	NULL	NULL	NULL	NULL	NULL	NULL	NULL	-	PA	0	0	0	0	0	NULL	NULL	NULL	NULL	0.0377975	0.03	0	0.206479	0.0841357	NULL	NULL	NULL
#1-622	chr1	106881260	106881423	Cdh20	0	-0.670435	0.0136905	0.515848	CUFF.1342.1	Cdh20	chr1	106881497	106891991	+	c	1	PA	Intra	0	1	0	0	1	NULL	NULL	NULL	NULL	1.26902	1.03577	0	-0.428913	1.15104	-0.901709	0.0768489	0.368273
#1-623	chr1	106890410	106891054	Cdh20	0	-0.518752	0.0377417	0.573862	CUFF.1342.1	Cdh20	chr1	106881497	106891991	+	c	1	Intra	Intra	0	1	0	0	0	NULL	NULL	NULL	NULL	0.149503	0.128292	0	0.0886421	0.209102	-0.901709	0.0768489	0.368273
#1-624	chr1	107252363	107253598	Rnf152	3	-0.0638065	0.785226	0.955782	-	NULL	NULL	NULL	NULL	NULL	NULL	NULL	-	PA	0	0	1	0	0	NULL	NULL	NULL	NULL	0.0439446	0.0564597	0	-1.19245	0.100272	NULL	NULL	NULL
#1-625	chr1	107559833	107561407	2310035C23Rik	3	0.503166	0.0387357	0.575673	CUFF.1368.1	2310035C23Rik	chr1	107560470	107650415	+	=	0.738095	PA	PA	0	0	0	0	0	NULL	NULL	NULL	NULL	0.0410703	0.0517236	0	0.964049	0.108175	0.646913	0.161745	0.456849
#1-625	chr1	107559833	107561407	2310035C23Rik	3	0.503166	0.0387357	0.575673	CUFF.1371.1	Pign	chr1	107417667	107560304	-	=	0.7	PA	PA	0	0	0	0	0	NULL	NULL	NULL	NULL	0.0410703	0.0517236	0	0.964049	0.108175	0.646913	0.161745	0.456849
#1-625	chr1	107559833	107561407	2310035C23Rik	3	0.503166	0.0387357	0.575673	CUFF.1371.2	Pign	chr1	107549406	107560295	-	j	0.333333	PA	PA	0	0	0	0	0	NULL	NULL	NULL	NULL	0.0410703	0.0517236	0	0.964049	0.108175	0.646913	0.161745	0.456849
#1-626	chr1	107660771	107661027	AC101816.17	1	-0.143812	0.519385	0.887265	-	NULL	NULL	NULL	NULL	NULL	NULL	NULL	-	PA	0	0	0	0	1	NULL	NULL	NULL	NULL	1.23312	1.41914	0	0.210598	0.870486	NULL	NULL	NULL
#1-627	chr1	107676722	107677865	Tnfrsf11a	3	0.258781	0.255265	0.769615	-	NULL	NULL	NULL	NULL	NULL	NULL	NULL	-	PA	0	0	1	0	0	NULL	NULL	NULL	NULL	0.25764	0.216205	0	0.506128	0.16676	NULL	NULL	NULL
#1-628	chr1	107710167	107710457	Tnfrsf11a	0	-0.872211	0.00992305	0.509873	-	NULL	NULL	NULL	NULL	NULL	NULL	NULL	-	Intra	0	0	0	0	1	NULL	NULL	NULL	NULL	1.04893	0.879759	0	-0.15723	0.816179	NULL	NULL	NULL
#1-629	chr1	107741082	107741563	Tnfrsf11a	0	-0.100681	0.680144	0.931908	-	NULL	NULL	NULL	NULL	NULL	NULL	NULL	-	Intra	0	0	0	0	0	NULL	NULL	NULL	NULL	0.0449869	0.03	0	-0.639302	0.0998986	NULL	NULL	NULL
#1-630	chr1	107777646	107777857	null	0	-0.438233	0.0891996	0.649638	-	NULL	NULL	NULL	NULL	NULL	NULL	NULL	-	Inter	0	0	0	0	0	NULL	NULL	NULL	NULL	0.0707182	0.13891	0	1.42118	0.265687	NULL	NULL	NULL
#1-631	chr1	107886293	107888628	Zcchc2	3	0.242653	0.290807	0.79108	CUFF.1360.1	-	chr1	107886141	107886371	.	u	1	E	PA	0	0	1	0	0	NULL	NULL	NULL	NULL	0.0660794	0.0418416	0	0.395852	0.0813157	NULL	NULL	NULL
#1-631	chr1	107886293	107888628	Zcchc2	3	0.242653	0.290807	0.79108	CUFF.1373.1	Zcchc2	chr1	107886878	107930637	+	=	0.5	PA	PA	0	0	1	0	0	NULL	NULL	NULL	NULL	0.0660794	0.0418416	0	0.395852	0.0813157	0.110021	0.757825	0.893992
#1-631	chr1	107886293	107888628	Zcchc2	3	0.242653	0.290807	0.79108	CUFF.1373.2	Zcchc2_dup1	chr1	107886878	107930637	+	=	0.666667	PA	PA	0	0	1	0	0	NULL	NULL	NULL	NULL	0.0660794	0.0418416	0	0.395852	0.0813157	0.110021	0.757825	0.893992
#1-632	chr1	107890067	107890697	Zcchc2	0	0.242653	0.290807	0.79108	CUFF.1373.1	Zcchc2	chr1	107886878	107930637	+	=	0.5	Intra	Intra	0	0	1	0	0	NULL	NULL	NULL	NULL	0.0337143	0.0590028	0	-0.107578	0.100797	0.110021	0.757825	0.893992
#1-632	chr1	107890067	107890697	Zcchc2	0	0.242653	0.290807	0.79108	CUFF.1373.2	Zcchc2_dup1	chr1	107886878	107930637	+	=	0.666667	Intra	Intra	0	0	1	0	0	NULL	NULL	NULL	NULL	0.0337143	0.0590028	0	-0.107578	0.100797	0.110021	0.757825	0.893992
#1-633	chr1	108067934	108070107	Phlpp	3	-0.158331	0.565791	0.900062	CUFF.1364.1	Phlpp1	chr1	108068388	108290153	+	=	1	PA	PA	0	0	1	0	0	NULL	NULL	NULL	NULL	0.0339513	0.0676024	0	0.283723	0.103002	-0.110407	0.864946	0.94552
#1-634	chr1	108608919	108609517	Bcl2	0	0.100534	0.65695	0.926335	-	NULL	NULL	NULL	NULL	NULL	NULL	NULL	-	Intra	0	0	0	0	0	NULL	NULL	NULL	NULL	0.0984448	0.0791639	0	-0.146384	0.1304	NULL	NULL	NULL
#1-635	chr1	108610174	108611491	Bcl2	3	0.100534	0.65695	0.926335	-	NULL	NULL	NULL	NULL	NULL	NULL	NULL	-	PA	0	0	1	0	0	NULL	NULL	NULL	NULL	0.0434296	0.0302344	0	-0.918823	0.0691054	NULL	NULL	NULL
#1-636	chr1	108655784	108656701	Kdsr	3	-0.149665	0.539647	0.893146	CUFF.1369.1	Kdsr	chr1	108620469	108656353	-	=	0.53125	PA	PA	0	0	1	0	0	NULL	NULL	NULL	NULL	0.0468383	0.0335902	0	-0.433951	0.129664	-0.310595	0.464666	0.716606
#1-637	chr1	108692707	108693471	Vps4b	3	0.123309	0.58409	0.903707	CUFF.1367.1	Vps4b	chr1	108667692	108693320	-	=	1	PA	PA	0	0	1	0	0	NULL	NULL	NULL	NULL	0.0357813	0.0517539	0	0.264774	0.120847	0.15738	0.714466	0.871611
#1-638	chr1	111878858	111880018	Cdh7	2	-0.0277757	0.900422	0.980256	-	NULL	NULL	NULL	NULL	NULL	NULL	NULL	-	PA	0	0	0	0	0	NULL	NULL	NULL	NULL	0.0392351	0.0558036	0	-0.0177677	0.0912642	NULL	NULL	NULL
#1-639	chr1	113651153	113651323	null	0	-0.00980509	0.965198	0.99273	-	NULL	NULL	NULL	NULL	NULL	NULL	NULL	-	Inter	0	0	1	0	0	NULL	NULL	NULL	NULL	0.128412	0.09	0	-1.28481	0.272471	NULL	NULL	NULL
#1-640	chr1	113760889	113761716	Dsel	3	0.0449541	0.848097	0.971145	CUFF.1390.1	Dsel	chr1	113759965	113761502	-	=	1	PA	PA	0	0	1	0	0	NULL	NULL	NULL	NULL	0	0.03	0	0.608494	0.103072	0.299143	0.526595	0.758982
#1-641	chr1	114313000	114313682	null	0	-0.151765	0.501387	0.882092	-	NULL	NULL	NULL	NULL	NULL	NULL	NULL	-	Inter	0	0	0	0	0	NULL	NULL	NULL	NULL	0.0925806	0.0776208	0	-1.28481	0.137638	NULL	NULL	NULL
#1-642	chr1	117581279	117581445	Cntnap5a	2	-0.264756	0.274472	0.781358	-	NULL	NULL	NULL	NULL	NULL	NULL	NULL	-	PA	0	0	0	0	0	NULL	NULL	NULL	NULL	0.193072	0.170964	0	-0.402015	0.16259	NULL	NULL	NULL
#1-643	chr1	120207348	120208153	Tsn	3	-0.191758	0.393871	0.842305	CUFF.1417.1	Tsn	chr1	120195106	120207943	-	=	1	PA	PA	0	0	0	0	0	NULL	NULL	NULL	NULL	0.0358242	0.03	0	0.608494	0.0714046	0.0133528	0.971295	0.990858
#1-644	chr1	120218263	120218883	Mki67ip	3	0.298852	0.194747	0.736946	CUFF.1419.1	Mki67ip	chr1	120218301	120230396	+	=	1	PA	PA	0	0	0	0	0	NULL	NULL	NULL	NULL	0.0665968	0.0505055	0	-0.488715	0.0709423	0.395668	0.338301	0.618002
#1-645	chr1	120285244	120286356	Clasp1	3	-0.00411526	0.985599	0.997778	CUFF.1458.1	Clasp1_dup2	chr1	120286031	120442035	+	c	1	PA	PA	0	0	1	0	0	NULL	NULL	NULL	NULL	0.0601905	0.0736601	0	0.0126277	0.10493	-0.223829	0.642217	0.830651
#1-645	chr1	120285244	120286356	Clasp1	3	-0.00411526	0.985599	0.997778	CUFF.1458.2	Clasp1	chr1	120286067	120506035	+	j	0.8	PA	PA	0	0	1	0	0	NULL	NULL	NULL	NULL	0.0601905	0.0736601	0	0.0126277	0.10493	-0.223829	0.642217	0.830651
#1-646	chr1	120286535	120286832	Clasp1	0	-0.00411526	0.985599	0.997778	CUFF.1458.1	Clasp1_dup2	chr1	120286031	120442035	+	c	1	PA	Intra	0	0	0	0	0	NULL	NULL	NULL	NULL	0.039899	0	0	-0.402015	0.178077	-0.223829	0.642217	0.830651
#1-646	chr1	120286535	120286832	Clasp1	0	-0.00411526	0.985599	0.997778	CUFF.1458.2	Clasp1	chr1	120286067	120506035	+	j	0.8	PA	Intra	0	0	0	0	0	NULL	NULL	NULL	NULL	0.039899	0	0	-0.402015	0.178077	-0.223829	0.642217	0.830651
#1-647	chr1	120355754	120356575	Clasp1	3	-0.304746	0.192061	0.734083	CUFF.1458.1	Clasp1_dup2	chr1	120286031	120442035	+	c	1	Intra	PA	0	0	0	0	0	NULL	NULL	NULL	NULL	0.0705657	0.200976	0	1.22181	0.148452	-0.223829	0.642217	0.830651
#1-647	chr1	120355754	120356575	Clasp1	3	-0.304746	0.192061	0.734083	CUFF.1458.2	Clasp1	chr1	120286067	120506035	+	j	0.8	Intra	PA	0	0	0	0	0	NULL	NULL	NULL	NULL	0.0705657	0.200976	0	1.22181	0.148452	-0.223829	0.642217	0.830651
#1-647	chr1	120355754	120356575	Clasp1	3	-0.304746	0.192061	0.734083	CUFF.1458.3	Clasp1	chr1	120316018	120506035	+	j	0.5	Intra	PA	0	0	0	0	0	NULL	NULL	NULL	NULL	0.0705657	0.200976	0	1.22181	0.148452	-1.22632	0.0517416	0.351072
#1-647	chr1	120355754	120356575	Clasp1	3	-0.304746	0.192061	0.734083	CUFF.1458.4	Clasp1	chr1	120356169	120506035	+	j	0.666667	PA	PA	0	0	0	0	0	NULL	NULL	NULL	NULL	0.0705657	0.200976	0	1.22181	0.148452	-0.549982	0.232016	0.526383
#1-648	chr1	120524295	120525031	Tcfcp2l1	3	0.199745	0.39995	0.844509	CUFF.1421.1	Tfcp2l1	chr1	120524576	120576458	+	=	1	PA	PA	0	0	0	0	0	NULL	NULL	NULL	NULL	0.0323505	0	0	-1.08076	0.0769404	0.214301	0.623486	0.818616
#1-649	chr1	120733859	120734649	Gli2	0	0.053307	0.810512	0.961554	CUFF.1426.1	Gli2	chr1	120730748	120898617	-	c	0.541667	Intra	Intra	0	0	0	0	1	NULL	NULL	NULL	NULL	2.30627	1.62073	0	-0.435144	2.069	-0.731257	0.112403	0.4048
#1-650	chr1	120944181	120944855	Gli2	0	0.0593989	0.79127	0.957071	-	NULL	NULL	NULL	NULL	NULL	NULL	NULL	-	Intra	0	0	0	0	0	NULL	NULL	NULL	NULL	0.103605	0.0638912	0	-0.433951	0.162567	NULL	NULL	NULL
#1-651	chr1	120948542	120951019	Gli2	3	0.0429753	0.856222	0.972829	-	NULL	NULL	NULL	NULL	NULL	NULL	NULL	-	PA	0	0	1	0	0	NULL	NULL	NULL	NULL	0.0660143	0.0700445	0	0.253724	0.109984	NULL	NULL	NULL
#1-652	chr1	121085996	121086483	null	0	-0.518833	0.0324932	0.562676	-	NULL	NULL	NULL	NULL	NULL	NULL	NULL	-	Inter	0	0	0	0	0	NULL	NULL	NULL	NULL	0.138994	0.215404	0	-0.678521	0.123369	NULL	NULL	NULL
#1-653	chr1	121316424	121319688	Inhbb	3	0.00566846	0.979591	0.996215	-	NULL	NULL	NULL	NULL	NULL	NULL	NULL	-	PA	0	0	1	0	0	NULL	NULL	NULL	NULL	0.117023	0.0547364	0	-0.79441	0.0905692	NULL	NULL	NULL
#1-654	chr1	121400896	121401700	Ralb	3	-0.131552	0.595601	0.907163	-	NULL	NULL	NULL	NULL	NULL	NULL	NULL	-	PA	0	0	0	0	0	NULL	NULL	NULL	NULL	0.0430636	0.0660511	0	-0.0310815	0.111169	NULL	NULL	NULL
#1-655	chr1	121422193	121423595	Tmem185b	3	0.0330732	0.888116	0.977522	CUFF.1428.1	Tmem185b	chr1	121422748	121424753	+	c	1	PA	PA	0	0	1	0	0	NULL	NULL	NULL	NULL	0.626356	0.539511	0	0.188736	0.380772	-0.440334	0.253448	0.546628
#1-656	chr1	121539073	121539259	Epb4.1l5	0	-0.318063	0.169146	0.71687	CUFF.1433.1	Epb4.1l5_dup1	chr1	121489638	121545561	-	=	1	Intra	Intra	0	0	0	0	0	NULL	NULL	NULL	NULL	0.766774	0.857097	0	-0.326826	0.364946	0.772093	0.0851243	0.377025
#1-657	chr1	121544815	121545806	Epb4.1l5	3	0.334992	0.147221	0.700704	CUFF.1433.1	Epb4.1l5_dup1	chr1	121489638	121545561	-	=	1	PA	PA	0	0	1	0	0	NULL	NULL	NULL	NULL	0.052566	0.0597329	0	0.447347	0.104068	0.772093	0.0851243	0.377025
#1-658	chr1	121733346	121734474	Ptpn4	3	-0.0126479	0.954797	0.990474	CUFF.1444.1	Ptpn4	chr1	121639941	121734098	-	c	1	PA	PA	0	0	0	0	0	NULL	NULL	NULL	NULL	0.0568383	0.0715259	0	0.0126277	0.0990451	-0.306117	0.409837	0.673011
#1-659	chr1	121809647	121810013	Tmem177	3	0.384396	0.102685	0.662635	-	NULL	NULL	NULL	NULL	NULL	NULL	NULL	-	PA	0	0	0	0	0	NULL	NULL	NULL	NULL	0.122213	0.0588703	0	-0.402015	0.157592	NULL	NULL	NULL
#1-660	chr1	121893653	121893903	null	0	0.059141	0.791587	0.957118	-	NULL	NULL	NULL	NULL	NULL	NULL	NULL	-	Inter	0	0	0	0	0	NULL	NULL	NULL	NULL	0.02	0	-100	-100	0.13088	NULL	NULL	NULL
#1-661	chr1	121903733	121904244	Sctr	1	0.168827	0.456989	0.86894	-	NULL	NULL	NULL	NULL	NULL	NULL	NULL	-	PA	0	0	1	0	0	NULL	NULL	NULL	NULL	0.0629563	0	0	-1.28481	0.0749772	NULL	NULL	NULL
#1-662	chr1	121918696	121918851	Sctr	0	-0.474418	0.0471447	0.591742	-	NULL	NULL	NULL	NULL	NULL	NULL	NULL	-	Intra	0	0	0	0	1	NULL	NULL	NULL	NULL	1.38613	1.46484	0	-0.380568	0.71671	NULL	NULL	NULL
#1-663	chr1	121969656	121970832	Tmem37	3	-0.201314	0.394554	0.842614	-	NULL	NULL	NULL	NULL	NULL	NULL	NULL	-	PA	0	1	0	0	0	NULL	NULL	NULL	NULL	0.0524694	0.064426	0	-0.0310815	0.152651	NULL	NULL	NULL
#1-664	chr1	122017314	122018186	Dbi	3	0.251309	0.274646	0.781358	CUFF.1457.1	Dbi	chr1	122009868	122017641	-	=	1	PA	PA	0	0	0	0	0	NULL	NULL	NULL	NULL	0.0428446	0.03	0	0.703736	0.13727	0.0851288	0.840199	0.934155
#1-664	chr1	122017314	122018186	Dbi	3	0.251309	0.274646	0.781358	CUFF.1473.1	3110009E18Rik	chr1	122017713	122084761	+	=	1	PA	PA	0	0	0	0	0	NULL	NULL	NULL	NULL	0.0428446	0.03	0	0.703736	0.13727	0.0851288	0.840199	0.934155
#1-664	chr1	122017314	122018186	Dbi	3	0.251309	0.274646	0.781358	CUFF.1473.2	3110009E18Rik	chr1	122017775	122084761	+	j	1	PA	PA	0	0	0	0	0	NULL	NULL	NULL	NULL	0.0428446	0.03	0	0.703736	0.13727	0.0851288	0.840199	0.934155
#1-665	chr1	122161505	122162155	Steap3	3	-0.447878	0.0695551	0.627881	-	NULL	NULL	NULL	NULL	NULL	NULL	NULL	-	PA	0	0	0	0	0	NULL	NULL	NULL	NULL	0.0361231	0.0331818	0	-0.402015	0.0787072	NULL	NULL	NULL
#1-666	chr1	122236736	122239367	C1ql2	3	0.084159	0.709289	0.937916	-	NULL	NULL	NULL	NULL	NULL	NULL	NULL	-	PA	0	0	1	0	0	NULL	NULL	NULL	NULL	0.0381332	0.0391183	0	-0.308013	0.107908	NULL	NULL	NULL
#1-667	chr1	122365673	122365834	null	0	-0.085178	0.706922	0.937308	-	NULL	NULL	NULL	NULL	NULL	NULL	NULL	-	Inter	0	0	0	0	0	NULL	NULL	NULL	NULL	0.127578	0.0942857	-100	-100	0.202547	NULL	NULL	NULL
#1-668	chr1	122492510	122493578	null	0	-0.0846012	0.728949	0.941442	-	NULL	NULL	NULL	NULL	NULL	NULL	NULL	-	Inter	0	0	0	0	0	NULL	NULL	NULL	NULL	0.0425098	0.0741162	0	1.57453	0.111501	NULL	NULL	NULL
#1-669	chr1	122496379	122496802	null	0	-0.0637727	0.777618	0.954806	-	NULL	NULL	NULL	NULL	NULL	NULL	NULL	-	Inter	0	0	0	0	0	NULL	NULL	NULL	NULL	0.0427187	0.0646537	0	0.704591	0.125969	NULL	NULL	NULL
#1-670	chr1	122498684	122500667	En1	3	-0.0637727	0.777618	0.954806	-	NULL	NULL	NULL	NULL	NULL	NULL	NULL	-	PA	0	0	1	0	0	NULL	NULL	NULL	NULL	0.0423423	0.0458596	0	-0.201376	0.0863638	NULL	NULL	NULL
#1-671	chr1	122501317	122501829	En1	0	-0.0637727	0.777618	0.954806	-	NULL	NULL	NULL	NULL	NULL	NULL	NULL	-	Intra	0	0	0	0	0	NULL	NULL	NULL	NULL	0.026	0.0382533	-100	-100	0.0917725	NULL	NULL	NULL
#1-672	chr1	122503226	122503996	En1	0	-0.0637727	0.777618	0.954806	-	NULL	NULL	NULL	NULL	NULL	NULL	NULL	-	Intra	0	0	0	0	0	NULL	NULL	NULL	NULL	0.0222018	0.053125	0	-0.639302	0.064501	NULL	NULL	NULL
#1-673	chr1	122510183	122510425	null	0	-0.198561	0.37689	0.836296	-	NULL	NULL	NULL	NULL	NULL	NULL	NULL	-	Inter	0	0	0	0	0	NULL	NULL	NULL	NULL	0.0659504	0.165248	0	0.454103	0.138512	NULL	NULL	NULL
#1-674	chr1	122510881	122511206	null	0	-0.198561	0.37689	0.836296	-	NULL	NULL	NULL	NULL	NULL	NULL	NULL	-	Inter	0	0	0	0	0	NULL	NULL	NULL	NULL	0.0377419	0	-100	-100	0.12717	NULL	NULL	NULL
#1-675	chr1	123074457	123074865	null	0	-0.636948	0.0142404	0.518166	-	NULL	NULL	NULL	NULL	NULL	NULL	NULL	-	Inter	0	0	1	0	0	NULL	NULL	NULL	NULL	0.0377206	0.0352	0	-0.909909	0.0611334	NULL	NULL	NULL
#1-676	chr1	123223960	123224820	Insig2	3	0.0721366	0.749788	0.947167	CUFF.1472.1	Insig2_dup1	chr1	123201184	123229069	-	=	1	Intra	PA	0	0	1	0	0	NULL	NULL	NULL	NULL	0.0262424	0.0555676	0	0.206479	0.0858781	-1.03972	0.115995	0.406732
#1-676	chr1	123223960	123224820	Insig2	3	0.0721366	0.749788	0.947167	CUFF.1472.2	Insig2	chr1	123201184	123224608	-	=	1	PA	PA	0	0	1	0	0	NULL	NULL	NULL	NULL	0.0262424	0.0555676	0	0.206479	0.0858781	-0.294745	0.573403	0.788411
#1-677	chr1	123327506	123328413	Ccdc93	3	-0.171134	0.460426	0.869492	CUFF.1477.1	Ccdc93_dup1	chr1	123327635	123399155	+	=	0.566667	PA	PA	0	0	0	0	0	NULL	NULL	NULL	NULL	0.0353191	0.059105	0	0.0644333	0.129191	-0.609137	0.140664	0.436606
#1-677	chr1	123327506	123328413	Ccdc93	3	-0.171134	0.460426	0.869492	CUFF.1477.2	Ccdc93	chr1	123327698	123358847	+	c	0.5	PA	PA	0	0	0	0	0	NULL	NULL	NULL	NULL	0.0353191	0.059105	0	0.0644333	0.129191	-0.609137	0.140664	0.436606
#1-678	chr1	123423827	123425233	Htr5b	3	0.111302	0.625489	0.916996	CUFF.1465.1	Htr5b	chr1	123406287	123425356	-	=	1	PA	PA	0	0	0	0	0	NULL	NULL	NULL	NULL	0.306441	0.248371	0	0.0814422	0.236929	-0.280836	0.471783	0.720836
#1-679	chr1	123464119	123464857	Ddx18	3	0.0909853	0.688332	0.933811	CUFF.1466.1	Ddx18	chr1	123450421	123464598	-	=	1	PA	PA	0	0	0	0	0	NULL	NULL	NULL	NULL	0.152409	0.157661	0	0.608494	0.206872	-0.106018	0.767015	0.89867
#1-680	chr1	124253704	124253912	null	0	-0.147474	0.509046	0.884234	CUFF.1471.1	-	chr1	124253703	124253912	.	u	1	E	Inter	0	0	0	0	1	NULL	NULL	NULL	NULL	1.65875	1.95971	0	0.310765	2.59966	NULL	NULL	NULL
#1-681	chr1	125941577	125942895	Dpp10	3	-0.440308	0.072791	0.632219	-	NULL	NULL	NULL	NULL	NULL	NULL	NULL	-	PA	0	0	0	0	0	NULL	NULL	NULL	NULL	0.0515427	0.0995755	0	0.753801	0.0826895	NULL	NULL	NULL
#1-682	chr1	127331233	127332729	Actr3	3	0.114946	0.610008	0.912214	CUFF.1489.1	Actr3_dup1	chr1	127289491	127332452	-	=	1	PA	PA	0	0	0	0	0	NULL	NULL	NULL	NULL	0.0525613	0.0729954	0	0.124242	0.075403	0.0576443	0.918328	0.968237
#1-682	chr1	127331233	127332729	Actr3	3	0.114946	0.610008	0.912214	CUFF.1489.2	Actr3_dup2	chr1	127289491	127332452	-	=	1	PA	PA	0	0	0	0	0	NULL	NULL	NULL	NULL	0.0525613	0.0729954	0	0.124242	0.075403	0.0576443	0.918328	0.968237
#1-683	chr1	127456746	127458144	Slc35f5	3	0.0392329	0.864548	0.973567	CUFF.1475.1	Slc35f5	chr1	127457604	127492078	+	=	1	PA	PA	0	0	0	0	0	NULL	NULL	NULL	NULL	0.0702308	0.0498282	0	-0.288863	0.0689801	0.144053	0.720467	0.875553
#1-684	chr1	127807746	127809423	Lypd1	3	-0.22984	0.316745	0.802439	CUFF.1512.1	Nckap5	chr1	127810256	128726894	-	=	0.85	Dst_Intra	PA	0	0	0	0	0	NULL	NULL	NULL	NULL	0.0484817	0.0302269	0	-0.488715	0.125208	0.0714543	0.863088	0.944903
#1-684	chr1	127807746	127809423	Lypd1	3	-0.22984	0.316745	0.802439	CUFF.1512.2	Nckap5	chr1	127810256	128726894	-	j	0.375	Dst_Intra	PA	0	0	0	0	0	NULL	NULL	NULL	NULL	0.0484817	0.0302269	0	-0.488715	0.125208	0.0714543	0.863088	0.944903
#1-685	chr1	128389105	128389408	E030049G20Rik	3	-0.174312	0.439927	0.860914	CUFF.1512.1	Nckap5	chr1	127810256	128726894	-	=	0.85	Intra	PA	0	1	0	1	0	NULL	NULL	NULL	NULL	0.0223762	0.03	0	-0.402015	0.120746	0.0714543	0.863088	0.944903
#1-685	chr1	128389105	128389408	E030049G20Rik	3	-0.174312	0.439927	0.860914	CUFF.1512.2	Nckap5	chr1	127810256	128726894	-	j	0.375	Intra	PA	0	1	0	1	0	NULL	NULL	NULL	NULL	0.0223762	0.03	0	-0.402015	0.120746	0.0714543	0.863088	0.944903
#1-686	chr1	129101404	129103226	Mgat5	3	-0.155211	0.48859	0.877335	CUFF.1481.1	Mgat5	chr1	129101654	129384355	+	=	0.231481	PA	PA	0	0	0	0	0	NULL	NULL	NULL	NULL	0.0887296	0.0723439	0	-0.297022	0.0699403	-0.00472228	0.989111	0.997678
#1-687	chr1	129573247	129574998	Tmem163	3	-0.0484127	0.830815	0.965884	-	NULL	NULL	NULL	NULL	NULL	NULL	NULL	-	PA	0	0	1	0	0	NULL	NULL	NULL	NULL	0.0393193	0.0451269	0	0.0655997	0.130126	NULL	NULL	NULL
#1-688	chr1	129670406	129671514	Ccnt2	3	0.128966	0.563547	0.900062	CUFF.1485.1	2900009J06Rik	chr1	129650245	129670663	-	=	0	PA	PA	0	0	1	0	0	NULL	NULL	NULL	NULL	0.059286	0.0424502	0	-0.898912	0.122433	0.347033	0.356473	0.631894
#1-688	chr1	129670406	129671514	Ccnt2	3	0.128966	0.563547	0.900062	CUFF.1486.1	Ccnt2	chr1	129670621	129704625	+	=	1	PA	PA	0	0	1	0	0	NULL	NULL	NULL	NULL	0.059286	0.0424502	0	-0.898912	0.122433	0.347033	0.356473	0.631894
#1-689	chr1	129765196	129765828	Rab3gap1	3	0.247575	0.278878	0.785482	CUFF.1482.1	Rab3gap1	chr1	129765306	129840502	+	=	1	PA	PA	0	0	0	0	0	NULL	NULL	NULL	NULL	0.0860897	0.0693513	0	0.63314	0.167728	0.246133	0.494955	0.73648
#1-690	chr1	129999449	130000641	Zranb3	3	0.414942	0.0771962	0.637878	CUFF.1483.1	Zranb3	chr1	129850774	129999042	-	=	1	PA	PA	0	0	1	0	0	NULL	NULL	NULL	NULL	0.0628088	0.0610411	0	0.493961	0.10781	0.290406	0.441392	0.699032
#1-690	chr1	129999449	130000641	Zranb3	3	0.414942	0.0771962	0.637878	CUFF.1487.1	R3hdm1	chr1	129999888	130134305	+	=	1	PA	PA	0	0	1	0	0	NULL	NULL	NULL	NULL	0.0628088	0.0610411	0	0.493961	0.10781	0.290406	0.441392	0.699032
#1-691	chr1	130140514	130141526	Ubxn4	3	0.0347037	0.875629	0.975221	CUFF.1488.1	Ubxn4	chr1	130140516	130175963	+	=	1	PA	PA	0	0	1	0	0	NULL	NULL	NULL	NULL	0.02	0.0745455	0	-0.639302	0.111658	0.0261193	0.939784	0.976239
#1-692	chr1	130255802	130256507	Mcm6	3	-0.56003	0.0236316	0.537679	CUFF.1491.1	Mcm6	chr1	130228169	130256302	-	=	1	PA	PA	0	0	1	0	0	NULL	NULL	NULL	NULL	0.065305	0.03	0	-1.33436	0.13365	-0.806251	0.091102	0.382874
#1-693	chr1	130313267	130314135	Dars	3	0.241283	0.288959	0.789795	CUFF.1494.1	Dars	chr1	130260665	130314032	-	=	1	PA	PA	0	0	1	0	0	NULL	NULL	NULL	NULL	0.02	0.0365896	0	0.63314	0.129797	0.297055	0.420269	0.679954
#1-694	chr1	130369069	130369245	null	0	-0.0860602	0.715129	0.938044	CUFF.1493.1	-	chr1	130368561	130368986	.	u	1	E	Inter	0	0	0	0	0	NULL	NULL	NULL	NULL	0.0474432	0.09	0	1.10661	0.123466	NULL	NULL	NULL
#1-694	chr1	130369069	130369245	null	0	-0.0860602	0.715129	0.938044	CUFF.1495.1	-	chr1	130369044	130369484	.	u	1	E	Inter	0	0	0	0	0	NULL	NULL	NULL	NULL	0.0474432	0.09	0	1.10661	0.123466	NULL	NULL	NULL
#1-695	chr1	130487361	130489097	Cxcr4	3	0.0423672	0.848895	0.971454	CUFF.1496.1	Cxcr4	chr1	130485376	130488841	-	=	1	PA	PA	0	0	0	0	0	NULL	NULL	NULL	NULL	0.0540004	0.047487	0	-0.160929	0.112104	-0.131066	0.733867	0.882372
#1-696	chr1	130489701	130489915	null	0	0.0423672	0.848895	0.971454	CUFF.1496.1	Cxcr4	chr1	130485376	130488841	-	=	1	PA	Inter	0	0	0	0	0	NULL	NULL	NULL	NULL	0.024	0.0555882	-100	-100	0.18486	-0.131066	0.733867	0.882372
#1-697	chr1	131169694	131170397	Thsd7b	3	-0.293979	0.197742	0.740984	-	NULL	NULL	NULL	NULL	NULL	NULL	NULL	-	PA	0	0	0	0	0	NULL	NULL	NULL	NULL	0.0461199	0.0724348	0	1.00935	0.146282	NULL	NULL	NULL
#1-698	chr1	131492056	131492240	Thsd7b	0	-0.45504	0.0619089	0.617002	-	NULL	NULL	NULL	NULL	NULL	NULL	NULL	-	Intra	0	0	0	0	1	NULL	NULL	NULL	NULL	0.652446	1.22076	0	0.986865	0.63875	NULL	NULL	NULL
#1-699	chr1	132358792	132359387	Cd55	3	0.51298	0.0332189	0.563317	CUFF.1499.1	Cd55	chr1	132335631	132359406	-	=	0.583333	PA	PA	0	0	0	0	0	NULL	NULL	NULL	NULL	0.02	0.03	-100	-100	0.116658	0.768598	0.0943868	0.385084
#1-700	chr1	132612090	132612586	Pfkfb2	3	-0.0574609	0.811784	0.961946	CUFF.1516.1	Pfkfb2	chr1	132602058	132611148	-	c	1	PA	PA	0	0	0	0	0	NULL	NULL	NULL	NULL	0.0379435	0.03	0	-0.107578	0.136201	-0.757231	0.166426	0.461678
#1-701	chr1	132613149	132614557	Yod1	3	-0.0574609	0.811784	0.961946	-	NULL	NULL	NULL	NULL	NULL	NULL	NULL	-	PA	0	0	0	0	0	NULL	NULL	NULL	NULL	0.0334641	0.0663751	0	0.228732	0.0988532	NULL	NULL	NULL
#1-702	chr1	132774567	132775142	Faim3	0	-0.398469	0.161278	0.712778	-	NULL	NULL	NULL	NULL	NULL	NULL	NULL	-	Intra	0	0	1	0	0	NULL	NULL	NULL	NULL	0.0670154	0.0757725	0	0.704591	0.109373	NULL	NULL	NULL
#1-703	chr1	132993275	132994648	Mapkapk2	3	0.347711	0.131909	0.687349	CUFF.1523.1	Mapkapk2	chr1	132950321	132994395	-	=	1	PA	PA	0	0	0	0	0	NULL	NULL	NULL	NULL	0.0588232	0.136024	0	-0.0312311	0.0879257	0.226164	0.729866	0.880244
#1-704	chr1	133034273	133035267	Dyrk3	3	-0.165132	0.460521	0.869492	CUFF.1522.1	Dyrk3	chr1	133025086	133034678	-	=	1	PA	PA	0	0	1	0	0	NULL	NULL	NULL	NULL	0.087581	0.0400919	0	-0.107578	0.0944472	-0.319771	0.383252	0.651792
#1-705	chr1	133049551	133049916	Lgtn	3	0.29817	0.192459	0.734338	CUFF.1539.1	Eif2d	chr1	133049701	133070063	+	=	1	PA	PA	0	0	0	0	0	NULL	NULL	NULL	NULL	0.0319452	0.0694606	0	-0.639302	0.161294	0.526334	0.185893	0.481863
#1-706	chr1	133096380	133096591	Rassf5	1	-0.655477	0.0092448	0.509873	CUFF.1526.1	Rassf5	chr1	133072940	133142245	-	=	1	Intra	PA	0	0	0	0	0	NULL	NULL	NULL	NULL	1.03758	0.883886	0	0.162545	0.277725	0.578187	0.306733	0.590299
#1-707	chr1	133140674	133142420	Rassf5	3	0.354027	0.13599	0.692529	CUFF.1526.1	Rassf5	chr1	133072940	133142245	-	=	1	PA	PA	0	0	1	0	0	NULL	NULL	NULL	NULL	0.203288	0.148936	0	-0.25457	0.145064	0.578187	0.306733	0.590299
#1-708	chr1	133172299	133172453	Ikbke	0	0.0690585	0.774438	0.954044	-	NULL	NULL	NULL	NULL	NULL	NULL	NULL	-	Intra	0	0	0	0	0	NULL	NULL	NULL	NULL	1.10838	0.860974	0	-0.314256	0.48987	NULL	NULL	NULL
#1-709	chr1	133421758	133425218	Srgap2	3	0.109635	0.62329	0.916433	CUFF.1530.1	Fam72a	chr1	133424368	133435583	+	=	1	PA	PA	0	0	1	0	0	NULL	NULL	NULL	NULL	0.0485984	0.071221	0	0.0838603	0.0854071	0.608923	0.179264	0.474892
#1-709	chr1	133421758	133425218	Srgap2	3	0.109635	0.62329	0.916433	CUFF.1536.1	Srgap2	chr1	133182458	133424093	-	=	0.566667	PA	PA	0	0	1	0	0	NULL	NULL	NULL	NULL	0.0485984	0.071221	0	0.0838603	0.0854071	0.608923	0.179264	0.474892
#1-710	chr1	133451891	133452115	null	0	-0.513228	0.0375552	0.573862	-	NULL	NULL	NULL	NULL	NULL	NULL	NULL	-	Inter	0	0	0	0	0	NULL	NULL	NULL	NULL	0.265804	0.127232	0	-0.958166	0.177054	NULL	NULL	NULL
#1-711	chr1	133496503	133496714	Avpr1b	0	0.307271	0.188154	0.728638	-	NULL	NULL	NULL	NULL	NULL	NULL	NULL	-	Intra	0	0	0	0	1	NULL	NULL	NULL	NULL	0.660427	0.73346	0	-0.0714252	0.249431	NULL	NULL	NULL
#1-712	chr1	133694016	133694336	Pm20d1	3	-0.455457	0.0581706	0.612053	-	NULL	NULL	NULL	NULL	NULL	NULL	NULL	-	PA	0	0	0	0	0	NULL	NULL	NULL	NULL	0.042875	0.05925	0	0.608494	0.0810342	NULL	NULL	NULL
#1-713	chr1	133723847	133725116	Slc41a1	3	0.249638	0.281417	0.786375	CUFF.1546.1	Slc41a1	chr1	133724587	133745380	+	=	1	PA	PA	0	0	0	0	0	NULL	NULL	NULL	NULL	0.0527344	0.0348395	0	0.283723	0.123038	0.472762	0.249971	0.542513
#1-714	chr1	133763711	133764519	Rab7l1	3	0.0568712	0.80002	0.959585	CUFF.1545.1	Rab7l1	chr1	133763834	133769442	+	=	1	PA	PA	0	0	0	0	0	NULL	NULL	NULL	NULL	0.0544397	0.03	0	-1.46355	0.0941969	0.196661	0.628665	0.822262
#1-715	chr1	133806805	133808224	Nucks1	3	0.49855	0.0376011	0.573862	CUFF.1556.1	Nucks1_dup1	chr1	133807027	133829919	+	=	0.666667	PA	PA	0	0	0	0	0	NULL	NULL	NULL	NULL	0.133619	0.100702	0	0.426571	0.107208	1.10547	0.0310671	0.347902
#1-715	chr1	133806805	133808224	Nucks1	3	0.49855	0.0376011	0.573862	CUFF.1556.2	Nucks1	chr1	133807027	133829919	+	=	0.833333	PA	PA	0	0	0	0	0	NULL	NULL	NULL	NULL	0.133619	0.100702	0	0.426571	0.107208	1.10547	0.0310671	0.347902
#1-716	chr1	133859074	133860624	Slc45a3	2	0.0294081	0.895843	0.979989	CUFF.1548.1	Slc45a3	chr1	133858924	133880083	+	=	1	PA	PA	0	0	1	0	0	NULL	NULL	NULL	NULL	0.0287319	0.0357269	0	-0.107578	0.1049	-0.329968	0.392439	0.659996
#1-717	chr1	133903807	133905151	Elk4	3	0.271979	0.233546	0.760823	CUFF.1549.1	Elk4	chr1	133904122	133923147	+	=	1	PA	PA	0	0	1	0	0	NULL	NULL	NULL	NULL	0.0629824	0.0404534	0	-0.581076	0.0998948	0.501019	0.202636	0.498129
#1-718	chr1	133963903	133964919	Mfsd4	3	-0.184688	0.410205	0.849473	-	NULL	NULL	NULL	NULL	NULL	NULL	NULL	-	PA	0	0	0	0	0	NULL	NULL	NULL	NULL	0.0627753	0.03	0	-1.13769	0.136303	NULL	NULL	NULL
#1-719	chr1	134013230	134013448	Pctk3	0	-0.55182	0.0270104	0.548074	-	NULL	NULL	NULL	NULL	NULL	NULL	NULL	-	Intra	0	0	0	0	0	NULL	NULL	NULL	NULL	0.423257	0.397752	0	-1.09382	0.420459	NULL	NULL	NULL
#1-720	chr1	134035328	134036407	Pctk3	3	0.135661	0.543196	0.894414	-	NULL	NULL	NULL	NULL	NULL	NULL	NULL	-	PA	0	0	1	0	0	NULL	NULL	NULL	NULL	0.0359398	0.103184	0	-1.41831	0.113049	NULL	NULL	NULL
#1-721	chr1	134086487	134088380	Lemd1	3	-0.221752	0.358441	0.824363	-	NULL	NULL	NULL	NULL	NULL	NULL	NULL	-	PA	0	0	1	0	0	NULL	NULL	NULL	NULL	0.081839	0.0754882	0	0.145989	0.0778361	NULL	NULL	NULL
#1-722	chr1	134108987	134109159	Lemd1	0	-0.433376	0.073463	0.632219	-	NULL	NULL	NULL	NULL	NULL	NULL	NULL	-	Intra	0	0	0	0	0	NULL	NULL	NULL	NULL	0.082907	0.0854651	0	1.17468	0.135407	NULL	NULL	NULL
#1-723	chr1	134194919	134196276	Klhdc8a	3	-0.316823	0.18376	0.72725	-	NULL	NULL	NULL	NULL	NULL	NULL	NULL	-	PA	0	0	1	0	0	NULL	NULL	NULL	NULL	0.39444	0.269369	0	-0.140666	0.2321	NULL	NULL	NULL
#1-724	chr1	134212437	134213240	Nuak2	3	-0.173347	0.440683	0.860914	-	NULL	NULL	NULL	NULL	NULL	NULL	NULL	-	PA	0	0	0	0	0	NULL	NULL	NULL	NULL	0.0293985	0.03	0	0.608494	0.101418	NULL	NULL	NULL
#1-725	chr1	134257073	134257622	Tmcc2	0	-0.377346	0.11711	0.673405	CUFF.1559.1	Tmcc2	chr1	134252895	134288419	-	=	0.75	Intra	Intra	0	1	0	0	1	NULL	NULL	NULL	NULL	2.65228	2.12142	0	-0.181451	2.16786	0.475069	0.22357	0.518045
#1-726	chr1	134277236	134277615	Tmcc2	0	-0.420217	0.0740017	0.632219	CUFF.1559.1	Tmcc2	chr1	134252895	134288419	-	=	0.75	Intra	Intra	0	1	0	0	0	NULL	NULL	NULL	NULL	1.26153	0.740554	0	-0.790409	0.900927	0.475069	0.22357	0.518045
#1-727	chr1	134287379	134288681	Tmcc2	3	0.205852	0.361787	0.826655	CUFF.1559.1	Tmcc2	chr1	134252895	134288419	-	=	0.75	PA	PA	0	0	1	0	0	NULL	NULL	NULL	NULL	0.0773071	0.0570756	0	-0.878215	0.103688	0.475069	0.22357	0.518045
#1-728	chr1	134313798	134314795	Ripk5	3	-0.0649488	0.771133	0.953144	CUFF.1554.1	Dstyk	chr1	134314032	134363531	+	=	1	PA	PA	0	0	1	0	0	NULL	NULL	NULL	NULL	0.0747641	0.105696	0	1.05405	0.136516	-0.359663	0.344318	0.621333
#1-729	chr1	134373543	134374279	Rbbp5	3	0.143451	0.524734	0.889452	CUFF.1555.1	Rbbp5	chr1	134373764	134402563	+	=	1	PA	PA	0	0	0	0	0	NULL	NULL	NULL	NULL	0.0638043	0	0	-1.50741	0.140859	-0.111757	0.788377	0.908776
#1-730	chr1	134415296	134415479	Cntn2	0	-0.613522	0.0176755	0.528335	CUFF.1564.1	Cntn2	chr1	134408153	134439334	-	=	1	Intra	Intra	0	1	0	0	1	NULL	NULL	NULL	NULL	1.33863	1.09328	0	-0.0484801	0.759454	-1.30296	0.114864	0.406363
#1-731	chr1	134439273	134439689	Cntn2	3	-0.661103	0.018066	0.528335	CUFF.1564.1	Cntn2	chr1	134408153	134439334	-	=	1	PA	PA	0	1	0	0	0	NULL	NULL	NULL	NULL	0.042524	0.03	0	-0.639302	0.173331	-1.30296	0.114864	0.406363
#1-732	chr1	134637756	134638642	Nfasc	3	-0.333226	0.171989	0.718768	-	NULL	NULL	NULL	NULL	NULL	NULL	NULL	-	PA	0	0	0	0	0	NULL	NULL	NULL	NULL	0.295971	0.230347	0	-0.293085	0.138857	NULL	NULL	NULL
#1-733	chr1	134655297	134655513	null	0	-0.34305	0.139602	0.692738	-	NULL	NULL	NULL	NULL	NULL	NULL	NULL	-	Inter	0	0	0	0	0	NULL	NULL	NULL	NULL	0.05	0.03	0	-0.909909	0.12412	NULL	NULL	NULL
#1-734	chr1	134776456	134778278	Lrrn2	3	0.281494	0.221329	0.75657	-	NULL	NULL	NULL	NULL	NULL	NULL	NULL	-	PA	0	0	1	0	0	NULL	NULL	NULL	NULL	0.0506856	0.050356	0	-0.0919093	0.108245	NULL	NULL	NULL
#1-735	chr1	134834787	134835328	Lrrn2	0	0.227877	0.314333	0.800175	-	NULL	NULL	NULL	NULL	NULL	NULL	NULL	-	Intra	0	0	0	0	1	NULL	NULL	NULL	NULL	2.15007	1.69338	0	-0.272074	1.16536	NULL	NULL	NULL
#1-736	chr1	134921533	134922086	Mdm4	3	-0.380136	0.145509	0.700428	CUFF.1573.1	Mdm4	chr1	134882545	134921828	-	=	1	PA	PA	0	1	0	0	0	NULL	NULL	NULL	NULL	0.0438824	0.03	0	-0.716072	0.0551143	-1.0406	0.153239	0.449023
#1-737	chr1	134942203	134943498	Pik3c2b	3	0.0311668	0.895585	0.979915	CUFF.1593.1	Pik3c2b	chr1	134942604	135005247	+	=	0.65	PA	PA	0	0	0	0	0	NULL	NULL	NULL	NULL	0.029384	0.035918	0	-0.365342	0.0487144	0.0803974	0.884385	0.954567
#1-737	chr1	134942203	134943498	Pik3c2b	3	0.0311668	0.895585	0.979915	CUFF.1593.2	Pik3c2b	chr1	134942641	134977872	+	j	0.5	PA	PA	0	0	0	0	0	NULL	NULL	NULL	NULL	0.029384	0.035918	0	-0.365342	0.0487144	0.0803974	0.884385	0.954567
#1-738	chr1	135027563	135028709	Ppp1r15b	3	0.292185	0.279052	0.785542	CUFF.1580.1	Ppp1r15b	chr1	135027614	135036348	+	=	1	PA	PA	0	0	1	0	0	NULL	NULL	NULL	NULL	0.0543536	0.0359568	0	0.704591	0.0749117	-0.109686	0.79804	0.914293
#1-739	chr1	135028956	135029184	Ppp1r15b	0	0.292185	0.279052	0.785542	CUFF.1580.1	Ppp1r15b	chr1	135027614	135036348	+	=	1	Intra	Intra	0	0	0	0	0	NULL	NULL	NULL	NULL	0.0302632	0.0734211	0	-0.0308086	0.168289	-0.109686	0.79804	0.914293
#1-740	chr1	135060231	135061402	null	0	-0.358393	0.121316	0.67704	-	NULL	NULL	NULL	NULL	NULL	NULL	NULL	-	Inter	0	0	1	0	0	NULL	NULL	NULL	NULL	0.083325	0.0587277	0	-0.249658	0.0904969	NULL	NULL	NULL
#1-741	chr1	135077999	135078276	null	0	-0.0146903	0.947507	0.988862	-	NULL	NULL	NULL	NULL	NULL	NULL	NULL	-	Inter	0	0	0	0	0	NULL	NULL	NULL	NULL	0.0367598	0	-100	-100	0.129529	NULL	NULL	NULL
#1-742	chr1	135078910	135079476	null	0	-0.0146903	0.947507	0.988862	-	NULL	NULL	NULL	NULL	NULL	NULL	NULL	-	Inter	0	0	0	0	0	NULL	NULL	NULL	NULL	0.0505654	0.0769611	0	0.390533	0.118324	NULL	NULL	NULL
#1-743	chr1	135225622	135226340	Golt1a	0	-0.49077	0.0486981	0.594942	-	NULL	NULL	NULL	NULL	NULL	NULL	NULL	-	Intra	0	0	1	0	0	NULL	NULL	NULL	NULL	0.0445068	0.0508897	0	-0.529193	0.134757	NULL	NULL	NULL
#1-744	chr1	135259963	135261074	Etnk2	3	0.163829	0.467984	0.872996	-	NULL	NULL	NULL	NULL	NULL	NULL	NULL	-	PA	0	0	1	0	0	NULL	NULL	NULL	NULL	0.0798534	0.0772341	0	-0.529193	0.164959	NULL	NULL	NULL
#1-745	chr1	135284636	135284879	Sox13	0	-0.224322	0.348323	0.816692	CUFF.1583.1	Sox13	chr1	135278905	135321091	-	=	1	Intra	Intra	0	0	0	0	0	NULL	NULL	NULL	NULL	0.965103	0.735556	0	-0.38469	1.47609	-0.715447	0.10748	0.398376
#1-746	chr1	135319309	135321282	Sox13	3	-0.301949	0.187149	0.72802	CUFF.1583.1	Sox13	chr1	135278905	135321091	-	=	1	PA	PA	0	0	0	0	0	NULL	NULL	NULL	NULL	0.0333108	0.0920153	0	-0.515954	0.0738278	-0.715447	0.10748	0.398376
#1-747	chr1	135389591	135389815	null	0	0.211579	0.356287	0.823254	-	NULL	NULL	NULL	NULL	NULL	NULL	NULL	-	Inter	0	0	0	0	0	NULL	NULL	NULL	NULL	0.0341071	0.03	0	0.206479	0.0897321	NULL	NULL	NULL
#1-748	chr1	135506272	135507090	null	2	-0.150308	0.503461	0.882667	CUFF.1581.1	Snrpe	chr1	135500459	135507017	-	=	1	PA	Inter	0	0	1	0	0	NULL	NULL	NULL	NULL	0.0581663	0.03	0	-0.725863	0.117561	-0.378203	0.382536	0.651312
#1-749	chr1	135557054	135557303	Zc3h11a	0	0.0177955	0.942123	0.98814	CUFF.1584.1	Zc3h11a	chr1	135516584	135557942	-	=	0.527778	PA	Intra	0	0	0	0	0	NULL	NULL	NULL	NULL	0.2851	0.202651	0	0.0210644	0.235663	0.311504	0.522447	0.755266
#1-750	chr1	135557450	135558139	Zc3h11a	3	0.0177955	0.942123	0.98814	CUFF.1584.1	Zc3h11a	chr1	135516584	135557942	-	=	0.527778	PA	PA	0	0	0	0	0	NULL	NULL	NULL	NULL	0.0308458	0.0373469	0	0.395852	0.126047	0.311504	0.522447	0.755266
#1-751	chr1	135632808	135632982	Atp2b4	0	-0.432859	0.0714121	0.629653	CUFF.1598.1	Atp2b4_dup1	chr1	135599274	135650328	-	=	0.5	Intra	Intra	0	0	0	0	0	NULL	NULL	NULL	NULL	0.213276	0.175517	-100	-100	0.459483	-1.66777	0.012276	0.347902
#1-751	chr1	135632808	135632982	Atp2b4	0	-0.432859	0.0714121	0.629653	CUFF.1598.2	Atp2b4	chr1	135599274	135650328	-	=	0.166667	Intra	Intra	0	0	0	0	0	NULL	NULL	NULL	NULL	0.213276	0.175517	-100	-100	0.459483	-1.66777	0.012276	0.347902
#1-752	chr1	135697251	135697474	null	1	-0.256189	0.292731	0.791715	CUFF.1586.1	-	chr1	135697209	135697566	.	u	1	E	Inter	0	0	0	0	0	NULL	NULL	NULL	NULL	0.0278027	0.03	0	-0.402015	0.109641	NULL	NULL	NULL
#1-753	chr1	135697627	135697805	null	0	-0.256189	0.292731	0.791715	CUFF.1586.1	-	chr1	135697209	135697566	.	u	1	E	Inter	0	0	0	0	0	NULL	NULL	NULL	NULL	0.0557865	0.03	-100	-100	0.138202	NULL	NULL	NULL
#1-754	chr1	135804993	135805677	null	0	-0.50158	0.0374932	0.573862	-	NULL	NULL	NULL	NULL	NULL	NULL	NULL	-	Inter	0	0	0	0	0	NULL	NULL	NULL	NULL	0.104165	0.0780293	0	-0.508646	0.0978572	NULL	NULL	NULL
#1-755	chr1	135943049	135943335	Fmod	0	-0.420525	0.073767	0.632219	-	NULL	NULL	NULL	NULL	NULL	NULL	NULL	-	Intra	0	0	0	0	0	NULL	NULL	NULL	NULL	0.208322	0.0862238	0	-1.09945	0.249064	NULL	NULL	NULL
#1-756	chr1	135957495	135958016	null	0	-0.144771	0.516672	0.886617	-	NULL	NULL	NULL	NULL	NULL	NULL	NULL	-	Inter	0	0	0	0	0	NULL	NULL	NULL	NULL	0.0218919	0.03	0	-0.402015	0.122568	NULL	NULL	NULL
#1-757	chr1	135959704	135959973	null	0	-0.144771	0.516672	0.886617	-	NULL	NULL	NULL	NULL	NULL	NULL	NULL	-	Inter	0	0	0	0	0	NULL	NULL	NULL	NULL	0	0.03	-100	-100	0.131033	NULL	NULL	NULL
#1-758	chr1	135975290	135976175	Btg2	3	0.059002	0.790302	0.956793	CUFF.1596.1	Btg2	chr1	135971891	135975739	-	=	1	PA	PA	0	0	1	0	0	NULL	NULL	NULL	NULL	0.0639887	0.0468336	0	-0.730617	0.113569	0.0126025	0.971707	0.991033
#1-759	chr1	135989392	135990138	null	0	0.0662954	0.781545	0.955583	-	NULL	NULL	NULL	NULL	NULL	NULL	NULL	-	Inter	0	0	0	0	0	NULL	NULL	NULL	NULL	0.0217532	0.0405362	0	0.63314	0.0771069	NULL	NULL	NULL
#1-760	chr1	136130750	136132509	Adora1	3	-0.156592	0.512725	0.885014	-	NULL	NULL	NULL	NULL	NULL	NULL	NULL	-	PA	0	0	1	0	0	NULL	NULL	NULL	NULL	0.18894	0.159663	0	-0.470453	0.137444	NULL	NULL	NULL
#1-761	chr1	136140754	136141009	null	0	0.0706376	0.762147	0.950984	-	NULL	NULL	NULL	NULL	NULL	NULL	NULL	-	Inter	0	0	0	0	0	NULL	NULL	NULL	NULL	0.127569	0.141294	0	0.0613191	0.104196	NULL	NULL	NULL
#1-762	chr1	136194986	136196246	Ppfia4	0	-0.584061	0.0182613	0.528335	CUFF.1599.1	Ppfia4	chr1	136195012	136195368	-	c	1	PA	Intra	0	1	0	0	0	NULL	NULL	NULL	NULL	0.169487	0.156269	0	0.358222	0.148079	-1.21049	0.0295509	0.347902
#1-762	chr1	136194986	136196246	Ppfia4	0	-0.584061	0.0182613	0.528335	CUFF.1600.1	Ppfia4	chr1	136195865	136200886	-	c	1	Intra	Intra	0	1	0	0	0	NULL	NULL	NULL	NULL	0.169487	0.156269	0	0.358222	0.148079	-0.966306	0.0626479	0.355111
#1-763	chr1	136240713	136241521	null	0	0.146786	0.516625	0.886617	-	NULL	NULL	NULL	NULL	NULL	NULL	NULL	-	Inter	0	0	0	0	0	NULL	NULL	NULL	NULL	0.0636697	0.046125	0	0.608494	0.139643	NULL	NULL	NULL
#1-764	chr1	136257915	136258879	Tmem183a	3	0.230938	0.309721	0.799361	CUFF.1622.1	Tmem183a_dup1	chr1	136242676	136258562	-	=	1	PA	PA	0	0	0	0	0	NULL	NULL	NULL	NULL	0.0304368	0.0432683	0	0.511273	0.146367	0.598027	0.152992	0.448466
#1-764	chr1	136257915	136258879	Tmem183a	3	0.230938	0.309721	0.799361	CUFF.1622.2	Tmem183a	chr1	136242676	136258562	-	=	1	PA	PA	0	0	0	0	0	NULL	NULL	NULL	NULL	0.0304368	0.0432683	0	0.511273	0.146367	0.598027	0.152992	0.448466
#1-765	chr1	136302423	136302982	Cyb5r1	3	-0.150818	0.503137	0.882476	CUFF.1605.1	Cyb5r1	chr1	136302912	136304197	+	c	1	PA	PA	0	0	0	0	0	NULL	NULL	NULL	NULL	0.0670125	0.0761139	0	0.301721	0.102973	-0.488635	0.236526	0.530016
#1-766	chr1	136311617	136312655	Adipor1	3	-0.0328085	0.882508	0.976128	CUFF.1609.1	Adipor1	chr1	136311967	136328940	+	=	1	PA	PA	0	0	1	0	0	NULL	NULL	NULL	NULL	0.0626035	0.0301062	0	-1.25417	0.103934	-0.114832	0.775554	0.902596
#1-767	chr1	136351728	136352452	Klhl12	3	0.566706	0.0236781	0.537703	CUFF.1606.1	Klhl12	chr1	136352132	136387532	+	=	1	PA	PA	0	0	0	0	0	NULL	NULL	NULL	NULL	0.0282041	0.0352622	0	0.703736	0.124142	0.737017	0.175114	0.471156
#1-768	chr1	136391073	136391691	Rabif	3	-0.0754016	0.749574	0.947167	CUFF.1608.1	Rabif	chr1	136391115	136404469	+	=	1	PA	PA	0	0	1	0	0	NULL	NULL	NULL	NULL	0.0304369	0.03	0	-0.402015	0.290956	-0.252564	0.569352	0.786339
#1-769	chr1	136409797	136410474	null	0	-0.099255	0.657451	0.926335	CUFF.1610.1	-	chr1	136408088	136409078	.	u	1	E	Inter	0	0	0	0	0	NULL	NULL	NULL	NULL	0.0389134	0.0305435	0	-0.206174	0.130598	NULL	NULL	NULL
#1-769	chr1	136409797	136410474	null	0	-0.099255	0.657451	0.926335	CUFF.1611.1	-	chr1	136409671	136410433	-	u	1	PA	Inter	0	0	0	0	0	NULL	NULL	NULL	NULL	0.0389134	0.0305435	0	-0.206174	0.130598	-0.44407	0.274159	0.563328
#1-770	chr1	136452750	136453637	null	0	0.509563	0.0341052	0.565362	-	NULL	NULL	NULL	NULL	NULL	NULL	NULL	-	Inter	0	0	1	0	0	NULL	NULL	NULL	NULL	0.0482573	0	0	-1.13769	0.0593513	NULL	NULL	NULL
#1-771	chr1	136456463	136458176	Jarid1b	3	-0.0360404	0.876877	0.975524	-	NULL	NULL	NULL	NULL	NULL	NULL	NULL	-	PA	0	0	1	0	0	NULL	NULL	NULL	NULL	0.0567897	0.0476942	0	0.506783	0.0510587	NULL	NULL	NULL
#1-772	chr1	136542803	136544027	Syt2	3	0.610621	0.0179274	0.528335	-	NULL	NULL	NULL	NULL	NULL	NULL	NULL	-	PA	0	0	1	0	0	NULL	NULL	NULL	NULL	0.120812	0.155495	0	-0.630621	0.0829646	NULL	NULL	NULL
#1-773	chr1	136605369	136606260	Syt2	2	-0.564242	0.0210529	0.530958	-	NULL	NULL	NULL	NULL	NULL	NULL	NULL	-	PA	0	1	0	0	0	NULL	NULL	NULL	NULL	0.0530025	0.0558178	0	0.206479	0.087515	NULL	NULL	NULL
#1-774	chr1	136606540	136606922	Syt2	0	-0.564242	0.0210529	0.530958	-	NULL	NULL	NULL	NULL	NULL	NULL	NULL	-	Intra	0	0	0	0	1	NULL	NULL	NULL	NULL	0.497906	0.425628	0	-0.223978	0.351248	NULL	NULL	NULL
#1-775	chr1	136644016	136644434	Syt2	0	-0.0812044	0.714938	0.938044	CUFF.1625.1	Syt2	chr1	136637409	136646137	+	c	1	Intra	Intra	0	0	0	0	0	NULL	NULL	NULL	NULL	0.251124	0.179839	0	-0.24389	0.216738	-1.78753	0.0135059	0.347902
#1-776	chr1	136851819	136852727	Ppp1r12b	3	0.150931	0.514136	0.885471	CUFF.1636.1	Ppp1r12b	chr1	136662654	136852503	-	=	0.666667	PA	PA	0	0	0	0	0	NULL	NULL	NULL	NULL	0.02	0.0355335	0	0.608494	0.131862	0.182596	0.675388	0.850389
#1-777	chr1	136858692	136859428	Ube2t	3	0.219861	0.349485	0.817375	CUFF.1632.1	Ube2t	chr1	136859083	136870957	+	=	1	PA	PA	0	0	0	0	0	NULL	NULL	NULL	NULL	0.0530027	0.0423609	0	-0.676318	0.131718	0.575963	0.197219	0.492882
#1-778	chr1	136883831	136884857	Lgr6	0	0.00287705	0.990179	0.998481	CUFF.1635.1	Lgr6	chr1	136881578	137001885	-	=	0.5	Intra	Intra	0	1	0	0	0	NULL	NULL	NULL	NULL	0.384302	0.37385	0	-0.499692	0.258366	-0.719068	0.117209	0.407465
#1-779	chr1	136981915	136982222	Lgr6	0	0.211962	0.365046	0.827855	CUFF.1635.1	Lgr6	chr1	136881578	137001885	-	=	0.5	Intra	Intra	0	0	1	0	0	NULL	NULL	NULL	NULL	0.238827	0.179414	0	0.00434551	0.156046	-0.719068	0.117209	0.407465
#1-780	chr1	137001298	137002166	Lgr6	3	-0.43791	0.0739321	0.632219	CUFF.1635.1	Lgr6	chr1	136881578	137001885	-	=	0.5	PA	PA	0	0	1	0	0	NULL	NULL	NULL	NULL	0.0601382	0.0427921	0	-0.855053	0.0566863	-0.719068	0.117209	0.407465
#1-781	chr1	137042973	137044494	Arl8a	3	0.0256845	0.908766	0.981552	CUFF.1634.1	Arl8a	chr1	137043311	137052841	+	=	1	PA	PA	0	0	1	0	0	NULL	NULL	NULL	NULL	0.0618789	0.0402428	0	-0.249658	0.0747387	-0.0191602	0.959146	0.985877
#1-782	chr1	137057584	137057920	Gpr37l1	0	-0.0460639	0.855112	0.972804	-	NULL	NULL	NULL	NULL	NULL	NULL	NULL	-	Intra	0	0	0	0	1	NULL	NULL	NULL	NULL	1.53268	1.32607	0	-0.0581306	0.457615	NULL	NULL	NULL
#1-783	chr1	137154929	137155123	Elf3	3	0.00189141	0.993265	0.998866	CUFF.1648.1	Elf3_dup1	chr1	137150156	137155780	-	=	0.75	PA	PA	0	0	0	0	0	NULL	NULL	NULL	NULL	0.0738144	0.068961	0	-1.13769	0.309278	-0.392816	0.364903	0.637576
#1-783	chr1	137154929	137155123	Elf3	3	0.00189141	0.993265	0.998866	CUFF.1648.2	Elf3	chr1	137150156	137155780	-	=	0.291667	PA	PA	0	0	0	0	0	NULL	NULL	NULL	NULL	0.0738144	0.068961	0	-1.13769	0.309278	-0.392816	0.364903	0.637576
#1-784	chr1	137155681	137155854	null	0	0.00189141	0.993265	0.998866	CUFF.1648.1	Elf3_dup1	chr1	137150156	137155780	-	=	0.75	PA	Inter	0	0	0	0	0	NULL	NULL	NULL	NULL	0.0912139	0	0	-0.639302	0.08	-0.392816	0.364903	0.637576
#1-784	chr1	137155681	137155854	null	0	0.00189141	0.993265	0.998866	CUFF.1648.2	Elf3	chr1	137150156	137155780	-	=	0.291667	PA	Inter	0	0	0	0	0	NULL	NULL	NULL	NULL	0.0912139	0	0	-0.639302	0.08	-0.392816	0.364903	0.637576
#1-785	chr1	137179784	137180964	Rnpep	3	0.324845	0.158677	0.711543	-	NULL	NULL	NULL	NULL	NULL	NULL	NULL	-	PA	0	0	1	0	0	NULL	NULL	NULL	NULL	0.060122	0.150694	0	0.961997	0.141189	NULL	NULL	NULL
#1-786	chr1	137209876	137210632	Timm17a	3	0.0368349	0.868651	0.97446	CUFF.1638.1	Timm17a	chr1	137197862	137210465	-	=	1	PA	PA	0	0	0	0	0	NULL	NULL	NULL	NULL	0.0216667	0.0607937	0	0.511273	0.0883437	-0.726831	0.327687	0.60884
#1-787	chr1	137264921	137265396	null	0	-0.104381	0.64833	0.925272	-	NULL	NULL	NULL	NULL	NULL	NULL	NULL	-	Inter	0	0	0	0	0	NULL	NULL	NULL	NULL	0.0916842	0.0596907	0	-1.33436	0.102528	NULL	NULL	NULL
#1-788	chr1	137271013	137272053	Shisa4	3	0.0729312	0.743333	0.946149	-	NULL	NULL	NULL	NULL	NULL	NULL	NULL	-	PA	0	0	0	0	0	NULL	NULL	NULL	NULL	0.341211	0.125783	0	1.47617	0.143067	NULL	NULL	NULL
#1-789	chr1	137326292	137327447	Ipo9	3	0.325255	0.17349	0.719213	CUFF.1640.1	Ipo9	chr1	137278872	137327073	-	=	1	PA	PA	0	0	0	0	0	NULL	NULL	NULL	NULL	0.0804675	0.0621023	0	0.143309	0.0564476	0.00531299	0.991894	0.998683
#1-790	chr1	137406728	137407608	Nav1	1	-0.257921	0.256783	0.770183	CUFF.1647.1	Nav1	chr1	137355228	137481338	-	c	0.583333	Intra	PA	0	1	0	0	0	NULL	NULL	NULL	NULL	0.0772955	0.0465341	0	-0.472251	0.181937	-0.550952	0.170419	0.465614
#1-791	chr1	137481154	137482523	Nav1	3	-0.439495	0.0627128	0.617002	CUFF.1647.1	Nav1	chr1	137355228	137481338	-	c	0.583333	PA	PA	0	1	0	0	0	NULL	NULL	NULL	NULL	0.100033	0.0841841	0	0.0705823	0.110766	-0.550952	0.170419	0.465614
#1-792	chr1	137583899	137585277	Nav1	2	0.0170041	0.9393	0.987684	-	NULL	NULL	NULL	NULL	NULL	NULL	NULL	-	PA	0	0	1	0	0	NULL	NULL	NULL	NULL	0.0551989	0.0611819	0	-0.472251	0.119154	NULL	NULL	NULL
#1-793	chr1	137595565	137596169	null	0	0.0939742	0.673455	0.931141	-	NULL	NULL	NULL	NULL	NULL	NULL	NULL	-	Inter	0	0	0	0	0	NULL	NULL	NULL	NULL	0.0363907	0.0559859	0	0.206479	0.237258	NULL	NULL	NULL
#1-794	chr1	137625594	137626091	Csrp1	3	0.329706	0.155427	0.706722	CUFF.1644.1	Csrp1	chr1	137625785	137648802	+	=	1	PA	PA	0	1	0	0	0	NULL	NULL	NULL	NULL	0.0383721	0.0302413	0	-0.716072	0.142837	0.723778	0.133383	0.42831
#1-795	chr1	137662116	137663555	Phlda3	3	-0.164948	0.480495	0.875436	-	NULL	NULL	NULL	NULL	NULL	NULL	NULL	-	PA	0	0	1	0	0	NULL	NULL	NULL	NULL	0.206363	0.246922	0	-0.365342	0.166672	NULL	NULL	NULL
#1-796	chr1	137690306	137690592	null	0	-0.420217	0.0740017	0.632219	-	NULL	NULL	NULL	NULL	NULL	NULL	NULL	-	Inter	0	0	0	0	0	NULL	NULL	NULL	NULL	0.247378	0.179685	0	-0.444757	0.142591	NULL	NULL	NULL
#1-797	chr1	137714725	137715960	Lad1	3	0.0574181	0.798321	0.959095	-	NULL	NULL	NULL	NULL	NULL	NULL	NULL	-	PA	0	0	1	0	0	NULL	NULL	NULL	NULL	0.0800013	0.0824276	0	-0.659167	0.104887	NULL	NULL	NULL
#1-798	chr1	137815097	137816113	Pkp1	3	-0.219482	0.330388	0.809141	-	NULL	NULL	NULL	NULL	NULL	NULL	NULL	-	PA	0	0	1	0	0	NULL	NULL	NULL	NULL	0.02	0.031791	0	0.703736	0.0968269	NULL	NULL	NULL
#1-799	chr1	137904005	137904473	null	0	-0.377297	0.110163	0.666898	CUFF.1677.1	Tmem9	chr1	137904991	137931599	+	=	1	PA	Inter	0	0	0	0	0	NULL	NULL	NULL	NULL	0.0280198	0.0396774	-100	-100	0.116692	-1.09098	0.0959169	0.385666
#1-800	chr1	137914546	137914902	Tmem9	3	0.40096	0.106629	0.663322	CUFF.1677.1	Tmem9	chr1	137904991	137931599	+	=	1	Intra	PA	0	0	0	0	0	NULL	NULL	NULL	NULL	0	0.03	-100	-100	0.113769	-1.09098	0.0959169	0.385666
#1-800	chr1	137914546	137914902	Tmem9	3	0.40096	0.106629	0.663322	CUFF.1677.2	Tmem9_dup2	chr1	137914277	137931599	+	=	1	PA	PA	0	0	0	0	0	NULL	NULL	NULL	NULL	0	0.03	-100	-100	0.113769	0.641296	0.204694	0.500855
#1-800	chr1	137914546	137914902	Tmem9	3	0.40096	0.106629	0.663322	CUFF.1677.3	Tmem9_dup1	chr1	137914294	137931599	+	=	1	PA	PA	0	0	0	0	0	NULL	NULL	NULL	NULL	0	0.03	-100	-100	0.113769	0.641296	0.204694	0.500855
#1-801	chr1	137947075	137948340	null	0	-0.0495333	0.824095	0.964484	-	NULL	NULL	NULL	NULL	NULL	NULL	NULL	-	Inter	0	0	0	0	0	NULL	NULL	NULL	NULL	0.0418465	0.0913417	0	0.657812	0.12286	NULL	NULL	NULL
#1-802	chr1	138001869	138002503	Cacna1s	0	-0.0659664	0.78585	0.955782	-	NULL	NULL	NULL	NULL	NULL	NULL	NULL	-	Intra	0	0	0	0	0	NULL	NULL	NULL	NULL	0.853691	0.726656	0	-0.128521	1.01856	NULL	NULL	NULL
#1-803	chr1	138027694	138028844	Kif21b	3	-0.0675072	0.772015	0.953144	-	NULL	NULL	NULL	NULL	NULL	NULL	NULL	-	PA	0	0	0	0	0	NULL	NULL	NULL	NULL	0.0377412	0.0516075	0	0.467303	0.0799192	NULL	NULL	NULL
#1-804	chr1	138036724	138037219	Kif21b	0	-0.114914	0.617358	0.914728	-	NULL	NULL	NULL	NULL	NULL	NULL	NULL	-	Intra	0	0	1	0	0	NULL	NULL	NULL	NULL	0.0615152	0.0374522	0	-0.909909	0.120611	NULL	NULL	NULL
#1-805	chr1	138112343	138112987	5730559C18Rik	0	-0.107402	0.636534	0.919968	-	NULL	NULL	NULL	NULL	NULL	NULL	NULL	-	Intra	0	0	1	0	1	NULL	NULL	NULL	NULL	2.12422	1.45595	0	-0.420892	1.44132	NULL	NULL	NULL
#1-806	chr1	138121836	138122099	5730559C18Rik	0	-0.228977	0.313076	0.800064	-	NULL	NULL	NULL	NULL	NULL	NULL	NULL	-	Intra	0	0	0	0	1	NULL	NULL	NULL	NULL	1.79521	1.14316	0	-0.467461	1.25034	NULL	NULL	NULL
#1-807	chr1	138130480	138131288	5730559C18Rik	3	-0.0321493	0.900289	0.980256	-	NULL	NULL	NULL	NULL	NULL	NULL	NULL	-	PA	0	0	0	0	0	NULL	NULL	NULL	NULL	0.0820916	0.0942327	0	0.113878	0.102988	NULL	NULL	NULL
#1-808	chr1	138156021	138157668	Gpr25	2	-0.110741	0.655383	0.925672	CUFF.1669.1	Gpr25	chr1	138155886	138156950	-	c	1	PA	PA	0	0	0	0	0	NULL	NULL	NULL	NULL	0.199021	0.14186	0	0.226325	0.119623	-0.399632	0.496413	0.737224
#1-808	chr1	138156021	138157668	Gpr25	2	-0.110741	0.655383	0.925672	CUFF.1670.1	Gpr25	chr1	138155650	138155812	-	c	1	PA	PA	0	0	0	0	0	NULL	NULL	NULL	NULL	0.199021	0.14186	0	0.226325	0.119623	-0.399632	0.496413	0.737224
#1-809	chr1	138241751	138243292	Camsap1l1	3	-0.0703503	0.751631	0.947456	CUFF.1674.1	Camsap2	chr1	138192102	138242665	-	c	1	PA	PA	0	0	0	0	0	NULL	NULL	NULL	NULL	0.0488623	0.0584662	0	-0.0423638	0.131136	0.234322	0.5419	0.770039
#1-810	chr1	138311519	138312343	Ddx59	3	-0.392579	0.104462	0.663322	CUFF.1676.1	Ddx59	chr1	138311897	138336712	+	=	1	PA	PA	0	0	1	0	0	NULL	NULL	NULL	NULL	0.0465661	0.0667407	0	0.0644333	0.114847	-0.801713	0.100222	0.391868
#1-811	chr1	138362619	138363361	Kif14	1	-0.0328085	0.882508	0.976128	CUFF.1675.1	-	chr1	138362906	138363364	.	u	1	E	PA	0	0	1	0	0	NULL	NULL	NULL	NULL	0.036962	0.0320092	0	0.703736	0.0948336	NULL	NULL	NULL
#1-812	chr1	138502036	138502220	null	0	-0.619917	0.0129616	0.515848	-	NULL	NULL	NULL	NULL	NULL	NULL	NULL	-	Inter	0	0	0	0	1	NULL	NULL	NULL	NULL	1.95288	1.41918	0	-0.399153	1.18326	NULL	NULL	NULL
#1-813	chr1	138521034	138522689	Zfp281	3	-0.0623795	0.803707	0.960277	CUFF.1679.1	Zfp281_dup1	chr1	138521499	138524561	+	=	1	PA	PA	0	0	0	0	0	NULL	NULL	NULL	NULL	0.0889111	0.136936	0	0.697916	0.13089	-0.229692	0.713836	0.871327
#1-814	chr1	138567081	138567310	null	0	-0.205071	0.361793	0.826655	-	NULL	NULL	NULL	NULL	NULL	NULL	NULL	-	Inter	0	0	0	0	0	NULL	NULL	NULL	NULL	0.381659	0.35214	0	0.165712	0.560262	NULL	NULL	NULL
#1-815	chr1	138678286	138678608	null	0	0.0715971	0.763675	0.951248	-	NULL	NULL	NULL	NULL	NULL	NULL	NULL	-	Inter	0	0	0	0	0	NULL	NULL	NULL	NULL	0.525839	0.413882	0	-0.140311	0.484429	NULL	NULL	NULL
#1-816	chr1	138685665	138686259	null	1	-0.304732	0.184273	0.727519	-	NULL	NULL	NULL	NULL	NULL	NULL	NULL	-	Inter	0	0	0	0	0	NULL	NULL	NULL	NULL	1.21316	0.909428	0	-0.0765421	1.50508	NULL	NULL	NULL
#1-817	chr1	138843772	138844028	Nr5a2	0	-0.143497	0.521115	0.887794	CUFF.1709.1	Nr5a2_dup1	chr1	138739169	138850396	-	=	0.407407	Intra	Intra	0	0	0	0	0	NULL	NULL	NULL	NULL	0.05	0	0	-0.909909	0.0734927	0.27681	0.444178	0.701441
#1-817	chr1	138843772	138844028	Nr5a2	0	-0.143497	0.521115	0.887794	CUFF.1709.2	Nr5a2	chr1	138739169	138856806	-	=	0.5	Intra	Intra	0	0	0	0	0	NULL	NULL	NULL	NULL	0.05	0	0	-0.909909	0.0734927	-1.09878	0.0553917	0.352404
#1-818	chr1	138845144	138845990	Nr5a2	0	-0.143497	0.521115	0.887794	CUFF.1709.1	Nr5a2_dup1	chr1	138739169	138850396	-	=	0.407407	Intra	Intra	0	1	0	0	0	NULL	NULL	NULL	NULL	0.127561	0.156859	0	0.52846	0.09149	0.27681	0.444178	0.701441
#1-818	chr1	138845144	138845990	Nr5a2	0	-0.143497	0.521115	0.887794	CUFF.1709.2	Nr5a2	chr1	138739169	138856806	-	=	0.5	Intra	Intra	0	1	0	0	0	NULL	NULL	NULL	NULL	0.127561	0.156859	0	0.52846	0.09149	-1.09878	0.0553917	0.352404
#1-819	chr1	138848747	138849825	Nr5a2	0	0.406964	0.0829708	0.640983	CUFF.1709.1	Nr5a2_dup1	chr1	138739169	138850396	-	=	0.407407	PA	Intra	0	0	1	0	0	NULL	NULL	NULL	NULL	0.0298385	0.0324435	0	-0.107578	0.1376	0.27681	0.444178	0.701441
#1-819	chr1	138848747	138849825	Nr5a2	0	0.406964	0.0829708	0.640983	CUFF.1709.2	Nr5a2	chr1	138739169	138856806	-	=	0.5	Intra	Intra	0	0	1	0	0	NULL	NULL	NULL	NULL	0.0298385	0.0324435	0	-0.107578	0.1376	-1.09878	0.0553917	0.352404
#1-819	chr1	138848747	138849825	Nr5a2	0	0.406964	0.0829708	0.640983	CUFF.1715.1	Nr5a2	chr1	138849165	138849690	.	i	0.5	PA	Intra	0	0	1	0	0	NULL	NULL	NULL	NULL	0.0298385	0.0324435	0	-0.107578	0.1376	NULL	NULL	NULL
#1-820	chr1	139322415	139322604	null	0	-0.651543	0.0131288	0.515848	-	NULL	NULL	NULL	NULL	NULL	NULL	NULL	-	Inter	0	0	0	0	1	NULL	NULL	NULL	NULL	0.869418	0.715397	0	-0.309515	0.205767	NULL	NULL	NULL
#1-821	chr1	140515605	140516538	Nek7	3	0.448846	0.071037	0.628606	CUFF.1701.1	Nek7	chr1	140382743	140516323	-	=	0.541667	PA	PA	0	0	1	0	0	NULL	NULL	NULL	NULL	0	0	-100	-100	0.0901527	0.708538	0.178024	0.473617
#1-822	chr1	140728016	140728235	Lhx9	0	-0.179478	0.426493	0.85458	-	NULL	NULL	NULL	NULL	NULL	NULL	NULL	-	Intra	0	0	0	0	0	NULL	NULL	NULL	NULL	0.0642466	0.0357534	0	-0.107578	0.215342	NULL	NULL	NULL
#1-823	chr1	140734908	140735248	Lhx9	0	-0.260262	0.308871	0.79852	-	NULL	NULL	NULL	NULL	NULL	NULL	NULL	-	Intra	0	0	0	0	0	NULL	NULL	NULL	NULL	0.0897059	0.231176	0	1.53995	0.118996	NULL	NULL	NULL
#1-824	chr1	140736476	140736827	Lhx9	0	-0.260262	0.308871	0.79852	-	NULL	NULL	NULL	NULL	NULL	NULL	NULL	-	Intra	0	0	0	0	1	NULL	NULL	NULL	NULL	0.0559544	0.12735	0	0.125245	0.161987	NULL	NULL	NULL
#1-825	chr1	140738059	140738628	Lhx9	0	-0.260262	0.308871	0.79852	-	NULL	NULL	NULL	NULL	NULL	NULL	NULL	-	Intra	0	0	0	0	0	NULL	NULL	NULL	NULL	0.0786819	0.0905272	0	0.0409209	0.091433	NULL	NULL	NULL
#1-826	chr1	140740069	140740523	Lhx9	0	-0.260262	0.308871	0.79852	-	NULL	NULL	NULL	NULL	NULL	NULL	NULL	-	Intra	0	0	0	0	0	NULL	NULL	NULL	NULL	0.106035	0.106667	0	0.319082	0.137141	NULL	NULL	NULL
#1-827	chr1	140744636	140745687	Lhx9	1	0.518688	0.0320309	0.562676	-	NULL	NULL	NULL	NULL	NULL	NULL	NULL	-	PA	0	0	0	0	0	NULL	NULL	NULL	NULL	0.0309676	0.0485241	0	0.535381	0.159664	NULL	NULL	NULL
#1-828	chr1	140753077	140753541	2310009B15Rik	3	-0.548836	0.0661709	0.622883	CUFF.1703.1	2310009B15Rik	chr1	140748674	140753414	-	=	1	PA	PA	0	0	0	0	0	NULL	NULL	NULL	NULL	0.02	0.0460773	-100	-100	0.0241239	-1.11462	0.195725	0.491598
#1-829	chr1	140859636	140860885	Dennd1b	3	-0.46189	0.076059	0.634378	-	NULL	NULL	NULL	NULL	NULL	NULL	NULL	-	PA	0	0	1	0	0	NULL	NULL	NULL	NULL	0.0351773	0.0475554	0	-0.107578	0.0872506	NULL	NULL	NULL
#1-830	chr1	141318263	141319433	Zbtb41	3	0.0402753	0.860224	0.972829	CUFF.1711.1	Zbtb41	chr1	141318957	141345907	+	=	1	PA	PA	0	0	1	0	0	NULL	NULL	NULL	NULL	0.0843987	0.191752	0	1.10661	0.141316	0.12864	0.744935	0.887601
#1-831	chr1	141351112	141352138	Aspm	3	0.0902389	0.692823	0.933902	CUFF.1710.1	Aspm	chr1	141351339	141379204	+	j	1	PA	PA	0	0	0	0	0	NULL	NULL	NULL	NULL	0.0407727	0.047783	0	1.36401	0.0827089	0.438751	0.261891	0.553552
#1-832	chr1	142142168	142142678	null	0	-0.0466774	0.836773	0.967647	-	NULL	NULL	NULL	NULL	NULL	NULL	NULL	-	Inter	0	0	0	0	0	NULL	NULL	NULL	NULL	0.0730784	0.0565753	0	-0.433951	0.156154	NULL	NULL	NULL
#1-833	chr1	145549186	145550618	Cdc73	3	-0.178144	0.426595	0.85458	CUFF.1738.1	Cdc73	chr1	145455020	145549949	-	=	1	PA	PA	0	0	0	0	0	NULL	NULL	NULL	NULL	0.062774	0.0792966	0	0.655638	0.0813237	-0.104277	0.779123	0.904229
#1-834	chr1	145586344	145587304	Glrx2	3	0.0241813	0.914408	0.983539	CUFF.1737.1	Glrx2_dup1	chr1	145586703	145593900	+	=	1	PA	PA	0	0	1	0	0	NULL	NULL	NULL	NULL	0.0395657	0.03	0	-0.2701	0.0809147	0.414261	0.288676	0.576775
#1-835	chr1	145623527	145625190	Trove2	3	-0.140832	0.565883	0.900062	CUFF.1746.1	Trove2	chr1	145612566	145624151	-	c	1	PA	PA	0	0	1	0	0	NULL	NULL	NULL	NULL	0.0338228	0.0566215	0	-0.0456065	0.0900594	-0.199516	0.586618	0.796404
#1-835	chr1	145623527	145625190	Trove2	3	-0.140832	0.565883	0.900062	CUFF.1766.1	Uchl5	chr1	145624341	145654137	+	=	0.75	PA	PA	0	0	1	0	0	NULL	NULL	NULL	NULL	0.0338228	0.0566215	0	-0.0456065	0.0900594	-0.199516	0.586618	0.796404
#1-835	chr1	145623527	145625190	Trove2	3	-0.140832	0.565883	0.900062	CUFF.1766.2	Uchl5_dup1	chr1	145624341	145654137	+	=	0.5	PA	PA	0	0	1	0	0	NULL	NULL	NULL	NULL	0.0338228	0.0566215	0	-0.0456065	0.0900594	-0.199516	0.586618	0.796404
#1-836	chr1	145851053	145851712	Rgs2	3	0.230456	0.336155	0.811702	CUFF.1748.1	Rgs2	chr1	145846742	145851592	-	=	1	PA	PA	0	0	0	0	0	NULL	NULL	NULL	NULL	0.0478151	0.0804167	-100	-100	0.0421518	0.144964	0.722879	0.876822
#1-837	chr1	146800945	146801121	null	0	-0.19458	0.425925	0.854262	-	NULL	NULL	NULL	NULL	NULL	NULL	NULL	-	Inter	0	0	0	0	1	NULL	NULL	NULL	NULL	1.24085	0.877216	0	-0.468364	0.86375	NULL	NULL	NULL
#1-838	chr1	148344495	148344711	Fam5c	0	0.231559	0.312128	0.800064	-	NULL	NULL	NULL	NULL	NULL	NULL	NULL	-	Intra	0	0	0	0	0	NULL	NULL	NULL	NULL	0.0854167	0.0819444	0	0.206479	0.10412	NULL	NULL	NULL
#1-839	chr1	148344996	148345269	Fam5c	0	0.231559	0.312128	0.800064	-	NULL	NULL	NULL	NULL	NULL	NULL	NULL	-	Intra	0	0	0	0	0	NULL	NULL	NULL	NULL	0.0203297	0.0646154	0	0.0644333	0.12091	NULL	NULL	NULL
#1-840	chr1	148572027	148572196	Fam5c	0	0.0319092	0.886826	0.977305	-	NULL	NULL	NULL	NULL	NULL	NULL	NULL	-	Intra	0	0	0	0	0	NULL	NULL	NULL	NULL	0.0569822	0	-100	-100	0.0672781	NULL	NULL	NULL
#1-841	chr1	151704514	151704692	Pla2g4a	0	-0.132915	0.553013	0.898122	-	NULL	NULL	NULL	NULL	NULL	NULL	NULL	-	Intra	0	0	0	0	1	NULL	NULL	NULL	NULL	0.841236	1.08483	0	0.571146	0.856742	NULL	NULL	NULL
#1-842	chr1	151946766	151947451	Ptgs2	3	-0.217898	0.342271	0.815026	-	NULL	NULL	NULL	NULL	NULL	NULL	NULL	-	PA	0	0	1	0	0	NULL	NULL	NULL	NULL	0.0279512	0.0314845	0	0.206479	0.110817	NULL	NULL	NULL
#1-843	chr1	152239809	152240999	BC003331	3	-0.17247	0.508229	0.883637	CUFF.1788.1	BC003331	chr1	152208549	152240160	-	=	0	PA	PA	0	0	1	0	0	NULL	NULL	NULL	NULL	0.0501855	0.0480079	0	0.0868257	0.127039	-0.502297	0.453502	0.708575
#1-843	chr1	152239809	152240999	BC003331	3	-0.17247	0.508229	0.883637	CUFF.1791.1	Tpr	chr1	152239949	152297225	+	=	1	PA	PA	0	0	1	0	0	NULL	NULL	NULL	NULL	0.0501855	0.0480079	0	0.0868257	0.127039	-0.502297	0.453502	0.708575
#1-844	chr1	152840326	152840923	Hmcn1	3	-0.106035	0.638731	0.921366	-	NULL	NULL	NULL	NULL	NULL	NULL	NULL	-	PA	0	0	1	0	0	NULL	NULL	NULL	NULL	0.0636335	0.0630258	0	0.608494	0.158049	NULL	NULL	NULL
#1-845	chr1	153191112	153192609	Ivns1abp	3	-0.219099	0.344557	0.815679	CUFF.1810.1	Ivns1abp_dup1	chr1	153191574	153210979	+	=	0.333333	PA	PA	0	0	1	0	0	NULL	NULL	NULL	NULL	0.0367768	0.080769	0	-0.383158	0.125305	-1.09482	0.0540725	0.35181
#1-845	chr1	153191112	153192609	Ivns1abp	3	-0.219099	0.344557	0.815679	CUFF.1810.2	Ivns1abp	chr1	153191574	153203680	+	j	0.666667	PA	PA	0	0	1	0	0	NULL	NULL	NULL	NULL	0.0367768	0.080769	0	-0.383158	0.125305	-1.09482	0.0540725	0.35181
#1-845	chr1	153191112	153192609	Ivns1abp	3	-0.219099	0.344557	0.815679	CUFF.1810.3	Ivns1abp	chr1	153191574	153210979	+	=	0.5	PA	PA	0	0	1	0	0	NULL	NULL	NULL	NULL	0.0367768	0.080769	0	-0.383158	0.125305	-1.09482	0.0540725	0.35181
#1-845	chr1	153191112	153192609	Ivns1abp	3	-0.219099	0.344557	0.815679	CUFF.1810.4	Ivns1abp	chr1	153191574	153210979	+	j	0.633333	PA	PA	0	0	1	0	0	NULL	NULL	NULL	NULL	0.0367768	0.080769	0	-0.383158	0.125305	-1.09482	0.0540725	0.35181
#1-846	chr1	153275079	153276294	1200016B10Rik	3	0.170719	0.447245	0.863629	CUFF.1800.1	1200016B10Rik	chr1	153214864	153275890	-	=	1	PA	PA	0	0	0	0	0	NULL	NULL	NULL	NULL	0.0516381	0.0505736	0	1.01917	0.0846016	0.57019	0.239364	0.533096
#1-846	chr1	153275079	153276294	1200016B10Rik	3	0.170719	0.447245	0.863629	CUFF.1801.1	1190005F20Rik	chr1	153275429	153305285	+	=	1	PA	PA	0	0	0	0	0	NULL	NULL	NULL	NULL	0.0516381	0.0505736	0	1.01917	0.0846016	0.57019	0.239364	0.533096
#1-847	chr1	153347154	153348442	Rnf2	3	0.146076	0.514508	0.88556	CUFF.1793.1	Rnf2	chr1	153316546	153348224	-	=	1	PA	PA	0	0	1	0	0	NULL	NULL	NULL	NULL	0.035598	0.0573214	0	-1.33436	0.0407166	-0.101183	0.787549	0.908355
#1-848	chr1	153407757	153407926	null	0	0.190086	0.414661	0.85193	-	NULL	NULL	NULL	NULL	NULL	NULL	NULL	-	Inter	0	0	0	0	0	NULL	NULL	NULL	NULL	0.997101	1.20101	0	0.346358	0.678047	NULL	NULL	NULL
#1-849	chr1	153418283	153418981	Fam129a	3	-0.00851792	0.973656	0.994271	-	NULL	NULL	NULL	NULL	NULL	NULL	NULL	-	PA	0	0	0	0	0	NULL	NULL	NULL	NULL	0.0370611	0.0358407	0	0.301721	0.118376	NULL	NULL	NULL
#1-850	chr1	153602068	153603208	Edem3	3	0.46331	0.0568917	0.611809	CUFF.1796.1	Edem3	chr1	153602408	153668385	+	=	1	PA	PA	0	0	1	0	0	NULL	NULL	NULL	NULL	0.0776182	0.0768899	0	-0.178207	0.0828031	0.808356	0.133811	0.428611
#1-851	chr1	153936738	153938381	1700025G04Rik	3	0.197262	0.379975	0.836589	CUFF.1805.1	1700025G04Rik	chr1	153737862	153937446	-	=	0.5	PA	PA	0	0	1	0	0	NULL	NULL	NULL	NULL	0.0651693	0.0673338	0	0.283496	0.0690952	0.411095	0.314865	0.59718
#1-852	chr1	154122148	154122374	null	0	-0.153371	0.494726	0.879512	-	NULL	NULL	NULL	NULL	NULL	NULL	NULL	-	Inter	0	0	0	0	1	NULL	NULL	NULL	NULL	2.63319	2.65938	0	-0.0285204	1.4	NULL	NULL	NULL
#1-853	chr1	154233321	154234001	Tsen15	3	0.184734	0.410157	0.849473	-	NULL	NULL	NULL	NULL	NULL	NULL	NULL	-	PA	0	0	1	0	0	NULL	NULL	NULL	NULL	0.02	0.0490147	0	0.395852	0.104133	NULL	NULL	NULL
#1-854	chr1	154246932	154247827	Glt25d2	3	-0.223029	0.336797	0.812318	-	NULL	NULL	NULL	NULL	NULL	NULL	NULL	-	PA	0	1	0	0	0	NULL	NULL	NULL	NULL	0.0351134	0.0539677	0	0.196696	0.115069	NULL	NULL	NULL
#1-855	chr1	154471696	154472770	Rgl1	3	-0.429126	0.0717969	0.631971	-	NULL	NULL	NULL	NULL	NULL	NULL	NULL	-	PA	0	0	0	0	0	NULL	NULL	NULL	NULL	0.062463	0.0480511	0	-0.855053	0.11967	NULL	NULL	NULL
#1-856	chr1	154577959	154578114	Rgl1	0	0.0442351	0.845695	0.970646	-	NULL	NULL	NULL	NULL	NULL	NULL	NULL	-	Intra	0	0	0	0	0	NULL	NULL	NULL	NULL	0.727806	0.618258	0	-0.54685	0.360774	NULL	NULL	NULL
#1-857	chr1	154613033	154614402	Rgl1	3	-0.0459556	0.836192	0.967409	CUFF.1827.1	Arpc5	chr1	154613656	154622738	+	=	1	PA	PA	0	0	1	0	0	NULL	NULL	NULL	NULL	0.0243053	0.0777917	0	0.705111	0.087292	0.0850474	0.808663	0.918339
#1-858	chr1	154748863	154751234	Smg7	3	0.574755	0.0196056	0.530958	CUFF.1841.1	Smg7_dup1	chr1	154684131	154750379	-	=	0.888889	PA	PA	0	0	0	0	0	NULL	NULL	NULL	NULL	0.101637	0.0925928	0	0.425295	0.0905892	1.12794	0.0362755	0.347902
#1-858	chr1	154748863	154751234	Smg7	3	0.574755	0.0196056	0.530958	CUFF.1841.4	Smg7_dup1	chr1	154684131	154749906	-	j	1	PA	PA	0	0	0	0	0	NULL	NULL	NULL	NULL	0.101637	0.0925928	0	0.425295	0.0905892	1.12794	0.0362755	0.347902
#1-858	chr1	154748863	154751234	Smg7	3	0.574755	0.0196056	0.530958	CUFF.1841.6	Smg7_dup1	chr1	154684131	154749906	-	j	1	PA	PA	0	0	0	0	0	NULL	NULL	NULL	NULL	0.101637	0.0925928	0	0.425295	0.0905892	1.12794	0.0362755	0.347902
#1-859	chr1	154751816	154751988	null	0	0.574755	0.0196056	0.530958	-	NULL	NULL	NULL	NULL	NULL	NULL	NULL	-	Inter	0	0	0	0	0	NULL	NULL	NULL	NULL	0.0874419	0.219942	-100	-100	0.170988	NULL	NULL	NULL
#1-860	chr1	154801941	154803587	Nmnat2	3	-0.191705	0.422702	0.85329	-	NULL	NULL	NULL	NULL	NULL	NULL	NULL	-	PA	0	0	1	0	0	NULL	NULL	NULL	NULL	0.100721	0.136599	0	0.610289	0.106181	NULL	NULL	NULL
#1-861	chr1	154918833	154919006	Nmnat2	0	-0.272509	0.23521	0.761449	-	NULL	NULL	NULL	NULL	NULL	NULL	NULL	-	Intra	0	0	0	0	0	NULL	NULL	NULL	NULL	0.646358	0.747283	0	-0.923864	0.388381	NULL	NULL	NULL
#1-862	chr1	155032900	155033597	Lamc2	3	-0.534456	0.049929	0.596708	CUFF.1820.1	Lamc2	chr1	154969833	155033389	-	=	1	PA	PA	0	0	1	0	0	NULL	NULL	NULL	NULL	0.0470014	0.0808	0	0.13277	0.146669	-1.65362	0.0742884	0.36572
#1-863	chr1	155179024	155180774	Lamc1	3	-0.0644704	0.778754	0.954825	CUFF.1825.1	Lamc1	chr1	155065454	155180195	-	=	1	PA	PA	0	0	1	0	0	NULL	NULL	NULL	NULL	0.145678	0.143463	0	-0.0954306	0.0724968	-0.0630941	0.866943	0.946632
#1-864	chr1	155272009	155272770	1700012A16Rik	3	-0.113115	0.629114	0.917479	CUFF.1833.1	1700012A16Rik	chr1	155272280	155299694	+	=	1	PA	PA	0	0	0	0	0	NULL	NULL	NULL	NULL	0.155916	0.103796	0	0.608494	0.11319	-0.155278	0.730216	0.880244
#1-865	chr1	155333912	155335025	Dhx9	3	0.52509	0.0372302	0.573862	CUFF.1834.1	Dhx9	chr1	155302949	155334791	-	=	1	PA	PA	0	0	1	0	0	NULL	NULL	NULL	NULL	0.0373103	0.0682004	0	0.226325	0.0859721	0.825358	0.174937	0.470909
#1-866	chr1	155396615	155396991	Npl	3	0.0286958	0.905514	0.981042	CUFF.1835.1	-	chr1	155397798	155397828	.	u	1	E	PA	0	0	0	0	0	NULL	NULL	NULL	NULL	0.135755	0.0990957	0	0.206479	0.0784354	NULL	NULL	NULL
#1-867	chr1	155499987	155500383	Rgs8	3	-0.397552	0.164877	0.715359	-	NULL	NULL	NULL	NULL	NULL	NULL	NULL	-	PA	0	0	0	0	0	NULL	NULL	NULL	NULL	0.0609202	0.094697	0	0.760102	0.117433	NULL	NULL	NULL
#1-868	chr1	155587293	155587734	Rgs16	3	0.043179	0.846821	0.970773	-	NULL	NULL	NULL	NULL	NULL	NULL	NULL	-	PA	0	0	1	0	0	NULL	NULL	NULL	NULL	0.112245	0.0894558	0	-0.659167	0.0868699	NULL	NULL	NULL
#1-869	chr1	155746793	155748137	Glul	3	-0.212643	0.372598	0.834386	CUFF.1836.1	Glul	chr1	155747057	155756272	+	=	1	PA	PA	0	0	1	0	0	NULL	NULL	NULL	NULL	0.040498	0	0	-1.28481	0.121821	-0.30908	0.474199	0.722189
#1-870	chr1	155881235	155881387	null	0	-0.513249	0.0339286	0.56394	-	NULL	NULL	NULL	NULL	NULL	NULL	NULL	-	Inter	0	0	0	0	1	NULL	NULL	NULL	NULL	0.511974	0.528224	0	0.0567373	0.161579	NULL	NULL	NULL
#1-871	chr1	156051793	156052784	AC118263.8-1	0	-0.196597	0.382951	0.838683	-	NULL	NULL	NULL	NULL	NULL	NULL	NULL	-	Intra	0	0	0	0	0	NULL	NULL	NULL	NULL	0.0821292	0.0722301	0	0.210769	0.164512	NULL	NULL	NULL
#1-872	chr1	156245511	156246007	Cacna1e	0	-0.539512	0.0285719	0.55282	-	NULL	NULL	NULL	NULL	NULL	NULL	NULL	-	Intra	0	0	0	0	1	NULL	NULL	NULL	NULL	1.61585	1.51986	0	-0.0621217	1.02413	NULL	NULL	NULL
#1-873	chr1	156572788	156573101	Cacna1e	3	-0.264479	0.249362	0.768322	-	NULL	NULL	NULL	NULL	NULL	NULL	NULL	-	PA	0	0	0	0	0	NULL	NULL	NULL	NULL	0.511693	0.55607	0	0.376066	0.300614	NULL	NULL	NULL
#1-874	chr1	156573564	156574428	null	0	-0.264479	0.249362	0.768322	-	NULL	NULL	NULL	NULL	NULL	NULL	NULL	-	Inter	0	0	0	0	0	NULL	NULL	NULL	NULL	0.0367261	0.0793151	0	-0.716072	0.164728	NULL	NULL	NULL
#1-875	chr1	156646323	156646822	null	0	-0.182789	0.468443	0.872996	-	NULL	NULL	NULL	NULL	NULL	NULL	NULL	-	Inter	0	0	0	0	0	NULL	NULL	NULL	NULL	1.24776	1.0405	0	-0.100707	1.52859	NULL	NULL	NULL
#1-876	chr1	156731452	156731871	null	0	0.379185	0.10431	0.663322	-	NULL	NULL	NULL	NULL	NULL	NULL	NULL	-	Inter	0	0	0	0	1	NULL	NULL	NULL	NULL	0.141599	0.103246	0	-0.275652	0.127603	NULL	NULL	NULL
#1-877	chr1	156876284	156876553	null	0	-0.28386	0.300892	0.793132	-	NULL	NULL	NULL	NULL	NULL	NULL	NULL	-	Inter	0	0	0	0	0	NULL	NULL	NULL	NULL	0.658625	0.530558	0	-0.201726	0.199746	NULL	NULL	NULL
#1-878	chr1	156906792	156907017	null	0	-0.047553	0.83696	0.967647	-	NULL	NULL	NULL	NULL	NULL	NULL	NULL	-	Inter	0	0	0	0	0	NULL	NULL	NULL	NULL	0.763644	0.673333	0	0.388187	0.337378	NULL	NULL	NULL
#1-879	chr1	156930077	156931191	null	1	-0.249735	0.355856	0.823023	-	NULL	NULL	NULL	NULL	NULL	NULL	NULL	-	Inter	0	0	0	0	0	NULL	NULL	NULL	NULL	0.0607414	0.041045	0	-1.15728	0.092432	NULL	NULL	NULL
#1-880	chr1	156945114	156946986	Ier5	3	-0.100439	0.651948	0.925672	-	NULL	NULL	NULL	NULL	NULL	NULL	NULL	-	PA	0	0	1	0	0	NULL	NULL	NULL	NULL	0.0363007	0.0701439	0	2.13941	0.099617	NULL	NULL	NULL
#1-881	chr1	157005603	157006549	Stx6	3	-0.256279	0.258578	0.771076	CUFF.1852.1	Stx6	chr1	157005844	157050905	+	=	1	PA	PA	0	0	1	0	0	NULL	NULL	NULL	NULL	0.0428436	0.052037	0	-0.433951	0.0896472	-0.375	0.320574	0.601719
#1-882	chr1	157091111	157092274	null	0	-0.562046	0.0281908	0.551048	-	NULL	NULL	NULL	NULL	NULL	NULL	NULL	-	Inter	0	1	0	0	0	NULL	NULL	NULL	NULL	0.100841	0.0408955	0	1.10661	0.0949339	NULL	NULL	NULL
#1-883	chr1	157263819	157264799	Xpr1	3	0.167064	0.455343	0.868254	CUFF.1864.1	Xpr1	chr1	157122765	157264544	-	=	1	PA	PA	0	0	1	0	0	NULL	NULL	NULL	NULL	0.0225221	0.0430814	-100	-100	0.0512633	-0.109259	0.798527	0.914565
#1-884	chr1	157404924	157405962	Acbd6	3	0.427386	0.076131	0.634378	CUFF.1881.1	Acbd6_dup2	chr1	157405202	157434956	+	=	1	PA	PA	0	0	1	0	0	NULL	NULL	NULL	NULL	0.179761	0.292994	0	1.02797	0.187936	0.425783	0.309178	0.592245
#1-884	chr1	157404924	157405962	Acbd6	3	0.427386	0.076131	0.634378	CUFF.1881.2	Acbd6_dup1	chr1	157405202	157534515	+	=	1	PA	PA	0	0	1	0	0	NULL	NULL	NULL	NULL	0.179761	0.292994	0	1.02797	0.187936	0.425783	0.309178	0.592245
#1-884	chr1	157404924	157405962	Acbd6	3	0.427386	0.076131	0.634378	CUFF.1881.3	Acbd6	chr1	157405202	157419413	+	=	1	PA	PA	0	0	1	0	0	NULL	NULL	NULL	NULL	0.179761	0.292994	0	1.02797	0.187936	0.425783	0.309178	0.592245
#1-885	chr1	157583420	157585404	Lhx4	0	0.122408	0.582661	0.903478	-	NULL	NULL	NULL	NULL	NULL	NULL	NULL	-	Intra	0	0	0	0	0	NULL	NULL	NULL	NULL	0.04609	0.0419445	0	0.577666	0.130824	NULL	NULL	NULL
#1-886	chr1	157587648	157590513	Lhx4	3	0.0697148	0.754559	0.94849	-	NULL	NULL	NULL	NULL	NULL	NULL	NULL	-	PA	0	0	1	0	0	NULL	NULL	NULL	NULL	0.0425487	0.0577312	0	0.626792	0.11724	NULL	NULL	NULL
#1-887	chr1	157659362	157660598	Qsox1	3	0.0549612	0.804335	0.960277	CUFF.1874.1	Qsox1	chr1	157625112	157660164	-	=	1	PA	PA	0	0	0	0	0	NULL	NULL	NULL	NULL	0.0551848	0.0464181	0	-0.676318	0.0825214	0.185546	0.606348	0.808138
#1-887	chr1	157659362	157660598	Qsox1	3	0.0549612	0.804335	0.960277	CUFF.1874.2	Qsox1_dup1	chr1	157625112	157660164	-	=	0.583333	PA	PA	0	0	0	0	0	NULL	NULL	NULL	NULL	0.0551848	0.0464181	0	-0.676318	0.0825214	0.185546	0.606348	0.808138
#1-888	chr1	157819674	157820934	Cep350	3	0.232161	0.305183	0.796019	CUFF.1869.1	Cep350	chr1	157693692	157820410	-	=	0.65	PA	PA	0	0	0	0	0	NULL	NULL	NULL	NULL	0.0318176	0.0413862	-100	-100	0.0936126	0.14097	0.690337	0.858218
#1-889	chr1	157882516	157883809	Tor1aip1	3	0.0776507	0.726824	0.941215	CUFF.1885.1	Tor1aip1_dup2	chr1	157851824	157883542	-	=	1	PA	PA	0	0	1	0	0	NULL	NULL	NULL	NULL	0.0579045	0.0300463	0	-0.909909	0.103536	-0.19756	0.599754	0.804937
#1-889	chr1	157882516	157883809	Tor1aip1	3	0.0776507	0.726824	0.941215	CUFF.1885.2	Tor1aip1_dup1	chr1	157851824	157881850	-	=	1	PA	PA	0	0	1	0	0	NULL	NULL	NULL	NULL	0.0579045	0.0300463	0	-0.909909	0.103536	-0.19756	0.599754	0.804937
#1-889	chr1	157882516	157883809	Tor1aip1	3	0.0776507	0.726824	0.941215	CUFF.1886.1	Tor1aip2_dup1	chr1	157882459	157899878	+	=	1	PA	PA	0	0	1	0	0	NULL	NULL	NULL	NULL	0.0579045	0.0300463	0	-0.909909	0.103536	-0.19756	0.599754	0.804937
#1-890	chr1	157887913	157888171	Tor1aip2	3	-0.846474	0.00213037	0.447941	CUFF.1886.1	Tor1aip2_dup1	chr1	157882459	157899878	+	=	1	Intra	PA	0	0	0	0	0	NULL	NULL	NULL	NULL	0.0311628	0.0918605	0	1.42118	0.11941	-0.19756	0.599754	0.804937
#1-891	chr1	158134448	158135417	Fam163a	3	-0.533468	0.0351816	0.57002	-	NULL	NULL	NULL	NULL	NULL	NULL	NULL	-	PA	0	0	1	0	0	NULL	NULL	NULL	NULL	0.0711352	0.0380608	0	-0.789438	0.0895059	NULL	NULL	NULL
#1-892	chr1	158232918	158233962	Tdrd5	3	0.205076	0.408607	0.848955	CUFF.1875.1	Tdrd5	chr1	158185031	158234398	-	=	1	PA	PA	0	0	1	0	0	NULL	NULL	NULL	NULL	0.155601	0.0953888	0	1.01917	0.134575	0.0734416	0.895975	0.95805
#1-893	chr1	158240848	158241358	Nphs2	3	-0.0156302	0.943931	0.988442	-	NULL	NULL	NULL	NULL	NULL	NULL	NULL	-	PA	0	0	0	0	0	NULL	NULL	NULL	NULL	0.235474	0.131196	0	-0.4283	0.213204	NULL	NULL	NULL
#1-894	chr1	158350737	158351293	null	0	0.268476	0.265359	0.774807	-	NULL	NULL	NULL	NULL	NULL	NULL	NULL	-	Inter	0	0	1	0	0	NULL	NULL	NULL	NULL	0.0275285	0.0352941	0	-0.402015	0.106876	NULL	NULL	NULL
#1-895	chr1	158403980	158404682	Soat1	3	0.234025	0.307212	0.796978	CUFF.1893.1	Soat1	chr1	158358644	158404426	-	=	1	PA	PA	0	0	0	0	0	NULL	NULL	NULL	NULL	0.02	0.03	0	0.703736	0.0837556	-0.0612995	0.863329	0.944903
#1-896	chr1	158488416	158489753	Abl2	3	0.0752754	0.752783	0.947897	CUFF.1912.1	Abl2_dup1	chr1	158488677	158580087	+	=	0.5	PA	PA	0	0	1	0	0	NULL	NULL	NULL	NULL	0.0422327	0.0580068	0	1.93788	0.0713074	0.0913955	0.811029	0.919382
#1-896	chr1	158488416	158489753	Abl2	3	0.0752754	0.752783	0.947897	CUFF.1912.2	Abl2	chr1	158488677	158580087	+	=	0.3125	PA	PA	0	0	1	0	0	NULL	NULL	NULL	NULL	0.0422327	0.0580068	0	1.93788	0.0713074	0.0913955	0.811029	0.919382
#1-897	chr1	158597370	158597632	Tor3a	0	-0.36434	0.134647	0.691201	CUFF.1895.1	Tor3a	chr1	158585214	158596733	-	c	1	PA	Intra	0	0	0	0	0	NULL	NULL	NULL	NULL	1.20729	1.08855	0	-0.137227	0.62523	-0.318541	0.521826	0.754552
#1-898	chr1	158603631	158604863	Tor3a	3	-0.390294	0.106912	0.663322	-	NULL	NULL	NULL	NULL	NULL	NULL	NULL	-	PA	0	0	1	0	0	NULL	NULL	NULL	NULL	0.102338	0.0891601	0	-0.449532	0.131958	NULL	NULL	NULL
#1-899	chr1	158648428	158649615	Fam20b	3	0.0952304	0.668616	0.929067	CUFF.1897.1	Fam20b	chr1	158608723	158649202	-	=	0.5	PA	PA	0	0	1	0	0	NULL	NULL	NULL	NULL	0.043881	0.048703	0	0.125245	0.0866106	-0.236182	0.511333	0.747047
#1-899	chr1	158648428	158649615	Fam20b	3	0.0952304	0.668616	0.929067	CUFF.1901.1	Fam20b	chr1	158648463	158648813	.	i	1	PA	PA	0	0	1	0	0	NULL	NULL	NULL	NULL	0.043881	0.048703	0	0.125245	0.0866106	NULL	NULL	NULL
#1-900	chr1	158678623	158678813	null	0	-0.231288	0.317396	0.802984	-	NULL	NULL	NULL	NULL	NULL	NULL	NULL	-	Inter	0	1	0	0	1	NULL	NULL	NULL	NULL	1.11884	0.940842	0	-0.240736	1.098	NULL	NULL	NULL
#1-901	chr1	158682465	158682703	null	0	0.0548398	0.804954	0.960277	-	NULL	NULL	NULL	NULL	NULL	NULL	NULL	-	Inter	0	0	0	0	0	NULL	NULL	NULL	NULL	0.129095	0.139664	0	1.17468	0.16895	NULL	NULL	NULL
#1-902	chr1	158868841	158870360	Ralgps2	3	0.430396	0.079424	0.639874	CUFF.1902.1	-	chr1	158869880	158870240	.	u	1	PA	PA	0	0	0	0	0	NULL	NULL	NULL	NULL	0.0953863	0.0802643	0	-1.16674	0.0772429	NULL	NULL	NULL
#1-902	chr1	158868841	158870360	Ralgps2	3	0.430396	0.079424	0.639874	CUFF.1922.1	Ralgps2	chr1	158734355	158869486	-	j	1	PA	PA	0	0	0	0	0	NULL	NULL	NULL	NULL	0.0953863	0.0802643	0	-1.16674	0.0772429	0.931815	0.0504487	0.34996
#1-902	chr1	158868841	158870360	Ralgps2	3	0.430396	0.079424	0.639874	CUFF.1922.2	Ralgps2	chr1	158734355	158869739	-	=	1	PA	PA	0	0	0	0	0	NULL	NULL	NULL	NULL	0.0953863	0.0802643	0	-1.16674	0.0772429	0.931815	0.0504487	0.34996
#1-903	chr1	159006494	159006662	null	0	-0.402118	0.0871895	0.644963	-	NULL	NULL	NULL	NULL	NULL	NULL	NULL	-	Inter	0	0	0	0	0	NULL	NULL	NULL	NULL	0.126071	0.0898214	0	-0.433951	0.0711905	NULL	NULL	NULL
#1-904	chr1	159007405	159007796	null	0	-0.402118	0.0871895	0.644963	-	NULL	NULL	NULL	NULL	NULL	NULL	NULL	-	Inter	0	0	0	0	0	NULL	NULL	NULL	NULL	0.635652	0.437954	0	-0.718216	0.641461	NULL	NULL	NULL
#1-905	chr1	159341779	159343132	Rasal2	3	0.338633	0.141851	0.697082	CUFF.1927.1	Rasal2	chr1	159069442	159342908	-	=	1	PA	PA	0	0	1	0	0	NULL	NULL	NULL	NULL	0.0945378	0.0350312	0	-1.89604	0.291178	0.608103	0.158132	0.452527
#1-905	chr1	159341779	159343132	Rasal2	3	0.338633	0.141851	0.697082	CUFF.1930.1	2810025M15Rik	chr1	159342309	159350362	+	=	1	PA	PA	0	0	1	0	0	NULL	NULL	NULL	NULL	0.0945378	0.0350312	0	-1.89604	0.291178	0.608103	0.158132	0.452527
#1-906	chr1	159388570	159388759	BC026585	3	-0.594159	0.0165836	0.528335	-	NULL	NULL	NULL	NULL	NULL	NULL	NULL	-	PA	0	1	0	0	0	NULL	NULL	NULL	NULL	0.0715873	0.03	-100	-100	0.0667725	NULL	NULL	NULL
#1-907	chr1	160285837	160286705	Fam5b	3	-0.0683377	0.772322	0.953144	-	NULL	NULL	NULL	NULL	NULL	NULL	NULL	-	PA	0	0	0	0	0	NULL	NULL	NULL	NULL	0.0441903	0.0454225	0	-0.909909	0.120842	NULL	NULL	NULL
#1-908	chr1	160292649	160293151	Astn1	0	-0.320547	0.162533	0.713588	-	NULL	NULL	NULL	NULL	NULL	NULL	NULL	-	Intra	0	0	1	0	0	NULL	NULL	NULL	NULL	0.0404183	0.062931	0	0.206479	0.105955	NULL	NULL	NULL
#1-909	chr1	160866102	160866410	Pappa2	0	-0.348316	0.141971	0.697094	-	NULL	NULL	NULL	NULL	NULL	NULL	NULL	-	Intra	0	0	0	0	1	NULL	NULL	NULL	NULL	1.44688	1.45182	0	0.147932	0.963711	NULL	NULL	NULL
#1-910	chr1	161161873	161163181	Rfwd2	3	0.837569	0.00167122	0.447941	CUFF.1932.1	Rfwd2	chr1	161162064	161277581	+	=	1	PA	PA	0	0	0	0	0	NULL	NULL	NULL	NULL	0.0409756	0.133265	0	-0.716072	0.100793	0.354619	0.386503	0.654424
#1-911	chr1	161601084	161601235	AC118011.9	0	-0.230409	0.312764	0.800064	-	NULL	NULL	NULL	NULL	NULL	NULL	NULL	-	Intra	0	0	0	0	1	NULL	NULL	NULL	NULL	1.52623	1.71146	0	0.446055	1.0704	NULL	NULL	NULL
#1-912	chr1	161974385	161974899	4930523C07Rik	3	-0.240977	0.335475	0.811014	-	NULL	NULL	NULL	NULL	NULL	NULL	NULL	-	PA	0	0	0	0	0	NULL	NULL	NULL	NULL	0.0698638	0.041203	0	-0.488715	0.0696462	NULL	NULL	NULL
#1-913	chr1	162076102	162076514	Tnn	0	-0.7514	0.0146526	0.519084	-	NULL	NULL	NULL	NULL	NULL	NULL	NULL	-	Intra	0	0	0	0	0	NULL	NULL	NULL	NULL	1.33699	0.91767	0	-0.373852	1.08389	NULL	NULL	NULL
#1-914	chr1	162125034	162125711	Mrps14	3	0.291699	0.219696	0.755639	CUFF.1937.1	Mrps14	chr1	162125284	162130229	+	=	1	PA	PA	0	0	0	0	0	NULL	NULL	NULL	NULL	0.0298243	0.114982	0	-0.639302	0.166164	0.417626	0.339764	0.618679
#1-915	chr1	162142413	162143649	Cacybp	3	-0.1755	0.437014	0.859862	CUFF.1938.1	Cacybp	chr1	162133296	162143045	-	=	1	PA	PA	0	0	1	0	0	NULL	NULL	NULL	NULL	0.0316841	0.0601369	0	0.619237	0.0909938	-0.309975	0.403824	0.669137
#1-916	chr1	162281975	162282254	Rabgap1l	0	-0.439495	0.0627128	0.617002	CUFF.1946.1	Rabgap1l_dup1	chr1	162151344	162372095	-	j	0.25	Intra	Intra	0	0	0	0	0	NULL	NULL	NULL	NULL	0.0462724	0.147527	0	1.42118	0.236576	-1.69267	0.0406318	0.348238
#1-917	chr1	162722055	162723409	Rabgap1l	3	0.151847	0.497483	0.880268	CUFF.1953.1	Rabgap1l_dup1	chr1	162373338	162723071	-	c	0.5	PA	PA	0	0	1	0	0	NULL	NULL	NULL	NULL	0.0420308	0.041492	0	-0.583957	0.123242	0.857714	0.0796428	0.371503
#1-918	chr1	162836115	162837357	Rc3h1	3	-0.317115	0.20774	0.74756	CUFF.1942.1	Rc3h1	chr1	162836559	162836829	+	c	1	PA	PA	0	0	0	0	0	NULL	NULL	NULL	NULL	0.0983529	0.0408787	0	-0.206174	0.0613412	-0.616294	0.218819	0.514011
#1-919	chr1	162964362	162965793	Zbtb37	3	0.434641	0.074998	0.634211	CUFF.1951.1	Gas5	chr1	162965813	162965938	+	c	1	PA	PA	0	0	1	0	0	NULL	NULL	NULL	NULL	0.0402148	0.0447656	0	-0.909909	0.138975	-0.0613619	0.865346	0.945628
#1-919	chr1	162964362	162965793	Zbtb37	3	0.434641	0.074998	0.634211	CUFF.1954.1	Zbtb37	chr1	162948738	162965211	-	=	1	PA	PA	0	0	1	0	0	NULL	NULL	NULL	NULL	0.0402148	0.0447656	0	-0.909909	0.138975	-0.0613619	0.865346	0.945628
#1-919	chr1	162964362	162965793	Zbtb37	3	0.434641	0.074998	0.634211	CUFF.1955.1	Gas5	chr1	162966334	162966379	+	c	1	PA	PA	0	0	1	0	0	NULL	NULL	NULL	NULL	0.0402148	0.0447656	0	-0.909909	0.138975	-0.0613619	0.865346	0.945628
#1-919	chr1	162964362	162965793	Zbtb37	3	0.434641	0.074998	0.634211	CUFF.1956.1	Gas5	chr1	162966110	162966146	+	c	1	PA	PA	0	0	1	0	0	NULL	NULL	NULL	NULL	0.0402148	0.0447656	0	-0.909909	0.138975	-0.0613619	0.865346	0.945628
#1-919	chr1	162964362	162965793	Zbtb37	3	0.434641	0.074998	0.634211	CUFF.1957.1	Gas5	chr1	162966678	162966713	+	c	1	PA	PA	0	0	1	0	0	NULL	NULL	NULL	NULL	0.0402148	0.0447656	0	-0.909909	0.138975	-0.0613619	0.865346	0.945628
#1-920	chr1	163000272	163001295	Dars2	3	0.29436	0.210113	0.749726	CUFF.1974.1	Dars2	chr1	162971686	163000959	-	=	1	PA	PA	0	0	0	0	0	NULL	NULL	NULL	NULL	0.0273609	0.050597	0	-0.402015	0.110598	0.595497	0.148042	0.444934
#1-920	chr1	163000272	163001295	Dars2	3	0.29436	0.210113	0.749726	CUFF.1977.1	Cenpl	chr1	163000913	163016554	+	=	1	PA	PA	0	0	0	0	0	NULL	NULL	NULL	NULL	0.0273609	0.050597	0	-0.402015	0.110598	0.595497	0.148042	0.444934
#1-921	chr1	163061182	163061783	Klhl20	3	-0.0188009	0.932676	0.987158	CUFF.1963.1	Klhl20	chr1	163018650	163061594	-	=	1	PA	PA	0	0	0	0	0	NULL	NULL	NULL	NULL	0.02	0.03	-100	-100	0.116906	-0.176746	0.674762	0.849796
#1-922	chr1	163072680	163073156	Ankrd45	3	-0.158445	0.488863	0.877335	-	NULL	NULL	NULL	NULL	NULL	NULL	NULL	-	PA	0	0	0	0	0	NULL	NULL	NULL	NULL	0.0788655	0.0673109	0	0.196696	0.200304	NULL	NULL	NULL
#1-923	chr1	163100723	163101201	null	0	-0.439766	0.0623493	0.617002	-	NULL	NULL	NULL	NULL	NULL	NULL	NULL	-	Inter	0	0	0	0	0	NULL	NULL	NULL	NULL	0.0643737	0.0525941	0	0.0644333	0.117808	NULL	NULL	NULL
#1-924	chr1	163180640	163181561	Prdx6	3	-0.146284	0.523847	0.889026	CUFF.1962.1	Prdx6	chr1	163171149	163181317	-	=	1	PA	PA	0	0	0	0	0	NULL	NULL	NULL	NULL	0.0271786	0.0369512	0	-0.639302	0.0645927	-0.274051	0.570535	0.78663
#1-925	chr1	163643127	163643299	null	0	-0.209402	0.364253	0.827698	-	NULL	NULL	NULL	NULL	NULL	NULL	NULL	-	Inter	0	0	0	0	1	NULL	NULL	NULL	NULL	1.45942	1.43395	0	0.201067	0.700872	NULL	NULL	NULL
#1-926	chr1	163806290	163807272	AI848100	3	-0.178362	0.435497	0.859526	CUFF.1969.1	AI848100	chr1	163746979	163807364	-	=	1	PA	PA	0	0	0	0	0	NULL	NULL	NULL	NULL	0.0448409	0.0376932	0	-0.288863	0.100905	-0.263527	0.482622	0.728226
#1-927	chr1	163899114	163899683	Pigc	3	0.114499	0.624593	0.916975	CUFF.1990.1	Pigc_dup1	chr1	163899246	163901840	+	=	1	PA	PA	0	0	1	0	0	NULL	NULL	NULL	NULL	0.0608612	0.0486907	0	-0.725863	0.0940094	-0.0763464	0.885165	0.954974
#1-927	chr1	163899114	163899683	Pigc	3	0.114499	0.624593	0.916975	CUFF.1990.2	Pigc	chr1	163899246	163901840	+	=	1	PA	PA	0	0	1	0	0	NULL	NULL	NULL	NULL	0.0608612	0.0486907	0	-0.725863	0.0940094	-0.0763464	0.885165	0.954974
#1-928	chr1	164407364	164408408	Dnm3	3	-0.121074	0.606073	0.910776	CUFF.1994.1	Dnm3	chr1	163940870	164407863	-	j	0.4	PA	PA	0	1	0	0	0	NULL	NULL	NULL	NULL	0.0797194	0.109045	0	-0.0423638	0.132793	-0.335881	0.43227	0.690762
#1-929	chr1	164478329	164478886	5630401D24Rik	3	0.367403	0.113913	0.670309	CUFF.1980.1	Mettl13	chr1	164476574	164478662	-	c	1	PA	PA	0	0	1	0	0	NULL	NULL	NULL	NULL	0.0265891	0.0548571	0	-0.402015	0.10399	0.825047	0.0698769	0.359589
#1-930	chr1	164500393	164501744	Vamp4	3	0.23023	0.310124	0.799427	CUFF.1985.1	Vamp4	chr1	164500709	164529204	+	=	0.375	PA	PA	0	0	0	0	0	NULL	NULL	NULL	NULL	0.0447239	0.0589684	0	0.196696	0.0985083	0.203876	0.590108	0.798654
#1-931	chr1	164578908	164579186	Myoc	0	-0.756626	0.00715782	0.503496	CUFF.1983.1	7420461P10Rik	chr1	164577247	164588803	-	=	1	Intra	Intra	0	0	0	0	1	NULL	NULL	NULL	NULL	1.96245	1.88482	0	0.177962	1.1402	0.192686	0.693059	0.860111
#1-932	chr1	164669915	164670937	Bat2d	3	0.276815	0.246175	0.767699	CUFF.1989.1	Prrc2c	chr1	164601608	164670649	-	=	1	PA	PA	0	0	0	0	0	NULL	NULL	NULL	NULL	0.0452007	0.03	0	-0.107578	0.105991	-0.192638	0.653112	0.837541
#1-933	chr1	165238877	165239057	Prrx1	0	-0.16323	0.529555	0.890315	-	NULL	NULL	NULL	NULL	NULL	NULL	NULL	-	Intra	0	0	0	0	0	NULL	NULL	NULL	NULL	0	0.0945	0	0.608494	0.1405	NULL	NULL	NULL
#1-934	chr1	165241905	165242844	Prrx1	0	0.00049338	0.998264	0.99981	CUFF.2004.1	Prrx1_dup1	chr1	165242527	165242760	-	c	1	PA	Intra	0	0	1	0	0	NULL	NULL	NULL	NULL	0.0403514	0.0317053	0	-0.301416	0.0825627	0.0468614	0.89225	0.956305
#1-935	chr1	165245130	165245397	null	0	-0.16111	0.503385	0.882611	-	NULL	NULL	NULL	NULL	NULL	NULL	NULL	-	Inter	0	0	0	0	0	NULL	NULL	NULL	NULL	0.02	0.0966292	0	1.47617	0.0609144	NULL	NULL	NULL
#1-936	chr1	165333593	165334139	Gorab	3	0.0199417	0.934595	0.987443	CUFF.2003.1	Gorab	chr1	165315393	165333797	-	=	1	PA	PA	0	0	1	0	0	NULL	NULL	NULL	NULL	0.054652	0.03	0	-0.107578	0.0917282	0.0406393	0.920533	0.968558
#1-937	chr1	165709506	165710185	Kifap3	3	-0.057773	0.795835	0.958858	CUFF.2008.1	Kifap3	chr1	165709687	165744594	+	c	1	PA	PA	0	0	1	0	0	NULL	NULL	NULL	NULL	0.0628421	0.0635346	0	-0.0862225	0.130929	-0.223119	0.550139	0.775853
#1-938	chr1	165859809	165860893	Scyl3	3	0.414257	0.0854248	0.642555	CUFF.2029.1	Scyl3	chr1	165859906	165885189	+	=	1	PA	PA	0	0	1	0	0	NULL	NULL	NULL	NULL	0.148535	0.0857048	0	0.961997	0.116742	0.549338	0.185325	0.48145
#1-938	chr1	165859809	165860893	Scyl3	3	0.414257	0.0854248	0.642555	CUFF.2029.2	Scyl3	chr1	165860099	165885189	+	j	1	PA	PA	0	0	1	0	0	NULL	NULL	NULL	NULL	0.148535	0.0857048	0	0.961997	0.116742	0.549338	0.185325	0.48145
#1-939	chr1	165924396	165925353	BC055324	3	0.0720269	0.751734	0.947456	CUFF.2030.1	2810422O20Rik	chr1	165924764	165927406	+	=	1	PA	PA	0	0	0	0	0	NULL	NULL	NULL	NULL	0.0250467	0.0661328	0	1.3681	0.127322	-0.170257	0.663012	0.842386
#1-939	chr1	165924396	165925353	BC055324	3	0.0720269	0.751734	0.947456	CUFF.2032.1	BC055324	chr1	165884136	165925113	-	=	0	PA	PA	0	0	0	0	0	NULL	NULL	NULL	NULL	0.0250467	0.0661328	0	1.3681	0.127322	-0.170257	0.663012	0.842386
#1-940	chr1	166178649	166179894	Slc19a2	3	0.365617	0.114808	0.671807	-	NULL	NULL	NULL	NULL	NULL	NULL	NULL	-	PA	0	0	1	0	0	NULL	NULL	NULL	NULL	0.104512	0.045381	0	-0.107578	0.103022	NULL	NULL	NULL
#1-941	chr1	166205581	166206097	4930455F23Rik	3	0.233337	0.304131	0.794719	CUFF.2012.1	4930455F23Rik	chr1	166205686	166217975	+	=	1	PA	PA	0	0	1	0	0	NULL	NULL	NULL	NULL	0.02	0.0409701	0	0.301721	0.172615	0.360117	0.344824	0.621537
#1-942	chr1	166237049	166238021	Blzf1	3	-0.0156799	0.944533	0.988596	CUFF.2024.1	Blzf1_dup2	chr1	166221228	166237641	-	=	1	PA	PA	0	0	0	0	0	NULL	NULL	NULL	NULL	0.0388663	0.125123	0	1.1296	0.0892865	0.0959973	0.807911	0.918339
#1-942	chr1	166237049	166238021	Blzf1	3	-0.0156799	0.944533	0.988596	CUFF.2024.2	Blzf1_dup1	chr1	166221228	166237690	-	=	1	PA	PA	0	0	0	0	0	NULL	NULL	NULL	NULL	0.0388663	0.125123	0	1.1296	0.0892865	0.0959973	0.807911	0.918339
#1-942	chr1	166237049	166238021	Blzf1	3	-0.0156799	0.944533	0.988596	CUFF.2027.1	Nme7_dup1	chr1	166237764	166368664	+	j	0.611111	PA	PA	0	0	0	0	0	NULL	NULL	NULL	NULL	0.0388663	0.125123	0	1.1296	0.0892865	0.0959973	0.807911	0.918339
#1-942	chr1	166237049	166238021	Blzf1	3	-0.0156799	0.944533	0.988596	CUFF.2027.2	Nme7	chr1	166237843	166278444	+	=	0.5	PA	PA	0	0	0	0	0	NULL	NULL	NULL	NULL	0.0388663	0.125123	0	1.1296	0.0892865	0.0959973	0.807911	0.918339
#1-943	chr1	166387609	166389207	Atp1b1	3	0.187459	0.425426	0.854068	CUFF.2031.1	Atp1b1	chr1	166367233	166388508	-	=	1	PA	PA	0	0	0	0	0	NULL	NULL	NULL	NULL	0.0981623	0.0385468	0	1.47617	0.0846025	0.543549	0.341911	0.61999
#1-944	chr1	166829244	166829515	null	0	-0.121019	0.591713	0.906549	-	NULL	NULL	NULL	NULL	NULL	NULL	NULL	-	Inter	0	0	0	0	0	NULL	NULL	NULL	NULL	0.105646	0.124317	0	-0.402015	0.173988	NULL	NULL	NULL
#1-945	chr1	167050623	167051262	null	0	-0.517851	0.0330359	0.562676	-	NULL	NULL	NULL	NULL	NULL	NULL	NULL	-	Inter	0	0	0	0	0	NULL	NULL	NULL	NULL	1.02801	0.768764	0	-0.393595	0.566458	NULL	NULL	NULL
#1-946	chr1	167123964	167124800	Sft2d2	3	0.0821562	0.716076	0.93853	CUFF.2022.1	Sft2d2	chr1	167105848	167124537	-	=	0.708333	PA	PA	0	0	0	0	0	NULL	NULL	NULL	NULL	0.0390511	0.0309636	0	0.206479	0.0998854	0.285737	0.487308	0.731095
#1-947	chr1	167166396	167167540	Tiprl	3	0.0785949	0.738437	0.943377	CUFF.2020.1	Tiprl	chr1	167145061	167167109	-	=	1	PA	PA	0	0	0	0	0	NULL	NULL	NULL	NULL	0.0723163	0.0919048	0	0.72471	0.416993	0.543289	0.267311	0.558644
#1-948	chr1	167211539	167212905	null	0	-0.26181	0.267568	0.777151	-	NULL	NULL	NULL	NULL	NULL	NULL	NULL	-	Inter	0	0	0	0	0	NULL	NULL	NULL	NULL	0.0997113	0.0671909	0	0.021741	0.121903	NULL	NULL	NULL
#1-949	chr1	167389629	167391843	Iqwd1	3	0.283476	0.215202	0.751869	CUFF.2025.1	Brp44	chr1	167390777	167411327	+	=	1	PA	PA	0	0	1	0	0	NULL	NULL	NULL	NULL	0.0343503	0.041993	0	0.29729	0.0812433	0.323279	0.379355	0.648975
#1-949	chr1	167389629	167391843	Iqwd1	3	0.283476	0.215202	0.751869	CUFF.2026.1	Dcaf6	chr1	167259646	167390678	-	=	1	PA	PA	0	0	1	0	0	NULL	NULL	NULL	NULL	0.0343503	0.041993	0	0.29729	0.0812433	0.323279	0.379355	0.648975
#1-950	chr1	167564060	167564982	Mpzl1	3	0.581437	0.0181425	0.528335	CUFF.2046.1	Mpzl1	chr1	167522372	167564710	-	=	1	PA	PA	0	0	1	0	0	NULL	NULL	NULL	NULL	0.0287828	0.0468199	0	1.03515	0.0894492	0.879737	0.0587693	0.352404
#1-950	chr1	167564060	167564982	Mpzl1	3	0.581437	0.0181425	0.528335	CUFF.2046.2	Mpzl1_dup1	chr1	167522372	167564710	-	=	1	PA	PA	0	0	1	0	0	NULL	NULL	NULL	NULL	0.0287828	0.0468199	0	1.03515	0.0894492	0.879737	0.0587693	0.352404
#1-951	chr1	167571953	167573121	null	0	0.0865126	0.720314	0.939655	-	NULL	NULL	NULL	NULL	NULL	NULL	NULL	-	Inter	0	0	1	0	0	NULL	NULL	NULL	NULL	0.0631912	0.055038	0	-0.587404	0.116506	NULL	NULL	NULL
#1-952	chr1	167637802	167638454	Rcsd1	3	0.306847	0.277014	0.783269	-	NULL	NULL	NULL	NULL	NULL	NULL	NULL	-	PA	0	0	0	0	0	NULL	NULL	NULL	NULL	0.053635	0.102653	0	0.705111	0.101381	NULL	NULL	NULL
#1-953	chr1	167693688	167694467	Creg1	3	0.329597	0.187422	0.72802	CUFF.2035.1	Creg1	chr1	167693916	167705424	+	=	1	PA	PA	0	0	1	0	0	NULL	NULL	NULL	NULL	0.0340118	0	0	-0.402015	0.12152	0.806749	0.0928824	0.38451
#1-954	chr1	167771010	167771328	Cd247	0	-0.192636	0.393433	0.842207	-	NULL	NULL	NULL	NULL	NULL	NULL	NULL	-	Intra	0	0	0	0	0	NULL	NULL	NULL	NULL	0.02	0.0536207	-100	-100	0.119923	NULL	NULL	NULL
#1-955	chr1	167774987	167775703	Cd247	0	-0.12257	0.610423	0.912503	-	NULL	NULL	NULL	NULL	NULL	NULL	NULL	-	Intra	0	0	1	0	0	NULL	NULL	NULL	NULL	0.030788	0.03	0	-0.0123364	0.0819972	NULL	NULL	NULL
#1-956	chr1	167931498	167933864	Pou2f1	3	-0.0889506	0.695362	0.934448	CUFF.2061.1	Pou2f1_dup2	chr1	167802884	167932794	-	=	1	PA	PA	0	0	1	0	0	NULL	NULL	NULL	NULL	0.0442109	0.0802474	0	0.218016	0.059757	-0.204048	0.569979	0.786478
#1-956	chr1	167931498	167933864	Pou2f1	3	-0.0889506	0.695362	0.934448	CUFF.2061.2	Pou2f1_dup3	chr1	167802884	167932794	-	=	0.722222	PA	PA	0	0	1	0	0	NULL	NULL	NULL	NULL	0.0442109	0.0802474	0	0.218016	0.059757	-0.204048	0.569979	0.786478
#1-957	chr1	167973552	167973862	null	0	-0.187728	0.419096	0.853088	-	NULL	NULL	NULL	NULL	NULL	NULL	NULL	-	Inter	0	0	0	0	0	NULL	NULL	NULL	NULL	0.671871	0.587516	0	0.0527085	0.738118	NULL	NULL	NULL
#1-958	chr1	167977994	167978426	null	0	-0.0989589	0.65693	0.926335	-	NULL	NULL	NULL	NULL	NULL	NULL	NULL	-	Inter	0	0	0	0	0	NULL	NULL	NULL	NULL	0.0815972	0.0650323	0	-0.227752	0.161365	NULL	NULL	NULL
#1-959	chr1	168030604	168030893	Dusp27	0	-0.0513852	0.821159	0.9637	-	NULL	NULL	NULL	NULL	NULL	NULL	NULL	-	Intra	0	1	0	0	1	NULL	NULL	NULL	NULL	1.65917	1.83308	0	0.390491	1.95211	NULL	NULL	NULL
#1-960	chr1	168068511	168068727	Gpa33	0	-0.0959089	0.683676	0.932462	-	NULL	NULL	NULL	NULL	NULL	NULL	NULL	-	Intra	0	0	0	0	0	NULL	NULL	NULL	NULL	1.93884	1.80736	0	-0.103582	0.552731	NULL	NULL	NULL
#1-961	chr1	168090807	168090966	Gpa33	0	-0.0439384	0.843274	0.96965	CUFF.2042.1	Gpa33	chr1	168082913	168096583	+	c	0.5	Intra	Intra	0	0	0	0	0	NULL	NULL	NULL	NULL	0.168113	0.0726415	0	-1.19245	0.127987	0.119463	0.731877	0.880993
#1-962	chr1	168168500	168169106	Mael	3	-0.249208	0.274654	0.781358	CUFF.2044.1	Mael	chr1	168131480	168168953	-	=	1	PA	PA	0	0	1	0	1	NULL	NULL	NULL	NULL	1.5219	1.29649	0	-0.0995389	1.43453	-0.49714	0.251632	0.544411
#1-963	chr1	168183929	168185113	Ildr2	2	-0.0663004	0.765375	0.952154	-	NULL	NULL	NULL	NULL	NULL	NULL	NULL	-	PA	0	0	0	0	0	NULL	NULL	NULL	NULL	0.144458	0.0980661	0	-0.641506	0.125005	NULL	NULL	NULL
#1-964	chr1	168212891	168213109	Ildr2	0	-0.156521	0.537647	0.891782	-	NULL	NULL	NULL	NULL	NULL	NULL	NULL	-	Intra	0	0	0	0	0	NULL	NULL	NULL	NULL	0.0525688	0.0356422	-100	-100	0.0979817	NULL	NULL	NULL
#1-965	chr1	168238690	168239819	Ildr2	0	0.157121	0.484215	0.87614	-	NULL	NULL	NULL	NULL	NULL	NULL	NULL	-	Intra	0	0	1	0	0	NULL	NULL	NULL	NULL	0.0868012	0.0898239	0	0.306571	0.0625655	NULL	NULL	NULL
#1-966	chr1	168308780	168310308	Tada1l	3	-0.0367251	0.894666	0.979641	CUFF.2051.1	Tada1	chr1	168309153	168323745	+	=	1	PA	PA	0	0	1	0	0	NULL	NULL	NULL	NULL	0.0645366	0.150568	0	-0.402015	0.0962424	-0.302379	0.68059	0.853775
#1-967	chr1	168339236	168340297	Pogk	3	-0.144496	0.521812	0.887794	CUFF.2058.1	Pogk	chr1	168328324	168339939	-	=	1	PA	PA	0	0	0	0	0	NULL	NULL	NULL	NULL	0.0871014	0.0468577	0	-0.846849	0.0884811	-0.149543	0.669844	0.846766
#1-968	chr1	168930636	168932878	C030014K22Rik	3	0.0451287	0.843986	0.96992	-	NULL	NULL	NULL	NULL	NULL	NULL	NULL	-	PA	0	0	1	0	0	NULL	NULL	NULL	NULL	0.0338674	0.0707767	0	1.18326	0.0838453	NULL	NULL	NULL
#1-969	chr1	169213754	169215813	Uck2	3	-0.0535789	0.831544	0.966083	CUFF.2069.1	Uck2	chr1	169153029	169215332	-	=	1	PA	PA	0	0	1	0	0	NULL	NULL	NULL	NULL	0.0688373	0.0675757	0	-1.26032	0.104339	0.352876	0.520215	0.753958
#1-970	chr1	169238335	169239253	Tmco1	3	-0.313511	0.1715	0.718768	CUFF.2068.1	Tmco1	chr1	169238454	169260860	+	=	1	PA	PA	0	0	1	0	0	NULL	NULL	NULL	NULL	0.0756678	0.0473273	0	-0.4008	0.0944967	-0.289636	0.42837	0.687124
#1-971	chr1	169270153	169270891	mmu-mir-689-1	1	-0.100245	0.665093	0.928016	-	NULL	NULL	NULL	NULL	NULL	NULL	NULL	-	PA	0	0	0	0	0	NULL	NULL	NULL	NULL	0.0628455	0.0407524	0	-0.515954	0.0689107	NULL	NULL	NULL
#1-972	chr1	169280000	169280786	Aldh9a1	3	0.361775	0.12154	0.677407	CUFF.2070.1	Aldh9a1	chr1	169280096	169298659	+	=	1	PA	PA	0	0	1	0	0	NULL	NULL	NULL	NULL	0.0201277	0.031336	-100	-100	0.0915856	0.186155	0.623276	0.818601
#1-973	chr1	169323712	169324014	Mgst3	3	0.257906	0.259577	0.771653	CUFF.2072.1	Mgst3	chr1	169302428	169324037	-	=	1	PA	PA	0	0	0	0	0	NULL	NULL	NULL	NULL	0.0517219	0.0325828	0	-0.301416	0.153523	0.199557	0.580311	0.79316
#1-974	chr1	169324081	169324435	null	0	0.257906	0.259577	0.771653	CUFF.2072.1	Mgst3	chr1	169302428	169324037	-	=	1	PA	Inter	0	0	0	0	0	NULL	NULL	NULL	NULL	0.0272034	0.0497458	0	0.301721	0.198803	0.199557	0.580311	0.79316
#1-975	chr1	169375973	169376237	Lrrc52	0	0.00374294	0.987101	0.997778	-	NULL	NULL	NULL	NULL	NULL	NULL	NULL	-	Intra	0	0	0	0	1	NULL	NULL	NULL	NULL	1.27167	1.48761	0	0.46122	1.39596	NULL	NULL	NULL
#1-976	chr1	169528411	169529104	Rxrg	3	-0.253581	0.284198	0.787342	-	NULL	NULL	NULL	NULL	NULL	NULL	NULL	-	PA	0	0	0	0	0	NULL	NULL	NULL	NULL	0.0483115	0.060597	0	0.319082	0.108714	NULL	NULL	NULL
#1-977	chr1	169548296	169548693	Rxrg	3	-0.522569	0.076302	0.634378	-	NULL	NULL	NULL	NULL	NULL	NULL	NULL	-	PA	0	0	0	0	1	NULL	NULL	NULL	NULL	1.17791	1.66275	0	0.793066	0.729819	NULL	NULL	NULL
#1-978	chr1	169562339	169562849	Rxrg	0	-0.29049	0.236899	0.762422	-	NULL	NULL	NULL	NULL	NULL	NULL	NULL	-	Intra	0	0	0	0	1	NULL	NULL	NULL	NULL	2.37076	1.96745	0	-0.104772	1.76033	NULL	NULL	NULL
#1-979	chr1	169590681	169590873	null	0	0.0868198	0.696855	0.934625	-	NULL	NULL	NULL	NULL	NULL	NULL	NULL	-	Inter	0	0	0	0	0	NULL	NULL	NULL	NULL	0.0615625	0.0871875	0	-0.716072	0.0551563	NULL	NULL	NULL
#1-980	chr1	169591304	169591600	null	0	0.0868198	0.696855	0.934625	-	NULL	NULL	NULL	NULL	NULL	NULL	NULL	-	Inter	0	0	0	0	0	NULL	NULL	NULL	NULL	0.0287805	0.03	-100	-100	0.116189	NULL	NULL	NULL
#1-981	chr1	169602835	169603150	null	0	-0.246744	0.281176	0.786253	-	NULL	NULL	NULL	NULL	NULL	NULL	NULL	-	Inter	0	0	0	0	0	NULL	NULL	NULL	NULL	0.124413	0.0903158	0	-0.909909	0.111599	NULL	NULL	NULL
#1-982	chr1	169618347	169620329	Lmx1a	3	-0.0556861	0.803057	0.960277	-	NULL	NULL	NULL	NULL	NULL	NULL	NULL	-	PA	0	0	1	0	0	NULL	NULL	NULL	NULL	0.0459064	0.0599426	0	-0.840836	0.0721056	NULL	NULL	NULL
#1-983	chr1	169622031	169622614	Lmx1a	0	-0.0556861	0.803057	0.960277	-	NULL	NULL	NULL	NULL	NULL	NULL	NULL	-	Intra	0	0	1	0	0	NULL	NULL	NULL	NULL	0.0734112	0.0663808	0	0.191362	0.0946228	NULL	NULL	NULL
#1-984	chr1	169732834	169733767	Lmx1a	0	0.109712	0.623049	0.916433	-	NULL	NULL	NULL	NULL	NULL	NULL	NULL	-	Intra	0	0	1	0	0	NULL	NULL	NULL	NULL	0.111597	0.118361	0	-0.152558	0.0885953	NULL	NULL	NULL
#1-985	chr1	169859912	169860226	null	0	0.00207104	0.992812	0.998694	-	NULL	NULL	NULL	NULL	NULL	NULL	NULL	-	Inter	0	0	0	0	0	NULL	NULL	NULL	NULL	0.0409524	0.0300955	0	0.608494	0.0451585	NULL	NULL	NULL
#1-986	chr1	170362697	170362914	null	0	-0.246491	0.295323	0.79193	-	NULL	NULL	NULL	NULL	NULL	NULL	NULL	-	Inter	0	0	0	0	0	NULL	NULL	NULL	NULL	0.0397696	0.0989862	0	0.608494	0.12553	NULL	NULL	NULL
#1-987	chr1	171461330	171461838	Nuf2	3	0.226983	0.316256	0.801972	CUFF.2092.1	Nuf2	chr1	171428442	171461655	-	=	1	PA	PA	0	0	1	0	0	NULL	NULL	NULL	NULL	0.0489637	0.0445866	0	1.10661	0.122883	0.71372	0.0991888	0.390855
#1-988	chr1	171898957	171899593	Hsd17b7	3	0.307869	0.186669	0.72802	CUFF.2089.1	Hsd17b7	chr1	171881452	171899350	-	=	1	PA	PA	0	0	0	0	0	NULL	NULL	NULL	NULL	0.028239	0.03	0	0.0644333	0.120019	0.548984	0.187564	0.484583
#1-988	chr1	171898957	171899593	Hsd17b7	3	0.307869	0.186669	0.72802	CUFF.2106.1	3110045C21Rik	chr1	171899523	171901930	+	=	1	PA	PA	0	0	0	0	0	NULL	NULL	NULL	NULL	0.028239	0.03	0	0.0644333	0.120019	0.548984	0.187564	0.484583
#1-988	chr1	171898957	171899593	Hsd17b7	3	0.307869	0.186669	0.72802	CUFF.2106.2	3110045C21Rik	chr1	171899523	171901149	+	j	1	PA	PA	0	0	0	0	0	NULL	NULL	NULL	NULL	0.028239	0.03	0	0.0644333	0.120019	0.548984	0.187564	0.484583
#1-989	chr1	172104408	172105717	Uap1	3	-0.0520467	0.825037	0.964709	CUFF.2096.1	Uap1	chr1	172072158	172105087	-	=	1	PA	PA	0	0	1	0	0	NULL	NULL	NULL	NULL	0.0506539	0.0481055	0	-0.725863	0.082888	-0.216588	0.547734	0.774444
#1-990	chr1	172144861	172145610	Uhmk1	3	0.00363281	0.98733	0.997821	CUFF.2095.1	Uhmk1	chr1	172123564	172145549	-	=	1	PA	PA	0	0	1	0	0	NULL	NULL	NULL	NULL	0.02	0.03234	0	0.206479	0.0859553	-0.263731	0.514209	0.749194
#1-991	chr1	172185197	172185969	null	0	-0.209864	0.361352	0.826655	-	NULL	NULL	NULL	NULL	NULL	NULL	NULL	-	Inter	0	0	0	0	0	NULL	NULL	NULL	NULL	0.279197	0.276893	0	0.0912057	0.212436	NULL	NULL	NULL
#1-992	chr1	172519142	172520404	AC125021.12	3	-0.1271	0.571681	0.901346	-	NULL	NULL	NULL	NULL	NULL	NULL	NULL	-	PA	0	0	1	0	0	NULL	NULL	NULL	NULL	0.0541768	0	0	-0.716072	0.084603	NULL	NULL	NULL
#1-993	chr1	172574301	172575016	Olfml2b	3	-0.190445	0.396178	0.843503	-	NULL	NULL	NULL	NULL	NULL	NULL	NULL	-	PA	0	0	1	0	0	NULL	NULL	NULL	NULL	0.125393	0.152232	0	1.44886	0.183783	NULL	NULL	NULL
#1-994	chr1	172701758	172701916	Atf6	0	-0.174	0.438465	0.860757	CUFF.2107.1	Atf6	chr1	172634838	172798048	-	=	1	Intra	Intra	0	0	0	0	0	NULL	NULL	NULL	NULL	1.28861	1.47108	0	0.525502	1.11215	0.472455	0.376003	0.645784
#1-995	chr1	172797341	172798089	Atf6	3	0.202063	0.384356	0.839307	CUFF.2107.1	Atf6	chr1	172634838	172798048	-	=	1	PA	PA	0	0	0	0	0	NULL	NULL	NULL	NULL	0.104505	0.0713793	0	-0.120897	0.132345	0.472455	0.376003	0.645784
#1-996	chr1	172798792	172799122	null	1	0.202063	0.384356	0.839307	CUFF.2107.1	Atf6	chr1	172634838	172798048	-	=	1	PA	Inter	0	0	0	0	0	NULL	NULL	NULL	NULL	0.0858788	0.06	0	-0.288863	0.1728	0.472455	0.376003	0.645784
#1-997	chr1	172814961	172815710	Dusp12	3	0.353923	0.125697	0.680888	CUFF.2102.1	Dusp12	chr1	172803794	172815981	-	=	1	PA	PA	0	0	1	0	0	NULL	NULL	NULL	NULL	0.0549237	0.0444993	0	0.0939224	0.0841289	0.91426	0.0527887	0.35133
#1-998	chr1	172837422	172839053	Fcrlb	0	-0.512101	0.0443561	0.58465	-	NULL	NULL	NULL	NULL	NULL	NULL	NULL	-	Intra	0	1	0	0	0	NULL	NULL	NULL	NULL	0.0778185	0.135989	0	1.15588	0.114788	NULL	NULL	NULL
#1-999	chr1	172963270	172963461	null	0	0.3281	0.20295	0.743752	CUFF.2111.1	-	chr1	172963356	172963502	.	u	1	E	Inter	0	0	0	0	0	NULL	NULL	NULL	NULL	0.0510995	0.0683246	0	0.703736	0.146545	NULL	NULL	NULL
#1-999	chr1	172963270	172963461	null	0	0.3281	0.20295	0.743752	CUFF.2113.1	-	chr1	172963661	172963776	.	u	1	E	Inter	0	0	0	0	0	NULL	NULL	NULL	NULL	0.0510995	0.0683246	0	0.703736	0.146545	NULL	NULL	NULL
#1-1000	chr1	172963653	172964205	null	0	0.3281	0.20295	0.743752	CUFF.2111.1	-	chr1	172963356	172963502	.	u	1	E	Inter	0	0	0	0	0	NULL	NULL	NULL	NULL	0.0441109	0.0360667	0	0.206479	0.133931	NULL	NULL	NULL
#1-1000	chr1	172963653	172964205	null	0	0.3281	0.20295	0.743752	CUFF.2113.1	-	chr1	172963661	172963776	.	u	1	PA	Inter	0	0	0	0	0	NULL	NULL	NULL	NULL	0.0441109	0.0360667	0	0.206479	0.133931	NULL	NULL	NULL
#1-1001	chr1	172968191	172968691	null	0	0.34312	0.152198	0.702835	-	NULL	NULL	NULL	NULL	NULL	NULL	NULL	-	Inter	0	0	0	0	0	NULL	NULL	NULL	NULL	0.02	0.0517021	0	-0.0308086	0.153182	NULL	NULL	NULL
#1-1002	chr1	172974727	172974959	null	0	0.0921738	0.681394	0.931908	-	NULL	NULL	NULL	NULL	NULL	NULL	NULL	-	Inter	0	0	0	0	0	NULL	NULL	NULL	NULL	0.0677155	0.03	0	0.301721	0.183836	NULL	NULL	NULL
#1-1003	chr1	172993884	172994184	null	0	0.0631991	0.784671	0.955782	-	NULL	NULL	NULL	NULL	NULL	NULL	NULL	-	Inter	0	0	0	0	0	NULL	NULL	NULL	NULL	1.30587	0.6879	0	-0.788534	0.31699	NULL	NULL	NULL
#1-1004	chr1	173008745	173008915	null	0	0.241339	0.291569	0.79108	-	NULL	NULL	NULL	NULL	NULL	NULL	NULL	-	Inter	0	0	0	0	0	NULL	NULL	NULL	NULL	0.898765	0.993059	0	1.28427	0.199471	NULL	NULL	NULL
#1-1005	chr1	173015872	173016246	null	0	-0.273882	0.245248	0.766873	-	NULL	NULL	NULL	NULL	NULL	NULL	NULL	-	Inter	0	0	0	0	0	NULL	NULL	NULL	NULL	0.340856	0.112	-100	-100	0.0966548	NULL	NULL	NULL
#1-1006	chr1	173031959	173033010	null	0	0.201047	0.381495	0.838038	-	NULL	NULL	NULL	NULL	NULL	NULL	NULL	-	Inter	0	0	0	0	0	NULL	NULL	NULL	NULL	0.105877	0.0941129	0	-0.626759	0.113926	NULL	NULL	NULL
#1-1007	chr1	173041062	173041317	null	0	0.212016	0.361234	0.826655	-	NULL	NULL	NULL	NULL	NULL	NULL	NULL	-	Inter	0	0	0	0	0	NULL	NULL	NULL	NULL	0.170902	0.03	0	-1.33436	0.193647	NULL	NULL	NULL
#1-1008	chr1	173043958	173044396	null	0	0.0770841	0.732414	0.941807	-	NULL	NULL	NULL	NULL	NULL	NULL	NULL	-	Inter	0	0	0	0	0	NULL	NULL	NULL	NULL	0.0746287	0.109149	0	-0.639302	0.104216	NULL	NULL	NULL
#1-1009	chr1	173080458	173080891	Sdhc	3	-0.0830804	0.711828	0.937974	CUFF.2114.1	Sdhc	chr1	173059301	173080710	-	=	1	PA	PA	0	0	1	0	0	NULL	NULL	NULL	NULL	0.0870439	0.06	0	0.0613191	0.119299	-0.157173	0.688951	0.85758
#1-1010	chr1	173089897	173090245	Mpz	0	-0.0937377	0.676801	0.931375	-	NULL	NULL	NULL	NULL	NULL	NULL	NULL	-	Intra	0	0	1	0	0	NULL	NULL	NULL	NULL	0.0220769	0.087309	0	1.12713	0.160505	NULL	NULL	NULL
#1-1011	chr1	173125974	173126383	Pcp4l1	3	0.160998	0.471544	0.87367	-	NULL	NULL	NULL	NULL	NULL	NULL	NULL	-	PA	0	0	1	0	0	NULL	NULL	NULL	NULL	0.0407824	0.0409459	-100	-100	0.115982	NULL	NULL	NULL
#1-1012	chr1	173151971	173152347	Tomm40l	2	-0.320957	0.161905	0.713493	-	NULL	NULL	NULL	NULL	NULL	NULL	NULL	-	PA	0	0	0	0	0	NULL	NULL	NULL	NULL	0.0875266	0.0748404	0	0.390533	0.153442	NULL	NULL	NULL
#1-1013	chr1	173164344	173164526	Fcer1g	3	-0.645081	0.0273738	0.548688	CUFF.2115.1	Ndufs2	chr1	173164994	173177400	-	=	1	Dst_Intra	PA	0	0	0	0	1	NULL	NULL	NULL	NULL	1.46324	1.04775	0	-0.0737277	0.256813	-0.312817	0.39898	0.665786
#1-1014	chr1	173177015	173177651	Ndufs2	3	-0.0423109	0.848663	0.971366	CUFF.2115.1	Ndufs2	chr1	173164994	173177400	-	=	1	PA	PA	0	0	1	0	0	NULL	NULL	NULL	NULL	0.0329874	0.0381604	0	0.390533	0.149447	-0.312817	0.39898	0.665786
#1-1015	chr1	173186720	173186897	Adamts4	0	0.197798	0.37859	0.836589	CUFF.2130.1	Adamts4	chr1	173184099	173191990	+	c	0.6	Intra	Intra	0	0	0	0	1	NULL	NULL	NULL	NULL	1.71164	1.10153	0	-0.821087	0.862203	0.0551712	0.89537	0.95766
#1-1015	chr1	173186720	173186897	Adamts4	0	0.197798	0.37859	0.836589	CUFF.2130.2	Adamts4	chr1	173184103	173191990	+	j	0.5	Intra	Intra	0	0	0	0	1	NULL	NULL	NULL	NULL	1.71164	1.10153	0	-0.821087	0.862203	0.0551712	0.89537	0.95766
#1-1016	chr1	173188976	173189181	Adamts4	0	0.457412	0.0671311	0.625038	CUFF.2130.1	Adamts4	chr1	173184099	173191990	+	c	0.6	Intra	Intra	0	0	0	0	1	NULL	NULL	NULL	NULL	0.929854	0.881366	0	0.434461	0.603854	0.0551712	0.89537	0.95766
#1-1016	chr1	173188976	173189181	Adamts4	0	0.457412	0.0671311	0.625038	CUFF.2130.2	Adamts4	chr1	173184103	173191990	+	j	0.5	Intra	Intra	0	0	0	0	1	NULL	NULL	NULL	NULL	0.929854	0.881366	0	0.434461	0.603854	0.0551712	0.89537	0.95766
#1-1017	chr1	173200261	173201043	B4galt3	3	0.0378201	0.865009	0.973567	CUFF.2117.1	B4galt3	chr1	173200350	173207016	+	=	1	PA	PA	0	0	1	0	0	NULL	NULL	NULL	NULL	0.0616894	0.155179	0	0.95275	0.0763736	-0.0454906	0.89786	0.958708
#1-1018	chr1	173210915	173211833	Ppox	3	-0.369253	0.111657	0.668995	CUFF.2118.1	Ppox	chr1	173207127	173211373	-	=	1	PA	PA	0	0	0	0	0	NULL	NULL	NULL	NULL	0.0342595	0.0334426	0	-0.581076	0.0968977	-0.850783	0.0696658	0.359589
#1-1018	chr1	173210915	173211833	Ppox	3	-0.369253	0.111657	0.668995	CUFF.2121.1	Usp21	chr1	173212090	173218093	-	=	1	Dst_Intra	PA	0	0	0	0	0	NULL	NULL	NULL	NULL	0.0342595	0.0334426	0	-0.581076	0.0968977	-0.213175	0.792849	0.911857
#1-1019	chr1	173217521	173218332	Usp21	3	-0.218296	0.473373	0.87378	CUFF.2119.1	Ufc1	chr1	173218701	173225206	-	=	1	Dst_Intra	PA	0	0	1	0	0	NULL	NULL	NULL	NULL	0.0431203	0.0564532	0	0.264774	0.133737	-0.388998	0.375082	0.645208
#1-1019	chr1	173217521	173218332	Usp21	3	-0.218296	0.473373	0.87378	CUFF.2121.1	Usp21	chr1	173212090	173218093	-	=	1	PA	PA	0	0	1	0	0	NULL	NULL	NULL	NULL	0.0431203	0.0564532	0	0.264774	0.133737	-0.213175	0.792849	0.911857
#1-1020	chr1	173224616	173225013	Ufc1	3	-0.03997	0.862134	0.972829	CUFF.2119.1	Ufc1	chr1	173218701	173225206	-	=	1	PA	PA	0	0	0	0	0	NULL	NULL	NULL	NULL	0.0543325	0.0856927	0	1.07416	0.151325	-0.388998	0.375082	0.645208
#1-1021	chr1	173258857	173260278	Dedd	3	0.489462	0.0443263	0.58465	CUFF.2120.1	-	chr1	173258964	173259089	.	u	1	PA	PA	0	0	0	0	0	NULL	NULL	NULL	NULL	0.0812956	0.188203	0	1.06089	0.0716964	NULL	NULL	NULL
#1-1021	chr1	173258857	173260278	Dedd	3	0.489462	0.0443263	0.58465	CUFF.2137.1	Dedd_dup1	chr1	173259353	173273257	+	=	0	PA	PA	0	0	0	0	0	NULL	NULL	NULL	NULL	0.0812956	0.188203	0	1.06089	0.0716964	0.617205	0.277006	0.565239
#1-1022	chr1	173275532	173276641	Nit1	3	0.265539	0.242221	0.763628	CUFF.2138.1	Pfdn2	chr1	173275215	173288219	+	=	0	PA	PA	0	0	0	0	0	NULL	NULL	NULL	NULL	0.0710323	0.0498004	0	0.196696	0.118223	0.496385	0.210439	0.506124
#1-1022	chr1	173275532	173276641	Nit1	3	0.265539	0.242221	0.763628	CUFF.2139.1	Nit1	chr1	173272411	173275695	-	=	1	PA	PA	0	0	0	0	0	NULL	NULL	NULL	NULL	0.0710323	0.0498004	0	0.196696	0.118223	0.496385	0.210439	0.506124
#1-1023	chr1	173290241	173291227	Klhdc9	3	0.0466859	0.8353	0.967055	CUFF.2136.1	Klhdc9	chr1	173288284	173289586	-	c	1	PA	PA	0	0	0	0	0	NULL	NULL	NULL	NULL	0.040184	0.0777097	0	1.21653	0.228086	-0.557993	0.270277	0.560515
#1-1023	chr1	173290241	173291227	Klhdc9	3	0.0466859	0.8353	0.967055	CUFF.2136.2	Klhdc9	chr1	173288284	173289323	-	e	1	PA	PA	0	0	0	0	0	NULL	NULL	NULL	NULL	0.040184	0.0777097	0	1.21653	0.228086	-0.557993	0.270277	0.560515
#1-1024	chr1	173310154	173310686	Pvrl4	0	0.107659	0.633855	0.918783	-	NULL	NULL	NULL	NULL	NULL	NULL	NULL	-	Intra	0	0	0	0	0	NULL	NULL	NULL	NULL	0.159279	0.195658	0	0.42459	0.179319	NULL	NULL	NULL
#1-1025	chr1	173341297	173342488	Usf1	3	-0.115812	0.604599	0.910622	CUFF.2122.1	Arhgap30	chr1	173341405	173341576	.	p	1	PA	PA	0	0	1	0	0	NULL	NULL	NULL	NULL	0.0853328	0.0978183	0	0.516098	0.105148	NULL	NULL	NULL
#1-1025	chr1	173341297	173342488	Usf1	3	-0.115812	0.604599	0.910622	CUFF.2125.1	Usf1	chr1	173341747	173349911	+	=	1	PA	PA	0	0	1	0	0	NULL	NULL	NULL	NULL	0.0853328	0.0978183	0	0.516098	0.105148	-0.774956	0.0807728	0.372132
#1-1026	chr1	173367471	173368277	F11r	3	-0.160988	0.472288	0.87367	-	NULL	NULL	NULL	NULL	NULL	NULL	NULL	-	PA	0	0	0	0	0	NULL	NULL	NULL	NULL	0.0334615	0.03	0	-0.0308086	0.102724	NULL	NULL	NULL
#1-1027	chr1	173433454	173434486	Refbp2	3	0.283122	0.215545	0.751874	CUFF.2127.1	Alyref2	chr1	173433426	173434524	+	c	1	PA	PA	0	0	0	0	0	NULL	NULL	NULL	NULL	0.0282044	0.0525756	0	0.550886	0.132574	0.131299	0.736492	0.882763
#1-1028	chr1	173609840	173610157	null	0	-0.334059	0.148679	0.700704	-	NULL	NULL	NULL	NULL	NULL	NULL	NULL	-	Inter	0	0	0	0	0	NULL	NULL	NULL	NULL	1.36423	1.17126	0	-0.108818	1.71688	NULL	NULL	NULL
#1-1029	chr1	173939596	173940202	Vangl2	0	-0.426219	0.0728255	0.632219	-	NULL	NULL	NULL	NULL	NULL	NULL	NULL	-	Intra	0	0	1	0	0	NULL	NULL	NULL	NULL	2.60505	2.25322	0	-0.056203	1.64513	NULL	NULL	NULL
#1-1030	chr1	173943130	173943300	Vangl2	0	-0.161022	0.471978	0.87367	-	NULL	NULL	NULL	NULL	NULL	NULL	NULL	-	Intra	0	0	0	0	0	NULL	NULL	NULL	NULL	1.79653	1.26194	0	-0.713859	1.32071	NULL	NULL	NULL
#1-1031	chr1	173956612	173957699	Vangl2	2	0.0568502	0.821446	0.96372	-	NULL	NULL	NULL	NULL	NULL	NULL	NULL	-	PA	0	0	1	0	0	NULL	NULL	NULL	NULL	0.0985066	0.107705	0	0.694982	0.130407	NULL	NULL	NULL
#1-1032	chr1	173983909	173984473	AC158930.3	0	-0.125181	0.574262	0.901625	-	NULL	NULL	NULL	NULL	NULL	NULL	NULL	-	Intra	0	0	1	0	0	NULL	NULL	NULL	NULL	0.0763121	0.0478723	0	-0.529193	0.0882139	NULL	NULL	NULL
#1-1033	chr1	174012642	174013358	Ncstn	3	0.628224	0.0117845	0.515848	CUFF.2151.1	Ncstn	chr1	173996174	174013173	-	=	1	PA	PA	0	0	0	0	0	NULL	NULL	NULL	NULL	0.0327654	0.0764246	0	0.760102	0.150639	0.916569	0.0524437	0.351072
#1-1033	chr1	174012642	174013358	Ncstn	3	0.628224	0.0117845	0.515848	CUFF.2152.1	Copa	chr1	174012445	174052450	+	=	1	PA	PA	0	0	0	0	0	NULL	NULL	NULL	NULL	0.0327654	0.0764246	0	0.760102	0.150639	0.916569	0.0524437	0.351072
#1-1034	chr1	174056857	174057127	Pex19	3	-0.228033	0.31224	0.800064	CUFF.2140.1	Pex19_dup1	chr1	174056878	174066792	+	=	1	PA	PA	0	0	0	0	0	NULL	NULL	NULL	NULL	0.0375185	0.03	0	-0.402015	0.132918	-0.671978	0.112852	0.405265
#1-1035	chr1	174077968	174079036	Wdr42a	3	0.524272	0.0300327	0.556495	CUFF.2142.1	Dcaf8	chr1	174077957	174126566	+	=	1	PA	PA	0	0	0	0	0	NULL	NULL	NULL	NULL	0.0942116	0.0710413	0	-0.563638	0.109333	0.651285	0.134032	0.428751
#1-1036	chr1	174136339	174137084	Pea15a	3	-0.554382	0.0354866	0.57002	-	NULL	NULL	NULL	NULL	NULL	NULL	NULL	-	PA	0	1	0	0	0	NULL	NULL	NULL	NULL	0.0688859	0.0665663	0	-0.159674	0.112277	NULL	NULL	NULL
#1-1037	chr1	174174807	174175232	Atp1a4	0	-0.308975	0.179848	0.723743	-	NULL	NULL	NULL	NULL	NULL	NULL	NULL	-	Intra	0	0	0	0	0	NULL	NULL	NULL	NULL	0.507224	0.429365	0	0.181501	0.973695	NULL	NULL	NULL
#1-1038	chr1	174240177	174240343	null	0	0.0314299	0.887365	0.977337	-	NULL	NULL	NULL	NULL	NULL	NULL	NULL	-	Inter	0	0	0	0	0	NULL	NULL	NULL	NULL	0	0.0553012	-100	-100	0.0756024	NULL	NULL	NULL
#1-1039	chr1	174242103	174243126	Igsf8	3	0.0314299	0.887365	0.977337	CUFF.2143.1	Igsf8	chr1	174242514	174249959	+	=	1	PA	PA	0	0	0	0	0	NULL	NULL	NULL	NULL	0.0626811	0.104586	0	1.24718	0.0726653	0.665755	0.142065	0.438218
#1-1040	chr1	174248263	174248738	Igsf8	0	-0.258385	0.256461	0.770183	CUFF.2143.1	Igsf8	chr1	174242514	174249959	+	=	1	Intra	Intra	0	1	0	1	0	NULL	NULL	NULL	NULL	1.18116	0.992126	0	0.0166355	1.34348	0.665755	0.142065	0.438218
#1-1041	chr1	174255675	174257086	Kcnj9	0	0.123446	0.585262	0.904055	-	NULL	NULL	NULL	NULL	NULL	NULL	NULL	-	Intra	0	0	0	0	0	NULL	NULL	NULL	NULL	0.369538	0.324494	0	-0.0606572	0.423895	NULL	NULL	NULL
#1-1042	chr1	174270886	174271633	Kcnj10	3	-0.293969	0.288999	0.789795	-	NULL	NULL	NULL	NULL	NULL	NULL	NULL	-	PA	0	0	0	0	0	NULL	NULL	NULL	NULL	0.0904648	0.0993648	0	-0.4008	0.0828982	NULL	NULL	NULL
#1-1043	chr1	174299060	174299587	Kcnj10	0	-0.145637	0.515015	0.885859	-	NULL	NULL	NULL	NULL	NULL	NULL	NULL	-	Intra	0	0	0	0	0	NULL	NULL	NULL	NULL	0.525541	0.508577	0	0.170858	0.502819	NULL	NULL	NULL
#1-1044	chr1	174299915	174300100	Kcnj10	0	-0.145637	0.515015	0.885859	-	NULL	NULL	NULL	NULL	NULL	NULL	NULL	-	Intra	0	0	0	0	1	NULL	NULL	NULL	NULL	2.034	1.75	0	-0.478486	1.15254	NULL	NULL	NULL
#1-1045	chr1	174306344	174307740	Pigm	3	0.317308	0.16905	0.71687	CUFF.2141.1	Pigm	chr1	174306641	174309187	+	c	1	PA	PA	0	0	1	0	0	NULL	NULL	NULL	NULL	0.221592	0.260766	0	-0.26703	0.121305	0.842444	0.0655303	0.355771
#1-1046	chr1	174322291	174322541	null	0	-0.300206	0.19059	0.733004	-	NULL	NULL	NULL	NULL	NULL	NULL	NULL	-	Inter	0	0	0	0	1	NULL	NULL	NULL	NULL	0.45164	0.30048	0	-0.0954306	0.5404	NULL	NULL	NULL
#1-1047	chr1	174381254	174381406	null	0	-0.297872	0.194205	0.736595	-	NULL	NULL	NULL	NULL	NULL	NULL	NULL	-	Inter	0	0	0	0	1	NULL	NULL	NULL	NULL	0.175	0.36	0	1.0357	0.166711	NULL	NULL	NULL
#1-1048	chr1	174411891	174412473	Igsf9	3	-0.338582	0.1511	0.702328	-	NULL	NULL	NULL	NULL	NULL	NULL	NULL	-	PA	0	0	0	0	0	NULL	NULL	NULL	NULL	0.046	0.0584925	0	-0.716072	0.100975	NULL	NULL	NULL
#1-1049	chr1	174420644	174420836	Igsf9	0	-0.111014	0.619496	0.915252	-	NULL	NULL	NULL	NULL	NULL	NULL	NULL	-	Intra	0	0	0	0	0	NULL	NULL	NULL	NULL	0.32526	0.296927	0	0.206479	0.111146	NULL	NULL	NULL
#1-1050	chr1	174426123	174426495	Igsf9	0	0.0172902	0.93794	0.987684	-	NULL	NULL	NULL	NULL	NULL	NULL	NULL	-	Intra	0	0	0	0	1	NULL	NULL	NULL	NULL	1.24919	0.981371	0	-0.502933	0.838835	NULL	NULL	NULL
#1-1051	chr1	174430142	174431277	Tagln2	3	-0.34029	0.139881	0.692971	-	NULL	NULL	NULL	NULL	NULL	NULL	NULL	-	PA	0	0	0	0	0	NULL	NULL	NULL	NULL	0.0479883	0.0806672	0	-0.909909	0.0766831	NULL	NULL	NULL
#1-1052	chr1	174451094	174451432	Ccdc19	3	-0.330109	0.169586	0.71687	CUFF.2178.1	Ccdc19	chr1	174451298	174475994	+	=	0.75	PA	PA	0	0	0	0	0	NULL	NULL	NULL	NULL	0.0570414	0.0426035	0	-0.301416	0.162217	-0.803512	0.127666	0.422449
#1-1052	chr1	174451094	174451432	Ccdc19	3	-0.330109	0.169586	0.71687	CUFF.2178.2	Ccdc19	chr1	174451298	174475994	+	j	0.875	PA	PA	0	0	0	0	0	NULL	NULL	NULL	NULL	0.0570414	0.0426035	0	-0.301416	0.162217	-0.803512	0.127666	0.422449
#1-1053	chr1	174456877	174457147	Ccdc19	0	0.344387	0.164724	0.715141	CUFF.2178.1	Ccdc19	chr1	174451298	174475994	+	=	0.75	Intra	Intra	0	0	0	0	0	NULL	NULL	NULL	NULL	0.842037	1.08689	0	0.429834	0.184972	-0.803512	0.127666	0.422449
#1-1053	chr1	174456877	174457147	Ccdc19	0	0.344387	0.164724	0.715141	CUFF.2178.2	Ccdc19	chr1	174451298	174475994	+	j	0.875	Intra	Intra	0	0	0	0	0	NULL	NULL	NULL	NULL	0.842037	1.08689	0	0.429834	0.184972	-0.803512	0.127666	0.422449
#1-1054	chr1	174462576	174462980	Ccdc19	0	-0.152706	0.541353	0.893585	CUFF.2178.1	Ccdc19	chr1	174451298	174475994	+	=	0.75	Intra	Intra	0	0	0	0	0	NULL	NULL	NULL	NULL	0.119164	0.040396	0	-1.13769	0.165982	-0.803512	0.127666	0.422449
#1-1054	chr1	174462576	174462980	Ccdc19	0	-0.152706	0.541353	0.893585	CUFF.2178.2	Ccdc19	chr1	174451298	174475994	+	j	0.875	Intra	Intra	0	0	0	0	0	NULL	NULL	NULL	NULL	0.119164	0.040396	0	-1.13769	0.165982	-0.803512	0.127666	0.422449
#1-1054	chr1	174462576	174462980	Ccdc19	0	-0.152706	0.541353	0.893585	CUFF.2178.3	Ccdc19	chr1	174460516	174475994	+	j	0.666667	Intra	Intra	0	0	0	0	0	NULL	NULL	NULL	NULL	0.119164	0.040396	0	-1.13769	0.165982	-0.921885	0.132162	0.426478
#1-1054	chr1	174462576	174462980	Ccdc19	0	-0.152706	0.541353	0.893585	CUFF.2178.4	Ccdc19	chr1	174460516	174475994	+	j	0.333333	Intra	Intra	0	0	0	0	0	NULL	NULL	NULL	NULL	0.119164	0.040396	0	-1.13769	0.165982	-0.921885	0.132162	0.426478
#1-1054	chr1	174462576	174462980	Ccdc19	0	-0.152706	0.541353	0.893585	CUFF.2184.1	Ccdc19	chr1	174460062	174462233	-	x	0	PA	Intra	0	0	0	0	0	NULL	NULL	NULL	NULL	0.119164	0.040396	0	-1.13769	0.165982	-0.921885	0.132162	0.426478
#1-1055	chr1	174475092	174475549	Ccdc19	0	-0.212032	0.34673	0.815838	CUFF.2178.1	Ccdc19	chr1	174451298	174475994	+	=	0.75	Intra	Intra	0	0	0	0	1	NULL	NULL	NULL	NULL	2.16571	2.07	0	0.057503	1.58636	-0.803512	0.127666	0.422449
#1-1055	chr1	174475092	174475549	Ccdc19	0	-0.212032	0.34673	0.815838	CUFF.2178.2	Ccdc19	chr1	174451298	174475994	+	j	0.875	Intra	Intra	0	0	0	0	1	NULL	NULL	NULL	NULL	2.16571	2.07	0	0.057503	1.58636	-0.803512	0.127666	0.422449
#1-1055	chr1	174475092	174475549	Ccdc19	0	-0.212032	0.34673	0.815838	CUFF.2178.3	Ccdc19	chr1	174460516	174475994	+	j	0.666667	Intra	Intra	0	0	0	0	1	NULL	NULL	NULL	NULL	2.16571	2.07	0	0.057503	1.58636	-0.921885	0.132162	0.426478
#1-1055	chr1	174475092	174475549	Ccdc19	0	-0.212032	0.34673	0.815838	CUFF.2178.4	Ccdc19	chr1	174460516	174475994	+	j	0.333333	Intra	Intra	0	0	0	0	1	NULL	NULL	NULL	NULL	2.16571	2.07	0	0.057503	1.58636	-0.921885	0.132162	0.426478
#1-1056	chr1	174492038	174493771	Vsig8	0	0.356131	0.146479	0.700704	-	NULL	NULL	NULL	NULL	NULL	NULL	NULL	-	Intra	0	0	0	0	0	NULL	NULL	NULL	NULL	0.0492468	0.0722929	0	-1.19231	0.109867	NULL	NULL	NULL
#1-1057	chr1	174518917	174519078	Slamf8	0	-0.112592	0.621557	0.915885	-	NULL	NULL	NULL	NULL	NULL	NULL	NULL	-	Intra	0	0	0	0	1	NULL	NULL	NULL	NULL	1.72665	1.37696	0	-0.325669	1.13665	NULL	NULL	NULL
#1-1058	chr1	174562657	174563325	Dusp23	3	0.116554	0.600876	0.908545	CUFF.2147.1	Dusp23	chr1	174560901	174563214	-	=	1	PA	PA	0	0	1	0	0	NULL	NULL	NULL	NULL	0.0246789	0.0319173	0	0.0644333	0.0749687	0.962722	0.0458938	0.349942
#1-1059	chr1	174564826	174565101	null	0	0.116554	0.600876	0.908545	-	NULL	NULL	NULL	NULL	NULL	NULL	NULL	-	Inter	0	0	0	0	1	NULL	NULL	NULL	NULL	1.40862	1.6652	0	0.351274	0.616039	NULL	NULL	NULL
#1-1060	chr1	175297003	175298132	Cadm3	3	0.000398233	0.998618	0.99981	-	NULL	NULL	NULL	NULL	NULL	NULL	NULL	-	PA	0	0	1	0	0	NULL	NULL	NULL	NULL	0.0773026	0.0562247	0	-1.06835	0.113327	NULL	NULL	NULL
#1-1061	chr1	175642198	175642412	null	0	0.10317	0.643461	0.923203	-	NULL	NULL	NULL	NULL	NULL	NULL	NULL	-	Inter	0	0	0	0	0	NULL	NULL	NULL	NULL	0.395	0.293551	0	-0.16766	0.348832	NULL	NULL	NULL
#1-1062	chr1	176431803	176433794	Fmn2	3	0.240748	0.303363	0.794632	-	NULL	NULL	NULL	NULL	NULL	NULL	NULL	-	PA	0	0	0	0	0	NULL	NULL	NULL	NULL	0.0513891	0.0416	0	-0.325268	0.118984	NULL	NULL	NULL
#1-1063	chr1	176766897	176767349	Grem2	0	-0.133094	0.565329	0.900062	-	NULL	NULL	NULL	NULL	NULL	NULL	NULL	-	Intra	0	0	0	0	1	NULL	NULL	NULL	NULL	2.41699	1.53374	0	-0.644128	1.91566	NULL	NULL	NULL
#1-1064	chr1	176851564	176852044	Grem2	3	-0.257281	0.303163	0.794307	-	NULL	NULL	NULL	NULL	NULL	NULL	NULL	-	PA	0	0	0	0	0	NULL	NULL	NULL	NULL	0.106083	0.139765	0	-0.249658	0.113962	NULL	NULL	NULL
#1-1065	chr1	177421787	177423024	null	2	0.11945	0.591752	0.906549	-	NULL	NULL	NULL	NULL	NULL	NULL	NULL	-	Inter	0	0	1	0	0	NULL	NULL	NULL	NULL	0.0657207	0.0300245	0	-1.1207	0.0932933	NULL	NULL	NULL
#1-1066	chr1	177555110	177556008	Fh1	3	0.0923207	0.741594	0.945564	CUFF.2157.1	Fh1	chr1	177530514	177555757	-	=	1	PA	PA	0	0	1	0	0	NULL	NULL	NULL	NULL	0.0278062	0.0453488	0	-0.206174	0.129421	0.174368	0.792973	0.911873
#1-1067	chr1	177622045	177623253	Opn3	3	0.159077	0.477763	0.874246	CUFF.2164.1	Opn3	chr1	177592564	177622765	-	=	0.583333	PA	PA	0	0	1	0	0	NULL	NULL	NULL	NULL	0.0959248	0.125248	0	0.232555	0.113494	0.43501	0.30466	0.588919
#1-1068	chr1	177810571	177811437	Exo1	3	0.0228768	0.919569	0.983851	CUFF.2159.1	Exo1	chr1	177810741	177839905	+	=	1	PA	PA	0	0	1	0	0	NULL	NULL	NULL	NULL	0.0645794	0.0536471	0	-0.402015	0.0858574	-0.0708576	0.858108	0.942407
#1-1069	chr1	178153451	178153612	Pld5	0	0.334765	0.146521	0.700704	-	NULL	NULL	NULL	NULL	NULL	NULL	NULL	-	Intra	0	0	0	0	0	NULL	NULL	NULL	NULL	0.26118	0.286398	-100	-100	0.22	NULL	NULL	NULL
#1-1070	chr1	178204714	178205928	Pld5	3	-0.292576	0.246723	0.767699	-	NULL	NULL	NULL	NULL	NULL	NULL	NULL	-	PA	0	0	0	0	0	NULL	NULL	NULL	NULL	0.0521093	0.0725019	0	0.306571	0.114891	NULL	NULL	NULL
#1-1071	chr1	178655135	178655420	null	0	-0.214943	0.344432	0.815679	-	NULL	NULL	NULL	NULL	NULL	NULL	NULL	-	Inter	0	0	0	0	0	NULL	NULL	NULL	NULL	1.06316	0.674	0	-0.640424	0.609418	NULL	NULL	NULL
#1-1072	chr1	178743362	178745215	Cep170	3	-0.00773311	0.972161	0.993757	CUFF.2177.1	-	chr1	178744029	178744259	.	u	1	PA	PA	0	0	0	0	0	NULL	NULL	NULL	NULL	0.0664636	0.0629575	0	1.12713	0.0959051	NULL	NULL	NULL
#1-1073	chr1	178765549	178765993	Sdccag8	0	-0.151168	0.500905	0.882092	CUFF.2180.1	Sdccag8	chr1	178755035	178770541	+	c	1	Intra	Intra	0	0	0	0	0	NULL	NULL	NULL	NULL	0.041856	0.0968462	0	0.815512	0.0910517	-1.05587	0.149381	0.445793
#1-1073	chr1	178765549	178765993	Sdccag8	0	-0.151168	0.500905	0.882092	CUFF.2185.1	Hmga2-ps1	chr1	178764760	178766414	-	=	1	PA	Intra	0	0	0	0	0	NULL	NULL	NULL	NULL	0.041856	0.0968462	0	0.815512	0.0910517	-0.260387	0.576599	0.790436
#1-1074	chr1	178923883	178924091	Sdccag8	0	-0.832971	0.00176429	0.447941	-	NULL	NULL	NULL	NULL	NULL	NULL	NULL	-	Intra	0	0	0	0	1	NULL	NULL	NULL	NULL	1.24519	1.13245	0	0.145728	0.42625	NULL	NULL	NULL
#1-1075	chr1	178928061	178928446	Sdccag8	0	-0.545312	0.0375176	0.573862	-	NULL	NULL	NULL	NULL	NULL	NULL	NULL	-	Intra	0	0	0	0	0	NULL	NULL	NULL	NULL	0.0716623	0.292286	0.459303	2.2158	0.592104	NULL	NULL	NULL
#1-1076	chr1	179187280	179189348	Akt3	1	0.174755	0.444619	0.862788	CUFF.2186.1	-	chr1	179188002	179189419	+	u	1	PA	PA	0	0	1	0	0	NULL	NULL	NULL	NULL	0.0553619	0.0464365	0	-0.583957	0.0935602	-0.242452	0.662061	0.841495
#1-1077	chr1	179252859	179253377	null	0	-0.10871	0.6307	0.917664	-	NULL	NULL	NULL	NULL	NULL	NULL	NULL	-	Inter	0	0	0	0	0	NULL	NULL	NULL	NULL	0.0439024	0.0390291	0	-0.402015	0.104893	NULL	NULL	NULL
#1-1078	chr1	179268965	179269345	null	0	-0.173188	0.454662	0.867993	-	NULL	NULL	NULL	NULL	NULL	NULL	NULL	-	Inter	0	0	0	0	0	NULL	NULL	NULL	NULL	0.03925	0.052953	0	-0.402015	0.0641649	NULL	NULL	NULL
#1-1079	chr1	179371551	179373676	null	1	0.285073	0.211815	0.750521	CUFF.2187.1	-	chr1	179374065	179374240	.	u	1	E	Inter	0	0	0	0	0	NULL	NULL	NULL	NULL	0.0272901	0.0505797	0	1.07416	0.0891498	NULL	NULL	NULL
#1-1079	chr1	179371551	179373676	null	1	0.285073	0.211815	0.750521	CUFF.2188.1	-	chr1	179372399	179373984	.	u	1	E	Inter	0	0	0	0	0	NULL	NULL	NULL	NULL	0.0272901	0.0505797	0	1.07416	0.0891498	NULL	NULL	NULL
#1-1079	chr1	179371551	179373676	null	1	0.285073	0.211815	0.750521	CUFF.2206.1	Zfp238	chr1	179374642	179380881	+	=	1	PA	Inter	0	0	0	0	0	NULL	NULL	NULL	NULL	0.0272901	0.0505797	0	1.07416	0.0891498	0.311429	0.50034	0.73979
#1-1080	chr1	179378201	179378681	Zfp238	0	-0.540058	0.032343	0.562676	CUFF.2206.1	Zfp238	chr1	179374642	179380881	+	=	1	Intra	Intra	0	0	0	0	0	NULL	NULL	NULL	NULL	1.75008	1.8011	0	0.0795837	1.68151	0.311429	0.50034	0.73979
#1-1080	chr1	179378201	179378681	Zfp238	0	-0.540058	0.032343	0.562676	CUFF.2206.2	Zfp238_dup1	chr1	179376931	179380881	+	c	1	Intra	Intra	0	0	0	0	0	NULL	NULL	NULL	NULL	1.75008	1.8011	0	0.0795837	1.68151	-1.89771	0.0121784	0.347902
#1-1081	chr1	179429216	179429501	null	0	-0.0751319	0.74383	0.946149	-	NULL	NULL	NULL	NULL	NULL	NULL	NULL	-	Inter	0	0	0	0	1	NULL	NULL	NULL	NULL	1.89933	2.06547	0	0.302101	1.50893	NULL	NULL	NULL
#1-1082	chr1	179725909	179727052	Adss	3	0.539242	0.0280769	0.550918	CUFF.2195.1	Adss	chr1	179693311	179726855	-	=	1	PA	PA	0	0	0	0	0	NULL	NULL	NULL	NULL	0.0390183	0.0677881	0	0.200848	0.0691349	0.338307	0.394593	0.661541
#1-1083	chr1	179913219	179913881	null	0	0.305674	0.241343	0.763498	CUFF.2196.1	-	chr1	179913714	179913837	.	u	1	PA	Inter	0	0	0	0	0	NULL	NULL	NULL	NULL	0.114035	0.042	0	0.608494	0.0560422	NULL	NULL	NULL
#1-1084	chr1	180073322	180073488	EG666250	0	-0.450389	0.0579491	0.612053	-	NULL	NULL	NULL	NULL	NULL	NULL	NULL	-	Intra	0	0	0	0	0	NULL	NULL	NULL	NULL	1.26181	1.15024	0	0.158092	1.09807	NULL	NULL	NULL
#1-1085	chr1	180117439	180118141	AC119928.8-2	3	-0.0970266	0.673397	0.931141	CUFF.2199.1	Pppde1	chr1	180117714	180182818	+	=	1	PA	PA	0	0	0	0	0	NULL	NULL	NULL	NULL	0.02	0	-100	-100	0.0644614	-0.628361	0.336189	0.616066
#1-1086	chr1	180205853	180207108	null	1	-0.0126585	0.958151	0.991201	-	NULL	NULL	NULL	NULL	NULL	NULL	NULL	-	Inter	0	0	1	0	0	NULL	NULL	NULL	NULL	0.0656516	0.0615556	0	-0.630621	0.122471	NULL	NULL	NULL
#1-1087	chr1	180248247	180249458	2310005N03Rik	3	0.40905	0.090209	0.65034	-	NULL	NULL	NULL	NULL	NULL	NULL	NULL	-	PA	0	0	1	0	0	NULL	NULL	NULL	NULL	0.092879	0.0778782	0	-0.918823	0.141168	NULL	NULL	NULL
#1-1088	chr1	180266460	180268215	Hnrnpu	3	0.248417	0.272519	0.779745	CUFF.2210.1	Hnrnpu	chr1	180258235	180267992	-	=	1	PA	PA	0	0	1	0	0	NULL	NULL	NULL	NULL	0.0528499	0.0394417	0	-0.0182451	0.0819857	0.186322	0.653423	0.837603
#1-1089	chr1	180298720	180299410	null	0	0.0642193	0.783954	0.95575	-	NULL	NULL	NULL	NULL	NULL	NULL	NULL	-	Inter	0	0	0	0	0	NULL	NULL	NULL	NULL	0.050913	0.108795	0	0.440609	0.113543	NULL	NULL	NULL
#1-1090	chr1	180335758	180336801	Efcab2	3	-0.327569	0.158918	0.711543	-	NULL	NULL	NULL	NULL	NULL	NULL	NULL	-	PA	0	0	1	0	0	NULL	NULL	NULL	NULL	0.0250836	0.0596492	0	0.772669	0.0930101	NULL	NULL	NULL
#1-1091	chr1	180457414	180461159	D230039L06Rik	3	-0.192505	0.39179	0.842207	CUFF.2228.1	Kif26b	chr1	180458549	180862998	+	=	1	PA	PA	0	0	1	0	0	NULL	NULL	NULL	NULL	0.0408971	0.0369515	0	0.24909	0.114183	-0.408682	0.336501	0.616242
#1-1092	chr1	180847429	180848232	Kif26b	0	-0.344374	0.19789	0.740984	CUFF.2228.1	Kif26b	chr1	180458549	180862998	+	=	1	Intra	Intra	0	0	0	0	1	NULL	NULL	NULL	NULL	0.581083	0.401345	0	-0.231363	0.673882	-0.408682	0.336501	0.616242
#1-1093	chr1	181447346	181448274	Smyd3	3	0.487432	0.042537	0.580653	CUFF.2236.1	Smyd3	chr1	181335103	181448250	-	j	0.5	PA	PA	0	0	0	0	0	NULL	NULL	NULL	NULL	0.0862417	0.0623108	0	-0.386488	0.173941	0.545466	0.176096	0.472439
#1-1094	chr1	181475811	181477138	Tfb2m	3	-0.18223	0.424146	0.854025	CUFF.2246.1	Tfb2m	chr1	181458222	181476594	-	=	0	PA	PA	0	0	1	0	0	NULL	NULL	NULL	NULL	0.0461155	0.0491515	0	0.283723	0.122444	-0.328541	0.452905	0.708178
#1-1094	chr1	181475811	181477138	Tfb2m	3	-0.18223	0.424146	0.854025	CUFF.2248.1	Cnst	chr1	181476459	181557603	+	=	0.25	PA	PA	0	0	1	0	0	NULL	NULL	NULL	NULL	0.0461155	0.0491515	0	0.283723	0.122444	-0.328541	0.452905	0.708178
#1-1095	chr1	181521880	181522055	9630058J23Rik	0	0.340297	0.174555	0.720572	CUFF.2248.1	Cnst	chr1	181476459	181557603	+	=	0.25	Intra	Intra	0	0	0	0	1	NULL	NULL	NULL	NULL	1.37137	1.10566	0	-0.214572	1.26331	-0.328541	0.452905	0.708178
#1-1095	chr1	181521880	181522055	9630058J23Rik	0	0.340297	0.174555	0.720572	CUFF.2254.1	Cnst	chr1	181520906	181521291	.	i	0.5	E	Intra	0	0	0	0	1	NULL	NULL	NULL	NULL	1.37137	1.10566	0	-0.214572	1.26331	NULL	NULL	NULL
#1-1096	chr1	181597706	181598868	Sccpdh	3	0.166818	0.464639	0.871679	CUFF.2232.1	Sccpdh	chr1	181598421	181609809	+	c	1	PA	PA	0	0	1	0	0	NULL	NULL	NULL	NULL	0.0641284	0.0827372	0	-0.909909	0.104105	0.892786	0.0660037	0.355957
#1-1097	chr1	181732961	181734222	Ahctf1	3	0.0614044	0.785475	0.955782	CUFF.2234.1	Ahctf1	chr1	181675130	181733975	-	=	1	PA	PA	0	0	1	0	0	NULL	NULL	NULL	NULL	0.0330107	0.0300176	0	0.63314	0.129556	0.361837	0.403749	0.669137
#1-1098	chr1	181889257	181890861	Cdc42bpa	2	0.277832	0.24279	0.764308	CUFF.2235.1	-	chr1	181890173	181890812	.	u	1	PA	PA	0	0	1	0	0	NULL	NULL	NULL	NULL	0.0523244	0.118477	0	0.598535	0.0901052	NULL	NULL	NULL
#1-1098	chr1	181889257	181890861	Cdc42bpa	2	0.277832	0.24279	0.764308	CUFF.2242.1	Cdc42bpa	chr1	181891414	182094573	+	=	0.490741	PA	PA	0	0	1	0	0	NULL	NULL	NULL	NULL	0.0523244	0.118477	0	0.598535	0.0901052	0.274823	0.497789	0.738218
#1-1099	chr1	182125617	182126417	Cabc1	3	-0.135904	0.594024	0.906774	CUFF.2238.1	Adck3	chr1	182096750	182126059	-	=	1	PA	PA	0	0	1	0	0	NULL	NULL	NULL	NULL	0.071225	0.063877	0	-0.183367	0.14375	-0.313663	0.562212	0.78236
#1-1100	chr1	182156126	182156400	null	0	-0.251175	0.274703	0.781358	CUFF.2241.1	Psen2_dup1	chr1	182157138	182186451	-	=	1	Dst_Intra	Inter	0	0	0	0	0	NULL	NULL	NULL	NULL	0.0867518	0.0817883	0	-0.311708	0.140139	0.0714706	0.862114	0.944732
#1-1101	chr1	182180273	182180476	Psen2	0	-0.544871	0.0248591	0.539827	CUFF.2241.1	Psen2_dup1	chr1	182157138	182186451	-	=	1	Intra	Intra	0	0	0	0	0	NULL	NULL	NULL	NULL	0.0860591	0.03	0	-0.909909	0.277438	0.0714706	0.862114	0.944732
#1-1102	chr1	182185932	182186730	Psen2	3	0.134511	0.548329	0.895348	CUFF.2241.1	Psen2_dup1	chr1	182157138	182186451	-	=	1	PA	PA	0	0	0	0	0	NULL	NULL	NULL	NULL	0.0998561	0.0692481	0	1.42118	0.0883419	0.0714706	0.862114	0.944732
#1-1103	chr1	182219664	182219885	null	0	-0.744786	0.00495043	0.503496	-	NULL	NULL	NULL	NULL	NULL	NULL	NULL	-	Inter	0	0	0	0	1	NULL	NULL	NULL	NULL	1.22977	1.25928	0	0.324643	1.02308	NULL	NULL	NULL
#1-1104	chr1	182260633	182263058	AC121838.2-1	3	-0.118591	0.626759	0.9173	-	NULL	NULL	NULL	NULL	NULL	NULL	NULL	-	PA	0	0	0	0	0	NULL	NULL	NULL	NULL	0.0385315	0.0525114	0	-0.647267	0.205937	NULL	NULL	NULL
#1-1105	chr1	182295306	182295940	Itpkb	0	-0.0338993	0.888261	0.977525	-	NULL	NULL	NULL	NULL	NULL	NULL	NULL	-	Intra	0	0	0	0	0	NULL	NULL	NULL	NULL	0.207722	0.1553	0	0.388919	0.275256	NULL	NULL	NULL
#1-1106	chr1	182317598	182317936	Itpkb	0	-0.229437	0.312449	0.800064	-	NULL	NULL	NULL	NULL	NULL	NULL	NULL	-	Intra	0	0	0	0	0	NULL	NULL	NULL	NULL	0.132692	0.066213	0	-0.725863	0.115171	NULL	NULL	NULL
#1-1107	chr1	182333791	182334149	Itpkb	0	0.0704216	0.752007	0.947456	-	NULL	NULL	NULL	NULL	NULL	NULL	NULL	-	Intra	0	0	0	0	1	NULL	NULL	NULL	NULL	0.730056	0.637849	0	-0.173032	0.17515	NULL	NULL	NULL
#1-1108	chr1	182351879	182352078	Itpkb	0	-0.395973	0.0999747	0.660767	-	NULL	NULL	NULL	NULL	NULL	NULL	NULL	-	Intra	0	0	0	0	0	NULL	NULL	NULL	NULL	1.23894	1.08663	0	-0.0650204	0.901005	NULL	NULL	NULL
#1-1109	chr1	182412812	182413904	6330403A02Rik	3	-0.00945801	0.965956	0.99273	-	NULL	NULL	NULL	NULL	NULL	NULL	NULL	-	PA	0	0	1	0	0	NULL	NULL	NULL	NULL	0.0514513	0.0885047	0	0.390533	0.0891851	NULL	NULL	NULL
#1-1110	chr1	182414023	182414490	null	0	-0.00945801	0.965956	0.99273	-	NULL	NULL	NULL	NULL	NULL	NULL	NULL	-	Inter	0	0	0	0	0	NULL	NULL	NULL	NULL	0.176017	0.0680942	0	-1.19295	0.189448	NULL	NULL	NULL
#1-1111	chr1	182498816	182499633	Parp1	3	-0.08138	0.742269	0.946095	CUFF.2244.1	Parp1	chr1	182498996	182531379	+	=	1	PA	PA	0	0	0	0	0	NULL	NULL	NULL	NULL	0.02	0.0474194	0	1.10661	0.0858569	-0.42519	0.463495	0.716606
#1-1112	chr1	182570677	182572231	Lin9	3	0.345221	0.134614	0.691201	CUFF.2243.1	Lin9	chr1	182570578	182572124	+	e	1	PA	PA	0	0	1	0	0	NULL	NULL	NULL	NULL	0.153496	0.317769	0	-1.13769	0.0884931	-0.349325	0.659988	0.840978
#1-1112	chr1	182570677	182572231	Lin9	3	0.345221	0.134614	0.691201	CUFF.2245.1	-	chr1	182569770	182570419	.	u	1	E	PA	0	0	1	0	0	NULL	NULL	NULL	NULL	0.153496	0.317769	0	-1.13769	0.0884931	NULL	NULL	NULL
#1-1113	chr1	182626594	182627729	Mixl1	3	-0.18802	0.427443	0.855	-	NULL	NULL	NULL	NULL	NULL	NULL	NULL	-	PA	0	0	1	0	0	NULL	NULL	NULL	NULL	0.0839485	0.0563981	0	0.0126277	0.138128	NULL	NULL	NULL
#1-1114	chr1	182655630	182656792	Acbd3	3	0.276832	0.226163	0.758266	CUFF.2249.1	Acbd3	chr1	182656000	182684997	+	=	1	PA	PA	0	0	1	0	0	NULL	NULL	NULL	NULL	0.0588472	0.06187	0	-0.107578	0.0774292	0.357465	0.336169	0.616066
#1-1115	chr1	182693794	182694007	null	0	-0.260288	0.252832	0.768322	-	NULL	NULL	NULL	NULL	NULL	NULL	NULL	-	Inter	0	0	0	0	0	NULL	NULL	NULL	NULL	0.108967	0.165352	0	1.32341	0.171455	NULL	NULL	NULL
#1-1116	chr1	182698358	182698907	null	0	-0.112573	0.692119	0.933902	-	NULL	NULL	NULL	NULL	NULL	NULL	NULL	-	Inter	0	1	0	0	0	NULL	NULL	NULL	NULL	0.02	0.0472941	0	-0.402015	0.0978615	NULL	NULL	NULL
#1-1117	chr1	182707634	182708787	null	0	0.0162488	0.941867	0.98814	-	NULL	NULL	NULL	NULL	NULL	NULL	NULL	-	Inter	0	0	1	0	0	NULL	NULL	NULL	NULL	0.0948606	0.103704	0	-0.227752	0.137874	NULL	NULL	NULL
#1-1118	chr1	182724180	182724744	null	0	-0.154911	0.490232	0.878005	-	NULL	NULL	NULL	NULL	NULL	NULL	NULL	-	Inter	0	0	1	0	0	NULL	NULL	NULL	NULL	0.0639007	0.0404255	0	-0.581076	0.135699	NULL	NULL	NULL
#1-1119	chr1	182742628	182744783	H3f3a	3	0.610544	0.0169	0.528335	CUFF.2256.1	H3f3a	chr1	182732699	182743780	-	=	1	PA	PA	0	0	1	0	0	NULL	NULL	NULL	NULL	0.0236985	0.0440117	0	0.704591	0.0928316	0.980032	0.0782507	0.36985
#1-1120	chr1	182760460	182760621	null	0	-0.357704	0.194659	0.736852	-	NULL	NULL	NULL	NULL	NULL	NULL	NULL	-	Inter	0	0	0	0	0	NULL	NULL	NULL	NULL	0.702298	0.924845	0	-0.155257	0.281118	NULL	NULL	NULL
#1-1121	chr1	182780556	182781598	BC031781	3	-0.0976472	0.661287	0.92692	CUFF.2259.1	BC031781	chr1	182781248	182798245	+	=	1	PA	PA	0	0	1	0	0	NULL	NULL	NULL	NULL	0.0382331	0.0302216	0	-0.301416	0.105841	0.0701606	0.839972	0.934044
#1-1122	chr1	182824445	182825099	Lefty2	0	-0.148242	0.545808	0.895284	-	NULL	NULL	NULL	NULL	NULL	NULL	NULL	-	Intra	0	0	0	0	0	NULL	NULL	NULL	NULL	0.0585015	0.0602951	0	-0.428392	0.236192	NULL	NULL	NULL
#1-1123	chr1	182833984	182835011	Pycr2	3	-0.334414	0.160144	0.712778	CUFF.2257.1	Pycr2	chr1	182834414	182838214	+	=	1	PA	PA	0	0	0	0	0	NULL	NULL	NULL	NULL	0.0681798	0.106589	0	1.18209	0.164778	-0.814202	0.234479	0.528274
#1-1124	chr1	182866853	182867495	Lefty1	0	-0.0387728	0.873209	0.974495	-	NULL	NULL	NULL	NULL	NULL	NULL	NULL	-	Intra	0	0	0	0	0	NULL	NULL	NULL	NULL	0.0243982	0.0605096	0	0.704591	0.145678	NULL	NULL	NULL
#1-1125	chr1	182871942	182873343	Tmem63a	3	0.000692845	0.99752	0.999807	-	NULL	NULL	NULL	NULL	NULL	NULL	NULL	-	PA	0	0	0	0	0	NULL	NULL	NULL	NULL	0.0566194	0.0621617	0	0.704591	0.15233	NULL	NULL	NULL
#1-1126	chr1	182873512	182873754	Tmem63a	0	0.000692845	0.99752	0.999807	-	NULL	NULL	NULL	NULL	NULL	NULL	NULL	-	Intra	0	0	0	0	1	NULL	NULL	NULL	NULL	0.175372	0.114669	0	0.136371	0.403388	NULL	NULL	NULL
#1-1127	chr1	182947327	182947677	Ephx1	3	-0.330049	0.152029	0.702835	-	NULL	NULL	NULL	NULL	NULL	NULL	NULL	-	PA	0	0	0	0	0	NULL	NULL	NULL	NULL	0.02	0.03	0	0.608494	0.129201	NULL	NULL	NULL
#1-1128	chr1	183073917	183074828	Nvl	3	-0.079825	0.746778	0.946829	CUFF.2262.1	Nvl	chr1	183022981	183074352	-	=	1	PA	PA	0	0	0	0	0	NULL	NULL	NULL	NULL	0.02	0.045625	0	1.10661	0.18352	0.295603	0.591001	0.798904
#1-1128	chr1	183073917	183074828	Nvl	3	-0.079825	0.746778	0.946829	CUFF.2263.1	-	chr1	183074409	183074950	.	u	1	E	PA	0	0	0	0	0	NULL	NULL	NULL	NULL	0.02	0.045625	0	1.10661	0.18352	NULL	NULL	NULL
#1-1129	chr1	183080908	183081604	Cnih4	3	0.0354766	0.880325	0.976036	CUFF.2264.1	Cnih4	chr1	183081080	183097222	+	=	1	PA	PA	0	0	0	0	0	NULL	NULL	NULL	NULL	0.0978771	0.0650676	0	-0.206174	0.243113	0.411433	0.344184	0.621333
#1-1130	chr1	183140872	183142766	Wdr26	3	0.678664	0.0133964	0.515848	CUFF.2269.1	Wdr26	chr1	183103601	183142668	-	=	1	PA	PA	0	0	1	0	0	NULL	NULL	NULL	NULL	0.088097	0.153501	0	-1.28108	0.0751455	0.877141	0.115225	0.406406
#1-1131	chr1	183186652	183187094	null	0	0.227877	0.314333	0.800175	-	NULL	NULL	NULL	NULL	NULL	NULL	NULL	-	Inter	0	0	0	0	0	NULL	NULL	NULL	NULL	0.0212955	0.03	0	0.301721	0.111339	NULL	NULL	NULL
#1-1132	chr1	183202994	183203315	null	0	-0.660475	0.0131879	0.515848	-	NULL	NULL	NULL	NULL	NULL	NULL	NULL	-	Inter	0	0	0	0	0	NULL	NULL	NULL	NULL	0.0657009	0.03	0	-1.08076	0.161076	NULL	NULL	NULL
#1-1133	chr1	183282208	183283920	Cnih3	3	-0.00512365	0.981637	0.996415	-	NULL	NULL	NULL	NULL	NULL	NULL	NULL	-	PA	0	0	0	0	0	NULL	NULL	NULL	NULL	0.0447428	0.0472587	0	0.467303	0.105614	NULL	NULL	NULL
#1-1134	chr1	183440511	183440995	Ccdc121	1	0.0128585	0.955754	0.990676	-	NULL	NULL	NULL	NULL	NULL	NULL	NULL	-	PA	0	0	0	0	1	NULL	NULL	NULL	NULL	1.17653	1.27816	0	0.317219	0.882428	NULL	NULL	NULL
#1-1135	chr1	183475518	183475741	null	0	-0.21266	0.465524	0.872408	-	NULL	NULL	NULL	NULL	NULL	NULL	NULL	-	Inter	0	0	0	0	0	NULL	NULL	NULL	NULL	0.232556	0.293767	0	0.338488	0.252601	NULL	NULL	NULL
#1-1136	chr1	183771623	183773345	Lbr	3	0.00149013	0.994707	0.999052	CUFF.2281.1	Lbr	chr1	183745438	183773756	-	=	1	PA	PA	0	0	1	0	0	NULL	NULL	NULL	NULL	0.0379825	0.0317853	0	0.338488	0.0790301	0.149174	0.710732	0.87053
#1-1137	chr1	183811664	183811870	null	0	-0.0928793	0.711275	0.937974	-	NULL	NULL	NULL	NULL	NULL	NULL	NULL	-	Inter	0	0	0	0	0	NULL	NULL	NULL	NULL	0.186796	0.230388	0	1.10661	0.388058	NULL	NULL	NULL
#1-1138	chr1	183853543	183853903	Enah	0	-0.378797	0.123694	0.679776	CUFF.2306.1	Enah_dup2	chr1	183832719	183861306	-	j	1	Intra	Intra	0	0	0	0	0	NULL	NULL	NULL	NULL	1.40197	1.45378	0	0.0112364	1.28572	-0.451751	0.386228	0.654297
#1-1138	chr1	183853543	183853903	Enah	0	-0.378797	0.123694	0.679776	CUFF.2306.2	Enah_dup1	chr1	183832719	183950137	-	=	1	Intra	Intra	0	0	0	0	0	NULL	NULL	NULL	NULL	1.40197	1.45378	0	0.0112364	1.28572	0.457111	0.26403	0.555818
#1-1138	chr1	183853543	183853903	Enah	0	-0.378797	0.123694	0.679776	CUFF.2306.3	Enah_dup3	chr1	183852617	183950119	-	c	1	Intra	Intra	0	0	0	0	0	NULL	NULL	NULL	NULL	1.40197	1.45378	0	0.0112364	1.28572	0.457111	0.26403	0.555818
#1-1139	chr1	183949141	183950988	Enah	3	-0.106122	0.633738	0.918679	CUFF.2282.1	-	chr1	183950238	183950272	.	u	1	PA	PA	0	0	1	0	0	NULL	NULL	NULL	NULL	0.0639453	0.0475783	0	1.10661	0.0888268	NULL	NULL	NULL
#1-1139	chr1	183949141	183950988	Enah	3	-0.106122	0.633738	0.918679	CUFF.2306.2	Enah_dup1	chr1	183832719	183950137	-	=	1	PA	PA	0	0	1	0	0	NULL	NULL	NULL	NULL	0.0639453	0.0475783	0	1.10661	0.0888268	0.457111	0.26403	0.555818
#1-1139	chr1	183949141	183950988	Enah	3	-0.106122	0.633738	0.918679	CUFF.2306.3	Enah_dup3	chr1	183852617	183950119	-	c	1	PA	PA	0	0	1	0	0	NULL	NULL	NULL	NULL	0.0639453	0.0475783	0	1.10661	0.0888268	0.457111	0.26403	0.555818
#1-1140	chr1	184043314	184043514	null	0	0.102202	0.645854	0.924522	-	NULL	NULL	NULL	NULL	NULL	NULL	NULL	-	Inter	0	0	0	0	1	NULL	NULL	NULL	NULL	0.94075	0.9857	0	0.194322	0.4872	NULL	NULL	NULL
#1-1141	chr1	184054622	184055486	Srp9	3	0.226861	0.337791	0.812658	CUFF.2283.1	Srp9	chr1	184054884	184062541	+	=	1	PA	PA	0	0	1	0	0	NULL	NULL	NULL	NULL	0.144096	0.118844	0	0.206479	0.108606	0.685597	0.19557	0.491598
#1-1142	chr1	184212220	184213215	Degs1	3	0.166804	0.498954	0.881674	CUFF.2286.1	Degs1	chr1	184205919	184213014	-	=	1	PA	PA	0	0	0	0	0	NULL	NULL	NULL	NULL	0.056697	0	0	-1.28481	0.114293	0.0995664	0.887921	0.955262
#1-1143	chr1	184270992	184272000	Fbxo28	3	0.390051	0.0993709	0.660767	CUFF.2288.1	Fbxo28	chr1	184243144	184271847	-	=	1	PA	PA	0	0	1	0	0	NULL	NULL	NULL	NULL	0.0537259	0.0416757	0	-0.716072	0.0962558	0.552506	0.2696	0.55961
#1-1144	chr1	184338616	184339809	AC131742.2	3	0.153235	0.499005	0.881674	CUFF.2292.1	Trp53bp2	chr1	184339207	184389062	+	c	1	PA	PA	0	0	1	0	0	NULL	NULL	NULL	NULL	0.0488514	0.135913	-100	-100	0.0706455	0.386361	0.305801	0.589841
#1-1145	chr1	184419949	184420203	Capn2	0	0.0281042	0.909401	0.9817	-	NULL	NULL	NULL	NULL	NULL	NULL	NULL	-	Intra	0	0	0	0	0	NULL	NULL	NULL	NULL	0	0	-100	-100	0.052874	NULL	NULL	NULL
#1-1146	chr1	184446955	184447997	Capn2	3	0.0493344	0.825413	0.964709	-	NULL	NULL	NULL	NULL	NULL	NULL	NULL	-	PA	0	0	1	0	0	NULL	NULL	NULL	NULL	0.0422677	0.0909802	0	-0.909909	0.095068	NULL	NULL	NULL
#1-1147	chr1	184678078	184678412	4922505E12Rik	0	0.123892	0.618928	0.914898	-	NULL	NULL	NULL	NULL	NULL	NULL	NULL	-	Intra	0	0	0	0	0	NULL	NULL	NULL	NULL	0.921078	1.15219	0	0.81332	0.833551	NULL	NULL	NULL
#1-1148	chr1	184678794	184679155	4922505E12Rik	1	0.123892	0.618928	0.914898	-	NULL	NULL	NULL	NULL	NULL	NULL	NULL	-	PA	0	0	1	0	0	NULL	NULL	NULL	NULL	1.4592	1.10881	0	0.084196	0.885572	NULL	NULL	NULL
#1-1149	chr1	184693372	184695290	Susd4	3	-0.228192	0.320252	0.804221	CUFF.2294.1	Susd4	chr1	184695155	184826636	+	=	1	PA	PA	0	0	1	0	0	NULL	NULL	NULL	NULL	0.0717347	0.107491	0	0.734209	0.106078	-0.724026	0.101065	0.393226
#1-1150	chr1	184884866	184885372	Tlr5	3	0.0855169	0.700598	0.936291	CUFF.2295.1	Tlr5	chr1	184884419	184885045	+	e	1	PA	PA	0	0	0	0	0	NULL	NULL	NULL	NULL	0.0315814	0.0656917	0	1.03515	0.146498	-0.0111062	0.974428	0.991827
#1-1151	chr1	184890284	184890484	Tlr5	0	-0.0243136	0.912786	0.982944	-	NULL	NULL	NULL	NULL	NULL	NULL	NULL	-	Intra	0	0	0	0	0	NULL	NULL	NULL	NULL	0.0494231	0.03	-100	-100	0.11105	NULL	NULL	NULL
#1-1152	chr1	184913220	184913560	null	0	-0.387853	0.0959305	0.658099	-	NULL	NULL	NULL	NULL	NULL	NULL	NULL	-	Inter	0	0	0	0	0	NULL	NULL	NULL	NULL	0.132029	0.158912	0	0.705111	0.116256	NULL	NULL	NULL
#1-1153	chr1	185857155	185858495	1700056E22Rik	3	0.256477	0.280568	0.785897	CUFF.2302.1	1700056E22Rik	chr1	185856916	185858089	-	=	1	PA	PA	0	0	1	0	0	NULL	NULL	NULL	NULL	0.0200257	0.0553526	0	0.264774	0.0800285	0.450692	0.365814	0.63777
#1-1153	chr1	185857155	185858495	1700056E22Rik	3	0.256477	0.280568	0.785897	CUFF.2305.1	Dusp10	chr1	185858267	185899408	+	=	1	PA	PA	0	0	1	0	0	NULL	NULL	NULL	NULL	0.0200257	0.0553526	0	0.264774	0.0800285	0.450692	0.365814	0.63777
#1-1154	chr1	186542217	186542706	null	0	-0.0956062	0.686008	0.933149	-	NULL	NULL	NULL	NULL	NULL	NULL	NULL	-	Inter	0	0	1	0	0	NULL	NULL	NULL	NULL	0.0564622	0.0682822	0	0.338488	0.101624	NULL	NULL	NULL
#1-1155	chr1	186551277	186552028	Hlx	0	0.130025	0.559698	0.900062	-	NULL	NULL	NULL	NULL	NULL	NULL	NULL	-	Intra	0	0	1	0	0	NULL	NULL	NULL	NULL	0.02	0.0796138	0	1.29858	0.73947	NULL	NULL	NULL
#1-1156	chr1	186555397	186557118	Hlx	3	-0.251274	0.282414	0.786668	-	NULL	NULL	NULL	NULL	NULL	NULL	NULL	-	PA	0	0	1	0	0	NULL	NULL	NULL	NULL	0.0455588	0.0405451	-100	-100	0.102748	NULL	NULL	NULL
#1-1157	chr1	186558454	186558625	null	0	-0.251274	0.282414	0.786668	-	NULL	NULL	NULL	NULL	NULL	NULL	NULL	-	Inter	0	0	0	0	0	NULL	NULL	NULL	NULL	0.0546784	0.0490625	-100	-100	0.118421	NULL	NULL	NULL
#1-1158	chr1	186617018	186617527	Mosc1	0	-0.0469189	0.835269	0.967055	-	NULL	NULL	NULL	NULL	NULL	NULL	NULL	-	Intra	0	0	0	0	0	NULL	NULL	NULL	NULL	0.161572	0.237426	0	0.49519	0.290217	NULL	NULL	NULL
#1-1159	chr1	186634540	186635216	Mosc1	3	-0.154797	0.490057	0.878005	-	NULL	NULL	NULL	NULL	NULL	NULL	NULL	-	PA	0	0	1	0	0	NULL	NULL	NULL	NULL	0.0609763	0.0790828	0	0.751586	0.173819	NULL	NULL	NULL
#1-1160	chr1	186651060	186651591	Mosc2	0	-0.0565187	0.799462	0.95951	CUFF.2311.1	Mosc2	chr1	186637557	186669758	-	=	1	Intra	Intra	0	0	0	0	0	NULL	NULL	NULL	NULL	0.493804	0.462618	0	-0.081295	0.891218	0.576112	0.20948	0.5051
#1-1161	chr1	186669144	186670112	Mosc2	3	0.250941	0.286894	0.788831	CUFF.2311.1	Mosc2	chr1	186637557	186669758	-	=	1	PA	PA	0	0	0	0	0	NULL	NULL	NULL	NULL	0	0.0578504	0	1.36401	0.112884	0.576112	0.20948	0.5051
#1-1162	chr1	186675823	186676003	null	0	-0.0222027	0.920237	0.983851	-	NULL	NULL	NULL	NULL	NULL	NULL	NULL	-	Inter	0	0	0	0	1	NULL	NULL	NULL	NULL	0.433444	0.317	0	-0.32732	0.199889	NULL	NULL	NULL
#1-1163	chr1	186698012	186698485	C130074G19Rik	0	-0.233646	0.309315	0.798814	CUFF.2310.1	C130074G19Rik	chr1	186695809	186706953	-	=	1	Intra	Intra	0	0	0	0	1	NULL	NULL	NULL	NULL	2.12636	1.78127	0	-0.0198976	1.30852	0.0790214	0.835641	0.932367
#1-1164	chr1	186706179	186707320	C130074G19Rik	3	0.0426569	0.851772	0.972513	CUFF.2310.1	C130074G19Rik	chr1	186695809	186706953	-	=	1	PA	PA	0	0	1	0	0	NULL	NULL	NULL	NULL	0.0614362	0.151831	0	0.338488	0.124696	0.0790214	0.835641	0.932367
#1-1165	chr1	186822937	186824408	Mark1	3	-0.370756	0.110378	0.666898	CUFF.2314.1	Mark1	chr1	186768677	186823428	-	c	1	PA	PA	0	0	1	0	0	NULL	NULL	NULL	NULL	0.0843164	0.0817573	0	0.760102	0.109655	-0.464465	0.440509	0.698534
#1-1166	chr1	187016993	187017175	AC131084.13	0	0.270943	0.233251	0.760669	CUFF.2315.1	-	chr1	187017064	187017348	.	u	1	E	Intra	0	0	0	0	1	NULL	NULL	NULL	NULL	0.708132	1.09456	0	0.675015	0.781758	NULL	NULL	NULL
#1-1167	chr1	187027427	187028457	Rab3gap2	2	0.409599	0.0819178	0.640518	CUFF.2318.1	Rab3gap2	chr1	187027875	187110568	+	=	1	PA	PA	0	0	0	0	0	NULL	NULL	NULL	NULL	0.0649522	0.0695064	0	0.262712	0.123157	0.517567	0.192471	0.490006
#1-1168	chr1	187152477	187153496	Iars2	3	-0.0790203	0.722202	0.940175	CUFF.2316.1	Iars2	chr1	187110632	187153301	-	=	1	PA	PA	0	0	1	0	0	NULL	NULL	NULL	NULL	0.0570461	0.0509426	0	-0.253022	0.124723	0.351154	0.380511	0.649896
#1-1169	chr1	187155778	187156283	Bpnt1	3	-0.344605	0.135239	0.69214	CUFF.2317.1	Bpnt1	chr1	187156040	187180926	+	=	1	PA	PA	0	0	1	0	0	NULL	NULL	NULL	NULL	0.0384158	0.03	0	-0.716072	0.0928762	-0.820167	0.0799564	0.371503
#1-1170	chr1	187186521	187187718	Eprs	3	-0.139028	0.533331	0.89083	CUFF.2321.1	Eprs	chr1	187186921	187252259	+	=	1	PA	PA	0	0	1	0	0	NULL	NULL	NULL	NULL	0.052682	0.0300171	0	-0.0123364	0.119724	-0.655879	0.122332	0.414498
#1-1171	chr1	187278592	187279633	Slc30a10	3	0.304936	0.18254	0.726201	-	NULL	NULL	NULL	NULL	NULL	NULL	NULL	-	PA	0	0	1	0	0	NULL	NULL	NULL	NULL	0.0966581	0.309056	0	0.566265	0.107013	NULL	NULL	NULL
#1-1172	chr1	187940768	187941326	Lyplal1	3	0.2839	0.213862	0.751591	CUFF.2346.1	Lyplal1	chr1	187911558	187941231	-	=	1	PA	PA	0	0	0	0	0	NULL	NULL	NULL	NULL	0.0738753	0.0744086	0	0.196696	0.114008	-0.010345	0.97662	0.992611
#1-1173	chr1	188528108	188528626	Tgfb2	0	-0.32059	0.17737	0.722436	CUFF.2367.1	Tgfb2	chr1	188446677	188528310	-	=	0.666667	PA	Intra	0	0	1	0	0	NULL	NULL	NULL	NULL	0.02	0.0659653	0	0.704591	0.135916	-0.539722	0.181497	0.477499
#1-1174	chr1	188528951	188530037	Tgfb2	3	-0.32059	0.17737	0.722436	CUFF.2367.1	Tgfb2	chr1	188446677	188528310	-	=	0.666667	PA	PA	0	0	1	0	0	NULL	NULL	NULL	NULL	0.0529982	0.038373	0	-1.1207	0.0953767	-0.539722	0.181497	0.477499
#1-1175	chr1	188572877	188573488	Rrp15	3	0.40724	0.0819657	0.640518	CUFF.2350.1	Rrp15	chr1	188544972	188573203	-	=	1	PA	PA	0	0	0	0	0	NULL	NULL	NULL	NULL	0.0361702	0.0328989	0	0.703736	0.131141	0.599226	0.157014	0.451439
#1-1176	chr1	188657238	188657504	null	0	0.151099	0.499767	0.881794	-	NULL	NULL	NULL	NULL	NULL	NULL	NULL	-	Inter	0	0	0	0	0	NULL	NULL	NULL	NULL	0.105789	0.144925	0	0.587735	0.158557	NULL	NULL	NULL
#1-1177	chr1	188657797	188658691	null	0	0.151099	0.499767	0.881794	-	NULL	NULL	NULL	NULL	NULL	NULL	NULL	-	Inter	0	0	0	0	0	NULL	NULL	NULL	NULL	0.0441099	0.03	0	0.206479	0.123099	NULL	NULL	NULL
#1-1178	chr1	188682358	188682616	null	0	-0.408299	0.126269	0.680888	-	NULL	NULL	NULL	NULL	NULL	NULL	NULL	-	Inter	0	0	0	0	1	NULL	NULL	NULL	NULL	2.09066	2.20473	0	-0.0575454	1.99154	NULL	NULL	NULL
#1-1179	chr1	188791169	188792314	D1Pas1	3	0.0519329	0.825428	0.964709	CUFF.2349.1	D1Pas1	chr1	188791361	188792894	+	c	1	PA	PA	0	0	0	0	0	NULL	NULL	NULL	NULL	2.33294	1.9852	0	-0.0636825	2.17482	-0.0292834	0.948649	0.980769
#1-1179	chr1	188791169	188792314	D1Pas1	3	0.0519329	0.825428	0.964709	CUFF.2351.1	D1Pas1	chr1	188793091	188793784	+	c	1	PA	PA	0	0	0	0	0	NULL	NULL	NULL	NULL	2.33294	1.9852	0	-0.0636825	2.17482	-0.0292834	0.948649	0.980769
#1-1180	chr1	189039249	189039825	Spata17	3	-0.256608	0.289176	0.789795	CUFF.2355.1	Spata17	chr1	188872293	189039321	-	=	1	PA	PA	0	0	1	0	0	NULL	NULL	NULL	NULL	0.02	0.03	0	0.703736	0.134538	-0.629083	0.305338	0.589444
#1-1180	chr1	189039249	189039825	Spata17	3	-0.256608	0.289176	0.789795	CUFF.2361.1	Gpatch2	chr1	189039402	189175479	+	=	0.625	PA	PA	0	0	1	0	0	NULL	NULL	NULL	NULL	0.02	0.03	0	0.703736	0.134538	-0.629083	0.305338	0.589444
#1-1181	chr1	189172292	189172539	Gpatch2	0	-0.524072	0.0414214	0.580069	CUFF.2361.1	Gpatch2	chr1	189039402	189175479	+	=	0.625	Intra	Intra	0	0	0	0	1	NULL	NULL	NULL	NULL	1.77935	1.79632	0	0.315686	0.715749	-0.629083	0.305338	0.589444
#1-1182	chr1	189428621	189428833	null	0	-0.173896	0.482849	0.875823	-	NULL	NULL	NULL	NULL	NULL	NULL	NULL	-	Inter	0	0	0	0	0	NULL	NULL	NULL	NULL	0.0528302	0.090283	0	1.47617	0.183774	NULL	NULL	NULL
#1-1183	chr1	189429276	189429491	null	0	-0.173896	0.482849	0.875823	-	NULL	NULL	NULL	NULL	NULL	NULL	NULL	-	Inter	0	0	1	0	0	NULL	NULL	NULL	NULL	0.052093	0.0552558	0	0.206479	0.105116	NULL	NULL	NULL
#1-1184	chr1	189431105	189432119	null	0	-0.173896	0.482849	0.875823	-	NULL	NULL	NULL	NULL	NULL	NULL	NULL	-	Inter	0	0	0	0	0	NULL	NULL	NULL	NULL	0.0331779	0.0467547	0	0.0369968	0.129562	NULL	NULL	NULL
#1-1185	chr1	189432547	189434072	Esrrg	2	-0.173896	0.482849	0.875823	-	NULL	NULL	NULL	NULL	NULL	NULL	NULL	-	PA	0	0	1	0	0	NULL	NULL	NULL	NULL	0.0494684	0.0847556	0	-0.258547	0.0990942	NULL	NULL	NULL
#1-1186	chr1	189475475	189476059	Esrrg	0	-0.418927	0.0849848	0.642555	-	NULL	NULL	NULL	NULL	NULL	NULL	NULL	-	Intra	0	0	1	0	0	NULL	NULL	NULL	NULL	0.02	0.0441743	-100	-100	0.0566779	NULL	NULL	NULL
#1-1187	chr1	189821490	189822142	Esrrg	3	-0.115581	0.617907	0.914886	CUFF.2365.1	Esrrg	chr1	189617150	190038753	+	j	1	Intra	PA	0	0	0	0	0	NULL	NULL	NULL	NULL	0.092408	0.0605213	0	-0.240719	0.126463	-1.45005	0.019091	0.347902
#1-1188	chr1	189901663	189901874	Esrrg	0	-0.0809424	0.717361	0.939015	CUFF.2365.1	Esrrg	chr1	189617150	190038753	+	j	1	Intra	Intra	0	0	0	0	1	NULL	NULL	NULL	NULL	0.470284	0.28455	0	-0.0403505	0.343602	-1.45005	0.019091	0.347902
#1-1189	chr1	190087096	190087345	Ush2a	0	-0.271459	0.233258	0.760669	CUFF.2362.1	Ush2a	chr1	190086723	190180824	+	c	0.333333	PA	Intra	0	1	0	1	1	NULL	NULL	NULL	NULL	1.02707	1.28996	0	0.771035	0.997028	-0.743534	0.0921363	0.383696
#1-1190	chr1	190538063	190538229	Ush2a	0	-0.377087	0.104609	0.663322	CUFF.2405.1	Ush2a	chr1	190539033	190646050	+	j	0.833333	PA	Intra	0	0	0	0	1	NULL	NULL	NULL	NULL	2.7459	2.39584	0	-0.172702	1.65771	-1.34608	0.035291	0.347902
#1-1190	chr1	190538063	190538229	Ush2a	0	-0.377087	0.104609	0.663322	CUFF.2405.2	Ush2a	chr1	190539033	190734622	+	c	0.880357	PA	Intra	0	0	0	0	1	NULL	NULL	NULL	NULL	2.7459	2.39584	0	-0.172702	1.65771	-1.34608	0.035291	0.347902
#1-1191	chr1	190830844	190831894	Kctd3	3	0.385281	0.102435	0.662635	CUFF.2382.1	Kctd3	chr1	190794999	190831785	-	=	1	PA	PA	0	0	1	0	0	NULL	NULL	NULL	NULL	0.0331955	0.154094	0	-1.13769	0.0797281	0.279271	0.440247	0.698306
#1-1192	chr1	191073798	191074235	Kcnk2	0	-0.484793	0.0423401	0.580653	-	NULL	NULL	NULL	NULL	NULL	NULL	NULL	-	Intra	0	0	0	0	1	NULL	NULL	NULL	NULL	0.922265	0.79897	0	-0.0988138	1.03868	NULL	NULL	NULL
#1-1193	chr1	191166613	191168304	Kcnk2	3	0.163097	0.471528	0.87367	-	NULL	NULL	NULL	NULL	NULL	NULL	NULL	-	PA	0	0	1	0	0	NULL	NULL	NULL	NULL	0.0978853	0.102883	0	0.126374	0.123988	NULL	NULL	NULL
#1-1194	chr1	191383690	191384134	null	0	-0.226737	0.323393	0.806077	-	NULL	NULL	NULL	NULL	NULL	NULL	NULL	-	Inter	0	0	0	0	1	NULL	NULL	NULL	NULL	2.71595	2.0827	0	-0.25055	1.71371	NULL	NULL	NULL
#1-1195	chr1	191405780	191406332	null	0	-0.110933	0.622718	0.916347	-	NULL	NULL	NULL	NULL	NULL	NULL	NULL	-	Inter	0	1	0	1	0	NULL	NULL	NULL	NULL	1.19484	1.26293	0	0.33005	0.984838	NULL	NULL	NULL
#1-1196	chr1	191511554	191512381	Cenpf	3	0.218425	0.332431	0.810381	CUFF.2394.1	Cenpf	chr1	191465308	191512066	-	=	1	PA	PA	0	0	1	0	0	NULL	NULL	NULL	NULL	0.0470167	0.0756846	0	0.619237	0.0474992	-0.0392632	0.911273	0.964854
#1-1197	chr1	191551269	191552924	Ptpn14	3	0.0398274	0.860977	0.972829	-	NULL	NULL	NULL	NULL	NULL	NULL	NULL	-	PA	0	0	1	0	0	NULL	NULL	NULL	NULL	0.0421129	0.0625168	0	0.13277	0.0836381	NULL	NULL	NULL
#1-1198	chr1	191610549	191610907	Ptpn14	1	-0.409209	0.085946	0.643308	-	NULL	NULL	NULL	NULL	NULL	NULL	NULL	-	PA	0	0	1	0	0	NULL	NULL	NULL	NULL	1.07101	1.22986	0	0.410691	1.10343	NULL	NULL	NULL
#1-1199	chr1	191622936	191623119	Ptpn14	0	-0.455284	0.0583634	0.612053	-	NULL	NULL	NULL	NULL	NULL	NULL	NULL	-	Intra	0	0	0	0	1	NULL	NULL	NULL	NULL	1.18814	1.24721	0	0.223465	0.344481	NULL	NULL	NULL
#1-1200	chr1	191745473	191746759	Smyd2	3	0.0211144	0.926102	0.985866	CUFF.2397.1	Smyd2	chr1	191704323	191746260	-	=	1	PA	PA	0	0	1	0	0	NULL	NULL	NULL	NULL	0.0418531	0.0655553	0	0.502339	0.118162	-0.170158	0.69177	0.859187
#1-1201	chr1	191985042	191985317	Prox1	0	-0.345279	0.210053	0.74971	CUFF.2398.1	Prox1	chr1	191947164	191984516	-	c	1	PA	Intra	0	0	0	0	1	NULL	NULL	NULL	NULL	2.46204	1.80564	0	-1.09735	1.16862	-0.506736	0.274647	0.564052
#1-1201	chr1	191985042	191985317	Prox1	0	-0.345279	0.210053	0.74971	CUFF.2399.1	Prox1	chr1	191984882	191985584	-	c	1	PA	Intra	0	0	0	0	1	NULL	NULL	NULL	NULL	2.46204	1.80564	0	-1.09735	1.16862	-0.506736	0.274647	0.564052
#1-1202	chr1	191992685	191993448	Prox1	1	0.0906968	0.687102	0.933278	-	NULL	NULL	NULL	NULL	NULL	NULL	NULL	-	PA	0	0	0	0	0	NULL	NULL	NULL	NULL	0.0480392	0.0482174	0	1.10661	0.0943569	NULL	NULL	NULL
#1-1203	chr1	191993900	191994935	Prox1	3	0.0906968	0.687102	0.933278	-	NULL	NULL	NULL	NULL	NULL	NULL	NULL	-	PA	0	0	1	0	0	NULL	NULL	NULL	NULL	0.0638529	0.0321686	0	-1.1207	0.0869014	NULL	NULL	NULL
#1-1204	chr1	191996343	191997071	null	0	0.0906968	0.687102	0.933278	-	NULL	NULL	NULL	NULL	NULL	NULL	NULL	-	Inter	0	0	0	0	0	NULL	NULL	NULL	NULL	0.127844	0.0994362	0	-0.100984	0.133627	NULL	NULL	NULL
#1-1205	chr1	191998359	191999603	null	0	0.0906968	0.687102	0.933278	-	NULL	NULL	NULL	NULL	NULL	NULL	NULL	-	Inter	0	0	0	0	0	NULL	NULL	NULL	NULL	0.0923856	0.0650656	0	0.0567373	0.0687626	NULL	NULL	NULL
#1-1206	chr1	192307025	192307263	SRP_euk_arch	1	-0.351004	0.130391	0.684085	-	NULL	NULL	NULL	NULL	NULL	NULL	NULL	-	PA	0	0	0	0	1	NULL	NULL	NULL	NULL	1.73832	1.29987	0	-0.451089	0.92479	NULL	NULL	NULL
#1-1207	chr1	192505984	192506305	null	0	0.108962	0.638663	0.921332	-	NULL	NULL	NULL	NULL	NULL	NULL	NULL	-	Inter	0	0	0	0	1	NULL	NULL	NULL	NULL	0.422523	0.574486	0	0.674062	0.712841	NULL	NULL	NULL
#1-1208	chr1	192514420	192514804	null	0	0.0203867	0.93859	0.987684	-	NULL	NULL	NULL	NULL	NULL	NULL	NULL	-	Inter	0	0	0	0	0	NULL	NULL	NULL	NULL	1.21651	0.912734	0	-0.26278	0.940902	NULL	NULL	NULL
#1-1209	chr1	192735322	192736095	Rps6kc1	3	-0.400078	0.08684	0.64429	-	NULL	NULL	NULL	NULL	NULL	NULL	NULL	-	PA	0	0	1	0	0	NULL	NULL	NULL	NULL	0.0690427	0.0785511	0	0.391064	0.0942391	NULL	NULL	NULL
#1-1210	chr1	192752055	192753112	Angel2	3	0.0846074	0.710908	0.937974	CUFF.2431.1	Angel2	chr1	192748990	192770947	+	=	1	Intra	PA	0	0	1	0	0	NULL	NULL	NULL	NULL	0.110123	0.0506916	0	-0.973835	0.0812555	-0.216623	0.7548	0.892175
#1-1210	chr1	192752055	192753112	Angel2	3	0.0846074	0.710908	0.937974	CUFF.2431.2	Angel2_dup2	chr1	192752391	192770947	+	=	0.5	PA	PA	0	0	1	0	0	NULL	NULL	NULL	NULL	0.110123	0.0506916	0	-0.973835	0.0812555	0.424575	0.299684	0.585104
#1-1210	chr1	192752055	192753112	Angel2	3	0.0846074	0.710908	0.937974	CUFF.2431.3	Angel2_dup3	chr1	192752391	192770947	+	=	0.5	PA	PA	0	0	1	0	0	NULL	NULL	NULL	NULL	0.110123	0.0506916	0	-0.973835	0.0812555	0.424575	0.299684	0.585104
#1-1211	chr1	192772942	192773215	Vash2	0	-0.507225	0.0360699	0.572656	-	NULL	NULL	NULL	NULL	NULL	NULL	NULL	-	Intra	0	0	0	0	0	NULL	NULL	NULL	NULL	1.48004	1.2285	0	-0.233872	1.21474	NULL	NULL	NULL
#1-1212	chr1	192801906	192803487	Vash2	3	0.0761781	0.750327	0.947216	-	NULL	NULL	NULL	NULL	NULL	NULL	NULL	-	PA	0	0	1	0	0	NULL	NULL	NULL	NULL	0.0490888	0.0438514	0	0.395852	0.106789	NULL	NULL	NULL
#1-1213	chr1	192849003	192850561	Mfsd7b	3	-0.159455	0.48142	0.875812	-	NULL	NULL	NULL	NULL	NULL	NULL	NULL	-	PA	0	0	1	0	0	NULL	NULL	NULL	NULL	0.0405162	0.0623946	0	-0.0499003	0.118927	NULL	NULL	NULL
#1-1214	chr1	192886478	192887392	Tatdn3	3	-0.200248	0.375354	0.836206	CUFF.2411.1	Tatdn3_dup2	chr1	192876739	192886778	-	c	1	PA	PA	0	0	1	0	0	NULL	NULL	NULL	NULL	0.0655556	0.0504687	0	-0.472267	0.111019	-0.400437	0.290071	0.577344
#1-1214	chr1	192886478	192887392	Tatdn3	3	-0.200248	0.375354	0.836206	CUFF.2412.1	Nsl1	chr1	192886943	192906793	+	=	1	PA	PA	0	0	1	0	0	NULL	NULL	NULL	NULL	0.0655556	0.0504687	0	-0.472267	0.111019	-0.400437	0.290071	0.577344
#1-1215	chr1	192921578	192922779	Batf3	3	0.0810212	0.721818	0.939915	-	NULL	NULL	NULL	NULL	NULL	NULL	NULL	-	PA	0	0	0	0	0	NULL	NULL	NULL	NULL	0.0393032	0.0825191	0	-0.716072	0.0693286	NULL	NULL	NULL
#1-1216	chr1	192949711	192950139	null	0	-0.44895	0.066572	0.623742	-	NULL	NULL	NULL	NULL	NULL	NULL	NULL	-	Inter	0	1	0	0	0	NULL	NULL	NULL	NULL	0.083253	0.0602182	-100	-100	0.104405	NULL	NULL	NULL
#1-1217	chr1	193006238	193009633	Atf3	3	0.00753067	0.973007	0.993953	-	NULL	NULL	NULL	NULL	NULL	NULL	NULL	-	PA	0	0	1	0	0	NULL	NULL	NULL	NULL	0.0462829	0.0834815	0	-1.48894	0.0788302	NULL	NULL	NULL
#1-1218	chr1	193047722	193048900	D730003I15Rik	2	0.260142	0.251464	0.768322	CUFF.2424.1	-	chr1	193049094	193049532	.	u	1	E	PA	0	0	1	0	0	NULL	NULL	NULL	NULL	0.381351	0.2575	0	-0.16865	0.286674	NULL	NULL	NULL
#1-1219	chr1	193141228	193142132	Nenf	3	0.0245183	0.914224	0.983495	-	NULL	NULL	NULL	NULL	NULL	NULL	NULL	-	PA	0	0	0	0	0	NULL	NULL	NULL	NULL	0.238479	0.272654	0	0.407842	0.160656	NULL	NULL	NULL
#1-1220	chr1	193149564	193150557	Tmem206	3	0.331897	0.152297	0.702835	CUFF.2427.1	Tmem206	chr1	193149825	193174729	+	=	1	PA	PA	0	0	1	0	0	NULL	NULL	NULL	NULL	0.0685346	0.0699514	0	0.64794	0.107181	0.490155	0.224899	0.519304
#1-1221	chr1	193219793	193221795	Ppp2r5a	3	0.0267462	0.909075	0.981554	CUFF.2442.1	Ppp2r5a	chr1	193175870	193221078	-	=	1	PA	PA	0	0	1	0	0	NULL	NULL	NULL	NULL	0.0263031	0.0553947	0	1.17417	0.106099	0.0219117	0.961326	0.986364
#1-1222	chr1	193398717	193400184	Dtl	3	0.0501966	0.824587	0.96469	CUFF.2433.1	Dtl	chr1	193361249	193399424	-	=	1	PA	PA	0	0	0	0	0	NULL	NULL	NULL	NULL	0.029578	0.0391006	0	1.12713	0.111136	-0.307481	0.399729	0.666171
#1-1222	chr1	193398717	193400184	Dtl	3	0.0501966	0.824587	0.96469	CUFF.2434.1	Ints7	chr1	193399626	193407202	+	c	1	PA	PA	0	0	0	0	0	NULL	NULL	NULL	NULL	0.029578	0.0391006	0	1.12713	0.111136	-0.307481	0.399729	0.666171
#1-1223	chr1	193541583	193543413	Lpgat1	3	-0.320349	0.183728	0.72725	CUFF.2459.1	Lpgat1	chr1	193541645	193608127	+	=	1	PA	PA	0	0	1	0	0	NULL	NULL	NULL	NULL	0.066988	0.0746764	0	0.29443	0.0700971	-0.681702	0.204123	0.500145
#1-1223	chr1	193541583	193543413	Lpgat1	3	-0.320349	0.183728	0.72725	CUFF.2459.2	Lpgat1_dup1	chr1	193542241	193608127	+	=	1	PA	PA	0	0	1	0	0	NULL	NULL	NULL	NULL	0.066988	0.0746764	0	0.29443	0.0700971	-0.681702	0.204123	0.500145
#1-1224	chr1	193644867	193646104	Nek2	3	-0.698346	0.0064123	0.503496	CUFF.2448.1	Nek2	chr1	193644275	193656901	+	=	1	PA	PA	0	0	1	0	0	NULL	NULL	NULL	NULL	0.177664	0.0920877	0	-0.249658	0.162219	-1.3277	0.0255559	0.347902
#1-1225	chr1	193658731	193659003	null	0	0.0564803	0.802446	0.960277	-	NULL	NULL	NULL	NULL	NULL	NULL	NULL	-	Inter	0	0	0	0	0	NULL	NULL	NULL	NULL	0.161287	0.107664	0	-0.639302	0.137096	NULL	NULL	NULL
#1-1226	chr1	193729837	193731800	1700034H15Rik	3	0.161248	0.470962	0.87367	CUFF.2463.1	1700034H15Rik	chr1	193727458	193731503	-	c	1	PA	PA	0	0	1	0	0	NULL	NULL	NULL	NULL	0.0725209	0.0591708	0	-1.15728	0.101269	0.0999959	0.78158	0.904757
#1-1226	chr1	193729837	193731800	1700034H15Rik	3	0.161248	0.470962	0.87367	CUFF.2465.1	Slc30a1	chr1	193730343	193734926	+	=	0	PA	PA	0	0	1	0	0	NULL	NULL	NULL	NULL	0.0725209	0.0591708	0	-1.15728	0.101269	0.0999959	0.78158	0.904757
#1-1226	chr1	193729837	193731800	1700034H15Rik	3	0.161248	0.470962	0.87367	CUFF.2470.1	1700034H15Rik	chr1	193729682	193730235	.	i	0.5	E	PA	0	0	1	0	0	NULL	NULL	NULL	NULL	0.0725209	0.0591708	0	-1.15728	0.101269	NULL	NULL	NULL
#1-1227	chr1	193809058	193809467	Rd3	0	0.260913	0.257322	0.770183	-	NULL	NULL	NULL	NULL	NULL	NULL	NULL	-	Intra	0	0	1	0	0	NULL	NULL	NULL	NULL	0.822592	0.796186	0	0.0598103	0.577507	NULL	NULL	NULL
#1-1228	chr1	193813739	193814176	null	0	-0.213054	0.347015	0.815838	-	NULL	NULL	NULL	NULL	NULL	NULL	NULL	-	Inter	0	0	0	0	0	NULL	NULL	NULL	NULL	0.0356522	0.0815561	0	0.264774	0.0889731	NULL	NULL	NULL
#1-1229	chr1	193915765	193916673	Traf5	3	-0.281365	0.221272	0.756502	CUFF.2455.1	Traf5	chr1	193821107	193916527	-	=	1	PA	PA	0	0	1	0	0	NULL	NULL	NULL	NULL	0.0229401	0.0586189	0	0.467303	0.127672	-0.506427	0.221113	0.5159
#1-1230	chr1	193960346	193962794	Rcor3	3	-0.138305	0.554452	0.899049	CUFF.2458.1	Rcor3	chr1	193924424	193961984	-	=	1	PA	PA	0	0	0	0	0	NULL	NULL	NULL	NULL	0.0395693	0.0536758	0	-0.0182451	0.0704663	0.288077	0.469969	0.719929
#1-1231	chr1	194014246	194015493	Kcnh1	3	0.0171849	0.943498	0.988436	CUFF.2498.1	Kcnh1_dup1	chr1	194013047	194334130	+	=	0.475	Intra	PA	0	0	1	0	0	NULL	NULL	NULL	NULL	0.0821338	0.117486	0	0.0409209	0.145544	-0.44799	0.25662	0.548345
#1-1231	chr1	194014246	194015493	Kcnh1	3	0.0171849	0.943498	0.988436	CUFF.2498.2	Kcnh1	chr1	194013057	194334130	+	=	0.25	Intra	PA	0	0	1	0	0	NULL	NULL	NULL	NULL	0.0821338	0.117486	0	0.0409209	0.145544	-0.44799	0.25662	0.548345
#1-1231	chr1	194014246	194015493	Kcnh1	3	0.0171849	0.943498	0.988436	CUFF.2502.1	Kcnh1	chr1	194015048	194015658	.	i	0.5	E	PA	0	0	1	0	0	NULL	NULL	NULL	NULL	0.0821338	0.117486	0	0.0409209	0.145544	NULL	NULL	NULL
#1-1232	chr1	194596672	194597560	Hhat	3	-0.218159	0.35346	0.820856	-	NULL	NULL	NULL	NULL	NULL	NULL	NULL	-	PA	0	0	1	0	0	NULL	NULL	NULL	NULL	0.0271698	0.03	-100	-100	0.0959122	NULL	NULL	NULL
#1-1233	chr1	194659676	194660410	A730013G03Rik	1	-0.0342165	0.877332	0.975569	-	NULL	NULL	NULL	NULL	NULL	NULL	NULL	-	PA	0	0	0	0	0	NULL	NULL	NULL	NULL	0.0790055	0.0447945	0	-0.4008	0.127682	NULL	NULL	NULL
#1-1234	chr1	194660567	194661359	null	0	-0.0342165	0.877332	0.975569	-	NULL	NULL	NULL	NULL	NULL	NULL	NULL	-	Inter	0	0	0	0	0	NULL	NULL	NULL	NULL	0.02	0.03	0	-0.0308086	0.0664642	NULL	NULL	NULL
#1-1235	chr1	194661650	194661887	null	0	-0.0342165	0.877332	0.975569	-	NULL	NULL	NULL	NULL	NULL	NULL	NULL	-	Inter	0	0	0	0	0	NULL	NULL	NULL	NULL	0.0924051	0.091519	0	-0.377025	0.0962447	NULL	NULL	NULL
#1-1236	chr1	194680739	194682366	Sertad4	3	-0.0787123	0.728548	0.941438	-	NULL	NULL	NULL	NULL	NULL	NULL	NULL	-	PA	0	0	1	0	0	NULL	NULL	NULL	NULL	0.0475315	0.0708753	0	2.15709	0.108907	NULL	NULL	NULL
#1-1237	chr1	194861102	194862522	null	2	-0.206418	0.39146	0.842207	CUFF.2472.1	Syt14	chr1	194813063	194861955	-	c	1	PA	Inter	0	0	1	0	0	NULL	NULL	NULL	NULL	0.0759334	0.0596327	0	0.108215	0.119486	0.181772	0.707425	0.868089
#1-1238	chr1	194955927	194956647	AA408296	3	0.187954	0.402435	0.845397	CUFF.2477.1	Diexf	chr1	194930614	194956527	-	=	1	PA	PA	0	0	1	0	0	NULL	NULL	NULL	NULL	0.0686481	0.0608333	0	-0.107578	0.106187	0.135068	0.703501	0.865965
#1-1239	chr1	194979007	194979713	Irf6	3	-0.218159	0.35346	0.820856	-	NULL	NULL	NULL	NULL	NULL	NULL	NULL	-	PA	0	0	0	0	0	NULL	NULL	NULL	NULL	0.0470233	0.0496629	0	-0.716072	0.215735	NULL	NULL	NULL
#1-1240	chr1	194999407	195000187	A130010J15Rik	3	0.0197463	0.933126	0.987158	CUFF.2474.1	A130010J15Rik_dup2	chr1	194999785	195002400	+	=	1	PA	PA	0	0	0	0	0	NULL	NULL	NULL	NULL	0.0518919	0.0385714	0	0.608494	0.0742545	-0.0798026	0.833645	0.931744
#1-1241	chr1	195098661	195098945	G0s2	0	0.102413	0.713872	0.938016	-	NULL	NULL	NULL	NULL	NULL	NULL	NULL	-	Intra	0	0	0	0	0	NULL	NULL	NULL	NULL	0	0.03	0	0.703736	0.381595	NULL	NULL	NULL
#1-1242	chr1	195156249	195156464	Lamb3	0	-0.332184	0.17227	0.718768	-	NULL	NULL	NULL	NULL	NULL	NULL	NULL	-	Intra	0	0	0	0	1	NULL	NULL	NULL	NULL	0.506977	0.381209	0	-0.400809	0.280605	NULL	NULL	NULL
#1-1243	chr1	195458910	195459090	null	0	-0.204605	0.421608	0.853088	-	NULL	NULL	NULL	NULL	NULL	NULL	NULL	-	Inter	0	0	0	0	0	NULL	NULL	NULL	NULL	1.23	1.07	0	-0.0349469	1.31489	NULL	NULL	NULL
#1-1244	chr1	196445659	196447174	Plxna2	3	-0.183465	0.426285	0.85458	CUFF.2492.1	Plxna2	chr1	196446036	196643039	+	=	1	PA	PA	0	0	1	0	0	NULL	NULL	NULL	NULL	0.0476578	0.0423194	0	1.10661	0.0997338	-0.576374	0.207621	0.503458
#1-1245	chr1	196705708	196705866	null	0	-0.205079	0.371988	0.834272	-	NULL	NULL	NULL	NULL	NULL	NULL	NULL	-	Inter	0	0	0	0	0	NULL	NULL	NULL	NULL	0.0943671	0.03	0	-0.973835	0.130127	NULL	NULL	NULL
#1-1246	chr1	196764973	196765401	Cd34	3	-0.131262	0.556149	0.899223	-	NULL	NULL	NULL	NULL	NULL	NULL	NULL	-	PA	0	0	1	0	0	NULL	NULL	NULL	NULL	0.02	0.0338182	-100	-100	0.162523	NULL	NULL	NULL
#1-1247	chr1	196802245	196803269	null	0	0.0868328	0.695998	0.934538	-	NULL	NULL	NULL	NULL	NULL	NULL	NULL	-	Inter	0	0	0	0	0	NULL	NULL	NULL	NULL	0.0432549	0.0750522	0	-0.639302	0.0898234	NULL	NULL	NULL
#1-1248	chr1	196918288	196918666	Cd46	3	-0.500935	0.0497308	0.59622	-	NULL	NULL	NULL	NULL	NULL	NULL	NULL	-	PA	0	0	0	0	0	NULL	NULL	NULL	NULL	0.0523596	0.0775397	0	1.03515	0.152514	NULL	NULL	NULL
#1-1249	chr1	196957088	196957564	Cr1l	2	-0.00431048	0.9845	0.997709	CUFF.2487.1	Cr1l	chr1	196929992	196957810	-	=	1	PA	PA	0	0	1	0	0	NULL	NULL	NULL	NULL	0.0508403	0.102216	0	0.772669	0.0622031	0.084871	0.806814	0.918019
#1-1250	chr1	197067641	197068154	null	0	-0.0502178	0.820908	0.963644	-	NULL	NULL	NULL	NULL	NULL	NULL	NULL	-	Inter	0	0	0	0	0	NULL	NULL	NULL	NULL	22.7288	15.4996	0	-0.4233	6.66709	NULL	NULL	NULL
#10-1	chr10	3133984	3135637	Cnksr3	3	0.19459	0.386289	0.840126	CUFF.2494.1	Cnksr3	chr10	3134114	3227510	+	=	1	PA	PA	0	0	0	0	0	NULL	NULL	NULL	NULL	0.0339003	0.0521853	0	0.566265	0.124196	0.10546	0.775887	0.902596
#10-2	chr10	3139109	3139273	Cnksr3	0	-0.475605	0.0588696	0.612053	CUFF.2494.1	Cnksr3	chr10	3134114	3227510	+	=	1	Intra	Intra	0	0	0	0	1	NULL	NULL	NULL	NULL	0.496037	0.211098	0	-1.7047	0.426768	0.10546	0.775887	0.902596
#10-3	chr10	3557430	3557969	Oprm1	3	-0.165726	0.506124	0.883393	-	NULL	NULL	NULL	NULL	NULL	NULL	NULL	-	PA	0	0	0	0	0	NULL	NULL	NULL	NULL	0.0329333	0.104795	-100	-100	0.136816	NULL	NULL	NULL
#10-4	chr10	4310407	4310707	null	0	0.193748	0.406279	0.847456	-	NULL	NULL	NULL	NULL	NULL	NULL	NULL	-	Inter	0	0	0	0	0	NULL	NULL	NULL	NULL	0.3201	0.437367	0	1.36401	0.296952	NULL	NULL	NULL
#10-5	chr10	4423735	4425166	Rgs17	3	-0.172769	0.461952	0.870609	CUFF.2507.1	Rgs17	chr10	4424072	4515250	+	=	1	PA	PA	0	0	1	0	0	NULL	NULL	NULL	NULL	0.0417621	0.0369133	0	-0.0312311	0.117713	-0.313812	0.476026	0.7238
#10-6	chr10	4522048	4523197	Mtrf1l	3	0.430959	0.0726354	0.632219	CUFF.2501.1	Mtrf1l	chr10	4522571	4533453	+	=	1	PA	PA	0	0	1	0	0	NULL	NULL	NULL	NULL	0.0319744	0.0458964	0	1.17468	0.127245	1.02707	0.0517154	0.351072
#10-7	chr10	4540311	4541868	Fbxo5	3	-0.0245814	0.91647	0.983851	CUFF.2508.1	Fbxo5	chr10	4540671	4547376	+	=	1	PA	PA	0	0	0	0	0	NULL	NULL	NULL	NULL	0.0264326	0.0609348	0	0.200848	0.0997415	-0.450973	0.242078	0.534462
#10-8	chr10	4795577	4796429	Syne1	3	-0.304202	0.237471	0.762682	-	NULL	NULL	NULL	NULL	NULL	NULL	NULL	-	PA	0	0	0	0	0	NULL	NULL	NULL	NULL	0.0412067	0.0335025	0	0.125245	0.102966	NULL	NULL	NULL
#10-9	chr10	5151691	5152095	Syne1	2	-0.56015	0.0258252	0.540708	CUFF.2535.1	Syne1_dup1	chr10	5151872	5192653	+	c	0.25	PA	PA	0	1	0	0	0	NULL	NULL	NULL	NULL	0.0530693	0.0562025	0	-0.909909	0.115155	-1.31463	0.039277	0.347902
#10-10	chr10	5633457	5634511	Esr1	0	-0.303036	0.187539	0.72802	CUFF.2569.1	Esr1	chr10	5343309	5734904	-	=	0.574074	Intra	Intra	0	1	0	0	0	NULL	NULL	NULL	NULL	0.0716233	0.0752471	0	-0.4008	0.101274	-0.418658	0.319949	0.601502
#10-10	chr10	5633457	5634511	Esr1	0	-0.303036	0.187539	0.72802	CUFF.2569.2	Esr1	chr10	5489072	5734904	-	j	1	Intra	Intra	0	1	0	0	0	NULL	NULL	NULL	NULL	0.0716233	0.0752471	0	-0.4008	0.101274	-0.418658	0.319949	0.601502
#10-11	chr10	5636235	5636542	Esr1	2	-0.303036	0.187539	0.72802	CUFF.2569.1	Esr1	chr10	5343309	5734904	-	=	0.574074	Intra	PA	0	0	0	0	0	NULL	NULL	NULL	NULL	0.0774919	0.158502	0	0.502339	0.181244	-0.418658	0.319949	0.601502
#10-11	chr10	5636235	5636542	Esr1	2	-0.303036	0.187539	0.72802	CUFF.2569.2	Esr1	chr10	5489072	5734904	-	j	1	Intra	PA	0	0	0	0	0	NULL	NULL	NULL	NULL	0.0774919	0.158502	0	0.502339	0.181244	-0.418658	0.319949	0.601502
#10-12	chr10	5913294	5914601	1700052N19Rik	3	0.0467171	0.834735	0.966946	CUFF.2552.1	1700052N19Rik	chr10	5912332	5912708	.	i	1	E	PA	0	0	0	0	0	NULL	NULL	NULL	NULL	0.0403647	0.0547153	0	-0.206174	0.106059	NULL	NULL	NULL
#10-12	chr10	5913294	5914601	1700052N19Rik	3	0.0467171	0.834735	0.966946	CUFF.2564.1	1700052N19Rik	chr10	5913861	5914024	-	o	0	PA	PA	0	0	0	0	0	NULL	NULL	NULL	NULL	0.0403647	0.0547153	0	-0.206174	0.106059	-0.1605	0.667338	0.844827
#10-12	chr10	5913294	5914601	1700052N19Rik	3	0.0467171	0.834735	0.966946	CUFF.2565.1	Rmnd1	chr10	5913992	5943396	+	=	0.583333	PA	PA	0	0	0	0	0	NULL	NULL	NULL	NULL	0.0403647	0.0547153	0	-0.206174	0.106059	-0.1605	0.667338	0.844827
#10-13	chr10	5957720	5960003	Zbtb2	3	0.1927	0.390793	0.841997	CUFF.2555.1	Zbtb2	chr10	5958313	5979452	+	=	0.733333	PA	PA	0	0	1	0	0	NULL	NULL	NULL	NULL	0.0412039	0.0737111	0	0.705461	0.0640294	0.766926	0.184504	0.480683
#10-14	chr10	5999493	5999760	Akap12	0	-0.414862	0.081367	0.640491	CUFF.2554.1	Akap12	chr10	5987076	6080243	-	=	1	Intra	Intra	0	1	0	0	0	NULL	NULL	NULL	NULL	0.0338182	0.06	0	1.17468	0.0504942	-0.899077	0.0596875	0.353275
#10-15	chr10	6079399	6080239	Akap12	3	-0.18843	0.403303	0.845397	CUFF.2554.1	Akap12	chr10	5987076	6080243	-	=	1	PA	PA	0	1	0	0	0	NULL	NULL	NULL	NULL	0.0534048	0.0423571	0	-0.288863	0.0888575	-0.899077	0.0596875	0.353275
#10-16	chr10	6080712	6080964	null	0	-0.18843	0.403303	0.845397	CUFF.2554.1	Akap12	chr10	5987076	6080243	-	=	1	PA	Inter	0	0	0	0	0	NULL	NULL	NULL	NULL	0.0519841	0.0321106	-100	-100	0.269325	-0.899077	0.0596875	0.353275
#10-17	chr10	6372464	6373624	Mthfd1l	3	0.257026	0.256897	0.770183	CUFF.2584.1	Mthfd1l_dup2	chr10	6190435	6373437	-	=	1	PA	PA	0	0	1	0	0	NULL	NULL	NULL	NULL	0.0572724	0.0779897	0	-0.365342	0.123709	0.486384	0.213837	0.508977
#10-17	chr10	6372464	6373624	Mthfd1l	3	0.257026	0.256897	0.770183	CUFF.2584.2	Mthfd1l_dup1	chr10	6190435	6373454	-	=	1	PA	PA	0	0	1	0	0	NULL	NULL	NULL	NULL	0.0572724	0.0779897	0	-0.365342	0.123709	0.486384	0.213837	0.508977
#10-18	chr10	6605475	6606325	Plekhg1	3	-0.0123562	0.957303	0.990923	CUFF.2566.1	Plekhg1	chr10	6605920	6605974	.	i	1	PA	PA	0	0	1	0	0	NULL	NULL	NULL	NULL	0.0308511	0.0315869	-100	-100	0.0507972	NULL	NULL	NULL
#10-19	chr10	6979125	6980453	Ppp1r14c	3	0.0854498	0.702243	0.93664	-	NULL	NULL	NULL	NULL	NULL	NULL	NULL	-	PA	0	0	0	0	0	NULL	NULL	NULL	NULL	0.0476191	0.06101	0	-0.2701	0.114455	NULL	NULL	NULL
#10-20	chr10	7309196	7310674	Lrp11	3	0.395657	0.105972	0.663322	CUFF.2581.1	Lrp11	chr10	7309505	7345251	+	=	1	PA	PA	0	0	1	0	0	NULL	NULL	NULL	NULL	0.0432225	0.102675	0	-1.13769	0.0863997	0.946417	0.0696717	0.359589
#10-21	chr10	7382430	7383598	Pcmt1	3	-0.126439	0.573454	0.901625	CUFF.2585.1	A630066F11Rik	chr10	7383947	7384075	+	c	1	PA	PA	0	0	0	0	0	NULL	NULL	NULL	NULL	0.0694126	0.0724983	0	0.703736	0.105402	-0.306441	0.424054	0.683053
#10-21	chr10	7382430	7383598	Pcmt1	3	-0.126439	0.573454	0.901625	CUFF.2609.1	Pcmt1	chr10	7349189	7383351	-	=	0.375	PA	PA	0	0	0	0	0	NULL	NULL	NULL	NULL	0.0694126	0.0724983	0	0.703736	0.105402	-0.306441	0.424054	0.683053
#10-21	chr10	7382430	7383598	Pcmt1	3	-0.126439	0.573454	0.901625	CUFF.2609.2	Pcmt1	chr10	7357544	7383320	-	j	0.5	PA	PA	0	0	0	0	0	NULL	NULL	NULL	NULL	0.0694126	0.0724983	0	0.703736	0.105402	-0.306441	0.424054	0.683053
#10-21	chr10	7382430	7383598	Pcmt1	3	-0.126439	0.573454	0.901625	CUFF.2613.1	A630066F11Rik	chr10	7383371	7383884	+	c	0	PA	PA	0	0	0	0	0	NULL	NULL	NULL	NULL	0.0694126	0.0724983	0	0.703736	0.105402	-0.306441	0.424054	0.683053
#10-22	chr10	7387192	7387656	Nup43	3	-0.146996	0.536673	0.891158	CUFF.2587.1	Nup43	chr10	7387307	7398673	+	=	1	PA	PA	0	0	0	0	0	NULL	NULL	NULL	NULL	0.02	0	-100	-100	0.131729	-0.217915	0.657223	0.83946
#10-23	chr10	7400329	7401737	null	2	0.129865	0.5734	0.901625	CUFF.2589.1	Lats1	chr10	7401013	7432920	+	=	1	PA	Inter	0	0	1	0	0	NULL	NULL	NULL	NULL	0.0570508	0.0539768	0	1.42118	0.0976893	0.553195	0.169135	0.463992
#10-24	chr10	7445608	7446212	Katna1	3	-0.218216	0.334929	0.810791	CUFF.2590.1	Katna1	chr10	7445780	7482941	+	=	1	PA	PA	0	0	0	0	0	NULL	NULL	NULL	NULL	0.0951559	0.0707781	0	-0.0862225	0.20075	-0.516145	0.24311	0.53546
#10-25	chr10	7500036	7500867	BC013529	3	0.0526164	0.816391	0.962869	CUFF.2591.1	BC013529	chr10	7487753	7500717	-	=	1	PA	PA	0	0	0	0	0	NULL	NULL	NULL	NULL	0.0405415	0.0489053	0	-0.909909	0.0910328	0.0693493	0.8743	0.94999
#10-26	chr10	7512317	7513247	6530403G13Rik	3	0.014386	0.949837	0.988862	CUFF.2593.1	Ppil4	chr10	7512654	7542916	+	=	1	PA	PA	0	0	1	0	0	NULL	NULL	NULL	NULL	0.080389	0.117399	0	-0.240719	0.154677	-0.155202	0.783369	0.905368
#10-27	chr10	7582085	7582450	Zc3h12d	0	-0.149382	0.506672	0.883393	CUFF.2592.1	Zc3h12d	chr10	7582251	7587934	+	c	1	PA	Intra	0	0	0	0	1	NULL	NULL	NULL	NULL	2.57844	2.18205	0	-0.0832117	1.2606	-1.05813	0.194322	0.491146
#10-28	chr10	7586917	7587966	Zc3h12d	0	0.00329866	0.988158	0.997881	CUFF.2592.1	Zc3h12d	chr10	7582251	7587934	+	c	1	Intra	Intra	0	1	0	0	0	NULL	NULL	NULL	NULL	0.298512	0.207837	0	-0.578509	0.249606	-1.05813	0.194322	0.491146
#10-28	chr10	7586917	7587966	Zc3h12d	0	0.00329866	0.988158	0.997881	CUFF.2594.1	Zc3h12d	chr10	7587993	7588083	+	c	1	PA	Intra	0	1	0	0	0	NULL	NULL	NULL	NULL	0.298512	0.207837	0	-0.578509	0.249606	-0.235301	0.520701	0.754105
#10-28	chr10	7586917	7587966	Zc3h12d	0	0.00329866	0.988158	0.997881	CUFF.2596.1	Zc3h12d	chr10	7588408	7589952	+	c	1	PA	Intra	0	1	0	0	0	NULL	NULL	NULL	NULL	0.298512	0.207837	0	-0.578509	0.249606	-0.235301	0.520701	0.754105
#10-29	chr10	7674985	7676799	null	2	0.216098	0.343871	0.815597	CUFF.2598.1	Tab2	chr10	7625500	7676141	-	=	1	PA	Inter	0	0	1	0	0	NULL	NULL	NULL	NULL	0.0273533	0.0490627	0	-0.402015	0.0625454	-0.0118364	0.975627	0.992273
#10-30	chr10	7855471	7855712	null	0	-0.0281287	0.904177	0.981029	-	NULL	NULL	NULL	NULL	NULL	NULL	NULL	-	Inter	0	0	0	0	1	NULL	NULL	NULL	NULL	1.22349	1.17046	0	0.0802955	0.968133	NULL	NULL	NULL
#10-31	chr10	7927195	7927380	Ust	0	-0.275956	0.225084	0.758266	CUFF.2607.1	Ust	chr10	7924656	8050164	-	j	1	Intra	Intra	0	0	0	0	1	NULL	NULL	NULL	NULL	2.29481	2.70795	0	-0.0144957	2.05649	-0.120884	0.735584	0.882411
#10-32	chr10	7933826	7934076	Ust	0	-0.142026	0.63706	0.920247	CUFF.2607.1	Ust	chr10	7924656	8050164	-	j	1	Intra	Intra	0	0	0	0	1	NULL	NULL	NULL	NULL	0.44848	0.2868	0	0.174649	0.42988	-0.120884	0.735584	0.882411
#10-33	chr10	8237339	8238999	Ust	3	-0.0688164	0.756536	0.948741	-	NULL	NULL	NULL	NULL	NULL	NULL	NULL	-	PA	0	0	1	0	0	NULL	NULL	NULL	NULL	0.0537895	0.0730978	0	0.226325	0.097191	NULL	NULL	NULL
#10-34	chr10	8605427	8606564	Sash1	3	-0.285373	0.210684	0.749726	-	NULL	NULL	NULL	NULL	NULL	NULL	NULL	-	PA	0	0	1	0	0	NULL	NULL	NULL	NULL	0.0291191	0.0320783	0	-0.0123364	0.0550897	NULL	NULL	NULL
#10-35	chr10	9394165	9395946	Samd5	3	0.114302	0.615682	0.914197	CUFF.2621.1	Samd5	chr10	9348377	9395772	-	=	1	PA	PA	0	0	0	0	0	NULL	NULL	NULL	NULL	0.0409418	0.117615	0	0.0476983	0.119465	0.140976	0.687798	0.857256
#10-36	chr10	9403584	9403799	null	0	0.157927	0.540139	0.893146	CUFF.2622.1	-	chr10	9403394	9403813	.	u	1	E	Inter	0	0	0	0	1	NULL	NULL	NULL	NULL	1.76977	1.14102	0	-0.326858	1.43623	NULL	NULL	NULL
#10-36	chr10	9403584	9403799	null	0	0.157927	0.540139	0.893146	CUFF.2623.1	Gm6150	chr10	9404485	9411557	+	=	1	PA	Inter	0	0	0	0	1	NULL	NULL	NULL	NULL	1.76977	1.14102	0	-0.326858	1.43623	-0.205278	0.618781	0.816405
#10-37	chr10	9517762	9517992	Stxbp5	0	-0.385937	0.106512	0.663322	CUFF.2632.1	Stxbp5	chr10	9477381	9621457	-	=	1	Intra	Intra	0	0	0	0	1	NULL	NULL	NULL	NULL	1.91817	2.0573	0	0.202342	1.51974	1.03387	0.0389313	0.347902
#10-38	chr10	9620092	9621481	Stxbp5	3	0.754651	0.00364417	0.503496	CUFF.2632.1	Stxbp5	chr10	9477381	9621457	-	=	1	PA	PA	0	0	1	0	0	NULL	NULL	NULL	NULL	0.0416185	0	0	-0.716072	0.101106	1.03387	0.0389313	0.347902
#10-39	chr10	10277469	10278143	Rab32	3	0.306999	0.187781	0.72802	CUFF.2639.1	Rab32	chr10	10264811	10278064	-	=	1	PA	PA	0	0	0	0	0	NULL	NULL	NULL	NULL	0.02	0.0588119	-100	-100	0.0846901	0.385503	0.325008	0.606183
#10-40	chr10	10408816	10409480	Grm1	0	-0.264479	0.249362	0.768322	CUFF.2643.1	Grm1_dup1	chr10	10409368	10409748	-	e	1	PA	Intra	0	1	0	0	0	NULL	NULL	NULL	NULL	0.0344946	0.103645	0	1.53587	0.0539583	-0.670762	0.13329	0.428175
#10-41	chr10	10656132	10656372	Grm1	0	0.0762591	0.735332	0.942186	CUFF.2648.1	Grm1_dup1	chr10	10417883	10656364	-	c	0.375	PA	Intra	0	0	0	0	1	NULL	NULL	NULL	NULL	1.89037	1.54938	0	-0.231669	1.09371	-0.192852	0.683042	0.855155
#10-42	chr10	10800026	10800652	Grm1	0	0.0355735	0.885074	0.977305	-	NULL	NULL	NULL	NULL	NULL	NULL	NULL	-	Intra	0	0	0	0	0	NULL	NULL	NULL	NULL	0.102584	0.0615335	0	-0.428392	0.13631	NULL	NULL	NULL
#10-43	chr10	10801375	10801752	Grm1	0	0.0355735	0.885074	0.977305	-	NULL	NULL	NULL	NULL	NULL	NULL	NULL	-	Intra	0	0	0	0	0	NULL	NULL	NULL	NULL	0.0666578	0.209761	0	1.21653	0.0922428	NULL	NULL	NULL
#10-44	chr10	10868962	10869882	Shprh	3	-0.495136	0.0421433	0.580653	CUFF.2644.1	Shprh	chr10	10869149	10933957	+	=	1	PA	PA	0	0	1	0	0	NULL	NULL	NULL	NULL	0.0319323	0.040625	0	-0.909909	0.117205	-0.803426	0.090048	0.382874
#10-45	chr10	11000331	11001921	Fbxo30	3	0.323422	0.199221	0.742569	CUFF.2665.1	Fbxo30	chr10	11001133	11016967	+	=	0.583333	PA	PA	0	0	1	0	0	NULL	NULL	NULL	NULL	0.0404368	0.035908	0	0.264774	0.0889058	0.252667	0.691921	0.8592
#10-45	chr10	11000331	11001921	Fbxo30	3	0.323422	0.199221	0.742569	CUFF.2665.2	Fbxo30_dup1	chr10	11001521	11016967	+	=	0.5	PA	PA	0	0	1	0	0	NULL	NULL	NULL	NULL	0.0404368	0.035908	0	0.264774	0.0889058	0.252667	0.691921	0.8592
#10-46	chr10	11062903	11063844	Epm2a	3	0.0450851	0.847362	0.970923	CUFF.2650.1	-	chr10	11063201	11063226	.	u	1	PA	PA	0	0	1	0	0	NULL	NULL	NULL	NULL	0.0947087	0	0	-1.46355	0.0832724	NULL	NULL	NULL
#10-47	chr10	11211772	11211987	null	0	-0.36252	0.118262	0.673481	CUFF.2652.1	-	chr10	11211773	11212065	.	u	1	E	Inter	0	1	0	1	1	NULL	NULL	NULL	NULL	1.9013	1.12633	0	-0.478646	1.77233	NULL	NULL	NULL
#10-48	chr10	12587312	12587527	null	0	-0.164404	0.484624	0.87614	-	NULL	NULL	NULL	NULL	NULL	NULL	NULL	-	Inter	0	0	0	0	0	NULL	NULL	NULL	NULL	0	0.06	0	1.10661	0.119535	NULL	NULL	NULL
#10-49	chr10	12587896	12589541	null	1	-0.164404	0.484624	0.87614	-	NULL	NULL	NULL	NULL	NULL	NULL	NULL	-	Inter	0	0	1	0	0	NULL	NULL	NULL	NULL	0.0464507	0.0792728	0	0.391064	0.112246	NULL	NULL	NULL
#10-50	chr10	12642211	12643083	null	1	-0.379603	0.103436	0.663322	-	NULL	NULL	NULL	NULL	NULL	NULL	NULL	-	Inter	0	0	0	0	0	NULL	NULL	NULL	NULL	0.0535197	0.0671591	-100	-100	0.0925774	NULL	NULL	NULL
#10-51	chr10	12660853	12661760	Stx11	0	-0.0431107	0.846557	0.970734	CUFF.2673.1	Stx11_dup1	chr10	12660538	12661776	-	c	1	PA	Intra	0	0	0	0	0	NULL	NULL	NULL	NULL	0.18452	0.238523	0	0.296817	0.491398	0.354475	0.366791	0.63859
#10-52	chr10	12683742	12684656	Stx11	3	-0.0624968	0.77905	0.954884	-	NULL	NULL	NULL	NULL	NULL	NULL	NULL	-	PA	0	0	1	0	0	NULL	NULL	NULL	NULL	0.0707706	0.0658259	0	-0.206174	0.0788488	NULL	NULL	NULL
#10-53	chr10	12715405	12715669	null	0	0.335872	0.240747	0.762682	-	NULL	NULL	NULL	NULL	NULL	NULL	NULL	-	Inter	0	0	0	0	0	NULL	NULL	NULL	NULL	2.09523	2.03826	0	0.0311359	1.15115	NULL	NULL	NULL
#10-54	chr10	12728073	12728943	Sf3b5	3	0.418146	0.0761919	0.634378	CUFF.2671.1	Sf3b5	chr10	12728157	12728983	+	=	1	PA	PA	0	0	0	0	0	NULL	NULL	NULL	NULL	0.0582711	0.0435326	0	-0.402015	0.0554364	0.596099	0.145699	0.442908
#10-55	chr10	12780539	12781147	null	0	0.367338	0.113567	0.669938	CUFF.2672.1	-	chr10	12779994	12780224	.	u	1	E	Inter	0	0	1	0	0	NULL	NULL	NULL	NULL	0.02	0.0598458	0	0.206479	0.333812	NULL	NULL	NULL
#10-55	chr10	12780539	12781147	null	0	0.367338	0.113567	0.669938	CUFF.2675.1	-	chr10	12780362	12780705	.	u	1	E	Inter	0	0	1	0	0	NULL	NULL	NULL	NULL	0.02	0.0598458	0	0.206479	0.333812	NULL	NULL	NULL
#10-56	chr10	12810151	12811157	Plagl1	3	-0.390159	0.098481	0.660767	-	NULL	NULL	NULL	NULL	NULL	NULL	NULL	-	PA	1	1	0	1	1	87.5	-4.2	177.1	-4.5	1.16209	0.03	150.776	-4.68657	1.30695	NULL	NULL	NULL
#10-57	chr10	12847008	12847328	Plagl1	0	-0.466549	0.0915511	0.651458	CUFF.2700.2	Plagl1	chr10	12825667	12849138	+	c	1	Intra	Intra	0	0	0	0	0	NULL	NULL	NULL	NULL	1.22219	0.968187	0	-0.222679	0.690422	-1.16568	0.0265647	0.347902
#10-57	chr10	12847008	12847328	Plagl1	0	-0.466549	0.0915511	0.651458	CUFF.2700.3	Plagl1	chr10	12836292	12849138	+	j	1	Intra	Intra	0	0	0	0	0	NULL	NULL	NULL	NULL	1.22219	0.968187	0	-0.222679	0.690422	-1.08054	0.0416777	0.349114
#10-58	chr10	12912526	12913138	Ltv1	3	0.113937	0.622322	0.916087	CUFF.2680.1	Ltv1	chr10	12897977	12913012	-	=	1	PA	PA	0	0	1	0	0	NULL	NULL	NULL	NULL	0.0220377	0.058893	0	0.703736	0.165296	0.00708853	0.98365	0.995467
#10-59	chr10	13043633	13044305	Phactr2	3	0.0226334	0.918941	0.983851	-	NULL	NULL	NULL	NULL	NULL	NULL	NULL	-	PA	0	0	1	0	0	NULL	NULL	NULL	NULL	0.055	0.0425	0	-1.13769	0.125148	NULL	NULL	NULL
#10-60	chr10	13140064	13140337	Phactr2	0	-0.185838	0.407361	0.848175	-	NULL	NULL	NULL	NULL	NULL	NULL	NULL	-	Intra	0	0	0	0	1	NULL	NULL	NULL	NULL	0.136667	0.136703	0	-0.529193	0.0878262	NULL	NULL	NULL
#10-61	chr10	13193278	13194579	Phactr2	2	-0.154649	0.490617	0.878005	-	NULL	NULL	NULL	NULL	NULL	NULL	NULL	-	PA	0	0	1	0	0	NULL	NULL	NULL	NULL	0.176401	0.127564	0	-0.125926	0.145287	NULL	NULL	NULL
#10-62	chr10	13220828	13221325	Fuca2	3	0.285292	0.212714	0.751196	-	NULL	NULL	NULL	NULL	NULL	NULL	NULL	-	PA	0	0	0	0	0	NULL	NULL	NULL	NULL	0.0649661	0.191745	-100	-100	0.155107	NULL	NULL	NULL
#10-63	chr10	13272657	13273291	Pex3	3	-0.0482134	0.833402	0.966408	CUFF.2681.1	Pex3_dup1	chr10	13243978	13272929	-	=	1	PA	PA	0	0	0	0	0	NULL	NULL	NULL	NULL	0.0438644	0.03	0	-0.639302	0.108662	-0.17711	0.668168	0.845497
#10-64	chr10	13459804	13459979	Aig1	0	-0.0669208	0.765463	0.952205	CUFF.2685.1	Aig1	chr10	13372056	13521745	-	c	1	Intra	Intra	0	0	0	0	1	NULL	NULL	NULL	NULL	0.651371	1.2352	0	1.05229	0.800229	-0.777592	0.0839595	0.375679
#10-65	chr10	13588042	13589031	Aig1	3	0.16866	0.573816	0.901625	-	NULL	NULL	NULL	NULL	NULL	NULL	NULL	-	PA	0	0	1	0	0	NULL	NULL	NULL	NULL	0.109732	0.145114	0	0.0868257	0.149674	NULL	NULL	NULL
#10-66	chr10	13684349	13688012	Hivep2	3	0.282974	0.227657	0.758266	-	NULL	NULL	NULL	NULL	NULL	NULL	NULL	-	PA	0	0	0	0	0	NULL	NULL	NULL	NULL	0.0447615	0.0661966	0	0.931248	0.117132	NULL	NULL	NULL
#10-67	chr10	13702561	13702979	Hivep2	0	-0.49651	0.039646	0.579083	-	NULL	NULL	NULL	NULL	NULL	NULL	NULL	-	Intra	0	0	0	0	0	NULL	NULL	NULL	NULL	0.0514286	0.0667949	-100	-100	0.0495455	NULL	NULL	NULL
#10-68	chr10	14264541	14265510	Gpr126	3	-0.0502833	0.822669	0.963959	-	NULL	NULL	NULL	NULL	NULL	NULL	NULL	-	PA	0	0	1	0	0	NULL	NULL	NULL	NULL	0.0469057	0.0631417	0	0.760102	0.103394	NULL	NULL	NULL
#10-69	chr10	14424944	14425498	Vta1	3	0.0275323	0.904116	0.981029	CUFF.2705.1	Vta1	chr10	14374564	14425397	-	=	1	PA	PA	0	0	0	0	0	NULL	NULL	NULL	NULL	0.0204874	0.03	0	-0.402015	0.115092	-0.123077	0.756431	0.893051
#10-70	chr10	14479896	14480402	Nmbr	3	-0.251162	0.336561	0.812136	-	NULL	NULL	NULL	NULL	NULL	NULL	NULL	-	PA	0	0	0	0	0	NULL	NULL	NULL	NULL	0.0243182	0.0494466	0	1.10661	0.106869	NULL	NULL	NULL
#10-71	chr10	17353851	17354082	null	0	-0.181207	0.436878	0.859862	-	NULL	NULL	NULL	NULL	NULL	NULL	NULL	-	Inter	0	0	0	0	1	NULL	NULL	NULL	NULL	0.928355	1.34961	0	0.774625	0.766407	NULL	NULL	NULL
#10-72	chr10	17441829	17444599	Cited2	3	0.0712592	0.762822	0.950984	CUFF.2716.1	Cited2	chr10	17442793	17445831	+	=	1	PA	PA	0	0	1	0	0	NULL	NULL	NULL	NULL	0.0526031	0.0645089	0	0.148478	0.0845167	0.153475	0.672135	0.848233
#10-73	chr10	17666896	17668395	Heca	3	0.262018	0.276964	0.783269	CUFF.2719.1	-	chr10	17668823	17669189	.	u	1	E	PA	0	0	1	0	0	NULL	NULL	NULL	NULL	0.0570759	0.080053	0	0.125245	0.0674341	NULL	NULL	NULL
#10-73	chr10	17666896	17668395	Heca	3	0.262018	0.276964	0.783269	CUFF.2734.1	Heca	chr10	17618860	17668651	-	=	0.611111	PA	PA	0	0	1	0	0	NULL	NULL	NULL	NULL	0.0570759	0.080053	0	0.125245	0.0674341	0.0950809	0.791284	0.911263
#10-73	chr10	17666896	17668395	Heca	3	0.262018	0.276964	0.783269	CUFF.2734.2	Heca	chr10	17667022	17668629	-	e	0.5	PA	PA	0	0	1	0	0	NULL	NULL	NULL	NULL	0.0570759	0.080053	0	0.125245	0.0674341	0.0950809	0.791284	0.911263
#10-74	chr10	17742114	17743217	3110003A17Rik	3	0.0664421	0.768888	0.953144	CUFF.2720.1	3110003A17Rik	chr10	17731234	17743026	-	=	1	PA	PA	0	0	1	0	0	NULL	NULL	NULL	NULL	0.099168	0.119789	0	-0.0423638	0.123409	-0.267836	0.48339	0.72838
#10-75	chr10	17774804	17776280	Reps1	3	0.381519	0.106502	0.663322	CUFF.2722.1	Reps1_dup1	chr10	17775055	17844944	+	=	1	PA	PA	0	0	1	0	0	NULL	NULL	NULL	NULL	0.0627969	0.0602798	0	-0.909909	0.0966029	0.291982	0.54688	0.774222
#10-76	chr10	17933540	17934028	Ccdc28a	0	0.00455368	0.983657	0.9972	CUFF.2725.1	Ccdc28a	chr10	17933729	17954784	-	=	1	Intra	Intra	0	0	0	0	0	NULL	NULL	NULL	NULL	1.46477	1.37064	0	0.0180374	1.84625	-0.0481095	0.945448	0.979007
#10-77	chr10	17954581	17955363	Ccdc28a	3	0.161477	0.516011	0.886439	CUFF.2725.1	Ccdc28a	chr10	17933729	17954784	-	=	1	PA	PA	0	0	0	0	0	NULL	NULL	NULL	NULL	0.0448108	0.0495481	0	-0.0310815	0.13207	-0.0481095	0.945448	0.979007
#10-78	chr10	18037974	18039538	null	0	0.198445	0.377811	0.836589	CUFF.2723.1	-	chr10	18038378	18039085	.	u	1	PA	Inter	0	0	1	0	0	NULL	NULL	NULL	NULL	0.122821	0.142244	-100	-100	0.072433	NULL	NULL	NULL
#10-79	chr10	18150730	18151039	Nhsl1	0	-0.426864	0.0862117	0.64351	CUFF.2744.1	Nhsl1_dup1	chr10	18128305	18253616	+	j	0.5	Intra	Intra	0	0	0	0	0	NULL	NULL	NULL	NULL	0.0674757	0.042233	0	-0.301416	0.133468	-2.36112	0.00267331	0.347902
#10-79	chr10	18150730	18151039	Nhsl1	0	-0.426864	0.0862117	0.64351	CUFF.2744.2	Nhsl1	chr10	18128320	18253616	+	=	0.444444	Intra	Intra	0	0	0	0	0	NULL	NULL	NULL	NULL	0.0674757	0.042233	0	-0.301416	0.133468	-2.36112	0.00267331	0.347902
#10-80	chr10	18182908	18183106	Nhsl1	0	-0.333213	0.161141	0.712778	CUFF.2744.1	Nhsl1_dup1	chr10	18128305	18253616	+	j	0.5	Intra	Intra	0	0	0	0	0	NULL	NULL	NULL	NULL	0.670758	0.511263	0	0.162464	0.940707	-2.36112	0.00267331	0.347902
#10-80	chr10	18182908	18183106	Nhsl1	0	-0.333213	0.161141	0.712778	CUFF.2744.2	Nhsl1	chr10	18128320	18253616	+	=	0.444444	Intra	Intra	0	0	0	0	0	NULL	NULL	NULL	NULL	0.670758	0.511263	0	0.162464	0.940707	-2.36112	0.00267331	0.347902
#10-81	chr10	18246183	18246698	Nhsl1	0	-0.416852	0.0791785	0.639581	CUFF.2744.1	Nhsl1_dup1	chr10	18128305	18253616	+	j	0.5	Intra	Intra	0	1	0	0	1	NULL	NULL	NULL	NULL	1.0072	0.79132	0	-0.189081	0.741624	-2.36112	0.00267331	0.347902
#10-81	chr10	18246183	18246698	Nhsl1	0	-0.416852	0.0791785	0.639581	CUFF.2744.2	Nhsl1	chr10	18128320	18253616	+	=	0.444444	Intra	Intra	0	1	0	0	1	NULL	NULL	NULL	NULL	1.0072	0.79132	0	-0.189081	0.741624	-2.36112	0.00267331	0.347902
#10-82	chr10	18251116	18251764	Nhsl1	0	-0.6693	0.0107315	0.509873	CUFF.2744.1	Nhsl1_dup1	chr10	18128305	18253616	+	j	0.5	Intra	Intra	0	0	0	0	1	NULL	NULL	NULL	NULL	0.917037	0.606836	0	-0.468826	1.51321	-2.36112	0.00267331	0.347902
#10-82	chr10	18251116	18251764	Nhsl1	0	-0.6693	0.0107315	0.509873	CUFF.2744.2	Nhsl1	chr10	18128320	18253616	+	=	0.444444	Intra	Intra	0	0	0	0	1	NULL	NULL	NULL	NULL	0.917037	0.606836	0	-0.468826	1.51321	-2.36112	0.00267331	0.347902
#10-83	chr10	18265538	18265939	Hebp2	3	-0.162851	0.467038	0.872996	-	NULL	NULL	NULL	NULL	NULL	NULL	NULL	-	PA	0	0	1	0	0	NULL	NULL	NULL	NULL	0.02	0	0	-0.402015	0.0720402	NULL	NULL	NULL
#10-84	chr10	18463265	18463824	D10Bwg1379e	3	0.210422	0.351323	0.819297	CUFF.2761.1	D10Bwg1379e	chr10	18303810	18463809	-	=	0.522917	PA	PA	0	0	0	0	0	NULL	NULL	NULL	NULL	0.0408229	0.03	0	-0.909909	0.076805	-0.0533439	0.877683	0.951064
#10-84	chr10	18463265	18463824	D10Bwg1379e	3	0.210422	0.351323	0.819297	CUFF.2761.2	D10Bwg1379e	chr10	18310717	18463788	-	j	0.583333	PA	PA	0	0	0	0	0	NULL	NULL	NULL	NULL	0.0408229	0.03	0	-0.909909	0.076805	-0.0533439	0.877683	0.951064
#10-84	chr10	18463265	18463824	D10Bwg1379e	3	0.210422	0.351323	0.819297	CUFF.2761.3	D10Bwg1379e	chr10	18354139	18463788	-	j	0.666667	PA	PA	0	0	0	0	0	NULL	NULL	NULL	NULL	0.0408229	0.03	0	-0.909909	0.076805	-0.0533439	0.877683	0.951064
#10-85	chr10	18564319	18565353	Perp	3	-0.189078	0.469192	0.873037	CUFF.2738.1	Perp	chr10	18564759	18576848	+	=	1	PA	PA	0	0	1	0	0	NULL	NULL	NULL	NULL	0.0573165	0.0462144	0	0.535381	0.114974	-0.405306	0.480133	0.726669
#10-86	chr10	18734578	18735490	Tnfaip3	3	0.099106	0.656929	0.926335	-	NULL	NULL	NULL	NULL	NULL	NULL	NULL	-	PA	0	0	1	0	0	NULL	NULL	NULL	NULL	0.0236106	0.0464761	0	0.63314	0.0896131	NULL	NULL	NULL
#10-87	chr10	18981745	18981949	null	0	-0.22806	0.326163	0.807082	CUFF.2741.1	-	chr10	18981554	18982896	.	u	1	E	Inter	0	0	0	0	1	NULL	NULL	NULL	NULL	2.12176	2.63647	0	0.156518	1.45691	NULL	NULL	NULL
#10-88	chr10	19072758	19073136	null	0	-0.0123364	0.956274	0.990676	-	NULL	NULL	NULL	NULL	NULL	NULL	NULL	-	Inter	0	0	0	0	0	NULL	NULL	NULL	NULL	0.045291	0.03	0	-0.716072	0.1373	NULL	NULL	NULL
#10-89	chr10	19076485	19077516	Olig3	0	0.292829	0.2104	0.749726	-	NULL	NULL	NULL	NULL	NULL	NULL	NULL	-	Intra	0	0	0	0	0	NULL	NULL	NULL	NULL	0.0650768	0.0757609	0	-0.898912	0.0619265	NULL	NULL	NULL
#10-90	chr10	19311463	19312216	Ifngr1	3	-0.0997589	0.663465	0.927829	-	NULL	NULL	NULL	NULL	NULL	NULL	NULL	-	PA	0	0	0	0	0	NULL	NULL	NULL	NULL	0.042842	0.0538727	0	0.0369968	0.117029	NULL	NULL	NULL
#10-91	chr10	19432311	19432608	Il20ra	3	0.0173679	0.93775	0.987684	-	NULL	NULL	NULL	NULL	NULL	NULL	NULL	-	PA	0	0	0	0	0	NULL	NULL	NULL	NULL	0.0288043	0	-100	-100	0.104181	NULL	NULL	NULL
#10-92	chr10	19568761	19571782	Slc35d3	3	0.0427761	0.854485	0.972804	-	NULL	NULL	NULL	NULL	NULL	NULL	NULL	-	PA	0	0	0	0	0	NULL	NULL	NULL	NULL	0.0475929	0.043051	0	-0.890753	0.118102	NULL	NULL	NULL
#10-93	chr10	19626834	19627577	Pex7	3	0.201619	0.369945	0.83335	CUFF.2773.1	Pex7	chr10	19579853	19627507	-	=	1	PA	PA	0	0	1	0	0	NULL	NULL	NULL	NULL	0.07881	0.0736634	0	0.340422	0.0860166	-0.271332	0.465227	0.716606
#10-93	chr10	19626834	19627577	Pex7	3	0.201619	0.369945	0.83335	CUFF.2773.2	Pex7_dup1	chr10	19579853	19627463	-	=	1	PA	PA	0	0	1	0	0	NULL	NULL	NULL	NULL	0.07881	0.0736634	0	0.340422	0.0860166	-0.271332	0.465227	0.716606
#10-94	chr10	19653309	19655133	Map3k5	3	0.336645	0.145027	0.699787	CUFF.2781.1	Map3k5	chr10	19653413	19862715	+	=	0.333333	PA	PA	0	0	1	0	0	NULL	NULL	NULL	NULL	0.0720974	0.058438	0	-0.532031	0.0764518	1.09725	0.035198	0.347902
#10-94	chr10	19653309	19655133	Map3k5	3	0.336645	0.145027	0.699787	CUFF.2781.2	Map3k5	chr10	19653437	19767441	+	j	0.4375	PA	PA	0	0	1	0	0	NULL	NULL	NULL	NULL	0.0720974	0.058438	0	-0.532031	0.0764518	1.09725	0.035198	0.347902
#10-95	chr10	19868102	19869638	Mtap7	3	0.691265	0.00649734	0.503496	CUFF.2777.1	Mtap7_dup1	chr10	19867361	20001352	+	=	0.444444	PA	PA	0	0	1	0	0	NULL	NULL	NULL	NULL	0.0500956	0.0535769	0	-0.581076	0.0919791	-0.0927402	0.794925	0.913036
#10-96	chr10	19890681	19890850	Mtap7	1	-0.353475	0.12614	0.680888	CUFF.2777.1	Mtap7_dup1	chr10	19867361	20001352	+	=	0.444444	Intra	PA	0	0	0	0	1	NULL	NULL	NULL	NULL	0.22645	0.396036	0	0.945498	0.314201	-0.0927402	0.794925	0.913036
#10-97	chr10	20031634	20033133	Bclaf1	3	0.394764	0.091487	0.651458	CUFF.2782.1	Bclaf1_dup2	chr10	20032283	20059991	+	=	0.916667	PA	PA	0	0	1	0	0	NULL	NULL	NULL	NULL	0.10377	0.157792	-100	-100	0.0903114	0.544849	0.177262	0.473003
#10-97	chr10	20031634	20033133	Bclaf1	3	0.394764	0.091487	0.651458	CUFF.2782.2	Bclaf1_dup1	chr10	20032283	20059991	+	j	1	PA	PA	0	0	1	0	0	NULL	NULL	NULL	NULL	0.10377	0.157792	-100	-100	0.0903114	0.544849	0.177262	0.473003
#10-97	chr10	20031634	20033133	Bclaf1	3	0.394764	0.091487	0.651458	CUFF.2782.3	Bclaf1	chr10	20032283	20059991	+	=	1	PA	PA	0	0	1	0	0	NULL	NULL	NULL	NULL	0.10377	0.157792	-100	-100	0.0903114	0.544849	0.177262	0.473003
#10-97	chr10	20031634	20033133	Bclaf1	3	0.394764	0.091487	0.651458	CUFF.2782.4	Bclaf1_dup1	chr10	20032283	20059991	+	=	0.7	PA	PA	0	0	1	0	0	NULL	NULL	NULL	NULL	0.10377	0.157792	-100	-100	0.0903114	0.544849	0.177262	0.473003
#10-98	chr10	20067176	20067995	2610016C23Rik	3	0.069055	0.756515	0.948741	CUFF.2767.1	Fam54a	chr10	20067596	20081464	+	=	1	PA	PA	0	0	1	0	0	NULL	NULL	NULL	NULL	0.0621978	0.0392814	0	-0.678521	0.156701	0.559895	0.190718	0.488466
#10-99	chr10	20119811	20120427	Pde7b	0	-0.23691	0.295343	0.79193	CUFF.2770.1	Pde7b	chr10	20117806	20119707	-	c	1	PA	Intra	0	0	0	0	0	NULL	NULL	NULL	NULL	1.04015	1.05135	0	0.102162	1.07664	-0.785536	0.0958661	0.385666
#10-99	chr10	20119811	20120427	Pde7b	0	-0.23691	0.295343	0.79193	CUFF.2771.1	Pde7b	chr10	20119847	20127002	-	c	1	Intra	Intra	0	0	0	0	0	NULL	NULL	NULL	NULL	1.04015	1.05135	0	0.102162	1.07664	-0.811286	0.288388	0.576427
#10-100	chr10	20151062	20151230	Pde7b	0	-0.203361	0.385987	0.839851	CUFF.2772.1	Pde7b	chr10	20130164	20199529	-	c	1	Intra	Intra	0	0	0	0	1	NULL	NULL	NULL	NULL	1.54202	0.826429	0	-0.72409	0.580119	-0.140787	0.74402	0.887043
#10-101	chr10	20671851	20672882	Ahi1	3	-0.100599	0.688846	0.933811	-	NULL	NULL	NULL	NULL	NULL	NULL	NULL	-	PA	0	0	1	0	0	NULL	NULL	NULL	NULL	0.042221	0.0769279	0	-0.475507	0.0832805	NULL	NULL	NULL
#10-102	chr10	20674067	20674388	Ahi1	0	-0.100599	0.688846	0.933811	-	NULL	NULL	NULL	NULL	NULL	NULL	NULL	-	Intra	0	0	0	0	1	NULL	NULL	NULL	NULL	0.520841	0.145888	3.92349	-2.42707	0.316318	NULL	NULL	NULL
#10-103	chr10	20713903	20714059	Ahi1	0	-0.0878554	0.73974	0.944133	-	NULL	NULL	NULL	NULL	NULL	NULL	NULL	-	Intra	0	0	0	0	0	NULL	NULL	NULL	NULL	1.80173	1.38288	0	-0.0979923	1.65545	NULL	NULL	NULL
#10-104	chr10	20864770	20865012	Myb	0	-0.0510209	0.826539	0.964709	-	NULL	NULL	NULL	NULL	NULL	NULL	NULL	-	Intra	0	0	0	0	0	NULL	NULL	NULL	NULL	0.10128	0.138719	0	1.10661	0.433471	NULL	NULL	NULL
#10-105	chr10	20878626	20881637	Myb	3	0.0715008	0.772341	0.953144	-	NULL	NULL	NULL	NULL	NULL	NULL	NULL	-	PA	0	0	1	0	0	NULL	NULL	NULL	NULL	0.039337	0.0462341	0	0.0732134	0.0949005	NULL	NULL	NULL
#10-106	chr10	21015615	21016483	Hbs1l	3	0.30486	0.184081	0.727519	CUFF.2798.1	Hbs1l_dup1	chr10	21015646	21088731	+	=	0.625	PA	PA	0	0	0	0	0	NULL	NULL	NULL	NULL	0.02	0.0319596	0	0.395852	0.108798	0.374999	0.330898	0.611229
#10-106	chr10	21015615	21016483	Hbs1l	3	0.30486	0.184081	0.727519	CUFF.2798.2	Hbs1l	chr10	21015646	21030794	+	=	0.722222	PA	PA	0	0	0	0	0	NULL	NULL	NULL	NULL	0.02	0.0319596	0	0.395852	0.108798	0.374999	0.330898	0.611229
#10-107	chr10	21102005	21102160	Aldh8a1	0	-0.00107626	0.996218	0.999305	-	NULL	NULL	NULL	NULL	NULL	NULL	NULL	-	Intra	0	0	0	0	1	NULL	NULL	NULL	NULL	2.03194	2.10948	0	0.444572	1.18142	NULL	NULL	NULL
#10-108	chr10	21139074	21139348	null	1	0.109596	0.622408	0.916087	-	NULL	NULL	NULL	NULL	NULL	NULL	NULL	-	Inter	0	0	0	0	0	NULL	NULL	NULL	NULL	0.759708	0.764307	0	0.400235	0.868928	NULL	NULL	NULL
#10-109	chr10	21190646	21190866	null	0	-0.14015	0.559233	0.900062	-	NULL	NULL	NULL	NULL	NULL	NULL	NULL	-	Inter	0	0	0	0	1	NULL	NULL	NULL	NULL	1.09764	1.03495	0	-0.352245	0.649318	NULL	NULL	NULL
#10-110	chr10	21312855	21313293	1700020N01Rik	3	-0.289033	0.227818	0.758266	-	NULL	NULL	NULL	NULL	NULL	NULL	NULL	-	PA	0	0	0	0	1	NULL	NULL	NULL	NULL	2.63171	2.23717	0	-0.00921813	1.63102	NULL	NULL	NULL
#10-111	chr10	21602011	21602399	Sgk1	3	0.454945	0.0752702	0.634378	CUFF.2793.1	Sgk1	chr10	21601930	21719377	+	=	0.625	PA	PA	0	0	1	0	0	NULL	NULL	NULL	NULL	0.0596875	0.037438	-100	-100	0.277237	0.37298	0.470406	0.719929
#10-112	chr10	21712666	21713132	Sgk1	0	-0.695613	0.00644399	0.503496	CUFF.2793.1	Sgk1	chr10	21601930	21719377	+	=	0.625	Intra	Intra	0	1	0	0	0	NULL	NULL	NULL	NULL	0.0481545	0	0	-0.716072	0.166679	0.37298	0.470406	0.719929
#10-113	chr10	21713430	21714737	Sgk1	3	-0.695613	0.00644399	0.503496	CUFF.2793.1	Sgk1	chr10	21601930	21719377	+	=	0.625	Intra	PA	0	1	0	0	0	NULL	NULL	NULL	NULL	0.0520299	0.0496216	0	0.603527	0.0964642	0.37298	0.470406	0.719929
#10-114	chr10	21778144	21778757	null	0	-0.126236	0.577628	0.90229	CUFF.2790.1	-	chr10	21778159	21778437	.	u	1	PA	Inter	0	0	0	0	0	NULL	NULL	NULL	NULL	0.135122	0.0675862	0	-1.01925	0.0907828	NULL	NULL	NULL
#10-114	chr10	21778144	21778757	null	0	-0.126236	0.577628	0.90229	CUFF.2791.1	-	chr10	21777337	21777478	.	u	1	E	Inter	0	0	0	0	0	NULL	NULL	NULL	NULL	0.135122	0.0675862	0	-1.01925	0.0907828	NULL	NULL	NULL
#10-115	chr10	21860593	21860861	E030030I06Rik	0	-1.02901	0.000307587	0.447941	-	NULL	NULL	NULL	NULL	NULL	NULL	NULL	-	Intra	0	0	0	0	0	NULL	NULL	NULL	NULL	0.0787719	0.0506897	-100	-100	0.122603	NULL	NULL	NULL
#10-116	chr10	21862137	21862789	E030030I06Rik	0	-1.02901	0.000307587	0.447941	-	NULL	NULL	NULL	NULL	NULL	NULL	NULL	-	Intra	0	0	0	0	1	NULL	NULL	NULL	NULL	14.9479	15.304	0	0.209667	10.0861	NULL	NULL	NULL
#10-117	chr10	21868100	21870183	E030030I06Rik	2	0.164999	0.461155	0.869967	CUFF.2792.1	E030030I06Rik_dup1	chr10	21864111	21868986	-	=	1	PA	PA	0	0	1	0	0	NULL	NULL	NULL	NULL	0.0434689	0.0688882	0	0.653072	0.0662224	0.0690954	0.844028	0.934901
#10-118	chr10	21870505	21870755	null	0	0.164999	0.461155	0.869967	-	NULL	NULL	NULL	NULL	NULL	NULL	NULL	-	Inter	0	0	0	0	0	NULL	NULL	NULL	NULL	0.02	0.03	-100	-100	0.08436	NULL	NULL	NULL
#10-119	chr10	21871003	21871682	null	0	0.164999	0.461155	0.869967	-	NULL	NULL	NULL	NULL	NULL	NULL	NULL	-	Inter	0	0	1	0	0	NULL	NULL	NULL	NULL	0.0324176	0.0463918	0	0.535381	0.0723845	NULL	NULL	NULL
#10-120	chr10	21873999	21874393	AC159136.7	1	-0.484857	0.0448172	0.585719	-	NULL	NULL	NULL	NULL	NULL	NULL	NULL	-	PA	0	0	0	0	0	NULL	NULL	NULL	NULL	0.0572589	0	0	-0.716072	0.0314622	NULL	NULL	NULL
#10-121	chr10	21878205	21878457	Raet1c	3	-0.267292	0.239335	0.762682	CUFF.2814.1	Raet1a	chr10	21878404	21903654	+	j	0.875	PA	PA	0	0	1	0	0	NULL	NULL	NULL	NULL	0.02	0.0421364	-100	-100	0.150159	-0.774959	0.092776	0.38428
#10-122	chr10	21878993	21879255	Raet1c	0	-0.267292	0.239335	0.762682	CUFF.2814.1	Raet1a	chr10	21878404	21903654	+	j	0.875	PA	Intra	0	0	0	0	0	NULL	NULL	NULL	NULL	0.0364885	0.0415278	-100	-100	0.0755606	-0.774959	0.092776	0.38428
#10-123	chr10	21993115	21993278	Raet1c	2	-0.347853	0.134109	0.69034	-	NULL	NULL	NULL	NULL	NULL	NULL	NULL	-	PA	0	0	1	0	0	NULL	NULL	NULL	NULL	0.0389844	0	-100	-100	0.15319	NULL	NULL	NULL
#10-124	chr10	21993803	21994457	Raet1c	0	-0.347853	0.134109	0.69034	-	NULL	NULL	NULL	NULL	NULL	NULL	NULL	-	Intra	0	0	0	0	0	NULL	NULL	NULL	NULL	0.0486691	0.03	0	-1.13769	0.0962609	NULL	NULL	NULL
#10-125	chr10	22364707	22365445	Slc2a12	3	0.518731	0.0376242	0.573862	CUFF.2803.1	Slc2a12	chr10	22364962	22423673	+	=	1	PA	PA	0	0	1	0	0	NULL	NULL	NULL	NULL	0.138509	0.161587	0	0.0752215	0.131154	0.947895	0.0619392	0.355111
#10-126	chr10	22399230	22399485	Slc2a12	0	-0.168313	0.455505	0.868322	CUFF.2803.1	Slc2a12	chr10	22364962	22423673	+	=	1	Intra	Intra	0	0	0	0	1	NULL	NULL	NULL	NULL	1.88682	1.29518	0	-0.538857	0.859294	0.947895	0.0619392	0.355111
#10-127	chr10	22450180	22452055	Tbpl1	3	-0.558914	0.0324445	0.562676	CUFF.2801.1	Tbpl1	chr10	22425141	22451140	-	=	1	PA	PA	0	1	0	0	0	NULL	NULL	NULL	NULL	0.144058	0.213092	0	-0.214158	0.0961147	-0.810154	0.0823135	0.374568
#10-128	chr10	22535959	22536382	AC153369.4	0	0.0975651	0.668924	0.929166	-	NULL	NULL	NULL	NULL	NULL	NULL	NULL	-	Intra	0	0	0	0	0	NULL	NULL	NULL	NULL	0.046383	0.0460993	0	-0.206174	0.141428	NULL	NULL	NULL
#10-129	chr10	22538982	22539757	AC153369.4	0	0.096109	0.677898	0.931866	-	NULL	NULL	NULL	NULL	NULL	NULL	NULL	-	Intra	0	0	0	0	0	NULL	NULL	NULL	NULL	0.02	0.0789008	0	0.704591	0.0868507	NULL	NULL	NULL
#10-130	chr10	22674051	22674219	null	0	-0.0167949	0.940754	0.987954	-	NULL	NULL	NULL	NULL	NULL	NULL	NULL	-	Inter	0	0	0	0	1	NULL	NULL	NULL	NULL	1.67357	1.35982	0	-0.182371	0.975893	NULL	NULL	NULL
#10-131	chr10	23068190	23068587	Eya4	0	-0.131489	0.567319	0.900336	-	NULL	NULL	NULL	NULL	NULL	NULL	NULL	-	Intra	0	0	0	0	0	NULL	NULL	NULL	NULL	0.02	0.0315869	0	-0.0308086	0.19157	NULL	NULL	NULL
#10-132	chr10	23068971	23070661	Eya4	3	-0.131489	0.567319	0.900336	-	NULL	NULL	NULL	NULL	NULL	NULL	NULL	-	PA	0	0	1	0	0	NULL	NULL	NULL	NULL	0.0391768	0.066566	0	0.613351	0.0660935	NULL	NULL	NULL
#10-133	chr10	23506421	23507676	Rps12	3	0.0873813	0.704201	0.937228	CUFF.2824.1	Rps12	chr10	23504962	23507046	-	=	1	PA	PA	0	0	1	0	0	NULL	NULL	NULL	NULL	0.0553739	0.0399419	0	-1.54997	0.0876645	0.0020666	0.997404	1
#10-134	chr10	23516593	23517267	AC153973.1	3	-0.654569	0.00920981	0.509873	-	NULL	NULL	NULL	NULL	NULL	NULL	NULL	-	PA	0	1	0	0	0	NULL	NULL	NULL	NULL	0.041332	0.0635685	0	-0.0308086	0.10338	NULL	NULL	NULL
#10-135	chr10	23614757	23615037	Vnn1	1	-0.599259	0.0184741	0.528335	-	NULL	NULL	NULL	NULL	NULL	NULL	NULL	-	PA	0	0	0	0	0	NULL	NULL	NULL	NULL	0.247107	0.572214	0	1.38025	0.197538	NULL	NULL	NULL
#10-136	chr10	23660578	23660825	Taar2	0	-0.166521	0.456807	0.86894	-	NULL	NULL	NULL	NULL	NULL	NULL	NULL	-	Intra	0	0	0	0	1	NULL	NULL	NULL	NULL	2.32478	2.23579	0	0.0934581	2.09308	NULL	NULL	NULL
#10-137	chr10	23868981	23869586	Stx7	3	-0.223187	0.32452	0.806454	CUFF.2835.1	Stx7	chr10	23869531	23908744	+	=	1	PA	PA	0	0	0	0	0	NULL	NULL	NULL	NULL	0.0477652	0.0770526	-100	-100	0.0901472	-0.50245	0.203607	0.499256
#10-138	chr10	23943211	23943904	Moxd1	3	-0.258722	0.28207	0.786668	-	NULL	NULL	NULL	NULL	NULL	NULL	NULL	-	PA	0	0	1	0	0	NULL	NULL	NULL	NULL	0.0850223	0.0588571	-100	-100	0.0941431	NULL	NULL	NULL
#10-139	chr10	24315168	24316346	Ctgf	3	-0.0937503	0.689903	0.933811	-	NULL	NULL	NULL	NULL	NULL	NULL	NULL	-	PA	0	0	0	0	0	NULL	NULL	NULL	NULL	0.0388244	0.112657	0	1.71834	0.217834	NULL	NULL	NULL
#10-140	chr10	24345128	24345293	null	0	-0.373159	0.135105	0.69214	-	NULL	NULL	NULL	NULL	NULL	NULL	NULL	-	Inter	0	0	0	0	0	NULL	NULL	NULL	NULL	0.538	0.354909	0	-0.90948	0.325879	NULL	NULL	NULL
#10-141	chr10	24431311	24432318	Enpp1	3	0.186227	0.406834	0.848028	-	NULL	NULL	NULL	NULL	NULL	NULL	NULL	-	PA	0	0	0	0	0	NULL	NULL	NULL	NULL	0.0576396	0.0350323	0	-0.676318	0.0803611	NULL	NULL	NULL
#10-142	chr10	24589511	24590161	Med23	3	0.0837955	0.707089	0.937431	CUFF.2855.1	Med23_dup1	chr10	24589710	24633444	+	=	1	PA	PA	0	0	1	0	0	NULL	NULL	NULL	NULL	0.0631778	0.116667	0	-0.402015	0.10824	-0.0306148	0.929915	0.972128
#10-143	chr10	24806428	24806767	null	0	0.0691304	0.759435	0.949652	-	NULL	NULL	NULL	NULL	NULL	NULL	NULL	-	Inter	0	0	0	0	1	NULL	NULL	NULL	NULL	0.778319	0.60646	0	-0.105446	0.343118	NULL	NULL	NULL
#10-144	chr10	24919768	24920100	Akap7	2	-0.989409	0.000418239	0.447941	CUFF.2851.1	Akap7	chr10	24888903	25020508	-	=	0.416667	Intra	PA	0	1	0	0	0	NULL	NULL	NULL	NULL	0.058253	0.0387651	0	0.301721	0.118237	-0.556034	0.229201	0.523932
#10-145	chr10	24994795	24994989	Akap7	0	-0.0759107	0.733604	0.941807	CUFF.2851.1	Akap7	chr10	24888903	25020508	-	=	0.416667	Intra	Intra	0	0	0	0	0	NULL	NULL	NULL	NULL	1.17515	0.796031	0	0.18967	0.599639	-0.556034	0.229201	0.523932
#10-146	chr10	25016449	25017176	Akap7	0	-0.0119228	0.957205	0.990923	CUFF.2851.1	Akap7	chr10	24888903	25020508	-	=	0.416667	Intra	Intra	0	0	1	0	0	NULL	NULL	NULL	NULL	0.0297368	0.0316525	-100	-100	0.067415	-0.556034	0.229201	0.523932
#10-147	chr10	25034195	25034371	null	0	0.040465	0.859418	0.972829	CUFF.2847.1	-	chr10	25033935	25034685	.	u	1	E	Inter	0	0	0	0	0	NULL	NULL	NULL	NULL	0.02	0.100909	0	1.17468	0.535284	NULL	NULL	NULL
#10-147	chr10	25034195	25034371	null	0	0.040465	0.859418	0.972829	CUFF.2848.1	-	chr10	25035280	25035494	.	u	1	E	Inter	0	0	0	0	0	NULL	NULL	NULL	NULL	0.02	0.100909	0	1.17468	0.535284	NULL	NULL	NULL
#10-148	chr10	25079227	25080438	Epb4.1l2	2	0.201988	0.369608	0.833076	CUFF.2856.1	Epb4.1l2	chr10	25079654	25243312	+	=	1	PA	PA	0	0	0	0	0	NULL	NULL	NULL	NULL	0.0201005	0.0486733	0	1.17468	0.0787969	0.542482	0.268564	0.559281
#10-149	chr10	25713741	25714166	Tmem200a	0	-0.245191	0.282998	0.786797	-	NULL	NULL	NULL	NULL	NULL	NULL	NULL	-	Intra	0	0	0	0	1	NULL	NULL	NULL	NULL	1.86546	1.22174	0	-0.39412	0.839672	NULL	NULL	NULL
#10-150	chr10	25797670	25798944	Tmem200a	3	0.0420959	0.850071	0.971888	-	NULL	NULL	NULL	NULL	NULL	NULL	NULL	-	PA	0	0	1	0	0	NULL	NULL	NULL	NULL	0.0814771	0.0353893	0	0.206479	0.127903	NULL	NULL	NULL
#10-151	chr10	26093289	26096147	L3mbtl3	3	-0.112159	0.626002	0.916996	-	NULL	NULL	NULL	NULL	NULL	NULL	NULL	-	PA	0	0	1	0	0	NULL	NULL	NULL	NULL	0.0804378	0.0644768	0	-0.116061	0.0958466	NULL	NULL	NULL
#10-152	chr10	26415170	26415618	null	0	-0.102678	0.652953	0.925672	CUFF.2866.1	-	chr10	26415263	26415591	.	u	1	PA	Inter	0	0	0	0	0	NULL	NULL	NULL	NULL	0.0490402	0.0596652	0	0.196696	0.0867807	NULL	NULL	NULL
#10-153	chr10	27336463	27336650	Lama2	3	0.127619	0.567563	0.900336	CUFF.2926.1	Lama2	chr10	26701121	27336846	-	=	0.6125	PA	PA	0	0	0	0	0	NULL	NULL	NULL	NULL	0	0.0580749	0	0.703736	0.099893	-0.0777069	0.834807	0.932209
#10-153	chr10	27336463	27336650	Lama2	3	0.127619	0.567563	0.900336	CUFF.2926.2	Lama2	chr10	26774045	27336846	-	j	0.5	PA	PA	0	0	0	0	0	NULL	NULL	NULL	NULL	0	0.0580749	0	0.703736	0.099893	-0.0777069	0.834807	0.932209
#10-153	chr10	27336463	27336650	Lama2	3	0.127619	0.567563	0.900336	CUFF.2926.3	Lama2	chr10	27141704	27336846	-	j	1	PA	PA	0	0	0	0	0	NULL	NULL	NULL	NULL	0	0.0580749	0	0.703736	0.099893	-0.0777069	0.834807	0.932209
#10-154	chr10	27794018	27795382	Ptprk	3	-0.194295	0.393407	0.842207	-	NULL	NULL	NULL	NULL	NULL	NULL	NULL	-	PA	0	0	0	0	0	NULL	NULL	NULL	NULL	0.0418859	0.0529821	0	0.486845	0.0836011	NULL	NULL	NULL
#10-155	chr10	27795637	27796345	Ptprk	0	-0.194295	0.393407	0.842207	-	NULL	NULL	NULL	NULL	NULL	NULL	NULL	-	Intra	0	0	0	0	0	NULL	NULL	NULL	NULL	0.0320948	0.03	0	-0.639302	0.129053	NULL	NULL	NULL
#10-156	chr10	28863346	28863556	AC092095.39	1	-0.234649	0.306454	0.796499	-	NULL	NULL	NULL	NULL	NULL	NULL	NULL	-	PA	0	0	0	0	0	NULL	NULL	NULL	NULL	0	0.03	-100	-100	0.0682381	NULL	NULL	NULL
#10-157	chr10	28863896	28864082	6330407J23Rik	3	-0.234649	0.306454	0.796499	-	NULL	NULL	NULL	NULL	NULL	NULL	NULL	-	PA	0	0	0	0	0	NULL	NULL	NULL	NULL	0.07	0.0529032	0	-0.639302	0.124032	NULL	NULL	NULL
#10-158	chr10	28866366	28867518	6330407J23Rik	0	-0.124483	0.57935	0.90229	-	NULL	NULL	NULL	NULL	NULL	NULL	NULL	-	Intra	0	0	1	0	0	NULL	NULL	NULL	NULL	0.0663207	0.0798916	0	-0.107578	0.091702	NULL	NULL	NULL
#10-159	chr10	28867909	28868291	6330407J23Rik	0	-0.124483	0.57935	0.90229	-	NULL	NULL	NULL	NULL	NULL	NULL	NULL	-	Intra	0	0	0	0	0	NULL	NULL	NULL	NULL	0.0405759	0.0668325	0	0.772669	0.154833	NULL	NULL	NULL
#10-160	chr10	28916302	28917338	6330407J23Rik	0	-0.0397886	0.887646	0.977337	-	NULL	NULL	NULL	NULL	NULL	NULL	NULL	-	Intra	0	0	0	0	1	NULL	NULL	NULL	NULL	2.79078	2.27409	0	-0.0651495	2.03955	NULL	NULL	NULL
#10-161	chr10	29032928	29033500	Echdc1	3	-0.0323301	0.884752	0.977118	CUFF.2920.1	Echdc1	chr10	29033021	29067119	+	=	0.5	PA	PA	0	0	1	0	0	NULL	NULL	NULL	NULL	0.029697	0.0322966	-100	-100	0.121615	-0.278217	0.447748	0.704956
#10-161	chr10	29032928	29033500	Echdc1	3	-0.0323301	0.884752	0.977118	CUFF.2920.2	Echdc1_dup1	chr10	29033342	29067119	+	=	0.5	PA	PA	0	0	1	0	0	NULL	NULL	NULL	NULL	0.029697	0.0322966	-100	-100	0.121615	-0.278217	0.447748	0.704956
#10-162	chr10	29081197	29082281	null	2	0.135505	0.546926	0.895284	CUFF.2929.1	Rnf146_dup1	chr10	29064016	29081870	-	=	1	PA	Inter	0	0	1	0	0	NULL	NULL	NULL	NULL	0.13306	0.053266	0	0.63314	0.0686836	0.393431	0.380224	0.649827
#10-162	chr10	29081197	29082281	null	2	0.135505	0.546926	0.895284	CUFF.2929.2	Rnf146_dup2	chr10	29064016	29081853	-	=	0.75	PA	Inter	0	0	1	0	0	NULL	NULL	NULL	NULL	0.13306	0.053266	0	0.63314	0.0686836	0.393431	0.380224	0.649827
#10-162	chr10	29081197	29082281	null	2	0.135505	0.546926	0.895284	CUFF.2929.3	Rnf146	chr10	29064016	29081826	-	=	0.666667	PA	Inter	0	0	1	0	0	NULL	NULL	NULL	NULL	0.13306	0.053266	0	0.63314	0.0686836	0.393431	0.380224	0.649827
#10-162	chr10	29081197	29082281	null	2	0.135505	0.546926	0.895284	CUFF.2929.4	Rnf146_dup3	chr10	29064016	29081853	-	=	0.666667	PA	Inter	0	0	1	0	0	NULL	NULL	NULL	NULL	0.13306	0.053266	0	0.63314	0.0686836	0.393431	0.380224	0.649827
#10-163	chr10	29253335	29253539	Rspo3	0	-0.446202	0.0592587	0.613153	-	NULL	NULL	NULL	NULL	NULL	NULL	NULL	-	Intra	0	0	0	0	0	NULL	NULL	NULL	NULL	0.060049	0.06	0	1.03515	0.181225	NULL	NULL	NULL
#10-164	chr10	29254282	29254579	Rspo3	0	-0.446202	0.0592587	0.613153	-	NULL	NULL	NULL	NULL	NULL	NULL	NULL	-	Intra	0	0	0	0	0	NULL	NULL	NULL	NULL	0.02	0	0	-0.402015	0.0458489	NULL	NULL	NULL
#10-165	chr10	29255228	29255945	Rspo3	3	-0.446202	0.0592587	0.613153	-	NULL	NULL	NULL	NULL	NULL	NULL	NULL	-	PA	0	0	1	0	0	NULL	NULL	NULL	NULL	0.0473969	0.0381875	0	-0.583957	0.0643803	NULL	NULL	NULL
#10-166	chr10	29919966	29920557	2610036L11Rik	3	0.456008	0.0545762	0.607293	CUFF.2902.1	Cenpw	chr10	29916674	29920384	-	=	1	PA	PA	0	0	0	0	0	NULL	NULL	NULL	NULL	0.0398139	0.0300527	0	-0.107578	0.109813	0.982156	0.0462775	0.349942
#10-167	chr10	30319953	30320765	Trmt11	3	0.160656	0.483531	0.875902	CUFF.2905.1	Trmt11	chr10	30254541	30320586	-	=	1	PA	PA	0	0	0	0	0	NULL	NULL	NULL	NULL	0.0434722	0.114118	0	0.301721	0.148673	0.0950144	0.79151	0.911406
#10-168	chr10	30337873	30338500	Hint3	3	0.0984301	0.659433	0.926601	CUFF.2907.1	Hint3	chr10	30328001	30338341	-	=	1	PA	PA	0	0	0	0	0	NULL	NULL	NULL	NULL	0.0244783	0.03	-100	-100	0.055786	-0.0963702	0.782621	0.905028
#10-169	chr10	30522351	30523545	Ncoa7	3	0.190806	0.417716	0.853088	CUFF.2912.1	Ncoa7	chr10	30366974	30523007	-	=	0.6875	PA	PA	0	0	1	0	0	NULL	NULL	NULL	NULL	0.0752606	0.0650489	0	0.390533	0.116229	0.22313	0.535214	0.765708
#10-170	chr10	30561985	30563281	Hey2	3	0.167451	0.457666	0.868979	CUFF.2909.1	Hey2	chr10	30552410	30562611	-	=	1	PA	PA	0	0	0	0	0	NULL	NULL	NULL	NULL	0.061547	0.0513162	0	-0.332722	0.107624	0.39893	0.310567	0.593325
#10-171	chr10	30563752	30564335	null	0	0.167451	0.457666	0.868979	-	NULL	NULL	NULL	NULL	NULL	NULL	NULL	-	Inter	0	0	0	0	0	NULL	NULL	NULL	NULL	0.02	0.0538574	0	0.772669	0.149356	NULL	NULL	NULL
#10-172	chr10	31033007	31033826	Hddc2	3	-0.122541	0.640478	0.92199	CUFF.2910.1	Hddc2	chr10	31033027	31048000	+	=	1	PA	PA	0	0	1	0	0	NULL	NULL	NULL	NULL	0.048593	0.0668046	0	0.13277	0.101317	-0.613906	0.45111	0.706765
#10-173	chr10	31165001	31165984	Tpd52l1	3	0.0383536	0.862687	0.973259	CUFF.2918.1	Tpd52l1	chr10	31066417	31165635	-	c	0.5	PA	PA	0	0	0	0	0	NULL	NULL	NULL	NULL	0.110759	0.051492	0	0.390533	0.0983761	0.568006	0.169919	0.464914
#10-174	chr10	31328106	31329843	AC116557.30	2	-0.158307	0.480795	0.875436	-	NULL	NULL	NULL	NULL	NULL	NULL	NULL	-	PA	0	0	1	0	0	NULL	NULL	NULL	NULL	0.0236936	0.0552539	0	-0.301416	0.0938717	NULL	NULL	NULL
#10-175	chr10	32609496	32610545	Nkain2	3	-0.200982	0.3822	0.838401	-	NULL	NULL	NULL	NULL	NULL	NULL	NULL	-	PA	0	1	0	0	0	NULL	NULL	NULL	NULL	0.0488351	0.0744003	0	1.44102	0.0907436	NULL	NULL	NULL
#10-176	chr10	33344156	33344489	Rlbp1l2	3	0.0041645	0.985093	0.997778	CUFF.2928.1	Clvs2	chr10	33232140	33344716	-	=	0.5	PA	PA	0	0	1	0	0	NULL	NULL	NULL	NULL	0.02	0.03	-100	-100	0.0695495	-0.196174	0.669267	0.846254
#10-177	chr10	33670641	33671139	Zufsp	3	0.29481	0.20674	0.746311	CUFF.2927.1	Zufsp	chr10	33647175	33671089	-	=	1	PA	PA	0	0	0	0	0	NULL	NULL	NULL	NULL	0.0431941	0.0611858	-100	-100	0.097837	0.103942	0.84059	0.934155
#10-178	chr10	33738813	33739911	Rwdd1	3	0.5233	0.031118	0.562676	CUFF.2932.1	Rwdd1	chr10	33716233	33739770	-	=	1	PA	PA	0	0	1	0	0	NULL	NULL	NULL	NULL	0.0669443	0.0300145	0	-0.377025	0.0919635	0.847149	0.0646924	0.355428
#10-179	chr10	33753728	33754065	null	0	-0.255757	0.263105	0.772618	-	NULL	NULL	NULL	NULL	NULL	NULL	NULL	-	Inter	0	0	0	0	0	NULL	NULL	NULL	NULL	0.18178	0.055816	0	-0.0310815	0.154694	NULL	NULL	NULL
#10-180	chr10	33847130	33847800	Fam26f	3	0.081703	0.738043	0.943181	-	NULL	NULL	NULL	NULL	NULL	NULL	NULL	-	PA	0	0	0	0	0	NULL	NULL	NULL	NULL	0.0928657	0.161911	0	0.506783	0.132398	NULL	NULL	NULL
#10-181	chr10	33926362	33927353	Dse	2	0.184295	0.412538	0.850633	CUFF.2938.1	Dse	chr10	33871274	33927212	-	=	0.7	PA	PA	0	0	1	0	0	NULL	NULL	NULL	NULL	0.0407692	0.03	0	0.608494	0.113077	0.306462	0.409919	0.673022
#10-182	chr10	34001700	34002733	Tspyl1	3	-0.00114644	0.99619	0.999305	CUFF.2943.1	Tspyl1	chr10	34001675	34004681	+	=	1	PA	PA	0	0	0	0	0	NULL	NULL	NULL	NULL	0.0537069	0.0422244	0	-0.855053	0.0953412	-0.150699	0.684032	0.855392
#10-183	chr10	34017133	34017956	Tspyl4	3	-0.00407873	0.985515	0.997778	CUFF.2944.1	Tspyl4	chr10	34017192	34021111	+	=	1	PA	PA	0	0	0	0	0	NULL	NULL	NULL	NULL	0.0604374	0.156442	0	1.11432	0.105497	-0.480285	0.271587	0.561535
#10-184	chr10	34137998	34138577	Nt5dc1	3	0.149074	0.521057	0.887794	CUFF.2951.1	Nt5dc1	chr10	34023432	34138373	-	=	1	PA	PA	0	0	0	0	0	NULL	NULL	NULL	NULL	0.0521762	0.038601	0	-0.178207	0.0896068	0.052635	0.892913	0.956519
#10-185	chr10	36226341	36227568	Hs3st5	3	0.340308	0.145396	0.700428	CUFF.2986.1	Hs3st5	chr10	36226637	36554104	+	=	1	PA	PA	0	0	0	0	0	NULL	NULL	NULL	NULL	0.0315738	0.0545236	0	0.39146	0.116676	0.646278	0.132812	0.42765
#10-185	chr10	36226341	36227568	Hs3st5	3	0.340308	0.145396	0.700428	CUFF.2986.2	Hs3st5_dup1	chr10	36226637	36554104	+	=	1	PA	PA	0	0	0	0	0	NULL	NULL	NULL	NULL	0.0315738	0.0545236	0	0.39146	0.116676	0.646278	0.132812	0.42765
#10-186	chr10	36693772	36695214	Hdac2	3	0.0468741	0.836067	0.967409	CUFF.2959.1	Hdac2	chr10	36694136	36721689	+	=	1	PA	PA	0	0	1	0	0	NULL	NULL	NULL	NULL	0.0937266	0.0793669	0	-0.289597	0.110209	0.0613526	0.863709	0.944975
#10-187	chr10	36855673	36857648	Marcks	0	0.085788	0.716278	0.93853	CUFF.2957.1	Marcks	chr10	36854671	36856395	-	c	1	PA	Intra	0	0	1	0	0	NULL	NULL	NULL	NULL	0.0513142	0.0988759	0	-0.827508	0.0858472	-0.360738	0.332756	0.613291
#10-188	chr10	36858169	36858853	Marcks	3	0.085788	0.716278	0.93853	-	NULL	NULL	NULL	NULL	NULL	NULL	NULL	-	PA	0	0	0	0	0	NULL	NULL	NULL	NULL	0.0592958	0.0541391	0	-0.178207	0.139786	NULL	NULL	NULL
#10-189	chr10	36860078	36860358	5930403N24Rik	0	0.085788	0.716278	0.93853	-	NULL	NULL	NULL	NULL	NULL	NULL	NULL	-	Intra	0	0	0	0	0	NULL	NULL	NULL	NULL	0.02	0.0506736	0	-0.402015	0.163215	NULL	NULL	NULL
#10-190	chr10	36860428	36860997	5930403N24Rik	0	0.085788	0.716278	0.93853	-	NULL	NULL	NULL	NULL	NULL	NULL	NULL	-	Intra	0	0	0	0	0	NULL	NULL	NULL	NULL	0.0207059	0.120947	0	1.49615	0.100994	NULL	NULL	NULL
#10-191	chr10	38685245	38686071	Lama4	3	0.219506	0.331139	0.809486	-	NULL	NULL	NULL	NULL	NULL	NULL	NULL	-	PA	0	0	0	0	0	NULL	NULL	NULL	NULL	0.0421281	0.0309744	0	0.0644333	0.155167	NULL	NULL	NULL
#10-192	chr10	38750248	38750406	Lama4	0	-0.211219	0.359658	0.824991	-	NULL	NULL	NULL	NULL	NULL	NULL	NULL	-	Intra	0	0	0	0	1	NULL	NULL	NULL	NULL	1.94715	2.06987	0	0.150039	1.99943	NULL	NULL	NULL
#10-193	chr10	38853577	38854163	1700025K23Rik	3	0.263977	0.295568	0.79193	CUFF.2979.1	1700025K23Rik	chr10	38838568	38853786	-	=	1	PA	PA	0	0	0	0	0	NULL	NULL	NULL	NULL	0.0203008	0.0778409	0	0.206479	0.149767	0.60089	0.350543	0.626499
#10-193	chr10	38853577	38854163	1700025K23Rik	3	0.263977	0.295568	0.79193	CUFF.2981.1	Tube1	chr10	38853655	38870271	+	=	1	PA	PA	0	0	0	0	0	NULL	NULL	NULL	NULL	0.0203008	0.0778409	0	0.206479	0.149767	0.60089	0.350543	0.626499
#10-194	chr10	38891003	38891319	null	0	-0.634194	0.0112957	0.511727	-	NULL	NULL	NULL	NULL	NULL	NULL	NULL	-	Inter	0	0	0	0	0	NULL	NULL	NULL	NULL	0.02	0.03	-100	-100	0.121109	NULL	NULL	NULL
#10-195	chr10	39089139	39090466	Fyn	3	-0.172766	0.461636	0.870317	CUFF.2991.1	-	chr10	39088163	39088376	.	u	1	E	PA	0	0	1	0	0	NULL	NULL	NULL	NULL	0.106733	0.0953057	0	-0.125926	0.0751951	NULL	NULL	NULL
#10-195	chr10	39089139	39090466	Fyn	3	-0.172766	0.461636	0.870317	CUFF.3010.1	Fyn	chr10	39089505	39285091	+	=	1	PA	PA	0	0	1	0	0	NULL	NULL	NULL	NULL	0.106733	0.0953057	0	-0.125926	0.0751951	-0.394662	0.29759	0.583278
#10-195	chr10	39089139	39090466	Fyn	3	-0.172766	0.461636	0.870317	CUFF.3010.2	Fyn_dup2	chr10	39089542	39249736	+	c	1	PA	PA	0	0	1	0	0	NULL	NULL	NULL	NULL	0.106733	0.0953057	0	-0.125926	0.0751951	-0.394662	0.29759	0.583278
#10-196	chr10	39450861	39453118	Rev3l	3	0.485343	0.0485543	0.59425	CUFF.2997.1	Rev3l	chr10	39451952	39594994	+	=	1	PA	PA	0	0	1	0	0	NULL	NULL	NULL	NULL	0.0433834	0.0863825	0	-0.0310815	0.0871055	-0.140642	0.706853	0.867682
#10-197	chr10	39618525	39619237	4930547M16Rik	2	0.203399	0.396122	0.843503	CUFF.3013.1	AA474331	chr10	39612431	39619092	-	=	1	PA	PA	0	0	0	0	0	NULL	NULL	NULL	NULL	0.100321	0.114331	-100	-100	0.1167	0.646994	0.233533	0.527509
#10-197	chr10	39618525	39619237	4930547M16Rik	2	0.203399	0.396122	0.843503	CUFF.3013.2	AA474331	chr10	39617673	39619049	-	e	1	PA	PA	0	0	0	0	0	NULL	NULL	NULL	NULL	0.100321	0.114331	-100	-100	0.1167	0.646994	0.233533	0.527509
#10-198	chr10	39646244	39647052	2010001E11Rik	3	0.10777	0.661031	0.92692	-	NULL	NULL	NULL	NULL	NULL	NULL	NULL	-	PA	0	0	1	0	0	NULL	NULL	NULL	NULL	0.149213	0.155632	0	-1.13769	0.182692	NULL	NULL	NULL
#10-199	chr10	39679493	39680209	G630090E17Rik	2	0.260253	0.251518	0.768322	-	NULL	NULL	NULL	NULL	NULL	NULL	NULL	-	PA	0	0	1	0	0	NULL	NULL	NULL	NULL	0.0631006	0.0651955	0	-0.227752	0.0814011	NULL	NULL	NULL
#10-200	chr10	39744541	39745283	AI317395	3	-0.186511	0.405821	0.847342	-	NULL	NULL	NULL	NULL	NULL	NULL	NULL	-	PA	0	0	0	0	0	NULL	NULL	NULL	NULL	0.147785	0.104941	0	0.125245	0.0894556	NULL	NULL	NULL
#10-201	chr10	39861292	39862360	Slc16a10	3	-0.457925	0.0570312	0.611809	CUFF.3006.1	Slc16a10	chr10	39753284	39862065	-	=	0.75	PA	PA	0	0	1	0	0	NULL	NULL	NULL	NULL	0.0960056	0.109206	0	-1.28481	0.108854	-0.804639	0.115404	0.406406
#10-202	chr10	39966431	39967079	Bxdc1	3	0.367281	0.11576	0.671807	CUFF.3004.1	Gtf3c6	chr10	39967538	39977822	-	=	1	Dst_Intra	PA	0	0	0	0	0	NULL	NULL	NULL	NULL	0.0447222	0.03	0	-0.107578	0.153115	-0.357139	0.46376	0.716606
#10-202	chr10	39966431	39967079	Bxdc1	3	0.367281	0.11576	0.671807	CUFF.3005.1	Rpf2_dup1	chr10	39943186	39966864	-	=	0.75	PA	PA	0	0	0	0	0	NULL	NULL	NULL	NULL	0.0447222	0.03	0	-0.107578	0.153115	0.494638	0.22	0.514757
#10-203	chr10	39977194	39977756	Gtf3c6	3	-0.063444	0.784197	0.95575	CUFF.3004.1	Gtf3c6	chr10	39967538	39977822	-	=	1	PA	PA	0	0	0	0	0	NULL	NULL	NULL	NULL	0.0835943	0.03	0	-0.855053	0.134194	-0.357139	0.46376	0.716606
#10-204	chr10	40020477	40021583	Amd1	0	0.100622	0.661182	0.92692	CUFF.3008.1	Amd1	chr10	40007275	40022008	-	=	1	PA	Intra	0	0	0	0	0	NULL	NULL	NULL	NULL	0.0557755	0.0425786	0	0.196696	0.0892823	-0.139148	0.701695	0.865431
#10-205	chr10	40021966	40022688	Amd1	3	0.100622	0.661182	0.92692	CUFF.3008.1	Amd1	chr10	40007275	40022008	-	=	1	PA	PA	0	0	1	0	0	NULL	NULL	NULL	NULL	0.0524377	0.034763	0	-0.529193	0.140719	-0.139148	0.701695	0.865431
#10-206	chr10	40068564	40070051	4930520K10Rik	3	0.263333	0.247132	0.767699	CUFF.3012.1	Cdk19_dup1	chr10	40069216	40189512	+	c	1	PA	PA	0	0	0	0	0	NULL	NULL	NULL	NULL	0.0356367	0	0	-1.19245	0.0735439	0.334774	0.39434	0.661223
#10-207	chr10	40145271	40145426	Cdc2l6	0	-0.700279	0.00607084	0.503496	CUFF.3012.1	Cdk19_dup1	chr10	40069216	40189512	+	c	1	Intra	Intra	0	0	0	0	0	NULL	NULL	NULL	NULL	0.309806	0.295742	0	-0.36638	0.439742	0.334774	0.39434	0.661223
#10-208	chr10	40256743	40257195	null	0	-0.0621322	0.814866	0.962757	-	NULL	NULL	NULL	NULL	NULL	NULL	NULL	-	Inter	0	0	0	0	1	NULL	NULL	NULL	NULL	2.15967	1.66701	0	-0.140282	0.900868	NULL	NULL	NULL
#10-209	chr10	40290081	40290395	Slc22a16	3	-0.175867	0.432663	0.857946	-	NULL	NULL	NULL	NULL	NULL	NULL	NULL	-	PA	0	0	0	0	0	NULL	NULL	NULL	NULL	1.52882	1.69379	0	0.101459	1.22563	NULL	NULL	NULL
#10-210	chr10	40402778	40403567	9030224M15Rik	3	-0.287259	0.208897	0.747961	-	NULL	NULL	NULL	NULL	NULL	NULL	NULL	-	PA	0	0	1	0	0	NULL	NULL	NULL	NULL	0.0290537	0.0480841	0	0.206479	0.0950082	NULL	NULL	NULL
#10-211	chr10	40530275	40530468	9030224M15Rik	0	0.0100835	0.96379	0.992411	-	NULL	NULL	NULL	NULL	NULL	NULL	NULL	-	Intra	0	0	0	0	1	NULL	NULL	NULL	NULL	1.31435	0.871813	0	-0.402828	1.23497	NULL	NULL	NULL
#10-212	chr10	40602545	40604536	Cdc40	3	-0.00964914	0.965274	0.99273	CUFF.3018.1	Wasf1	chr10	40603308	40658362	+	=	1	PA	PA	0	0	1	0	0	NULL	NULL	NULL	NULL	0.0647063	0.0420268	0	-1.06204	0.121949	-0.101242	0.801348	0.916245
#10-212	chr10	40602545	40604536	Cdc40	3	-0.00964914	0.965274	0.99273	CUFF.3020.1	Cdc40	chr10	40551463	40603013	-	=	1	PA	PA	0	0	1	0	0	NULL	NULL	NULL	NULL	0.0647063	0.0420268	0	-1.06204	0.121949	-0.101242	0.801348	0.916245
#10-213	chr10	40790378	40791736	Gpr6	1	0.0779677	0.726588	0.941215	-	NULL	NULL	NULL	NULL	NULL	NULL	NULL	-	PA	0	0	0	0	0	NULL	NULL	NULL	NULL	0.115526	0.0892773	0	0.108105	0.111773	NULL	NULL	NULL
#10-214	chr10	40791855	40792235	Gpr6	2	0.0779677	0.726588	0.941215	-	NULL	NULL	NULL	NULL	NULL	NULL	NULL	-	PA	0	0	0	0	0	NULL	NULL	NULL	NULL	0.0575	0.0833684	0	0.395852	0.177981	NULL	NULL	NULL
#10-215	chr10	40871372	40871564	null	0	-0.111519	0.649809	0.925556	-	NULL	NULL	NULL	NULL	NULL	NULL	NULL	-	Inter	0	0	0	0	0	NULL	NULL	NULL	NULL	0.816615	0.952813	0	0.673664	0.358333	NULL	NULL	NULL
#10-216	chr10	41022548	41023139	Fig4	3	-0.0789223	0.737805	0.943167	CUFF.3024.1	Fig4	chr10	40908050	41023039	-	=	0.283333	PA	PA	0	0	0	0	0	NULL	NULL	NULL	NULL	0.0492889	0.0664975	0	0.467303	0.093645	-0.477684	0.300782	0.58602
#10-217	chr10	41170074	41170700	Zbtb24	3	-0.137818	0.553221	0.898181	CUFF.3038.1	Zbtb24	chr10	41170138	41185318	+	=	1	PA	PA	0	0	1	0	0	NULL	NULL	NULL	NULL	0.0519329	0.0726997	0	0.566265	0.0475115	-0.351447	0.495045	0.73648
#10-218	chr10	41195731	41196498	Mical1	3	-0.0908124	0.683032	0.932271	-	NULL	NULL	NULL	NULL	NULL	NULL	NULL	-	PA	0	0	1	0	0	NULL	NULL	NULL	NULL	0.0205298	0.0898827	0	1.3681	0.125975	NULL	NULL	NULL
#10-219	chr10	41197189	41197354	Mical1	0	-0.0908124	0.683032	0.932271	-	NULL	NULL	NULL	NULL	NULL	NULL	NULL	-	Intra	0	0	0	0	0	NULL	NULL	NULL	NULL	0.051519	0.0355714	-100	-100	0.148667	NULL	NULL	NULL
#10-220	chr10	41209418	41210657	Smpd2	3	0.0868699	0.706557	0.937308	CUFF.3039.1	Smpd2	chr10	41206986	41210150	-	=	1	PA	PA	0	0	0	0	0	NULL	NULL	NULL	NULL	0.043598	0.079702	0	-0.909909	0.131272	0.0364648	0.929897	0.972128
#10-221	chr10	41238366	41240007	Cd164	3	0.0183456	0.94059	0.987954	CUFF.3043.1	Cd164	chr10	41239149	41251552	+	=	1	PA	PA	0	0	0	0	0	NULL	NULL	NULL	NULL	0.0508918	0.0585771	0	-0.973835	0.139688	0.471601	0.378069	0.648028
#10-222	chr10	41404362	41404587	null	0	-0.495598	0.0459503	0.589505	-	NULL	NULL	NULL	NULL	NULL	NULL	NULL	-	Inter	0	0	0	0	0	NULL	NULL	NULL	NULL	0.1124	0.03	0	-0.529193	0.350711	NULL	NULL	NULL
#10-223	chr10	41529276	41530893	2410017P07Rik	3	0.439003	0.0626909	0.617002	CUFF.3073.1	Cep57l1	chr10	41438581	41529438	-	c	1	PA	PA	0	0	0	0	0	NULL	NULL	NULL	NULL	0.0641075	0.0570961	0	-0.0760215	0.119644	0.360653	0.334069	0.614134
#10-223	chr10	41529276	41530893	2410017P07Rik	3	0.439003	0.0626909	0.617002	CUFF.3073.4	Cep57l1_dup1	chr10	41438581	41529448	-	j	1	PA	PA	0	0	0	0	0	NULL	NULL	NULL	NULL	0.0641075	0.0570961	0	-0.0760215	0.119644	0.360653	0.334069	0.614134
#10-224	chr10	41606887	41607672	Sesn1	3	-0.0975852	0.661751	0.92692	CUFF.3055.1	Sesn1_dup1	chr10	41607266	41614686	+	c	1	PA	PA	0	0	0	0	0	NULL	NULL	NULL	NULL	0.049491	0.0804808	0	-0.0308086	0.061276	-0.0238883	0.946979	0.979852
#10-225	chr10	41737686	41738433	Armc2	3	-0.192131	0.401854	0.845291	CUFF.3059.1	Armc2	chr10	41713024	41738168	-	c	1	PA	PA	0	0	0	0	0	NULL	NULL	NULL	NULL	0.0623668	0.0664655	0	-0.311708	0.0999288	-0.426761	0.266415	0.557759
#10-226	chr10	41750923	41751276	null	0	0.0291049	0.899545	0.980256	-	NULL	NULL	NULL	NULL	NULL	NULL	NULL	-	Inter	0	0	0	0	0	NULL	NULL	NULL	NULL	0.324589	0.256062	0	-0.176263	0.183325	NULL	NULL	NULL
#10-227	chr10	41994206	41998549	Foxo3	3	0.437416	0.0693608	0.627881	CUFF.3060.1	-	chr10	41996686	41997627	.	u	1	PA	PA	0	0	0	0	0	NULL	NULL	NULL	NULL	0.0461711	0.0507512	0	0.415919	0.0960128	NULL	NULL	NULL
#10-227	chr10	41994206	41998549	Foxo3	3	0.437416	0.0693608	0.627881	CUFF.3061.1	Foxo3	chr10	41901583	41996619	-	=	1	PA	PA	0	0	0	0	0	NULL	NULL	NULL	NULL	0.0461711	0.0507512	0	0.415919	0.0960128	0.205227	0.564655	0.783296
#10-228	chr10	42197876	42198538	Lace1	3	0.121298	0.589185	0.905734	CUFF.3063.1	Lace1	chr10	42032408	42198419	-	=	1	PA	PA	0	0	1	0	0	NULL	NULL	NULL	NULL	0.030888	0.03	0	0.703736	0.0760135	-0.0919016	0.791627	0.911406
#10-229	chr10	42221427	42222905	Snx3	3	0.235161	0.304325	0.794719	CUFF.3062.1	Snx3	chr10	42221685	42255166	+	=	1	PA	PA	0	0	1	0	0	NULL	NULL	NULL	NULL	0.141061	0.115581	0	-1.72779	0.112073	0.441272	0.274147	0.563328
#10-230	chr10	42292444	42293079	Nr2e1	0	0.293067	0.211721	0.750449	CUFF.3064.1	Nr2e1	chr10	42293317	42294069	.	i	1	E	Intra	0	0	0	0	0	NULL	NULL	NULL	NULL	0.0491024	0.0320315	0	-0.0123364	0.205454	NULL	NULL	NULL
#10-230	chr10	42292444	42293079	Nr2e1	0	0.293067	0.211721	0.750449	CUFF.3077.1	Nr2e1	chr10	42281712	42293236	-	j	0.75	PA	Intra	0	0	0	0	0	NULL	NULL	NULL	NULL	0.0491024	0.0320315	0	-0.0123364	0.205454	0.141836	0.685248	0.856275
#10-231	chr10	42299245	42300381	Nr2e1	0	-0.0619053	0.780314	0.95515	-	NULL	NULL	NULL	NULL	NULL	NULL	NULL	-	Intra	0	0	0	0	0	NULL	NULL	NULL	NULL	0.0503243	0.0691959	0	0.65949	0.131173	NULL	NULL	NULL
#10-232	chr10	42301773	42304757	Nr2e1	3	-0.0619053	0.780314	0.95515	-	NULL	NULL	NULL	NULL	NULL	NULL	NULL	-	PA	0	0	1	0	0	NULL	NULL	NULL	NULL	0.0618862	0.0761469	0	-0.537975	0.133026	NULL	NULL	NULL
#10-233	chr10	42311060	42312336	Ostm1	0	-0.174554	0.435997	0.859526	-	NULL	NULL	NULL	NULL	NULL	NULL	NULL	-	Intra	0	0	0	0	0	NULL	NULL	NULL	NULL	0.109424	0.0351936	0	-0.918823	0.110671	NULL	NULL	NULL
#10-234	chr10	42333895	42334257	Ostm1	0	-0.152545	0.495028	0.879665	-	NULL	NULL	NULL	NULL	NULL	NULL	NULL	-	Intra	0	0	1	0	0	NULL	NULL	NULL	NULL	0.02	0	-100	-100	0.143631	NULL	NULL	NULL
#10-235	chr10	42351513	42352059	Ostm1	0	0.0956464	0.680805	0.931908	-	NULL	NULL	NULL	NULL	NULL	NULL	NULL	-	Intra	0	0	0	0	0	NULL	NULL	NULL	NULL	0.0546035	0.03	0	-0.716072	0.10047	NULL	NULL	NULL
#10-236	chr10	42352108	42352259	Ostm1	0	0.0956464	0.680805	0.931908	-	NULL	NULL	NULL	NULL	NULL	NULL	NULL	-	Intra	0	0	0	0	0	NULL	NULL	NULL	NULL	0.02	0.03	-100	-100	0.0398675	NULL	NULL	NULL
#10-237	chr10	42352848	42353181	Ostm1	0	0.0956464	0.680805	0.931908	-	NULL	NULL	NULL	NULL	NULL	NULL	NULL	-	Intra	0	0	0	0	0	NULL	NULL	NULL	NULL	0.02	0.03	0	0.703736	0.0954737	NULL	NULL	NULL
#10-238	chr10	42353607	42353886	Ostm1	0	0.0956464	0.680805	0.931908	-	NULL	NULL	NULL	NULL	NULL	NULL	NULL	-	Intra	0	0	0	0	1	NULL	NULL	NULL	NULL	0.042139	0.0396774	-100	-100	0.133062	NULL	NULL	NULL
#10-239	chr10	42355591	42356069	Ostm1	0	0.0956464	0.680805	0.931908	CUFF.3065.1	-	chr10	42356397	42357037	.	u	1	E	Intra	0	0	0	0	0	NULL	NULL	NULL	NULL	0.0496444	0.03	0	-0.639302	0.0309202	NULL	NULL	NULL
#10-240	chr10	42356541	42357054	Ostm1	0	0.0956464	0.680805	0.931908	CUFF.3065.1	-	chr10	42356397	42357037	.	u	1	E	Intra	0	0	0	0	0	NULL	NULL	NULL	NULL	0.02	0.03	0	0.206479	0.148227	NULL	NULL	NULL
#10-241	chr10	42398434	42399220	Ostm1	3	0.385421	0.0979694	0.660767	CUFF.3066.1	Ostm1	chr10	42398740	42420934	+	=	1	PA	PA	0	0	0	0	0	NULL	NULL	NULL	NULL	0.0368421	0.03	-100	-100	0.112213	0.379802	0.316488	0.598952
#10-242	chr10	42480982	42482293	Sec63	3	0.402688	0.162847	0.713693	CUFF.3069.1	Sec63	chr10	42481335	42550186	+	=	1	PA	PA	0	0	0	0	0	NULL	NULL	NULL	NULL	0.0575781	0.0723991	0	0.704591	0.106876	0.927656	0.206721	0.502928
#10-243	chr10	42583907	42584263	Scml4	0	-0.297728	0.259654	0.771653	-	NULL	NULL	NULL	NULL	NULL	NULL	NULL	-	Intra	0	0	0	0	0	NULL	NULL	NULL	NULL	0.635112	0.77691	0	0.379298	0.764915	NULL	NULL	NULL
#10-244	chr10	42650111	42650426	Scml4	0	-0.236877	0.297117	0.79219	-	NULL	NULL	NULL	NULL	NULL	NULL	NULL	-	Intra	0	0	0	0	1	NULL	NULL	NULL	NULL	1.15667	1.18949	0	-0.035008	0.981986	NULL	NULL	NULL
#10-245	chr10	42740648	42742476	Sobp	0	0.0296949	0.893846	0.979465	CUFF.3068.1	Sobp	chr10	42742417	42742707	-	c	1	PA	Intra	0	0	1	0	0	NULL	NULL	NULL	NULL	0.049015	0.0804853	0	0.746023	0.112739	-0.685713	0.122818	0.415059
#10-246	chr10	42892878	42895470	Sobp	3	0.154219	0.507106	0.883393	-	NULL	NULL	NULL	NULL	NULL	NULL	NULL	-	PA	0	0	1	0	0	NULL	NULL	NULL	NULL	0.0576833	0.0502273	0	-0.64968	0.105306	NULL	NULL	NULL
#10-247	chr10	42940817	42941918	Pdss2	3	0.152424	0.548603	0.895479	CUFF.3105.1	Pdss2	chr10	42941299	43160402	+	=	0.518519	PA	PA	0	0	1	0	0	NULL	NULL	NULL	NULL	0.0796438	0.0410683	0	0.705111	0.0887861	0.0930579	0.858502	0.94265
#10-247	chr10	42940817	42941918	Pdss2	3	0.152424	0.548603	0.895479	CUFF.3105.2	Pdss2	chr10	42941322	43067063	+	j	0.622222	PA	PA	0	0	1	0	0	NULL	NULL	NULL	NULL	0.0796438	0.0410683	0	0.705111	0.0887861	0.0930579	0.858502	0.94265
#10-248	chr10	43198161	43199948	Bend3	3	-0.00632193	0.977373	0.995474	CUFF.3076.1	Bend3	chr10	43199007	43232393	+	=	1	PA	PA	0	0	1	0	0	NULL	NULL	NULL	NULL	0.0314069	0.0300277	0	0.301721	0.0576543	0.229269	0.549345	0.775612
#10-249	chr10	43231036	43231605	Bend3	0	-0.560667	0.0251308	0.539827	CUFF.3076.1	Bend3	chr10	43199007	43232393	+	=	1	Intra	Intra	0	1	0	0	0	NULL	NULL	NULL	NULL	2.50306	2.60754	0	0.287563	2.43392	0.229269	0.549345	0.775612
#10-250	chr10	43260137	43261040	1700021F05Rik	3	-0.0491653	0.824623	0.96469	CUFF.3078.1	1700021F05Rik	chr10	43244969	43260798	-	=	1	PA	PA	0	0	0	0	0	NULL	NULL	NULL	NULL	0.120548	0.136624	0	1.81347	0.0980958	-0.300717	0.419935	0.679777
#10-251	chr10	43298119	43299945	Cd24a	3	-0.0920674	0.725189	0.94091	-	NULL	NULL	NULL	NULL	NULL	NULL	NULL	-	PA	0	0	1	0	0	NULL	NULL	NULL	NULL	0.02	0.0487315	0	1.3681	0.0824329	NULL	NULL	NULL
#10-252	chr10	43300604	43300836	Cd24a	0	-0.0920674	0.725189	0.94091	-	NULL	NULL	NULL	NULL	NULL	NULL	NULL	-	Intra	0	0	0	0	0	NULL	NULL	NULL	NULL	0.0466379	0	0	-0.639302	0.13	NULL	NULL	NULL
#10-253	chr10	43443324	43443576	null	0	-0.366918	0.201752	0.743479	-	NULL	NULL	NULL	NULL	NULL	NULL	NULL	-	Inter	0	0	0	0	0	NULL	NULL	NULL	NULL	0.030119	0	-100	-100	0.170952	NULL	NULL	NULL
#10-254	chr10	43621098	43621738	Qrsl1	3	0.480688	0.0440763	0.58465	CUFF.3095.1	Qrsl1	chr10	43594086	43621602	-	=	1	PA	PA	0	0	0	0	0	NULL	NULL	NULL	NULL	0.0280258	0.03	0	-0.639302	0.0880342	0.73083	0.102387	0.393694
#10-254	chr10	43621098	43621738	Qrsl1	3	0.480688	0.0440763	0.58465	CUFF.3096.1	Rtn4ip1	chr10	43621535	43667926	+	=	1	PA	PA	0	0	0	0	0	NULL	NULL	NULL	NULL	0.0280258	0.03	0	-0.639302	0.0880342	0.73083	0.102387	0.393694
#10-255	chr10	43723184	43724527	null	2	0.508949	0.0359181	0.571772	CUFF.3089.1	Aim1	chr10	43670439	43724871	-	=	0.2	PA	Inter	0	0	1	0	0	NULL	NULL	NULL	NULL	0.0437095	0.0411481	0	-0.676318	0.11693	0.360308	0.509838	0.74607
#10-256	chr10	43725483	43725925	null	0	0.508949	0.0359181	0.571772	CUFF.3087.1	-	chr10	43725604	43726013	.	u	1	E	Inter	0	0	0	0	0	NULL	NULL	NULL	NULL	0.0354977	0.03	0	-0.402015	0.0776474	NULL	NULL	NULL
#10-256	chr10	43725483	43725925	null	0	0.508949	0.0359181	0.571772	CUFF.3089.1	Aim1	chr10	43670439	43724871	-	=	0.2	PA	Inter	0	0	0	0	0	NULL	NULL	NULL	NULL	0.0354977	0.03	0	-0.402015	0.0776474	0.360308	0.509838	0.74607
#10-257	chr10	43868263	43869052	null	0	-0.190758	0.401001	0.844578	-	NULL	NULL	NULL	NULL	NULL	NULL	NULL	-	Inter	0	0	1	0	0	NULL	NULL	NULL	NULL	0.0667213	0.0728405	-100	-100	0.080501	NULL	NULL	NULL
#10-258	chr10	43987777	43988702	Atg5	3	0.232688	0.335289	0.810932	CUFF.3094.1	Atg5	chr10	43988068	44084099	+	=	1	PA	PA	0	0	1	0	0	NULL	NULL	NULL	NULL	0.0412055	0.0464726	0	0.566265	0.0863755	-0.0794822	0.825323	0.927056
#10-259	chr10	44176982	44177306	Prdm1	0	0.12473	0.575698	0.901643	CUFF.3092.1	Prdm1	chr10	44157056	44178539	-	=	1	Intra	Intra	0	0	0	0	0	NULL	NULL	NULL	NULL	0.0573148	0.059537	0	0.0644333	0.150959	0.393498	0.345583	0.622433
#10-260	chr10	44178230	44178916	Prdm1	3	0.12473	0.575698	0.901643	CUFF.3092.1	Prdm1	chr10	44157056	44178539	-	=	1	PA	PA	0	0	0	0	0	NULL	NULL	NULL	NULL	0.0543175	0.052172	0	-0.178207	0.0879528	0.393498	0.345583	0.622433
#10-261	chr10	44246818	44247242	null	0	-0.294661	0.197322	0.740193	-	NULL	NULL	NULL	NULL	NULL	NULL	NULL	-	Inter	0	1	0	1	0	NULL	NULL	NULL	NULL	0.0538971	0.03	0	-0.402015	0.0839291	NULL	NULL	NULL
#10-262	chr10	44249063	44249733	null	0	-0.294661	0.197322	0.740193	-	NULL	NULL	NULL	NULL	NULL	NULL	NULL	-	Inter	0	0	0	0	0	NULL	NULL	NULL	NULL	0.0543433	0.0428194	0	-0.433951	0.164751	NULL	NULL	NULL
#10-263	chr10	44786391	44787792	Prep	3	-0.308309	0.177978	0.722436	CUFF.3111.1	Prep	chr10	44786853	44878886	+	=	1	PA	PA	0	1	0	0	0	NULL	NULL	NULL	NULL	0.0652984	0.0392831	0	-0.0423638	0.107669	-0.0294718	0.935933	0.975021
#10-264	chr10	45008976	45009787	Popdc3	3	-0.237521	0.312597	0.800064	-	NULL	NULL	NULL	NULL	NULL	NULL	NULL	-	PA	0	0	1	0	0	NULL	NULL	NULL	NULL	0.0583133	0.0608108	0	-0.909909	0.101731	NULL	NULL	NULL
#10-265	chr10	45054983	45056066	Bves	3	0.205312	0.367997	0.830934	-	NULL	NULL	NULL	NULL	NULL	NULL	NULL	-	PA	0	0	1	0	0	NULL	NULL	NULL	NULL	0.0540166	0.0629356	0	-0.206174	0.112173	NULL	NULL	NULL
#10-266	chr10	45205349	45206863	Lin28b	2	0.470598	0.082383	0.640518	CUFF.3123.1	-	chr10	45205964	45206232	.	u	1	PA	PA	0	0	1	0	0	NULL	NULL	NULL	NULL	0.031417	0.0521352	0	1.01917	0.0796401	NULL	NULL	NULL
#10-267	chr10	45297449	45298666	Hace1	3	-0.2523	0.328326	0.809109	CUFF.3129.1	Hace1	chr10	45297621	45431804	+	=	1	PA	PA	0	1	0	0	0	NULL	NULL	NULL	NULL	0.0497716	0.079221	0	0.261875	0.0819541	-0.354694	0.559131	0.780366
#10-268	chr10	45595078	45595258	null	1	-0.175919	0.47114	0.87367	CUFF.3126.1	-	chr10	45595370	45595849	.	u	1	E	Inter	0	0	0	0	1	NULL	NULL	NULL	NULL	0.604	0.550667	0	-0.624365	0.154556	NULL	NULL	NULL
#10-269	chr10	49502817	49503272	Grik2	2	0.109234	0.638357	0.921085	-	NULL	NULL	NULL	NULL	NULL	NULL	NULL	-	PA	0	0	0	0	0	NULL	NULL	NULL	NULL	0	0.03	0	0.608494	0.14514	NULL	NULL	NULL
#10-270	chr10	49508042	49509035	Grik2	3	-0.106567	0.634339	0.919135	-	NULL	NULL	NULL	NULL	NULL	NULL	NULL	-	PA	0	0	1	0	0	NULL	NULL	NULL	NULL	0.02	0.0375425	0	1.17468	0.113958	NULL	NULL	NULL
#10-271	chr10	50312146	50313061	Ascc3	3	0.102431	0.655248	0.925672	CUFF.3163.1	Ascc3	chr10	50312512	50571195	+	=	1	PA	PA	0	0	1	0	0	NULL	NULL	NULL	NULL	0.03697	0.0523125	0	-0.529193	0.100631	0.109633	0.770668	0.90054
#10-272	chr10	50613988	50615245	null	0	0.0265788	0.905949	0.981118	-	NULL	NULL	NULL	NULL	NULL	NULL	NULL	-	Inter	0	0	0	0	0	NULL	NULL	NULL	NULL	0.033955	0.0316982	0	-0.529193	0.0969667	NULL	NULL	NULL
#10-273	chr10	50620477	50621215	Sim1	0	0.227854	0.314719	0.800459	-	NULL	NULL	NULL	NULL	NULL	NULL	NULL	-	Intra	0	0	0	0	0	NULL	NULL	NULL	NULL	0.0417708	0.03	-100	-100	0.0772849	NULL	NULL	NULL
#10-274	chr10	50622728	50623472	Sim1	0	0.227854	0.314719	0.800459	-	NULL	NULL	NULL	NULL	NULL	NULL	NULL	-	Intra	0	0	0	0	0	NULL	NULL	NULL	NULL	0.0324597	0.057179	0	0.125245	0.139375	NULL	NULL	NULL
[truncated: 26,936 more rows]

## Sheet: CGIs_methylation_Annotation
G_ID	B_ID	Chr	Start	End	Name	PPM_DMR	Goocyte_Methy	Goocyte_Unmethy	GK_Blast	K_ESCs	MeDIP500_FDR	MeDIP500_Log2	MedIP1000_FDR	MedIP1000_Log2	E85_WT_Abs	E85_MUT_Abs	E85_Relative_FDR	E85_Relative_Log2	Adult_Liver	Zfp57_ID	Min_Distance	TGCCGC	TGCCGC_1kb
[truncated: 23,020 more rows]

[truncated: 1 more sheets: Un-methylated associated Factor]
