# Supplementary material for: Protection of CpG islands against de novo DNA methylation during oogenesis is associated with the recognition site of E2f1 and E2f2
Source: Epigenetics Chromatin. 2014 Oct 21;7:26. doi: 10.1186/1756-8935-7-26 (PMC4255709; doi:10.1186/1756-8935-7-26)
Supplement: Additional file 6 — Mini-website with GEM peak calling and motif analysis results for E2F1 ChIP-seq in MCF7 cells. [file 1756-8935-7-26-S6.zip › E2F1_MCF7_GEM_outputs/E2F1_shuffle_121_hg19_3RDistro_2_GEM_events.txt]

Position	IP	Control	Fold	Expectd	Q_-lg10	P_-lg10	P_poiss	IPvsEMP	Noise	KmerGroup	KG_hgp	Strand
17:58677384	11787.8	136.6	86.3	200.4	999.00	999.00	999.00	-0.47	0.00	--------	0	*
20:55839516	10597.6	239.3	44.3	788.8	999.00	999.00	999.00	-0.55	0.00	GCGCGCT 445/101	-55.45	+
1:114447944	8116.6	84.7	95.8	150.7	999.00	999.00	999.00	-0.51	0.00	GCGCGCT 445/101	-55.45	+
17:57184135	6625.5	178.4	37.1	235.7	999.00	999.00	999.00	-0.40	0.00	GGCGCGC 630/171	-67.65	+
17:57184466	6290.5	187.2	33.6	253.6	999.00	999.00	999.00	-0.54	0.00	GGCGCGC 806/220	-87.57	-
20:49347869	5747.3	312.1	18.4	726.0	999.00	999.00	999.00	-0.50	0.00	GCGCGCT 445/101	-55.45	+
8:124408815	5744.2	28.5	201.3	89.4	999.00	999.00	999.00	-0.46	0.06	--------	0	*
17:58469778	5068.3	143.1	35.4	306.1	999.00	999.00	999.00	-0.39	0.07	GGCGCGC 630/171	-67.65	-
11:66383876	4138.2	17.6	234.9	40.3	999.00	999.00	999.00	-0.47	0.00	--------	0	*
20:49347576	4114.2	124.5	33.1	667.0	999.00	999.00	999.00	-0.58	0.00	GGCGCGC 630/171	-67.65	+
17:59940885	4054.8	96.7	41.9	125.4	999.00	999.00	999.00	-0.57	0.00	--------	0	*
20:49287212	3994.0	170.0	23.5	258.0	999.00	999.00	999.00	-0.76	0.09	GGCGCTC 360/100	-37.20	+
15:89921772	3934.2	24.0	164.2	36.8	999.00	999.00	999.00	-0.58	0.00	GGCGCTC 360/100	-37.20	+
17:58677705	3852.2	189.2	20.4	164.0	999.00	999.00	999.00	-0.51	0.00	GGCGCTC 360/100	-37.20	-
17:56770062	3830.0	181.2	21.1	133.5	999.00	999.00	999.00	-0.62	0.04	--------	0	*
20:55841638	3615.0	301.9	12.0	688.2	999.00	999.00	999.00	-0.46	0.00	GGCGCTC 529/141	-57.37	+
1:152082787	3562.0	14.7	241.6	69.4	999.00	999.00	999.00	-0.55	0.00	--------	0	*
7:43848310	3503.0	17.6	199.5	28.3	999.00	999.00	999.00	-0.75	0.01	--------	0	*
1:150185972	3359.6	28.2	119.1	32.1	999.00	999.00	999.00	-0.71	0.00	GGCGCGC 806/220	-87.57	-
15:44719263	3353.1	19.5	172.1	15.1	999.00	999.00	999.00	-0.60	0.00	GGCGCGC 883/232	-100.42	-
7:44888008	3332.1	15.2	218.9	40.1	999.00	999.00	999.00	-0.60	0.00	--------	0	*
17:59940455	3225.1	178.0	18.1	139.1	999.00	999.00	999.00	-0.61	0.00	--------	0	*
20:46093410	3155.0	297.7	10.6	510.8	999.00	999.00	999.00	-0.72	0.12	--------	0	*
14:21852549	3042.8	13.0	233.3	21.6	999.00	999.00	999.00	-0.56	0.00	--------	0	*
1:144932492	3003.2	45.3	66.3	92.3	999.00	999.00	999.00	-0.60	0.16	GGCGCGC 806/220	-87.57	-
20:49407358	2894.9	183.0	15.8	400.9	999.00	999.00	999.00	-0.57	0.07	GACGCGC 197/64	-17.41	+
19:51307950	2860.0	20.0	143.3	41.0	999.00	999.00	999.00	-0.60	0.01	--------	0	*
1:115054001	2787.9	118.9	23.5	121.6	999.00	999.00	999.00	-0.61	0.18	--------	0	*
1:114355267	2782.1	54.5	51.1	42.8	999.00	999.00	999.00	-0.65	0.07	--------	0	*
9:140063965	2768.0	38.5	71.9	30.5	999.00	999.00	999.00	-0.65	0.03	GCGCGCT 445/101	-55.45	-
20:45834284	2765.0	205.1	13.5	381.8	999.00	999.00	999.00	-0.71	0.07	--------	0	*
20:58515504	2730.9	31.7	86.0	47.1	999.00	999.00	999.00	-0.62	0.01	GGCGCGC 883/232	-100.42	-
6:30685343	2664.9	10.5	254.1	24.7	999.00	999.00	999.00	-0.59	0.00	--------	0	*
17:59941079	2663.2	181.1	14.7	118.5	999.00	999.00	999.00	-0.59	0.00	--------	0	*
20:58628718	2554.0	42.3	60.4	82.2	999.00	999.00	999.00	-0.66	0.02	--------	0	*
20:5100069	2533.4	15.8	160.5	39.4	999.00	999.00	999.00	-0.58	0.00	GCGCGCT 445/101	-55.45	+
1:151043013	2514.0	31.9	78.7	32.1	999.00	999.00	999.00	-0.59	0.01	GACGCGC 197/64	-17.41	+
1:150336503	2491.4	22.7	109.8	24.0	999.00	999.00	999.00	-0.67	0.00	GCGCGCT 445/101	-55.45	+
21:48081337	2482.0	19.2	129.6	34.5	999.00	999.00	999.00	-0.67	0.01	--------	0	*
17:66288121	2481.2	16.8	148.0	66.9	999.00	999.00	999.00	-0.62	0.00	GCGCGCA 394/93	-47.41	-
6:31802355	2462.2	9.3	265.2	21.8	999.00	999.00	999.00	-0.72	0.00	--------	0	*
9:85677047	2452.0	15.2	161.7	26.4	999.00	999.00	999.00	-0.67	0.05	GGCGCGC 630/171	-67.65	+
17:61819375	2441.7	48.7	50.2	54.5	999.00	999.00	999.00	-0.66	0.07	--------	0	*
17:56085065	2408.5	21.1	113.9	89.9	999.00	999.00	999.00	-0.55	0.25	--------	0	*
20:46067696	2387.0	296.9	8.0	335.7	999.00	999.00	999.00	-0.60	0.15	--------	0	*
20:49347337	2350.6	105.4	22.3	667.0	999.00	999.00	999.00	-0.52	0.00	--------	0	*
2:74775979	2331.3	8.9	260.6	46.1	999.00	999.00	999.00	-0.63	0.00	--------	0	*
20:17949649	2327.9	28.7	81.0	39.4	999.00	999.00	999.00	-0.56	0.00	GGCGCTC 360/100	-37.20	-
3:174159337	2324.2	12.4	188.0	15.9	999.00	999.00	999.00	-0.67	0.00	--------	0	*
8:95907380	2309.8	24.5	94.4	22.6	999.00	999.00	999.00	-0.55	0.00	--------	0	*
1:173793636	2294.5	17.2	133.3	28.8	999.00	999.00	999.00	-0.62	0.00	--------	0	*
20:49381093	2275.2	100.8	22.6	311.7	999.00	999.00	999.00	-0.72	0.00	--------	0	*
2:178077268	2270.3	22.4	101.5	14.1	999.00	999.00	999.00	-0.65	0.00	--------	0	*
3:136471460	2270.0	12.5	181.0	25.1	999.00	999.00	999.00	-0.65	0.00	--------	0	*
10:62538113	2264.8	10.7	212.2	13.1	999.00	999.00	999.00	-0.72	0.00	GCGCTCT 269/60	-33.96	+
12:77459388	2203.9	18.9	116.5	19.9	999.00	999.00	999.00	-0.61	0.00	--------	0	*
19:41769864	2187.1	7.2	302.2	39.1	999.00	999.00	999.00	-0.65	0.00	--------	0	*
6:33588619	2180.6	17.1	127.6	43.7	999.00	999.00	999.00	-0.60	0.05	GGCGCGC 883/232	-100.42	-
20:55839430	2174.4	120.7	18.0	785.0	999.00	999.00	999.00	-0.53	0.00	--------	0	*
15:41625001	2163.0	16.8	129.0	24.6	999.00	999.00	999.00	-0.65	0.01	--------	0	*
8:103822625	2155.2	25.3	85.3	92.8	999.00	999.00	999.00	-0.58	0.00	--------	0	*
11:118868654	2155.0	27.9	77.1	34.5	999.00	999.00	999.00	-0.61	0.02	GGCGCGC 630/171	-67.65	+
2:206750450	2143.0	14.4	149.2	23.6	999.00	999.00	999.00	-0.72	0.01	--------	0	*
18:21269304	2126.0	24.7	85.9	13.2	999.00	999.00	999.00	-0.64	0.00	--------	0	*
12:65563210	2124.0	35.9	59.1	52.0	999.00	999.00	999.00	-0.67	0.08	GCGCGCT 445/101	-55.45	+
1:149871167	2122.0	35.1	60.4	35.8	999.00	999.00	999.00	-0.66	0.03	--------	0	*
17:56429718	2070.0	39.1	52.9	60.5	999.00	999.00	999.00	-0.67	0.07	GACGCGC 197/64	-17.41	-
17:58042231	2029.2	93.9	21.6	209.8	999.00	999.00	999.00	-0.64	0.00	--------	0	*
2:171785476	2024.0	31.1	65.0	14.1	999.00	999.00	999.00	-0.71	0.02	--------	0	*
14:64319546	1976.0	18.4	107.6	63.4	999.00	999.00	999.00	-0.64	0.12	--------	0	*
3:64317483	1974.0	142.9	13.8	164.2	999.00	999.00	999.00	-0.72	0.00	--------	0	*
17:59489608	1967.4	104.7	18.8	528.5	999.00	999.00	999.00	-0.63	0.00	GGCGCTC 360/100	-37.20	-
7:132767080	1956.0	9.6	204.2	26.4	999.00	999.00	999.00	-0.64	0.05	GCGCGCT 445/101	-55.45	+
1:16162420	1945.4	16.4	119.0	23.0	999.00	999.00	999.00	-0.63	0.00	GCGCGCT 445/101	-55.45	+
9:140045013	1945.3	9.1	213.4	32.0	999.00	999.00	999.00	-0.56	0.00	--------	0	*
15:91538139	1940.8	6.6	292.6	25.6	999.00	999.00	999.00	-0.66	0.00	--------	0	*
17:60501125	1931.0	35.9	53.8	49.2	999.00	999.00	999.00	-0.71	0.07	GGCGCTC 360/100	-37.20	-
3:140660431	1930.5	15.3	126.2	15.9	999.00	999.00	999.00	-0.65	0.00	--------	0	*
14:23476366	1924.1	12.5	154.4	13.2	999.00	999.00	999.00	-0.64	0.00	GCGCGCA 394/93	-47.41	+
17:58042107	1922.1	86.1	22.3	213.7	999.00	999.00	999.00	-0.61	0.00	GGCGCGC 630/171	-67.65	+
14:74226937	1916.7	22.4	85.5	48.4	999.00	999.00	999.00	-0.62	0.00	GGCGCTC 360/100	-37.20	-
12:49524574	1912.3	15.1	127.0	18.6	999.00	999.00	999.00	-0.65	0.05	GCGCTCT 269/60	-33.96	-
6:36391123	1907.1	10.7	178.1	16.4	999.00	999.00	999.00	-0.62	0.01	GGCGCGC 630/171	-67.65	+
2:58468617	1902.6	7.7	247.4	14.1	999.00	999.00	999.00	-0.70	0.00	GGCGCTC 529/141	-57.37	+
17:66016209	1887.4	56.3	33.5	44.7	999.00	999.00	999.00	-0.67	0.00	GGCGCGC 630/171	-67.65	+
21:47878487	1887.2	29.4	64.2	36.6	999.00	999.00	999.00	-0.68	0.01	--------	0	*
12:54674029	1862.3	22.0	84.6	37.3	999.00	999.00	999.00	-0.67	0.00	--------	0	*
1:27191689	1861.9	14.5	128.5	31.2	999.00	999.00	999.00	-0.65	0.00	--------	0	*
11:1817946	1855.0	9.6	193.7	19.5	999.00	999.00	999.00	-0.70	0.01	--------	0	*
16:21169789	1846.0	23.9	77.1	23.6	999.00	999.00	999.00	-0.67	0.01	--------	0	*
16:85587164	1844.3	17.6	104.9	43.9	999.00	999.00	999.00	-0.60	0.00	--------	0	*
3:135915658	1832.0	11.8	154.7	130.4	999.00	999.00	999.00	-0.57	0.07	GGCGCTC 529/141	-57.37	+
10:93683410	1831.3	15.5	118.1	13.1	999.00	999.00	999.00	-0.68	0.00	--------	0	*
17:58469883	1825.7	108.3	16.9	307.3	999.00	999.00	999.00	-0.43	0.07	--------	0	*
15:93363722	1824.3	12.8	142.1	26.4	999.00	999.00	999.00	-0.61	0.00	GGCGCGC 630/171	-67.65	+
10:102672481	1821.1	14.2	128.0	13.1	999.00	999.00	999.00	-0.55	0.00	GGCGCGC 630/171	-67.65	+
20:25604698	1816.3	31.8	57.2	39.4	999.00	999.00	999.00	-0.59	0.18	--------	0	*
15:93363725	1810.7	9.5	190.4	26.4	999.00	999.00	999.00	-0.61	0.00	GGCGCGC 630/171	-67.65	+
17:4736536	1799.0	19.2	93.9	26.0	999.00	999.00	999.00	-0.65	0.01	GGCGCGC 630/171	-67.65	-
2:203499380	1775.0	14.4	123.5	21.1	999.00	999.00	999.00	-0.72	0.01	--------	0	*
17:67323456	1771.3	32.0	55.3	61.2	999.00	999.00	999.00	-0.69	0.09	GGCGCGC 883/232	-100.42	+
8:128681015	1752.0	36.7	47.7	91.0	999.00	999.00	999.00	-0.62	0.06	--------	0	*
17:56736435	1750.5	108.2	16.2	181.6	999.00	999.00	999.00	-0.61	0.04	GGCGCGC 630/171	-67.65	-
3:186524260	1741.6	11.5	151.9	20.9	999.00	999.00	999.00	-0.70	0.00	--------	0	*
1:119682962	1740.6	8.7	199.3	14.6	999.00	999.00	999.00	-0.61	0.00	GGCGCGC 883/232	-100.42	+
8:48873430	1722.8	14.6	118.4	27.7	999.00	999.00	999.00	-0.58	0.00	GGCGCTC 360/100	-37.20	-
5:126114129	1719.1	17.7	97.1	31.0	999.00	999.00	999.00	-0.63	0.00	GGCGCGC 883/232	-100.42	+
20:52824350	1713.1	164.5	10.4	226.0	999.00	999.00	999.00	-0.63	0.00	GGCGCGC 630/171	-67.65	+
11:62623542	1703.0	34.3	49.6	26.2	999.00	999.00	999.00	-0.65	0.04	GGCGCGC 806/220	-87.57	+
1:107599251	1700.7	77.7	21.9	33.3	999.00	999.00	999.00	-0.52	0.00	GCGCGCT 445/101	-55.45	-
8:99956563	1696.0	47.1	36.0	52.5	999.00	999.00	999.00	-0.66	0.08	--------	0	*
14:35591472	1688.7	13.0	129.6	30.9	999.00	999.00	999.00	-0.64	0.00	--------	0	*
1:152082261	1685.0	15.6	108.1	68.0	999.00	999.00	999.00	-0.61	0.00	--------	0	*
8:101964458	1678.0	44.7	37.5	27.9	999.00	999.00	999.00	-0.70	0.02	GGCGCGC 630/171	-67.65	+
3:113465111	1668.0	30.3	55.1	36.9	999.00	999.00	999.00	-0.59	0.00	GGCGCGC 630/171	-67.65	+
10:75006681	1657.2	13.8	120.2	13.7	999.00	999.00	999.00	-0.64	0.00	GCGCGCT 445/101	-55.45	+
2:152266362	1656.6	12.3	135.0	14.1	999.00	999.00	999.00	-0.66	0.00	--------	0	*
3:127310127	1646.9	15.9	103.5	35.6	999.00	999.00	999.00	-0.66	0.00	--------	0	*
12:98909278	1645.4	16.9	97.5	20.7	999.00	999.00	999.00	-0.66	0.00	--------	0	*
12:12870158	1644.6	14.8	111.3	43.6	999.00	999.00	999.00	-0.68	0.00	GGCGCGC 883/232	-100.42	+
3:63850239	1641.0	127.7	12.8	171.5	999.00	999.00	999.00	-0.67	0.02	--------	0	*
16:89883100	1638.1	18.7	87.6	37.1	999.00	999.00	999.00	-0.71	0.00	GGCGCGC 806/220	-87.57	+
6:52149651	1632.8	5.3	310.7	12.4	999.00	999.00	999.00	-0.61	0.00	--------	0	*
2:136499170	1628.0	22.3	72.8	29.7	999.00	999.00	999.00	-0.64	0.06	--------	0	*
16:88878598	1625.6	23.9	67.9	99.3	999.00	999.00	999.00	-0.60	0.29	--------	0	*
5:37371175	1619.8	14.1	115.0	15.7	999.00	999.00	999.00	-0.61	0.00	GGCGCGC 630/171	-67.65	+
12:12849136	1617.5	13.9	116.3	15.5	999.00	999.00	999.00	-0.68	0.00	GCGCGCT 445/101	-55.45	+
15:50647373	1603.8	8.6	186.2	48.1	999.00	999.00	999.00	-0.59	0.13	GCGCGCA 394/93	-47.41	-
6:31126236	1597.0	13.6	117.7	22.3	999.00	999.00	999.00	-0.67	0.01	--------	0	*
16:74808927	1595.2	15.4	103.4	27.8	999.00	999.00	999.00	-0.65	0.00	--------	0	*
5:36152207	1594.5	16.5	96.5	31.6	999.00	999.00	999.00	-0.62	0.04	GCGCGCA 394/93	-47.41	+
14:77423116	1576.0	20.8	75.9	51.2	999.00	999.00	999.00	-0.71	0.02	--------	0	*
8:141522240	1574.8	13.3	118.5	51.8	999.00	999.00	999.00	-0.59	0.00	GGCGCTC 529/141	-57.37	+
6:8064773	1572.3	7.0	225.0	12.7	999.00	999.00	999.00	-0.63	0.00	--------	0	*
12:64798069	1562.5	35.0	44.6	35.0	999.00	999.00	999.00	-0.69	0.00	GGCGCTC 360/100	-37.20	-
11:32851244	1559.3	20.8	75.0	21.2	999.00	999.00	999.00	-0.66	0.00	--------	0	*
1:110881889	1554.3	13.8	112.7	33.1	999.00	999.00	999.00	-0.58	0.00	--------	0	*
1:62902227	1551.6	7.9	195.8	14.6	999.00	999.00	999.00	-0.56	0.00	--------	0	*
6:32862517	1547.0	11.2	138.4	22.8	999.00	999.00	999.00	-0.60	0.03	GGCGCGC 630/171	-67.65	+
9:95088109	1537.6	19.3	79.6	24.1	999.00	999.00	999.00	-0.57	0.02	--------	0	*
4:113207062	1533.8	11.6	131.8	23.4	999.00	999.00	999.00	-0.64	0.00	GCGCTCT 269/60	-33.96	-
3:129159008	1531.9	13.4	114.0	27.3	999.00	999.00	999.00	-0.62	0.00	GCGCGCT 445/101	-55.45	+
3:9791530	1529.4	12.0	127.0	50.1	999.00	999.00	999.00	-0.64	0.00	GGCGCTC 360/100	-37.20	-
5:177631404	1529.0	23.9	63.9	46.3	999.00	999.00	999.00	-0.61	0.00	GGCGCGC 630/171	-67.65	-
16:74700912	1524.7	15.0	101.6	26.6	999.00	999.00	999.00	-0.56	0.00	--------	0	*
20:54967692	1523.6	27.0	56.3	44.3	999.00	999.00	999.00	-0.63	0.00	--------	0	*
3:142720385	1520.0	14.1	107.8	23.2	999.00	999.00	999.00	-0.53	0.00	--------	0	*
3:195809219	1519.0	18.4	82.7	83.7	999.00	999.00	999.00	-0.72	0.18	--------	0	*
1:169764164	1515.4	10.9	139.6	25.1	999.00	999.00	999.00	-0.65	0.00	GCGCGCT 445/101	-55.45	-
7:122526852	1506.1	17.0	88.7	36.4	999.00	999.00	999.00	-0.56	0.00	GGCGCGC 630/171	-67.65	-
2:201729510	1501.6	23.0	65.3	33.6	999.00	999.00	999.00	-0.74	0.00	--------	0	*
20:43594965	1499.0	20.0	75.1	39.4	999.00	999.00	999.00	-0.64	0.03	--------	0	*
X:48380041	1482.0	16.0	92.8	16.6	999.00	999.00	999.00	-0.74	0.01	GACGCGC 197/64	-17.41	-
12:48357338	1479.0	17.6	84.2	33.7	999.00	999.00	999.00	-0.65	0.02	GGCGCGC 630/171	-67.65	-
3:17784275	1469.0	12.2	120.7	28.2	999.00	999.00	999.00	-0.59	0.00	GCGCGCA 394/93	-47.41	-
4:39979743	1465.9	12.9	113.2	16.7	999.00	999.00	999.00	-0.71	0.00	--------	0	*
16:30886189	1460.9	21.8	67.1	34.5	999.00	999.00	999.00	-0.71	0.00	GGCGCGC 630/171	-67.65	+
2:85555236	1458.7	16.0	91.4	28.6	999.00	999.00	999.00	-0.72	0.00	GGCGCTC 360/100	-37.20	+
5:16935596	1453.1	17.8	81.6	39.8	999.00	999.00	999.00	-0.58	0.00	GGCGCGC 630/171	-67.65	+
1:117113804	1452.4	36.1	40.2	78.0	999.00	999.00	999.00	-0.63	0.00	GGCGCGC 806/220	-87.57	+
16:28962094	1450.0	25.5	56.8	30.8	999.00	999.00	999.00	-0.61	0.00	--------	0	*
6:153304718	1448.0	13.6	106.7	17.6	999.00	999.00	999.00	-0.55	0.09	GCGCGCT 445/101	-55.45	+
5:177513402	1447.0	27.1	53.3	70.8	999.00	999.00	999.00	-0.61	0.05	--------	0	*
10:53459685	1447.0	11.7	123.2	13.1	999.00	999.00	999.00	-0.66	0.00	--------	0	*
12:49760932	1446.1	24.9	58.1	25.6	999.00	999.00	999.00	-0.56	0.00	--------	0	*
1:51426037	1433.4	8.0	179.8	14.6	999.00	999.00	999.00	-0.57	0.00	GCGCGCT 445/101	-55.45	-
19:14247790	1431.5	13.3	108.0	37.8	999.00	999.00	999.00	-0.56	0.00	GGCGCGC 630/171	-67.65	+
8:93977885	1428.1	19.5	73.1	16.6	999.00	999.00	999.00	-0.66	0.00	--------	0	*
21:43654944	1427.4	21.5	66.3	72.8	999.00	999.00	999.00	-0.62	0.06	GCGCGCT 445/101	-55.45	+
8:102504903	1422.3	27.6	51.6	37.1	999.00	999.00	999.00	-0.64	0.14	GGCGCTC 529/141	-57.37	+
3:193789221	1419.9	12.0	118.8	57.9	999.00	999.00	999.00	-0.70	0.00	--------	0	*
3:62304518	1416.8	55.4	25.6	17.7	999.00	999.00	999.00	-0.58	0.00	GGCGCGC 630/171	-67.65	-
16:4202535	1416.0	20.8	68.2	38.6	999.00	999.00	999.00	-0.66	0.00	--------	0	*
5:139780564	1415.4	29.4	48.2	14.0	999.00	999.00	999.00	-0.45	0.00	GCGCGCT 445/101	-55.45	+
12:42538850	1414.9	27.9	50.7	18.8	999.00	999.00	999.00	-0.68	0.00	GACGCGC 197/64	-17.41	+
18:20513811	1412.2	10.9	129.6	10.6	999.00	999.00	999.00	-0.58	0.00	GCGCGCT 445/101	-55.45	+
19:41256592	1409.3	13.4	105.0	24.2	999.00	999.00	999.00	-0.67	0.00	--------	0	*
12:125477589	1405.2	6.6	211.7	29.1	999.00	999.00	999.00	-0.69	0.00	--------	0	*
7:138794209	1404.9	21.8	64.4	37.9	999.00	999.00	999.00	-0.67	0.04	GGCGCGC 883/232	-100.42	+
11:58874163	1403.6	5.1	275.3	14.0	999.00	999.00	999.00	-0.63	0.00	GCGCGCT 445/101	-55.45	+
15:91260538	1399.2	8.6	163.5	21.1	999.00	999.00	999.00	-0.63	0.01	--------	0	*
11:63439073	1395.7	17.2	81.3	19.1	999.00	999.00	999.00	-0.65	0.00	--------	0	*
17:1733123	1390.0	16.0	87.1	26.0	999.00	999.00	999.00	-0.70	0.03	GGCGCGC 630/171	-67.65	+
6:4019086	1386.0	17.0	81.6	10.7	999.00	999.00	999.00	-0.69	0.00	--------	0	*
15:52861301	1383.6	30.9	44.8	33.4	999.00	999.00	999.00	-0.71	0.00	--------	0	*
14:74059041	1382.9	11.1	124.1	18.3	999.00	999.00	999.00	-0.64	0.00	GGCGCTC 360/100	-37.20	-
1:166845716	1381.6	14.8	93.5	24.5	999.00	999.00	999.00	-0.67	0.00	GGCGCGC 630/171	-67.65	-
10:112327174	1379.0	9.2	150.3	13.1	999.00	999.00	999.00	-0.54	0.00	--------	0	*
15:89787674	1373.9	11.0	125.1	33.0	999.00	999.00	999.00	-0.67	0.00	--------	0	*
15:50979166	1371.9	34.4	39.9	41.9	999.00	999.00	999.00	-0.67	0.00	--------	0	*
15:52588127	1371.0	22.6	60.8	43.0	999.00	999.00	999.00	-0.67	0.00	GGCGCGC 883/232	-100.42	+
9:126773936	1369.0	31.1	44.0	41.7	999.00	999.00	999.00	-0.60	0.07	GCGCGCA 394/93	-47.41	-
11:64808421	1361.1	9.9	137.8	21.1	999.00	999.00	999.00	-0.70	0.00	--------	0	*
2:38978539	1360.7	20.5	66.5	21.0	999.00	999.00	999.00	-0.60	0.00	--------	0	*
3:160117719	1357.9	8.7	155.9	15.9	999.00	999.00	999.00	-0.49	0.00	GCGCGCA 394/93	-47.41	+
3:128997479	1356.9	12.8	105.9	26.1	999.00	999.00	999.00	-0.66	0.01	--------	0	*
10:47655803	1354.0	17.7	76.5	22.3	999.00	999.00	999.00	-0.67	0.00	GGCGCGC 806/220	-87.57	+
21:45664020	1354.0	20.0	67.9	38.8	999.00	999.00	999.00	-0.70	0.00	--------	0	*
7:102789835	1340.1	21.1	63.4	22.9	999.00	999.00	999.00	-0.52	0.00	GGCGCTC 360/100	-37.20	+
1:116255900	1336.0	30.3	44.0	111.7	999.00	999.00	999.00	-0.72	0.03	--------	0	*
9:134422296	1328.0	12.5	106.2	22.2	999.00	999.00	999.00	-0.65	0.00	--------	0	*
19:5298661	1325.0	8.0	166.0	21.2	999.00	999.00	999.00	-0.71	0.00	--------	0	*
3:145878903	1322.6	19.6	67.6	25.6	999.00	999.00	999.00	-0.63	0.00	GGCGCGC 630/171	-67.65	+
14:93483882	1320.8	7.3	180.2	28.7	999.00	999.00	999.00	-0.65	0.00	--------	0	*
6:36562003	1319.6	8.5	155.1	31.0	999.00	999.00	999.00	-0.67	0.00	GCGCGCT 445/101	-55.45	+
4:1714312	1319.1	16.0	82.3	27.3	999.00	999.00	999.00	-0.64	0.00	--------	0	*
1:51434384	1317.5	12.7	103.7	45.7	999.00	999.00	999.00	-0.65	0.01	--------	0	*
5:89854332	1317.2	14.2	92.7	14.0	999.00	999.00	999.00	-0.65	0.00	GCGCGCT 445/101	-55.45	+
7:128379185	1311.0	20.1	65.2	25.4	999.00	999.00	999.00	-0.70	0.00	--------	0	*
19:48867479	1308.0	35.9	36.4	27.6	999.00	999.00	999.00	-0.61	0.04	GGCGCGC 806/220	-87.57	+
6:36391277	1306.9	12.4	105.1	16.4	999.00	999.00	999.00	-0.64	0.01	GGCGCGC 630/171	-67.65	+
2:238395718	1304.6	8.9	147.1	66.6	999.00	999.00	999.00	-0.67	0.01	--------	0	*
5:172068054	1303.0	9.2	141.2	59.5	999.00	999.00	999.00	-0.58	0.00	GGCGCGC 806/220	-87.57	-
8:103876565	1301.6	32.1	40.5	33.5	999.00	999.00	999.00	-0.59	0.00	GGCGCGC 630/171	-67.65	+
2:176867066	1298.0	15.2	85.6	21.5	999.00	999.00	999.00	-0.65	0.05	GGCGCGC 630/171	-67.65	+
1:110881119	1295.7	14.1	91.6	25.0	999.00	999.00	999.00	-0.46	0.00	GGCGCTC 529/141	-57.37	+
3:196295400	1294.4	11.5	112.5	16.7	999.00	999.00	999.00	-0.71	0.00	--------	0	*
8:145749950	1293.6	13.1	98.6	29.6	999.00	999.00	999.00	-0.66	0.01	GGCGCTC 360/100	-37.20	-
17:73521062	1291.9	30.7	42.1	62.6	999.00	999.00	999.00	-0.60	0.00	GGCGCGC 630/171	-67.65	+
4:71859387	1288.2	9.9	130.8	37.2	999.00	999.00	999.00	-0.58	0.00	GGCGCGC 630/171	-67.65	-
5:65440112	1288.1	17.4	73.8	14.0	999.00	999.00	999.00	-0.53	0.00	GCGCGCT 445/101	-55.45	+
8:103823262	1287.8	28.2	45.7	87.2	999.00	999.00	999.00	-0.56	0.00	GCGCTCT 269/60	-33.96	+
12:56842862	1286.9	13.6	94.5	33.7	999.00	999.00	999.00	-0.68	0.00	--------	0	*
14:50359694	1283.8	18.8	68.2	35.7	999.00	999.00	999.00	-0.56	0.09	GGCGCGC 630/171	-67.65	+
6:135819142	1283.0	13.2	97.3	12.4	999.00	999.00	999.00	-0.55	0.00	--------	0	*
17:18266943	1282.0	17.1	74.9	26.0	999.00	999.00	999.00	-0.71	0.00	--------	0	*
5:112849330	1281.0	19.2	66.9	15.8	999.00	999.00	999.00	-0.60	0.03	GGCGCGC 806/220	-87.57	+
20:25388322	1280.6	13.7	93.6	41.9	999.00	999.00	999.00	-0.68	0.01	--------	0	*
3:120068322	1270.4	18.1	70.1	54.8	999.00	999.00	999.00	-0.70	0.00	GCGCTCT 269/60	-33.96	-
1:153939776	1267.6	11.9	106.4	43.6	999.00	999.00	999.00	-0.73	0.00	--------	0	*
22:31743687	1267.5	20.7	61.3	24.0	999.00	999.00	999.00	-0.69	0.00	GGCGCGC 630/171	-67.65	-
19:49588513	1263.3	27.0	46.8	33.8	999.00	999.00	999.00	-0.67	0.08	GCGCGCT 445/101	-55.45	-
4:128802663	1261.7	9.1	139.1	9.9	999.00	999.00	999.00	-0.68	0.00	--------	0	*
10:43951239	1258.0	16.4	76.7	18.2	999.00	999.00	999.00	-0.68	0.00	GGCGCGC 883/232	-100.42	-
14:76127847	1251.9	14.4	86.9	24.7	999.00	999.00	999.00	-0.65	0.00	GGCGCGC 630/171	-67.65	+
12:62996223	1250.7	20.5	60.9	15.5	999.00	999.00	999.00	-0.58	0.46	--------	0	*
8:95907964	1250.2	26.6	47.0	28.5	999.00	999.00	999.00	-0.64	0.00	--------	0	*
1:46216310	1250.1	14.4	86.8	20.5	999.00	999.00	999.00	-0.65	0.00	GCGCGCA 394/93	-47.41	+
5:122180951	1247.0	20.8	60.1	41.0	999.00	999.00	999.00	-0.70	0.12	--------	0	*
16:19078821	1246.3	16.9	73.6	21.6	999.00	999.00	999.00	-0.65	0.00	--------	0	*
2:10260718	1244.1	15.7	79.4	35.2	999.00	999.00	999.00	-0.63	0.02	GGCGCTC 529/141	-57.37	+
2:162095285	1243.5	10.9	113.8	14.1	999.00	999.00	999.00	-0.66	0.00	GGCGCGC 630/171	-67.65	+
2:132250630	1242.3	15.5	80.3	20.3	999.00	999.00	999.00	-0.57	0.00	GCGCGCA 394/93	-47.41	+
3:88198885	1237.0	22.3	55.3	15.9	999.00	999.00	999.00	-0.63	0.05	GGCGCTC 529/141	-57.37	+
1:202311172	1234.0	9.1	136.3	31.4	999.00	999.00	999.00	-0.69	0.03	--------	0	*
16:30076694	1233.8	9.8	125.9	61.2	999.00	999.00	999.00	-0.69	0.00	GCGCGCT 445/101	-55.45	+
17:56084896	1228.5	18.8	65.5	91.1	999.00	999.00	999.00	-0.41	0.25	--------	0	*
11:61560253	1227.3	5.4	225.4	32.1	999.00	999.00	999.00	-0.71	0.00	--------	0	*
3:160117292	1226.1	7.3	169.0	15.9	999.00	999.00	999.00	-0.64	0.00	--------	0	*
13:50656198	1225.5	10.8	113.8	57.4	999.00	999.00	999.00	-0.56	0.00	--------	0	*
13:52377870	1223.3	9.6	127.7	34.7	999.00	999.00	999.00	-0.67	0.00	--------	0	*
5:126112436	1221.0	17.6	69.5	21.7	999.00	999.00	999.00	-0.65	0.15	--------	0	*
16:31105929	1217.8	16.2	75.3	40.4	999.00	999.00	999.00	-0.62	0.00	GCGCGCT 445/101	-55.45	-
16:14464276	1208.6	14.9	80.9	43.2	999.00	999.00	999.00	-0.75	0.03	--------	0	*
15:80189352	1205.8	14.9	80.7	15.1	999.00	999.00	999.00	-0.68	0.00	--------	0	*
20:30161104	1204.9	14.0	85.8	39.4	999.00	999.00	999.00	-0.71	0.00	GCGCGCA 394/93	-47.41	+
5:72921569	1194.9	11.3	106.0	20.3	999.00	999.00	999.00	-0.76	0.00	--------	0	*
5:79783808	1191.9	10.8	110.1	26.4	999.00	999.00	999.00	-0.72	0.00	--------	0	*
7:120590765	1191.1	9.7	123.0	14.1	999.00	999.00	999.00	-0.62	0.00	--------	0	*
11:63448848	1190.7	17.9	66.5	19.6	999.00	999.00	999.00	-0.64	0.00	GCGCTCT 269/60	-33.96	-
1:26947688	1188.1	6.7	176.8	14.6	999.00	999.00	999.00	-0.52	0.00	GCGCGCT 445/101	-55.45	+
1:117602485	1185.6	10.0	118.9	24.4	999.00	999.00	999.00	-0.70	0.00	GCGCGCT 445/101	-55.45	-
6:31707775	1180.0	5.6	208.9	39.2	999.00	999.00	999.00	-0.65	0.00	GGCGCGC 883/232	-100.42	+
15:56757313	1173.7	11.0	106.4	15.1	999.00	999.00	999.00	-0.67	0.00	GGCGCGC 806/220	-87.57	-
17:74733643	1166.6	4.8	243.5	26.0	999.00	999.00	999.00	-0.57	0.00	--------	0	*
12:69753950	1161.6	10.4	111.7	16.0	999.00	999.00	999.00	-0.57	0.00	--------	0	*
5:139088877	1148.2	9.2	124.6	40.3	999.00	999.00	999.00	-0.70	0.00	--------	0	*
11:85956064	1147.1	8.4	137.0	11.7	999.00	999.00	999.00	-0.61	0.07	GGCGCGC 630/171	-67.65	+
4:17812500	1123.2	5.4	206.3	7.9	999.00	999.00	999.00	-0.73	0.00	--------	0	*
2:74357558	1138.0	8.8	129.6	21.1	321.06	323.31	999.00	-0.76	0.01	--------	0	*
10:81000045	1129.9	8.0	141.6	33.2	320.46	322.70	999.00	-0.64	0.00	GGCGCTC 529/141	-57.37	-
8:102138647	1262.8	34.8	36.3	63.3	319.74	321.98	999.00	-0.68	0.00	--------	0	*
1:28908601	1137.4	9.1	125.1	41.3	319.31	321.56	999.00	-0.64	0.02	--------	0	*
5:36744698	1170.9	15.3	76.3	22.5	319.25	321.49	999.00	-0.69	0.00	--------	0	*
1:114447630	1384.4	66.2	20.9	161.3	318.21	320.46	999.00	-0.52	0.00	--------	0	*
9:34329285	1144.5	12.0	95.5	15.5	317.99	320.23	999.00	-0.66	0.00	GACGCGC 197/64	-17.41	-
1:212209080	1106.8	5.9	187.6	14.6	317.39	319.63	999.00	-0.69	0.00	--------	0	*
8:103668498	1230.2	29.4	41.8	96.2	316.90	319.14	999.00	-0.62	0.00	GACGCGC 197/64	-17.41	-
13:50367167	1139.0	12.0	95.1	72.3	316.22	318.45	999.00	-0.55	0.22	GGCGCGC 806/220	-87.57	-
6:52149694	1080.4	2.8	391.6	12.4	315.76	317.99	999.00	-0.62	0.00	GGCGCGC 806/220	-87.57	-
X:15873205	1169.0	17.6	66.6	19.5	315.61	317.84	999.00	-0.65	0.06	GGCGCGC 630/171	-67.65	-
7:139044516	1207.6	25.0	48.2	27.9	315.58	317.81	999.00	-0.57	0.00	GCGCGCT 445/101	-55.45	-
1:45285310	1106.5	6.7	164.9	21.0	315.50	317.73	999.00	-0.64	0.00	--------	0	*
8:95487360	1269.0	39.1	32.4	34.5	315.30	317.53	999.00	-0.72	0.03	--------	0	*
12:27167432	1145.5	13.9	82.5	15.5	315.03	317.26	999.00	-0.75	0.00	GGCGCGC 630/171	-67.65	+
5:87970360	1083.1	4.0	269.0	27.2	312.49	314.72	999.00	-0.71	0.00	GGCGCTC 360/100	-37.20	+
13:34117108	1093.4	6.7	164.4	8.5	311.63	313.85	999.00	-0.70	0.00	--------	0	*
22:21271571	1165.0	19.2	60.8	17.8	311.47	313.69	999.00	-0.64	0.00	--------	0	*
20:62289834	1248.4	38.9	32.1	73.6	310.77	312.99	999.00	-0.62	0.15	--------	0	*
14:67878866	1176.0	22.3	52.6	40.6	310.40	312.62	999.00	-0.67	0.04	--------	0	*
4:1714538	1094.9	7.1	153.7	26.5	310.09	312.31	999.00	-0.68	0.00	--------	0	*
3:10289996	1188.3	25.7	46.2	27.7	310.05	312.27	999.00	-0.72	0.01	--------	0	*
16:19566761	1159.0	20.0	58.1	29.7	309.72	311.93	999.00	-0.71	0.02	--------	0	*
16:89883381	1121.9	12.4	90.3	33.1	309.56	311.77	999.00	-0.66	0.00	GGCGCGC 630/171	-67.65	-
3:129324567	1137.0	15.2	75.0	45.3	309.25	311.46	999.00	-0.66	0.06	GGCGCGC 630/171	-67.65	-
2:677393	1125.0	13.6	82.9	39.4	308.84	311.05	999.00	-0.70	0.02	--------	0	*
5:138629222	1154.9	19.2	60.1	30.9	308.55	310.76	999.00	-0.47	0.00	--------	0	*
13:42615535	1154.8	19.5	59.2	25.7	308.55	310.76	999.00	-0.70	0.02	--------	0	*
12:72233417	1093.5	8.6	127.3	19.9	308.02	310.22	999.00	-0.74	0.00	--------	0	*
1:16174010	1120.7	13.9	80.6	35.0	307.66	309.87	999.00	-0.69	0.01	GGCGCGC 806/220	-87.57	-
6:44124359	1103.0	10.4	106.3	23.6	307.25	309.45	999.00	-0.74	0.00	GGCGCTC 529/141	-57.37	-
1:165600125	1077.5	6.8	159.0	31.4	306.88	309.08	999.00	-0.69	0.00	GGCGCTC 529/141	-57.37	-
9:134000825	1148.6	19.7	58.2	18.4	306.80	309.00	999.00	-0.71	0.00	--------	0	*
12:14518665	1123.0	14.4	78.2	15.5	306.68	308.88	999.00	-0.62	0.00	GCGCGCT 445/101	-55.45	-
20:57465790	1215.4	34.8	34.9	102.8	306.20	308.39	999.00	-0.61	0.00	--------	0	*
2:98703750	1128.1	16.0	70.4	25.2	305.37	307.57	999.00	-0.71	0.00	--------	0	*
2:157292962	1124.4	16.7	67.2	18.4	304.20	306.39	999.00	-0.56	0.00	--------	0	*
2:242833138	1140.0	19.2	59.5	23.2	304.16	306.36	999.00	-0.69	0.10	--------	0	*
2:85766208	1074.9	7.7	139.5	42.1	304.16	306.35	999.00	-0.61	0.09	GGCGCGC 630/171	-67.65	+
14:92040697	1128.8	17.7	63.6	22.6	303.88	306.07	999.00	-0.70	0.02	GGCGCGC 630/171	-67.65	-
19:54023960	1079.1	8.1	133.2	23.8	303.87	306.06	999.00	-0.72	0.01	--------	0	*
15:82339122	1101.6	12.2	90.6	85.4	303.67	305.85	999.00	-0.51	0.00	GGCGCGC 630/171	-67.65	-
14:20811723	1136.5	19.5	58.4	22.1	303.29	305.48	999.00	-0.72	0.00	GCGCGCT 445/101	-55.45	+
5:138630137	1136.1	19.1	59.5	25.1	303.29	305.48	999.00	-0.62	0.00	GGCGCTC 529/141	-57.37	-
10:103911878	1076.7	8.5	126.3	22.4	302.98	305.17	999.00	-0.65	0.02	--------	0	*
20:17512193	1124.5	17.5	64.1	39.4	302.71	304.89	999.00	-0.63	0.00	--------	0	*
16:73031124	1123.0	17.5	64.1	50.7	302.42	304.60	999.00	-0.67	0.00	--------	0	*
14:20937940	1156.4	24.7	46.9	20.9	302.11	304.29	999.00	-0.61	0.00	--------	0	*
17:58677126	1516.0	123.5	12.3	199.7	302.08	304.26	999.00	-0.43	0.00	--------	0	*
9:131644280	1154.0	24.7	46.6	39.8	301.24	303.42	999.00	-0.67	0.04	--------	0	*
2:47630122	1153.0	24.3	47.4	21.5	301.24	303.42	999.00	-0.67	0.00	--------	0	*
2:54785018	1122.1	18.8	59.7	36.6	300.65	302.82	999.00	-0.66	0.00	--------	0	*
14:23771061	1131.6	20.4	55.3	35.1	300.40	302.57	999.00	-0.40	0.00	GGCGCGC 630/171	-67.65	+
14:105267488	1149.2	24.5	46.8	40.9	300.08	302.25	999.00	-0.67	0.00	GGCGCGC 883/232	-100.42	+
3:9005172	1148.0	24.7	46.4	24.8	299.50	301.67	999.00	-0.63	0.01	GACGCGC 197/64	-17.41	+
1:109506194	1039.0	4.1	252.0	35.6	299.39	301.56	999.00	-0.64	0.00	GCGCGCA 394/93	-47.41	-
19:44079813	1102.6	16.0	69.0	39.1	299.27	301.43	999.00	-0.66	0.00	GCGCTCT 269/60	-33.96	-
3:9791685	1126.6	20.7	54.5	51.0	298.94	301.10	999.00	-0.54	0.00	GGCGCGC 806/220	-87.57	-
15:42841055	1085.0	12.8	85.0	17.1	298.66	300.82	999.00	-0.61	0.06	--------	0	*
17:27229797	1072.8	10.5	102.1	29.6	298.39	300.55	999.00	-0.48	0.00	GGCGCGC 630/171	-67.65	-
3:134093308	1114.5	18.3	61.0	51.6	298.31	300.47	999.00	-0.59	0.00	GCGCGCT 445/101	-55.45	-
5:118604619	1092.0	14.2	77.0	18.2	297.57	299.73	999.00	-0.64	0.00	GGCGCGC 630/171	-67.65	+
19:41770024	1067.7	10.4	102.7	38.2	296.91	299.07	999.00	-0.64	0.00	GGCGCGC 630/171	-67.65	+
3:14443825	1138.1	24.5	46.5	52.0	296.89	299.04	999.00	-0.68	0.00	--------	0	*
20:32804148	1037.9	5.7	183.0	39.4	296.87	299.02	999.00	-0.71	0.00	--------	0	*
9:130955246	1071.7	11.3	94.5	29.9	296.44	298.60	999.00	-0.59	0.01	GGCGCGC 806/220	-87.57	+
20:60696999	1101.2	17.0	64.8	61.5	295.97	298.13	999.00	-0.57	0.00	--------	0	*
2:28974397	1153.0	28.4	40.7	27.3	295.64	297.80	999.00	-0.62	0.00	GCGCGCT 445/101	-55.45	+
2:20550858	1138.2	25.5	44.6	47.2	295.54	297.69	999.00	-0.67	0.00	GCGCTCT 269/60	-33.96	-
15:43622440	1062.1	10.5	101.0	17.2	295.43	297.58	999.00	-0.64	0.00	GCGCGCA 394/93	-47.41	+
12:103969353	1068.0	11.2	95.6	19.1	295.26	297.41	999.00	-0.70	0.01	--------	0	*
3:31573531	1049.8	8.5	123.0	19.6	294.99	297.14	999.00	-0.66	0.00	GGCGCTC 360/100	-37.20	-
2:48010343	1065.9	11.4	93.6	46.7	294.67	296.82	999.00	-0.67	0.00	--------	0	*
16:89555586	1087.0	16.0	68.1	33.8	294.57	296.72	999.00	-0.75	0.00	--------	0	*
17:49021971	1106.2	20.0	55.4	40.9	294.53	296.67	999.00	-0.65	0.03	GCGCGCT 445/101	-55.45	+
17:56709488	1469.0	117.3	12.5	180.4	294.50	296.64	999.00	-0.68	0.22	GGCGCGC 883/232	-100.42	-
21:45526971	1125.1	23.6	47.7	23.9	294.47	296.62	999.00	-0.69	0.00	GGCGCGC 883/232	-100.42	-
9:86595730	1085.1	15.8	68.9	31.0	294.28	296.42	999.00	-0.66	0.17	GGCGCGC 883/232	-100.42	-
12:80085169	1093.8	17.1	64.1	58.0	293.64	295.77	999.00	-0.67	0.00	--------	0	*
X:100353048	1038.0	7.2	144.5	11.8	293.20	295.33	999.00	-0.69	0.01	GGCGCGC 630/171	-67.65	-
5:59995958	1203.0	42.3	28.4	32.5	292.92	295.06	999.00	-0.62	0.07	--------	0	*
16:85646708	1111.0	22.0	50.6	39.2	292.87	295.01	999.00	-0.59	0.10	GCGCGCA 394/93	-47.41	-
21:38639267	1078.0	16.0	67.5	26.4	291.93	294.06	999.00	-0.70	0.05	GCGCTCT 269/60	-33.96	-
10:51489040	1096.7	19.7	55.7	13.1	291.61	293.74	999.00	-0.72	0.01	GGCGCGC 806/220	-87.57	+
9:80851067	1115.8	23.9	46.6	27.0	291.57	293.70	999.00	-0.59	0.00	--------	0	*
16:75498762	1109.0	22.3	49.8	35.9	291.19	293.32	999.00	-0.63	0.00	GGCGCGC 883/232	-100.42	+
3:148847294	1074.1	15.3	70.1	27.1	291.05	293.18	999.00	-0.66	0.00	GCGCTCT 269/60	-33.96	-
17:17206543	1040.0	9.6	108.6	41.9	290.32	292.44	999.00	-0.72	0.09	--------	0	*
2:190649466	1032.2	8.7	119.3	26.5	289.96	292.08	999.00	-0.70	0.00	GGCGCGC 806/220	-87.57	+
5:72922203	1087.1	19.9	54.7	23.7	288.98	291.10	999.00	-0.43	0.00	--------	0	*
6:32939778	1045.3	11.8	88.5	79.5	288.77	290.90	999.00	-0.61	0.00	--------	0	*
7:1546743	1064.4	15.0	70.7	37.6	288.11	290.23	999.00	-0.70	0.00	--------	0	*
20:46413342	1361.3	91.3	14.9	232.4	287.96	290.08	999.00	-0.70	0.00	GGCGCGC 806/220	-87.57	+
13:45151949	1099.1	23.0	47.8	51.1	286.91	289.03	999.00	-0.63	0.01	GGCGCGC 806/220	-87.57	-
19:55770800	1021.6	8.6	118.2	39.1	286.69	288.81	999.00	-0.70	0.00	--------	0	*
20:44563846	1116.0	27.9	39.9	40.6	286.24	288.36	999.00	-0.66	0.11	GCGCGCT 445/101	-55.45	+
8:117778666	1116.0	27.1	41.1	18.3	286.24	288.36	999.00	-0.73	0.03	GCGCGCT 445/101	-55.45	+
7:87505771	1019.3	8.2	123.9	14.1	286.10	288.22	999.00	-0.62	0.00	GGCGCGC 630/171	-67.65	+
20:49126713	1071.6	18.8	57.0	39.8	285.74	287.85	999.00	-0.64	0.04	GGCGCGC 630/171	-67.65	+
9:94860406	1070.0	18.4	58.3	25.2	285.15	287.26	999.00	-0.77	0.00	--------	0	*
3:193590318	1054.0	16.0	66.0	37.4	284.88	286.99	999.00	-0.76	0.00	--------	0	*
1:154155840	1069.0	18.4	58.2	38.7	284.86	286.97	999.00	-0.64	0.11	--------	0	*
3:123304176	1101.0	25.5	43.1	58.8	284.52	286.63	999.00	-0.65	0.12	--------	0	*
X:24711742	989.7	4.1	242.0	11.4	284.51	286.62	999.00	-0.76	0.00	GGCGCTC 529/141	-57.37	-
20:52211324	1596.3	177.0	9.0	268.0	283.29	285.40	999.00	-0.65	0.00	--------	0	*
1:46269115	1016.0	9.6	106.1	29.8	283.21	285.32	999.00	-0.64	0.04	GGCGCGC 630/171	-67.65	+
12:122064103	1000.3	7.8	128.7	73.1	282.22	284.32	999.00	-0.69	0.12	--------	0	*
20:30196569	1048.2	16.0	65.3	55.2	281.92	284.03	999.00	-0.68	0.00	--------	0	*
15:50521343	1143.0	37.5	30.5	66.6	281.63	283.74	999.00	-0.69	0.01	--------	0	*
3:37035174	1020.6	11.1	91.8	15.9	281.40	283.50	999.00	-0.65	0.00	--------	0	*
1:62902603	1030.4	13.6	75.6	14.6	281.18	283.28	999.00	-0.53	0.00	--------	0	*
9:130955336	1024.3	12.6	81.2	28.6	280.98	283.08	999.00	-0.63	0.01	GGCGCTC 360/100	-37.20	+
1:150208724	1029.8	13.3	77.6	35.3	280.89	282.99	999.00	-0.65	0.00	GGCGCGC 883/232	-100.42	+
5:180288425	1018.4	11.6	87.5	20.5	280.81	282.91	999.00	-0.60	0.00	GGCGCGC 630/171	-67.65	+
12:53614642	1054.7	19.0	55.6	45.1	280.77	282.86	999.00	-0.57	0.00	GCGCGCA 394/93	-47.41	+
16:88870047	1068.2	21.6	49.5	39.6	280.63	282.73	999.00	-0.71	0.00	GCGCGCA 394/93	-47.41	+
3:38206609	1003.8	9.8	101.9	23.2	279.66	281.76	999.00	-0.62	0.00	GCGCGCT 445/101	-55.45	+
5:178986113	988.5	7.8	126.5	21.0	278.66	280.75	999.00	-0.73	0.00	GGCGCGC 630/171	-67.65	-
2:216176630	997.6	10.6	94.3	18.8	276.22	278.32	999.00	-0.64	0.00	GGCGCGC 630/171	-67.65	+
12:57146058	1007.3	12.7	79.5	21.0	275.97	278.06	999.00	-0.59	0.00	--------	0	*
12:69201603	1012.7	14.0	72.6	18.4	275.88	277.97	999.00	-0.59	0.00	--------	0	*
2:170440917	1000.0	12.0	83.5	17.5	275.20	277.28	999.00	-0.71	0.07	--------	0	*
5:54523341	1020.0	15.2	67.3	36.8	274.90	276.99	999.00	-0.69	0.00	GACGCGC 197/64	-17.41	+
12:1059029	992.0	10.4	95.2	23.6	274.75	276.84	999.00	-0.72	0.06	--------	0	*
15:89787407	1002.1	13.0	77.3	35.1	274.49	276.58	999.00	-0.65	0.00	GGCGCGC 883/232	-100.42	+
12:68726311	1017.4	15.7	65.0	31.3	274.31	276.40	999.00	-0.68	0.00	--------	0	*
9:1050459	1026.6	17.3	59.5	31.2	274.01	276.09	999.00	-0.69	0.01	--------	0	*
2:28613319	1039.7	20.7	50.3	43.1	273.56	275.64	999.00	-0.70	0.00	GCGCGCT 445/101	-55.45	+
X:53449106	987.8	10.6	92.8	24.0	273.27	275.35	999.00	-0.68	0.00	--------	0	*
16:89724496	1073.2	28.1	38.2	37.7	272.82	274.90	999.00	-0.62	0.00	--------	0	*
7:77428049	1000.9	14.0	71.5	32.7	272.35	274.43	999.00	-0.69	0.00	GGCGCTC 360/100	-37.20	+
5:43018088	1026.0	18.4	55.9	31.7	272.28	274.36	999.00	-0.70	0.06	--------	0	*
11:33183261	1030.0	19.2	53.8	15.8	272.04	274.11	999.00	-0.71	0.01	GCGCGCT 445/101	-55.45	+
5:170814478	1007.4	15.2	66.3	20.5	271.38	273.45	999.00	-0.63	0.04	--------	0	*
13:37573490	1001.5	14.4	69.6	25.1	271.12	273.19	999.00	-0.59	0.00	GGCGCGC 883/232	-100.42	-
11:71791620	944.8	4.2	227.1	31.3	271.10	273.17	999.00	-0.73	0.00	--------	0	*
3:141206674	1012.0	16.8	60.4	39.4	271.08	273.15	999.00	-0.65	0.13	GGCGCTC 360/100	-37.20	-
13:115079756	950.4	5.9	160.0	10.2	270.99	273.06	999.00	-0.71	0.00	GGCGCGC 630/171	-67.65	+
12:12878616	950.1	5.4	176.9	15.5	270.99	273.06	999.00	-0.57	0.00	GGCGCGC 630/171	-67.65	-
1:153940048	950.1	5.1	185.5	40.3	270.99	273.06	999.00	-0.73	0.00	--------	0	*
5:79784081	1005.1	15.5	64.8	25.5	270.80	272.87	999.00	-0.50	0.00	GGCGCGC 883/232	-100.42	+
7:72937008	960.7	7.0	137.0	50.2	270.36	272.42	999.00	-0.63	0.00	GCGCGCT 445/101	-55.45	-
1:63988904	1011.8	17.5	57.9	14.6	269.63	271.69	999.00	-0.61	0.01	GCGCGCT 445/101	-55.45	+
3:128902880	1020.9	20.0	51.1	17.9	269.42	271.48	999.00	-0.58	0.00	GCGCGCA 394/93	-47.41	+
13:47371497	1099.0	37.3	29.4	45.4	269.35	271.41	999.00	-0.57	0.00	--------	0	*
8:95732408	1056.3	27.4	38.6	26.9	269.19	271.25	999.00	-0.64	0.00	--------	0	*
19:48103874	999.1	15.3	65.5	48.9	269.04	271.10	999.00	-0.68	0.00	GGCGCGC 806/220	-87.57	+
15:43622549	978.9	11.8	82.7	16.8	269.01	271.07	999.00	-0.62	0.00	GGCGCGC 630/171	-67.65	+
5:98108865	930.5	4.0	233.0	26.5	268.90	270.96	999.00	-0.57	0.00	GGCGCTC 529/141	-57.37	+
7:87563425	972.7	10.5	92.7	14.1	268.85	270.91	999.00	-0.65	0.00	GGCGCGC 630/171	-67.65	-
20:8000541	982.8	12.6	78.1	39.4	268.61	270.67	999.00	-0.74	0.00	--------	0	*
2:232527083	954.3	7.2	131.9	22.8	268.58	270.64	999.00	-0.74	0.00	GGCGCGC 630/171	-67.65	-
17:40761610	1021.0	20.8	49.2	26.0	268.03	270.09	999.00	-0.68	0.04	--------	0	*
7:94287322	969.0	10.4	93.4	14.1	267.67	269.73	999.00	-0.64	0.03	--------	0	*
14:20930080	962.4	9.8	98.4	36.9	267.54	269.60	999.00	-0.73	0.03	--------	0	*
15:64386196	1009.0	18.4	55.0	31.3	267.33	269.38	999.00	-0.73	0.06	--------	0	*
10:14996251	999.0	16.8	59.6	29.7	267.28	269.33	999.00	-0.71	0.08	--------	0	*
11:73694345	963.2	10.3	93.5	30.5	266.20	268.25	999.00	-0.62	0.00	GCGCGCT 445/101	-55.45	-
8:143808504	1071.3	33.5	32.0	43.8	266.08	268.13	999.00	-0.55	0.00	GGCGCGC 883/232	-100.42	-
7:4046568	951.0	8.8	108.3	26.3	265.67	267.72	999.00	-0.76	0.03	--------	0	*
3:39448037	972.8	12.9	75.7	24.4	265.67	267.72	999.00	-0.72	0.00	--------	0	*
5:40756209	977.9	13.6	71.8	14.0	265.60	267.64	999.00	-0.69	0.00	GCGCTCT 269/60	-33.96	-
12:112450902	981.5	14.7	66.7	50.8	265.26	267.30	999.00	-0.65	0.38	--------	0	*
8:48872823	981.2	15.0	65.5	30.2	265.26	267.30	999.00	-0.63	0.00	GGCGCGC 883/232	-100.42	-
16:11800197	1016.0	21.6	47.1	20.3	265.21	267.25	999.00	-0.78	0.00	--------	0	*
2:61765967	948.8	8.1	117.6	20.1	265.08	267.13	999.00	-0.57	0.00	GGCGCGC 630/171	-67.65	+
17:58213009	1329.7	108.9	12.2	245.1	264.86	266.90	999.00	-0.64	0.14	--------	0	*
13:20357162	978.5	14.5	67.4	47.0	264.38	266.42	999.00	-0.72	0.00	GACGCGC 197/64	-17.41	+
14:65007172	1003.0	20.0	50.3	28.7	264.18	266.21	999.00	-0.69	0.07	GGCGCGC 630/171	-67.65	+
6:43543946	966.0	12.8	75.6	18.6	263.61	265.65	999.00	-0.63	0.10	GGCGCGC 630/171	-67.65	+
1:215740557	1056.7	32.2	32.8	16.2	262.99	265.03	999.00	-0.70	0.00	--------	0	*
10:21806388	967.1	13.4	72.3	33.4	262.66	264.70	999.00	-0.70	0.00	GGCGCGC 883/232	-100.42	+
17:4613356	921.7	5.6	164.0	30.5	262.38	264.41	999.00	-0.62	0.00	--------	0	*
20:34330384	956.0	11.2	85.6	39.4	262.24	264.27	999.00	-0.73	0.00	--------	0	*
15:75230540	1025.2	27.0	38.0	34.3	261.52	263.55	999.00	-0.63	0.00	GGCGCGC 883/232	-100.42	+
14:69260206	934.4	8.8	106.5	70.7	260.94	262.97	999.00	-0.67	0.10	--------	0	*
4:83934331	945.8	10.9	87.1	8.3	260.89	262.92	999.00	-0.70	0.00	--------	0	*
4:108910816	965.2	14.1	68.3	7.9	260.56	262.59	999.00	-0.75	0.00	--------	0	*
19:56037994	1022.0	26.3	38.8	32.4	260.36	262.39	999.00	-0.66	0.06	GCGCGCA 394/93	-47.41	+
15:75746264	943.0	10.9	86.4	81.9	260.00	262.03	999.00	-0.60	0.03	--------	0	*
19:47634031	925.3	7.2	129.2	22.7	259.99	262.01	999.00	-0.70	0.00	--------	0	*
5:137090499	939.0	10.4	90.2	14.0	259.11	261.14	999.00	-0.61	0.00	GGCGCGC 883/232	-100.42	+
15:86383961	989.0	20.8	47.7	40.9	258.71	260.74	999.00	-0.66	0.03	GGCGCGC 630/171	-67.65	+
5:128430118	947.3	12.5	76.1	34.5	258.31	260.34	999.00	-0.77	0.00	--------	0	*
3:150803295	952.1	14.0	68.1	29.6	258.25	260.28	999.00	-0.60	0.00	GGCGCTC 360/100	-37.20	+
4:103790482	894.8	4.0	226.4	10.0	258.17	260.19	999.00	-0.66	0.00	GGCGCGC 630/171	-67.65	+
19:49224033	982.0	19.2	51.3	23.2	258.05	260.07	999.00	-0.70	0.01	GCGCGCT 445/101	-55.45	+
18:71815303	910.9	6.0	151.4	16.8	257.29	259.31	999.00	-0.54	0.00	--------	0	*
16:53467621	891.0	3.2	279.1	19.6	256.98	259.00	999.00	-0.75	0.01	--------	0	*
8:97273976	1082.4	44.4	24.4	16.0	256.63	258.65	999.00	-0.63	0.00	--------	0	*
6:52535945	942.0	12.8	73.8	24.4	256.55	258.57	999.00	-0.69	0.03	--------	0	*
13:37574898	941.9	12.6	75.0	16.5	256.55	258.57	999.00	-0.64	0.00	GGCGCGC 806/220	-87.57	+
12:121790227	946.2	13.9	67.8	18.7	256.49	258.51	999.00	-0.65	0.00	--------	0	*
9:85678134	962.0	16.3	59.0	25.1	256.45	258.47	999.00	-0.66	0.08	GGCGCGC 630/171	-67.65	-
2:190526117	956.0	16.0	59.9	18.3	256.15	258.17	999.00	-0.76	0.03	GCGCGCT 445/101	-55.45	-
1:70820572	935.0	12.0	78.1	14.6	256.05	258.06	999.00	-0.70	0.05	--------	0	*
1:202830064	974.9	19.6	49.7	50.3	256.02	258.03	999.00	-0.67	0.00	--------	0	*
2:208634915	917.1	8.7	105.3	27.3	255.91	257.92	999.00	-0.72	0.00	--------	0	*
10:32940688	920.0	9.6	96.1	15.0	254.84	256.85	999.00	-0.81	0.03	--------	0	*
18:67873310	906.1	7.9	114.4	7.8	254.36	256.37	999.00	-0.65	0.00	--------	0	*
10:97890300	917.1	9.7	94.9	13.1	254.25	256.26	999.00	-0.63	0.09	GGCGCGC 630/171	-67.65	+
5:177540273	957.3	17.4	55.2	78.8	253.85	255.86	999.00	-0.72	0.00	GCGCTCT 269/60	-33.96	+
5:130500280	937.5	13.1	71.6	14.0	253.85	255.86	999.00	-0.60	0.00	--------	0	*
3:193853055	910.9	8.5	106.8	82.9	253.84	255.85	999.00	-0.69	0.00	--------	0	*
16:88636593	1031.1	34.8	29.6	32.5	253.45	255.46	999.00	-0.58	0.00	--------	0	*
1:222886163	907.4	8.4	108.1	27.6	252.95	254.96	999.00	-0.75	0.00	--------	0	*
5:172197633	976.9	22.2	44.0	47.9	252.54	254.54	999.00	-0.69	0.00	GGCGCGC 883/232	-100.42	+
22:39101585	882.0	4.1	212.8	23.9	252.35	254.36	999.00	-0.75	0.00	--------	0	*
15:75746348	912.0	10.6	85.7	81.3	251.15	253.15	999.00	-0.57	0.03	GCGCGCT 445/101	-55.45	+
1:113499038	906.2	9.2	98.4	14.6	251.00	253.00	999.00	-0.66	0.01	GCGCGCT 445/101	-55.45	+
13:20175936	956.7	19.1	50.0	34.5	250.77	252.77	999.00	-0.67	0.00	--------	0	*
19:14529092	894.0	7.2	124.4	22.8	250.50	252.50	999.00	-0.77	0.03	--------	0	*
11:62494913	1006.5	31.6	31.8	41.9	249.86	251.85	999.00	-0.63	0.00	GGCGCGC 630/171	-67.65	+
14:77495018	994.0	28.7	34.6	22.5	249.78	251.77	999.00	-0.65	0.00	GGCGCTC 360/100	-37.20	+
11:73882012	924.0	13.6	68.1	14.6	249.74	251.73	999.00	-0.67	0.05	--------	0	*
2:121199818	928.7	14.7	63.4	37.3	249.71	251.71	999.00	-0.67	0.00	GGCGCGC 883/232	-100.42	-
8:95909051	954.3	21.0	45.5	31.8	248.83	250.82	999.00	-0.76	0.00	--------	0	*
3:140769924	919.0	13.7	67.0	35.5	248.56	250.55	999.00	-0.69	0.00	GCGCGCA 394/93	-47.41	+
20:49126710	934.4	16.3	57.2	39.8	248.56	250.55	999.00	-0.64	0.04	GGCGCGC 630/171	-67.65	+
14:81687882	892.2	8.3	107.8	68.4	248.51	250.50	999.00	-0.73	0.00	GCGCGCA 394/93	-47.41	+
3:37034636	947.4	19.2	49.3	15.9	248.15	250.14	999.00	-0.53	0.00	--------	0	*
3:48230003	889.5	8.2	107.9	35.5	247.63	249.61	999.00	-0.69	0.12	--------	0	*
3:113233918	900.9	10.9	82.6	31.0	247.61	249.60	999.00	-0.70	0.00	--------	0	*
6:27099731	900.5	10.4	86.8	10.7	247.61	249.60	999.00	-0.63	0.00	--------	0	*
4:151937039	949.4	20.3	46.7	22.7	247.37	249.36	999.00	-0.71	0.04	GGCGCGC 883/232	-100.42	+
17:58603692	1425.0	165.3	8.6	193.9	247.25	249.24	999.00	-0.65	0.00	--------	0	*
1:172501869	963.0	23.7	40.7	24.8	247.17	249.16	999.00	-0.62	0.00	--------	0	*
14:93673478	887.2	8.5	103.8	21.1	247.04	249.02	999.00	-0.64	0.03	--------	0	*
14:76127685	918.1	14.3	64.0	25.1	246.78	248.77	999.00	-0.59	0.00	GCGCTCT 269/60	-33.96	-
17:7487120	936.0	18.4	51.0	26.0	246.04	248.02	999.00	-0.64	0.03	GCGCGCT 445/101	-55.45	-
10:127747240	878.0	8.0	110.0	28.9	245.77	247.75	999.00	-0.78	0.02	GGCGCGC 806/220	-87.57	-
2:242625817	908.5	13.7	66.5	33.1	245.33	247.31	999.00	-0.74	0.00	GGCGCGC 630/171	-67.65	+
2:238409834	919.0	15.2	60.6	38.3	245.32	247.30	999.00	-0.69	0.03	--------	0	*
1:155246991	938.0	20.0	47.0	30.5	245.24	247.22	999.00	-0.66	0.03	--------	0	*
15:63680097	938.0	20.0	47.0	32.6	245.24	247.22	999.00	-0.76	0.03	--------	0	*
20:39765605	1060.6	49.7	21.4	123.3	245.13	247.11	999.00	-0.57	0.00	GGCGCGC 630/171	-67.65	+
3:196045148	912.4	14.2	64.1	27.6	245.02	247.00	999.00	-0.62	0.00	GGCGCTC 360/100	-37.20	-
6:32939426	880.7	8.1	108.2	87.9	244.97	246.95	999.00	-0.72	0.00	--------	0	*
10:7860291	963.9	25.7	37.6	29.4	244.90	246.87	999.00	-0.69	0.00	GGCGCTC 360/100	-37.20	-
19:48707177	900.4	12.4	72.8	21.2	244.50	246.47	999.00	-0.79	0.00	GGCGCTC 360/100	-37.20	-
7:99698456	900.4	12.2	73.5	57.6	244.50	246.47	999.00	-0.68	0.00	GGCGCGC 806/220	-87.57	+
11:9406116	866.0	6.4	135.6	12.6	243.95	245.92	999.00	-0.69	0.05	GGCGCGC 630/171	-67.65	+
13:31191818	985.0	31.1	31.6	14.2	243.56	245.53	999.00	-0.61	0.12	--------	0	*
20:277972	854.6	5.1	167.8	40.4	242.47	244.44	999.00	-0.71	0.12	--------	0	*
6:32936241	893.0	12.8	69.9	35.9	242.15	244.12	999.00	-0.67	0.04	GCGCGCT 445/101	-55.45	+
10:58121125	869.4	8.3	104.7	13.1	241.71	243.68	999.00	-0.68	0.00	GCGCTCT 269/60	-33.96	+
15:91537912	905.2	15.7	57.6	26.0	241.52	243.48	999.00	-0.65	0.00	--------	0	*
8:141474439	914.1	17.9	51.1	42.6	241.31	243.27	999.00	-0.69	0.00	--------	0	*
16:70557541	867.2	8.8	98.2	44.9	241.12	243.09	999.00	-0.68	0.28	--------	0	*
10:88515586	865.7	8.8	98.2	22.8	240.53	242.50	999.00	-0.66	0.00	GGCGCGC 630/171	-67.65	+
19:36103622	897.0	14.4	62.4	28.9	240.33	242.30	999.00	-0.60	0.05	GGCGCGC 630/171	-67.65	+
9:96928480	986.0	34.3	28.7	16.4	240.33	242.29	999.00	-0.54	0.35	GCGCGCT 445/101	-55.45	+
1:33116610	880.6	11.4	77.1	16.4	240.15	242.12	999.00	-0.59	0.00	GGCGCGC 630/171	-67.65	+
17:28619292	858.3	7.6	112.9	26.0	240.14	242.10	999.00	-0.74	0.00	--------	0	*
6:49518332	880.0	12.0	73.5	28.0	239.86	241.82	999.00	-0.65	0.10	--------	0	*
12:45609706	879.0	11.2	78.7	34.5	239.57	241.53	999.00	-0.62	0.18	--------	0	*
2:74776216	878.7	11.0	79.8	47.5	239.57	241.53	999.00	-0.54	0.00	GGCGCGC 630/171	-67.65	+
3:134094054	888.5	13.6	65.1	50.4	239.47	241.43	999.00	-0.78	0.00	GGCGCTC 529/141	-57.37	+
7:148581568	921.0	20.7	44.5	19.7	239.24	241.20	999.00	-0.68	0.00	GCGCGCA 394/93	-47.41	-
21:45079314	925.9	21.8	42.5	36.0	239.08	241.03	999.00	-0.74	0.05	--------	0	*
3:127309841	925.1	21.6	42.8	35.6	239.08	241.03	999.00	-0.67	0.00	GACGCGC 197/64	-17.41	+
1:183604946	911.1	18.5	49.2	14.6	239.05	241.01	999.00	-0.66	0.00	GCGCGCT 445/101	-55.45	+
3:193853782	870.1	10.6	81.9	82.9	238.78	240.73	999.00	-0.76	0.00	--------	0	*
19:10680002	886.0	13.6	65.3	21.2	238.59	240.55	999.00	-0.66	0.05	--------	0	*
2:111878290	890.8	14.2	62.7	47.9	238.58	240.54	999.00	-0.63	0.00	GGCGCGC 630/171	-67.65	+
2:128284422	874.6	11.0	79.4	22.3	238.39	240.35	999.00	-0.68	0.11	--------	0	*
15:52311249	953.2	28.3	33.7	44.3	238.29	240.24	999.00	-0.68	0.01	--------	0	*
12:92538475	913.0	19.2	47.7	15.5	237.98	239.93	999.00	-0.70	0.01	GGCGCGC 806/220	-87.57	+
7:44888212	826.9	3.9	210.4	39.7	237.91	239.86	999.00	-0.56	0.00	--------	0	*
12:121734911	907.5	18.9	48.1	25.4	237.89	239.84	999.00	-0.64	0.00	GGCGCGC 806/220	-87.57	+
12:56521745	948.0	27.9	33.9	44.3	237.79	239.74	999.00	-0.71	0.01	--------	0	*
8:48173540	887.7	14.1	63.2	29.6	237.71	239.65	999.00	-0.72	0.00	GGCGCTC 360/100	-37.20	+
21:47743768	902.0	17.6	51.4	120.9	237.52	239.47	999.00	-0.54	0.45	--------	0	*
11:47448060	885.8	14.9	59.5	34.3	237.12	239.07	999.00	-0.67	0.00	--------	0	*
3:160167743	941.0	26.3	35.7	21.5	237.02	238.96	999.00	-0.65	0.07	--------	0	*
13:113241775	816.3	2.1	396.4	15.3	236.94	238.88	999.00	-0.79	0.00	--------	0	*
X:100306856	880.0	13.6	64.9	13.4	236.84	238.78	999.00	-0.70	0.01	--------	0	*
16:72699049	913.0	20.8	44.0	19.6	236.64	238.58	999.00	-0.72	0.02	--------	0	*
16:86878441	874.0	12.8	68.4	45.1	236.57	238.52	999.00	-0.72	0.07	--------	0	*
3:101443814	888.4	15.5	57.4	15.9	236.56	238.50	999.00	-0.72	0.02	--------	0	*
10:115614173	863.0	10.4	83.2	33.7	236.43	238.37	999.00	-0.69	0.16	--------	0	*
21:40752202	911.7	20.9	43.6	27.7	236.35	238.29	999.00	-0.76	0.00	GGCGCGC 630/171	-67.65	+
2:85766122	867.2	11.1	78.1	44.3	236.34	238.28	999.00	-0.61	0.09	--------	0	*
15:75249270	882.0	14.6	60.5	28.8	236.25	238.19	999.00	-0.58	0.00	GGCGCGC 883/232	-100.42	+
11:73309398	906.0	19.2	47.3	16.0	235.95	237.89	999.00	-0.76	0.02	--------	0	*
3:43327778	860.8	10.4	83.0	15.9	235.84	237.78	999.00	-0.69	0.00	--------	0	*
16:30064339	825.1	4.6	181.2	46.6	235.70	237.64	999.00	-0.67	0.00	--------	0	*
5:61601793	885.5	15.3	58.0	21.4	235.68	237.62	999.00	-0.71	0.00	GCGCGCT 445/101	-55.45	+
3:142443673	854.3	9.4	91.3	15.9	235.66	237.60	999.00	-0.69	0.00	--------	0	*
20:49407475	1233.1	113.9	10.8	401.3	235.57	237.50	242.33	-0.57	0.07	--------	0	*
20:58515627	899.1	18.5	48.5	47.1	235.57	237.50	999.00	-0.56	0.01	GGCGCGC 806/220	-87.57	-
7:99699126	869.6	12.5	69.6	54.6	235.41	237.34	999.00	-0.78	0.00	--------	0	*
12:22697321	835.3	6.3	131.7	15.5	235.07	237.00	999.00	-0.65	0.08	--------	0	*
13:42845951	898.0	18.4	48.9	16.9	234.99	236.92	999.00	-0.75	0.01	--------	0	*
6:27440861	868.0	12.8	68.0	10.7	234.82	236.75	999.00	-0.67	0.02	GGCGCGC 883/232	-100.42	-
1:16161426	877.6	14.8	59.4	55.7	234.79	236.72	999.00	-0.36	0.00	GGCGCGC 630/171	-67.65	+
11:63706037	856.3	10.9	78.6	30.2	234.67	236.59	999.00	-0.68	0.04	GCGCGCT 445/101	-55.45	+
6:27862342	882.0	15.2	58.2	26.8	234.52	236.44	999.00	-0.70	0.06	--------	0	*
2:61404153	872.0	13.6	64.3	37.4	234.50	236.43	999.00	-0.65	0.06	GCGCGCT 445/101	-55.45	+
6:30688002	833.4	6.8	123.1	38.3	234.48	236.40	999.00	-0.70	0.01	--------	0	*
17:7760477	855.9	10.1	84.8	26.0	234.37	236.30	999.00	-0.71	0.02	GGCGCGC 883/232	-100.42	+
6:135818959	855.0	10.8	79.4	12.9	234.37	236.30	999.00	-0.60	0.00	GCGCTCT 269/60	-33.96	+
4:39368074	870.7	13.0	66.9	11.1	234.21	236.13	999.00	-0.69	0.00	--------	0	*
3:12705585	931.0	26.3	35.3	47.9	234.15	236.07	999.00	-0.63	0.10	--------	0	*
1:180200723	860.0	11.7	73.4	35.9	234.00	235.92	999.00	-0.65	0.00	--------	0	*
15:75932548	902.5	20.8	43.4	37.0	233.75	235.67	999.00	-0.59	0.09	GCGCTCT 269/60	-33.96	-
2:85843308	863.2	12.4	69.6	33.0	233.65	235.57	999.00	-0.73	0.01	--------	0	*
17:66287806	905.4	21.8	41.5	61.5	233.30	235.22	999.00	-0.65	0.00	GCGCGCA 394/93	-47.41	-
1:24306569	850.7	10.4	82.2	14.6	232.90	234.82	999.00	-0.72	0.00	--------	0	*
19:14247519	844.5	9.9	85.4	37.8	232.72	234.64	999.00	-0.66	0.00	GGCGCGC 630/171	-67.65	+
15:66649137	844.5	9.3	91.2	15.6	232.72	234.64	999.00	-0.71	0.01	--------	0	*
20:55841055	1763.0	331.1	5.3	694.7	232.55	234.47	251.13	-0.68	0.00	--------	0	*
1:46713442	815.0	4.8	170.2	28.9	232.44	234.36	999.00	-0.81	0.03	GCGCGCT 445/101	-55.45	+
12:12878190	819.9	5.8	141.3	15.5	232.10	234.01	999.00	-0.66	0.00	GGCGCGC 630/171	-67.65	-
22:20067485	877.2	16.1	54.5	20.1	231.94	233.85	999.00	-0.68	0.12	--------	0	*
20:17549752	846.5	10.7	79.1	39.4	231.73	233.64	999.00	-0.65	0.01	GGCGCGC 806/220	-87.57	-
8:130952601	912.8	24.3	37.6	22.0	231.47	233.38	999.00	-0.60	0.00	--------	0	*
1:47134285	855.3	12.1	70.8	23.9	231.30	233.21	999.00	-0.76	0.04	GGCGCGC 806/220	-87.57	-
8:101920947	865.4	14.7	58.7	57.2	231.28	233.19	999.00	-0.71	0.00	--------	0	*
3:120068130	902.6	22.6	40.0	57.0	231.13	233.04	999.00	-0.56	0.00	GGCGCTC 529/141	-57.37	-
9:131419234	902.2	22.9	39.4	32.9	231.13	233.04	999.00	-0.68	0.00	GGCGCGC 883/232	-100.42	+
20:61847798	973.0	39.1	24.9	69.9	231.04	232.95	999.00	-0.62	0.08	GACGCGC 197/64	-17.41	+
11:118966314	838.2	9.9	84.9	39.6	230.95	232.86	999.00	-0.72	0.00	GGCGCGC 883/232	-100.42	-
16:2318281	927.0	28.5	32.6	31.6	230.85	232.76	999.00	-0.71	0.00	--------	0	*
15:50978955	853.3	12.4	68.9	42.8	230.72	232.63	999.00	-0.62	0.00	GACGCGC 197/64	-17.41	+
16:78133174	891.6	20.2	44.2	29.9	230.56	232.47	999.00	-0.56	0.00	--------	0	*
9:108456756	862.6	14.9	58.0	19.3	230.41	232.31	999.00	-0.65	0.00	--------	0	*
16:9141745	891.0	20.8	42.9	29.7	230.27	232.18	999.00	-0.77	0.04	GGCGCTC 360/100	-37.20	-
17:79251329	886.0	19.2	46.3	26.0	230.15	232.06	999.00	-0.76	0.01	--------	0	*
3:51534122	866.9	15.2	56.9	27.1	230.14	232.05	999.00	-0.71	0.00	--------	0	*
3:9438709	835.5	9.4	89.3	40.6	230.07	231.98	999.00	-0.57	0.00	--------	0	*
16:4475662	875.7	17.1	51.1	27.2	229.97	231.87	999.00	-0.71	0.04	--------	0	*
4:83295700	805.5	4.8	168.8	11.4	229.77	231.67	999.00	-0.77	0.00	GCGCGCA 394/93	-47.41	+
9:131486645	867.9	16.8	51.5	32.5	229.02	230.92	999.00	-0.64	0.01	GCGCGCT 445/101	-55.45	-
19:48103973	796.9	3.9	204.3	46.8	228.99	230.89	999.00	-0.68	0.00	--------	0	*
2:203130396	863.0	16.0	54.1	21.5	228.97	230.87	999.00	-0.68	0.06	--------	0	*
10:124913607	852.9	13.8	61.6	13.1	228.94	230.84	999.00	-0.69	0.00	--------	0	*
3:12525803	894.6	22.7	39.4	29.8	228.82	230.72	999.00	-0.66	0.09	GCGCGCT 445/101	-55.45	-
1:249132259	830.9	10.0	83.1	20.5	228.60	230.50	999.00	-0.57	0.00	GGCGCGC 630/171	-67.65	+
9:84304948	892.2	22.3	39.9	28.3	228.25	230.14	999.00	-0.73	0.00	GGCGCGC 630/171	-67.65	+
2:187454970	843.8	12.4	68.3	15.1	227.79	229.68	999.00	-0.58	0.00	GGCGCGC 630/171	-67.65	+
5:34915825	872.5	19.0	46.0	14.0	227.73	229.62	999.00	-0.66	0.00	GCGCTCT 269/60	-33.96	-
2:97552251	868.0	17.6	49.4	55.2	227.64	229.53	999.00	-0.75	0.01	--------	0	*
20:48770515	944.7	36.0	26.3	80.6	227.55	229.45	999.00	-0.62	0.09	GACGCGC 197/64	-17.41	-
1:153936684	857.0	15.3	56.1	45.4	227.52	229.41	999.00	-0.49	0.00	--------	0	*
8:120868145	912.0	27.9	32.6	29.7	227.48	229.37	999.00	-0.63	0.08	GGCGCGC 883/232	-100.42	-
11:66405871	920.0	29.5	31.2	39.8	227.37	229.26	999.00	-0.66	0.11	--------	0	*
19:50529271	865.2	17.2	50.3	27.3	227.06	228.95	999.00	-0.70	0.00	--------	0	*
1:31769676	831.0	10.4	80.1	24.0	227.02	228.91	999.00	-0.63	0.07	--------	0	*
17:57697098	993.2	49.6	20.0	26.0	226.43	228.32	999.00	-0.78	0.00	--------	0	*
12:49110761	805.0	7.0	115.5	16.1	225.89	227.78	999.00	-0.64	0.00	--------	0	*
2:47168932	901.8	26.0	34.7	34.1	225.82	227.71	999.00	-0.66	0.00	GGCGCGC 883/232	-100.42	-
11:68147967	880.0	21.6	40.8	25.6	225.78	227.67	999.00	-0.72	0.03	--------	0	*
8:103613359	921.9	31.0	29.7	79.4	225.58	227.47	999.00	-0.70	0.12	--------	0	*
3:128369680	825.1	10.7	77.0	20.2	225.55	227.44	999.00	-0.70	0.00	--------	0	*
5:137911576	870.0	19.6	44.4	22.0	225.51	227.40	999.00	-0.64	0.00	--------	0	*
10:33625227	830.3	11.1	74.7	16.3	225.48	227.37	999.00	-0.64	0.00	GGCGCGC 630/171	-67.65	+
15:66797628	864.3	18.8	45.9	19.8	225.40	227.29	999.00	-0.69	0.00	GGCGCGC 806/220	-87.57	+
1:109505760	887.0	23.0	38.5	32.9	225.24	227.12	999.00	-0.72	0.00	GCGCGCA 394/93	-47.41	+
5:139487210	839.8	13.2	63.8	17.2	225.14	227.02	999.00	-0.75	0.11	GGCGCGC 883/232	-100.42	+
17:61851358	879.9	22.0	40.0	45.8	224.49	226.37	999.00	-0.65	0.00	--------	0	*
11:65264971	875.0	21.6	40.6	28.1	224.33	226.21	999.00	-0.70	0.05	GGCGCGC 630/171	-67.65	+
19:41257160	826.7	11.3	73.0	25.0	224.31	226.19	999.00	-0.74	0.00	--------	0	*
5:87957082	841.6	14.1	59.8	14.0	224.27	226.15	999.00	-0.73	0.00	--------	0	*
12:53773655	831.8	12.3	67.6	41.5	224.27	226.15	999.00	-0.74	0.00	--------	0	*
5:173043904	841.0	14.4	58.5	42.2	223.98	225.86	999.00	-0.75	0.08	--------	0	*
2:62733475	840.1	15.0	56.1	14.1	223.98	225.86	999.00	-0.72	0.00	GGCGCGC 630/171	-67.65	+
12:124086691	893.0	26.3	33.9	26.4	223.24	225.12	999.00	-0.56	0.13	GGCGCGC 883/232	-100.42	-
1:167013468	847.0	16.8	50.5	17.5	222.90	224.78	999.00	-0.70	0.01	GGCGCGC 806/220	-87.57	+
7:101652408	896.0	27.1	33.0	23.0	222.89	224.76	999.00	-0.75	0.04	--------	0	*
20:30160791	836.1	14.7	56.9	39.4	222.81	224.68	999.00	-0.72	0.00	--------	0	*
3:135915504	804.0	8.9	90.2	133.4	222.25	224.12	999.00	-0.53	0.07	--------	0	*
5:41925365	802.5	8.6	93.4	14.0	221.95	223.82	999.00	-0.69	0.00	GACGCGC 197/64	-17.41	+
8:124409107	828.8	13.8	60.2	85.4	221.91	223.79	999.00	-0.52	0.06	--------	0	*
20:57431213	874.5	23.6	37.1	53.4	221.78	223.65	999.00	-0.75	0.00	--------	0	*
9:116225946	896.0	28.7	31.2	51.1	221.69	223.56	999.00	-0.67	0.07	GGCGCGC 630/171	-67.65	+
12:121124193	817.5	11.9	68.9	64.2	221.66	223.53	999.00	-0.54	0.00	--------	0	*
20:44601104	895.0	28.7	31.1	52.4	221.40	223.27	999.00	-0.64	0.10	GGCGCGC 806/220	-87.57	-
X:73071023	799.3	8.7	91.5	9.3	221.07	222.94	999.00	-0.75	0.00	--------	0	*
9:86571580	830.9	14.2	58.6	30.6	221.05	222.92	999.00	-0.69	0.02	--------	0	*
17:57937465	1148.0	103.8	11.1	244.1	220.75	222.62	999.00	-0.71	0.13	--------	0	*
15:49103452	829.0	14.4	57.7	15.1	220.47	222.34	999.00	-0.69	0.04	--------	0	*
17:73201811	843.0	17.6	48.0	26.0	220.36	222.23	999.00	-0.60	0.07	--------	0	*
6:31632954	802.2	9.8	81.7	22.3	220.35	222.21	999.00	-0.70	0.00	GGCGCGC 630/171	-67.65	-
9:131418992	855.8	20.2	42.4	38.3	220.14	222.00	999.00	-0.65	0.00	GCGCGCA 394/93	-47.41	-
19:49071909	842.0	17.6	47.9	31.5	220.07	221.94	999.00	-0.73	0.02	GACGCGC 197/64	-17.41	-
3:48343147	837.0	16.8	49.9	29.3	219.99	221.86	999.00	-0.66	0.08	--------	0	*
1:70671311	832.0	16.0	52.1	14.6	219.93	221.79	999.00	-0.66	0.00	GCGCGCT 445/101	-55.45	+
6:19805142	826.4	14.8	56.0	16.8	219.89	221.75	999.00	-0.64	0.00	GGCGCGC 630/171	-67.65	+
9:123342637	800.3	9.6	83.3	22.4	219.76	221.62	999.00	-0.67	0.04	--------	0	*
8:128747818	912.9	34.2	26.7	75.7	219.60	221.46	999.00	-0.62	0.00	GGCGCGC 630/171	-67.65	-
2:113404006	799.8	9.1	87.8	21.0	219.47	221.33	999.00	-0.74	0.00	GACGCGC 197/64	-17.41	-
4:110481369	809.7	11.2	72.2	18.0	219.32	221.18	999.00	-0.67	0.04	GGCGCGC 883/232	-100.42	+
4:83351575	814.1	12.9	62.9	26.6	219.29	221.15	999.00	-0.67	0.00	GGCGCGC 883/232	-100.42	+
6:31620562	829.0	15.2	54.7	23.1	219.06	220.91	999.00	-0.72	0.04	--------	0	*
6:26021797	818.2	13.3	61.4	57.5	218.99	220.85	999.00	-0.70	0.00	GCGCGCT 445/101	-55.45	+
12:15942676	802.4	11.0	73.1	16.6	218.79	220.65	999.00	-0.68	0.00	--------	0	*
9:93563874	802.2	10.8	74.4	12.3	218.79	220.65	999.00	-0.77	0.00	GGCGCGC 630/171	-67.65	+
19:53193574	802.1	10.9	73.8	21.2	218.79	220.65	999.00	-0.52	0.00	--------	0	*
2:172291282	817.6	13.7	59.9	14.1	218.70	220.56	999.00	-0.69	0.00	--------	0	*
3:128880257	889.0	29.5	30.1	53.1	218.51	220.36	999.00	-0.66	0.03	GGCGCTC 360/100	-37.20	+
1:29508564	799.7	10.1	78.9	15.5	217.91	219.76	999.00	-0.69	0.13	--------	0	*
9:140045632	777.7	6.8	113.6	48.7	217.90	219.75	999.00	-0.69	0.00	--------	0	*
16:20912173	902.0	33.6	26.8	30.9	217.89	219.74	999.00	-0.70	0.00	GCGCGCT 445/101	-55.45	+
17:54776787	838.8	18.4	45.6	33.7	217.86	219.71	999.00	-0.71	0.00	--------	0	*
3:156878172	868.3	25.1	34.6	15.9	217.57	219.43	999.00	-0.52	0.00	--------	0	*
3:49044747	808.0	12.8	63.3	26.4	217.24	219.09	999.00	-0.68	0.09	--------	0	*
10:124133981	826.2	16.1	51.3	16.4	217.08	218.93	999.00	-0.69	0.00	--------	0	*
3:50383255	840.0	19.2	43.8	35.4	216.82	218.67	999.00	-0.75	0.03	--------	0	*
11:71823925	856.2	23.7	36.1	32.6	216.60	218.45	999.00	-0.73	0.00	--------	0	*
3:145879074	799.4	11.6	69.2	25.6	216.38	218.23	999.00	-0.60	0.00	GGCGCGC 806/220	-87.57	-
10:43915951	765.4	5.0	152.1	21.3	216.08	217.93	999.00	-0.70	0.05	--------	0	*
1:245028041	807.3	13.5	59.9	14.6	215.77	217.62	999.00	-0.74	0.00	--------	0	*
7:128694971	802.7	12.7	63.5	23.5	215.77	217.62	999.00	-0.63	0.00	--------	0	*
5:179050879	835.0	19.2	43.5	28.8	215.66	217.50	999.00	-0.64	0.17	--------	0	*
16:30064417	768.5	6.2	123.8	44.8	215.24	217.08	999.00	-0.70	0.00	--------	0	*
20:55205289	872.9	28.4	30.7	79.3	215.11	216.96	999.00	-0.54	0.00	--------	0	*
1:145039929	1135.0	106.2	10.7	113.8	215.05	216.90	999.00	-0.61	0.20	GCGCGCA 394/93	-47.41	+
7:155137806	799.9	12.7	63.2	38.8	214.89	216.74	999.00	-0.69	0.04	GCGCTCT 269/60	-33.96	-
3:33155360	772.2	7.7	100.7	16.7	214.74	216.58	999.00	-0.70	0.00	GGCGCGC 883/232	-100.42	-
6:97731074	809.0	14.4	56.3	10.7	214.63	216.47	999.00	-0.70	0.01	GGCGCGC 630/171	-67.65	-
11:85376211	793.0	11.6	68.6	11.7	214.62	216.46	999.00	-0.70	0.00	GGCGCGC 630/171	-67.65	-
12:56512391	831.7	19.1	43.6	45.1	214.50	216.34	999.00	-0.71	0.00	GGCGCTC 360/100	-37.20	-
2:38304515	771.7	7.6	102.1	39.0	214.44	216.28	999.00	-0.75	0.23	GGCGCGC 630/171	-67.65	+
5:176432848	827.0	18.4	45.0	24.0	214.38	216.21	999.00	-0.71	0.00	--------	0	*
2:42722028	807.1	14.7	54.9	19.0	214.34	216.18	999.00	-0.57	0.00	GCGCTCT 269/60	-33.96	+
10:72142634	746.6	3.2	233.9	29.2	214.11	215.95	999.00	-0.73	0.00	GACGCGC 197/64	-17.41	+
9:123837120	829.6	19.7	42.0	25.2	213.92	215.76	999.00	-0.59	0.01	GCGCGCT 445/101	-55.45	+
7:129845210	774.9	8.8	88.2	14.1	213.70	215.53	999.00	-0.72	0.00	--------	0	*
12:7047191	844.9	23.9	35.3	15.5	213.14	214.98	999.00	-0.71	0.00	GCGCTCT 269/60	-33.96	-
4:71859171	772.8	8.5	90.8	35.0	213.11	214.94	999.00	-0.65	0.00	--------	0	*
14:77499819	813.0	16.5	49.3	37.1	213.01	214.84	999.00	-0.63	0.00	GGCGCGC 630/171	-67.65	+
12:59990801	802.3	14.8	54.1	15.5	212.88	214.72	999.00	-0.66	0.00	--------	0	*
13:39612443	820.5	18.7	43.9	10.4	212.63	214.47	999.00	-0.72	0.00	--------	0	*
1:26947319	781.9	10.8	72.1	14.6	212.62	214.45	999.00	-0.68	0.00	GGCGCTC 360/100	-37.20	-
20:3801262	796.4	13.3	60.1	53.9	212.56	214.39	999.00	-0.71	0.00	--------	0	*
1:114472082	1082.6	92.4	11.7	80.8	212.28	214.11	999.00	-0.57	0.00	--------	0	*
2:70520566	785.4	11.3	69.8	16.6	212.28	214.11	999.00	-0.72	0.00	GACGCGC 197/64	-17.41	+
1:202311225	739.0	3.7	198.8	31.8	211.73	213.56	999.00	-0.69	0.03	GCGCGCT 445/101	-55.45	+
21:44299161	798.3	14.6	54.6	23.4	211.71	213.54	999.00	-0.64	0.00	--------	0	*
15:41047590	803.0	16.0	50.3	20.3	211.48	213.31	999.00	-0.71	0.01	GCGCTCT 269/60	-33.96	-
5:71604335	792.2	13.8	57.5	14.0	211.39	213.22	999.00	-0.68	0.00	GCGCGCA 394/93	-47.41	+
4:153857219	766.5	8.8	86.8	27.7	211.34	213.17	999.00	-0.44	0.00	--------	0	*
20:17511619	810.5	17.6	46.1	39.4	211.07	212.90	999.00	-0.73	0.00	GCGCGCT 445/101	-55.45	+
17:4843356	800.5	15.4	52.0	28.8	210.89	212.72	999.00	-0.71	0.02	GGCGCGC 806/220	-87.57	+
7:123389168	814.4	18.3	44.5	32.0	210.89	212.72	999.00	-0.66	0.05	GGCGCGC 883/232	-100.42	-
X:24712002	775.3	10.3	75.4	13.2	210.85	212.68	999.00	-0.66	0.00	--------	0	*
10:101380564	794.1	14.3	55.6	17.8	210.55	212.37	999.00	-0.52	0.00	GACGCGC 197/64	-17.41	+
21:44763167	844.0	25.5	33.0	45.1	210.40	212.22	999.00	-0.67	0.07	--------	0	*
2:219264338	848.0	26.3	32.2	19.6	210.34	212.17	999.00	-0.66	0.00	GGCGCTC 360/100	-37.20	+
21:43203831	856.0	28.7	29.8	28.8	210.26	212.08	999.00	-0.79	0.02	--------	0	*
1:181057749	855.4	28.7	29.8	53.4	210.26	212.08	999.00	-0.65	0.00	GGCGCGC 630/171	-67.65	+
4:174291043	751.9	6.4	117.8	8.9	210.21	212.03	999.00	-0.70	0.00	GGCGCGC 630/171	-67.65	+
2:62081314	772.0	10.2	76.0	26.7	209.97	211.80	999.00	-0.59	0.00	--------	0	*
1:27854735	792.6	14.1	56.4	37.3	209.96	211.79	999.00	-0.73	0.01	GGCGCGC 806/220	-87.57	+
9:15511052	806.0	17.6	45.9	34.5	209.62	211.44	999.00	-0.60	0.22	--------	0	*
19:56111459	785.4	13.6	57.6	23.9	209.34	211.16	999.00	-0.67	0.08	--------	0	*
2:103235619	822.9	21.9	37.6	15.8	209.32	211.14	999.00	-0.63	0.00	GGCGCGC 630/171	-67.65	-
14:64970418	822.1	21.5	38.3	95.9	209.32	211.14	999.00	-0.69	0.00	--------	0	*
1:91966648	753.4	7.8	96.0	14.6	209.13	210.95	999.00	-0.61	0.00	GGCGCGC 630/171	-67.65	-
15:75315954	847.0	27.1	31.2	49.6	208.87	210.68	999.00	-0.71	0.05	GACGCGC 197/64	-17.41	+
15:51200642	846.7	27.1	31.3	58.3	208.87	210.68	999.00	-0.67	0.03	--------	0	*
6:15817600	778.0	12.8	60.9	16.4	208.45	210.27	999.00	-0.75	0.03	GGCGCTC 529/141	-57.37	+
9:79792381	815.0	20.8	39.3	34.5	208.29	210.10	999.00	-0.67	0.16	GGCGCGC 806/220	-87.57	-
22:31892509	796.0	16.8	47.5	18.3	208.07	209.88	999.00	-0.67	0.03	GGCGCGC 630/171	-67.65	+
8:94712590	795.6	16.2	49.1	29.1	208.07	209.88	999.00	-0.71	0.00	GACGCGC 197/64	-17.41	+
8:128806894	879.2	36.6	24.0	93.4	208.06	209.88	999.00	-0.66	0.10	--------	0	*
9:140135386	834.6	25.6	32.6	31.6	207.82	209.63	999.00	-0.51	0.00	GGCGCGC 630/171	-67.65	-
5:177557849	858.1	31.4	27.3	46.6	207.66	209.47	999.00	-0.61	0.00	--------	0	*
1:46598773	724.2	3.6	200.3	20.0	207.57	209.38	999.00	-0.61	0.00	GGCGCGC 806/220	-87.57	-
16:23652637	798.0	17.6	45.4	38.2	207.30	209.11	999.00	-0.69	0.07	GGCGCGC 883/232	-100.42	-
16:29817019	773.5	12.1	64.1	121.5	207.28	209.09	999.00	-0.79	0.00	GCGCGCA 394/93	-47.41	-
5:92957297	773.1	12.9	59.9	14.0	207.28	209.09	999.00	-0.76	0.00	GGCGCGC 630/171	-67.65	+
3:157217226	777.0	13.6	57.3	15.9	206.71	208.52	999.00	-0.76	0.00	--------	0	*
1:107600127	1030.3	82.7	12.5	43.3	206.57	208.38	999.00	-0.54	0.00	--------	0	*
19:47363588	764.4	11.2	68.2	47.1	206.12	207.93	999.00	-0.68	0.00	--------	0	*
17:63053151	819.0	23.3	35.1	105.4	205.95	207.76	999.00	-0.72	0.00	--------	0	*
17:57970385	1015.5	78.5	12.9	225.8	205.88	207.68	322.35	-0.66	0.18	--------	0	*
15:44720124	777.9	14.0	55.4	15.1	205.59	207.39	999.00	-0.60	0.00	--------	0	*
11:33061260	757.9	10.9	69.7	21.3	205.57	207.37	999.00	-0.59	0.00	--------	0	*
9:72873874	766.4	12.7	60.5	15.7	205.23	207.04	999.00	-0.67	0.02	GCGCGCT 445/101	-55.45	-
12:107167905	785.7	16.4	48.0	15.5	205.16	206.96	999.00	-0.65	0.00	--------	0	*
1:3568881	780.3	15.4	50.6	20.9	205.07	206.88	999.00	-0.60	0.00	GGCGCGC 883/232	-100.42	-
1:115124336	1071.7	98.5	10.9	123.0	204.69	206.50	999.00	-0.64	0.07	--------	0	*
6:27860982	737.0	7.4	99.5	31.1	204.40	206.20	999.00	-0.64	0.07	GACGCGC 197/64	-17.41	+
20:46704679	1040.3	89.0	11.7	142.0	204.36	206.16	999.00	-0.49	0.00	--------	0	*
4:129732393	743.0	8.8	84.6	9.0	204.26	206.06	999.00	-0.76	0.09	--------	0	*
7:148582043	743.0	8.0	92.3	19.9	204.26	206.06	999.00	-0.73	0.00	GCGCGCT 445/101	-55.45	+
11:62554938	800.2	20.7	38.6	45.3	204.24	206.04	999.00	-0.72	0.03	GCGCTCT 269/60	-33.96	+
2:27255732	762.8	12.4	61.6	32.1	204.06	205.86	999.00	-0.70	0.00	--------	0	*
2:238395887	771.3	14.4	53.6	67.3	203.84	205.64	999.00	-0.67	0.01	--------	0	*
5:96271074	756.1	11.2	67.5	17.0	203.77	205.57	999.00	-0.70	0.00	--------	0	*
20:48808938	828.1	27.2	30.5	86.1	203.72	205.52	999.00	-0.73	0.00	--------	0	*
20:32700174	824.0	26.3	31.3	39.4	203.47	205.27	999.00	-0.70	0.11	--------	0	*
8:37962919	710.9	3.4	209.5	14.9	203.40	205.20	999.00	-0.77	0.00	GGCGCGC 630/171	-67.65	-
12:120426817	792.5	19.1	41.5	58.1	203.22	205.01	999.00	-0.67	0.17	GGCGCGC 630/171	-67.65	+
1:152083819	843.0	31.1	27.1	40.5	203.11	204.91	999.00	-0.54	0.37	--------	0	*
11:76092371	801.0	21.6	37.2	43.9	202.97	204.77	999.00	-0.70	0.10	GGCGCGC 806/220	-87.57	-
9:95088363	768.4	14.2	54.1	24.5	202.96	204.76	999.00	-0.71	0.02	--------	0	*
6:24775566	708.3	3.9	183.7	17.2	202.81	204.60	999.00	-0.71	0.00	GGCGCGC 883/232	-100.42	+
1:173794026	803.5	22.7	35.4	30.1	202.59	204.38	999.00	-0.64	0.00	--------	0	*
1:108743024	828.1	28.4	29.1	49.2	202.56	204.35	999.00	-0.68	0.25	--------	0	*
1:65719932	786.0	18.4	42.8	30.5	202.49	204.29	999.00	-0.67	0.10	--------	0	*
6:20401982	719.6	5.1	141.2	19.5	202.45	204.24	999.00	-0.73	0.00	--------	0	*
19:10305367	769.5	15.1	51.0	21.5	201.87	203.66	999.00	-0.65	0.00	GGCGCGC 806/220	-87.57	-
19:39390390	788.0	20.0	39.5	24.0	201.77	203.56	999.00	-0.68	0.03	GCGCGCT 445/101	-55.45	-
3:149375581	787.4	19.2	41.1	34.8	201.77	203.56	999.00	-0.64	0.00	GCGCGCT 445/101	-55.45	-
20:52328976	1614.6	327.8	4.9	513.1	201.53	203.32	999.00	-0.55	0.46	--------	0	*
15:93447560	812.6	25.6	31.7	15.1	201.52	203.31	999.00	-0.72	0.00	GGCGCGC 630/171	-67.65	-
3:193721214	720.0	6.5	110.6	30.6	201.04	202.83	999.00	-0.66	0.02	--------	0	*
2:110970160	731.9	8.4	86.8	20.1	201.02	202.81	999.00	-0.75	0.00	--------	0	*
2:27488187	766.9	15.6	49.3	34.1	201.00	202.78	999.00	-0.70	0.00	--------	0	*
9:93564116	724.5	7.4	98.3	12.6	200.56	202.35	999.00	-0.74	0.00	--------	0	*
14:50583375	719.0	6.4	112.6	17.1	200.44	202.23	999.00	-0.76	0.00	GCGCGCT 445/101	-55.45	-
1:120254490	738.1	10.0	73.5	22.6	199.99	201.77	999.00	-0.73	0.00	--------	0	*
8:146000790	790.0	21.6	36.7	34.1	199.80	201.59	999.00	-0.77	0.01	--------	0	*
3:129033768	753.0	13.1	57.5	45.8	199.70	201.49	999.00	-0.67	0.00	GGCGCGC 630/171	-67.65	-
2:85766241	715.9	6.2	115.9	41.5	199.56	201.34	999.00	-0.60	0.09	GGCGCGC 630/171	-67.65	+
3:196044677	703.6	4.9	143.2	22.9	199.47	201.26	999.00	-0.71	0.00	GACGCGC 197/64	-17.41	+
7:90893215	720.2	7.1	101.0	14.1	199.38	201.17	999.00	-0.38	0.00	--------	0	*
5:65440452	746.9	12.9	58.0	14.0	199.38	201.16	999.00	-0.65	0.00	GGCGCGC 630/171	-67.65	+
17:36905545	746.3	12.9	57.9	36.5	199.38	201.16	999.00	-0.73	0.11	GGCGCGC 630/171	-67.65	+
2:24163209	769.8	17.4	44.4	22.4	199.17	200.96	999.00	-0.71	0.03	--------	0	*
12:49463876	764.9	16.6	46.0	20.8	199.06	200.84	999.00	-0.70	0.00	--------	0	*
19:38865247	787.0	21.6	36.5	37.8	198.94	200.72	999.00	-0.74	0.05	--------	0	*
12:46662752	768.8	17.8	43.3	63.1	198.88	200.66	999.00	-0.69	0.21	--------	0	*
13:21347834	768.0	17.1	45.0	22.3	198.88	200.66	999.00	-0.72	0.00	--------	0	*
7:135242702	749.4	13.2	56.9	27.4	198.83	200.61	999.00	-0.79	0.00	--------	0	*
11:85955988	718.5	7.6	94.0	11.7	198.79	200.57	999.00	-0.57	0.07	--------	0	*
1:45805754	706.4	6.0	118.5	27.5	198.60	200.38	999.00	-0.68	0.05	GGCGCGC 630/171	-67.65	-
17:26646016	717.1	7.8	91.5	26.0	198.50	200.28	999.00	-0.65	0.00	GGCGCTC 360/100	-37.20	+
15:77197885	776.0	19.2	40.5	43.1	198.30	200.08	999.00	-0.70	0.17	--------	0	*
22:36925382	727.5	9.4	77.4	14.4	198.28	200.06	999.00	-0.73	0.00	--------	0	*
1:155214717	738.0	11.6	63.4	33.2	198.21	199.98	999.00	-0.76	0.00	--------	0	*
10:58121198	692.6	3.7	188.8	13.1	198.05	199.83	999.00	-0.68	0.00	GGCGCGC 806/220	-87.57	+
20:20693526	813.0	28.7	28.3	39.4	198.00	199.78	999.00	-0.75	0.05	--------	0	*
1:153748615	746.6	13.1	56.9	38.7	197.95	199.73	999.00	-0.67	0.00	GGCGCGC 630/171	-67.65	+
2:198364851	782.9	21.8	35.9	15.9	197.79	199.57	999.00	-0.66	0.02	--------	0	*
16:75657235	720.8	8.7	82.4	30.7	197.78	199.56	999.00	-0.75	0.00	GGCGCGC 806/220	-87.57	+
8:103819399	750.9	14.4	52.0	117.9	197.72	199.49	999.00	-0.65	0.20	GGCGCGC 883/232	-100.42	-
6:90539472	703.3	5.5	129.0	19.2	197.71	199.49	999.00	-0.68	0.03	--------	0	*
15:76135297	794.1	24.1	32.9	25.8	197.56	199.34	999.00	-0.76	0.07	--------	0	*
16:3661740	831.0	33.5	24.8	32.9	197.50	199.27	999.00	-0.66	0.04	--------	0	*
7:21985839	690.0	3.8	180.4	14.1	197.46	199.23	999.00	-0.69	0.00	GCGCGCT 445/101	-55.45	+
20:47448364	975.0	75.0	13.0	175.5	197.42	199.19	999.00	-0.69	0.08	--------	0	*
16:71758142	790.0	23.9	33.0	63.8	197.34	199.11	999.00	-0.76	0.03	--------	0	*
5:179159641	718.5	8.4	85.6	16.1	197.20	198.97	999.00	-0.77	0.05	--------	0	*
10:75936512	712.4	7.3	97.2	13.6	197.03	198.80	999.00	-0.65	0.00	GACGCGC 197/64	-17.41	+
15:44116977	712.0	7.2	99.1	15.1	196.73	198.50	999.00	-0.72	0.01	--------	0	*
4:83294227	711.3	7.9	90.4	8.9	196.73	198.50	999.00	-0.63	0.00	--------	0	*
9:37465728	681.7	2.2	316.3	13.3	196.71	198.48	999.00	-0.67	0.00	--------	0	*
11:33060758	716.1	8.3	86.5	24.1	196.61	198.38	999.00	-0.70	0.00	GGCGCGC 630/171	-67.65	+
8:75232843	722.0	9.6	75.4	14.9	196.52	198.29	999.00	-0.53	0.00	GGCGCTC 360/100	-37.20	+
5:153963622	751.0	15.2	49.5	23.2	196.35	198.11	999.00	-0.67	0.01	--------	0	*
20:55204338	797.5	26.3	30.4	52.5	196.05	197.81	999.00	-0.50	0.00	GGCGCTC 360/100	-37.20	+
5:122759078	740.0	13.6	54.5	17.5	195.91	197.68	999.00	-0.70	0.05	--------	0	*
15:66993229	734.9	12.8	57.4	36.3	195.88	197.64	999.00	-0.74	0.00	--------	0	*
8:96125758	734.9	12.9	57.0	46.2	195.88	197.64	999.00	-0.77	0.00	--------	0	*
10:123872383	748.7	15.2	49.4	29.8	195.77	197.53	999.00	-0.63	0.00	GGCGCGC 630/171	-67.65	+
7:128116681	734.0	12.8	57.5	25.6	195.59	197.35	999.00	-0.75	0.08	GGCGCTC 360/100	-37.20	-
1:167683607	746.5	15.4	48.6	25.5	195.18	196.95	999.00	-0.67	0.00	--------	0	*
17:5015325	726.0	12.0	60.6	26.0	194.69	196.46	999.00	-0.65	0.13	GGCGCGC 883/232	-100.42	-
7:99717162	725.7	11.3	64.5	20.6	194.69	196.46	999.00	-0.71	0.01	--------	0	*
7:80506322	705.0	8.0	88.3	14.1	194.67	196.43	999.00	-0.86	0.00	--------	0	*
10:99447372	704.4	7.4	94.7	26.3	194.67	196.43	999.00	-0.72	0.00	GCGCGCT 445/101	-55.45	-
15:91260581	698.2	6.4	108.8	21.1	194.54	196.30	999.00	-0.62	0.01	--------	0	*
3:156806760	734.6	13.3	55.3	33.2	194.45	196.21	999.00	-0.63	0.05	GCGCGCT 445/101	-55.45	-
7:150076207	704.0	7.9	89.5	43.6	194.37	196.13	999.00	-0.67	0.12	GGCGCGC 806/220	-87.57	-
5:43515159	743.0	15.2	49.0	14.0	194.02	195.78	999.00	-0.69	0.00	--------	0	*
17:58754725	987.1	84.6	11.7	216.3	193.54	195.30	318.59	-0.68	0.04	--------	0	*
19:13030257	700.0	7.2	96.7	21.2	193.49	195.24	999.00	-0.78	0.00	GCGCGCA 394/93	-47.41	+
4:24586247	753.9	18.4	41.1	10.0	193.24	194.99	999.00	-0.71	0.00	GCGCGCA 394/93	-47.41	+
16:19535325	720.6	11.1	65.0	19.6	193.23	194.99	999.00	-0.80	0.00	GCGCTCT 269/60	-33.96	+
1:146714271	807.3	31.4	25.7	24.9	193.20	194.95	999.00	-0.62	0.00	GCGCGCT 445/101	-55.45	+
16:10674711	774.3	23.3	33.3	56.6	193.04	194.79	999.00	-0.63	0.00	--------	0	*
16:87351005	723.7	12.3	58.7	45.9	192.66	194.41	999.00	-0.57	0.00	GGCGCGC 630/171	-67.65	-
12:133264096	727.6	13.3	54.8	37.7	192.41	194.16	999.00	-0.77	0.00	GGCGCGC 630/171	-67.65	+
7:56174318	708.0	9.6	73.9	14.1	192.41	194.16	999.00	-0.74	0.00	--------	0	*
3:143690839	717.6	11.1	64.5	26.8	192.35	194.10	999.00	-0.68	0.00	GGCGCGC 630/171	-67.65	+
6:34855883	746.0	17.6	42.5	35.1	192.22	193.97	999.00	-0.71	0.07	GGCGCGC 630/171	-67.65	+
20:52209293	1082.7	119.3	9.1	64.3	192.20	193.95	999.00	-0.48	0.00	--------	0	*
13:51484108	700.2	8.8	79.8	13.8	191.90	193.65	999.00	-0.62	0.00	GGCGCGC 883/232	-100.42	-
12:88973510	740.0	16.8	44.1	15.5	191.80	193.55	999.00	-0.73	0.09	--------	0	*
2:71356984	715.8	11.1	64.7	22.6	191.77	193.52	999.00	-0.51	0.00	--------	0	*
3:156534986	743.3	17.1	43.4	15.9	191.64	193.39	999.00	-0.71	0.00	--------	0	*
17:57642789	813.1	34.1	23.8	30.4	191.62	193.37	999.00	-0.72	0.10	--------	0	*
15:40397239	700.0	8.8	79.7	72.6	191.60	193.35	999.00	-0.76	0.02	--------	0	*
14:21572392	725.0	13.8	52.4	27.7	191.54	193.29	999.00	-0.77	0.00	--------	0	*
2:174219435	747.0	18.8	39.8	18.0	191.21	192.96	999.00	-0.62	0.00	--------	0	*
1:31538762	714.0	12.0	59.6	14.6	191.18	192.93	999.00	-0.67	0.02	GGCGCGC 630/171	-67.65	-
12:123011801	741.1	17.4	42.6	17.9	191.07	192.81	999.00	-0.66	0.00	--------	0	*
19:4908938	662.7	2.2	296.1	21.2	191.05	192.79	999.00	-0.81	0.00	--------	0	*
19:6273917	680.4	5.4	125.0	21.2	190.90	192.65	999.00	-0.75	0.00	--------	0	*
14:61748008	791.1	29.3	27.0	13.2	190.89	192.64	999.00	-0.54	0.00	--------	0	*
17:61699291	758.5	21.2	35.7	39.1	190.89	192.63	999.00	-0.61	0.01	GGCGCGC 630/171	-67.65	-
1:14692994	692.0	7.2	96.3	23.1	190.83	192.58	999.00	-0.78	0.00	--------	0	*
1:67896747	716.4	12.0	59.5	14.6	190.62	192.36	999.00	-0.70	0.00	GACGCGC 197/64	-17.41	-
2:130939183	716.2	12.1	59.4	31.2	190.62	192.36	999.00	-0.67	0.00	GCGCGCA 394/93	-47.41	+
8:90996294	757.2	22.0	34.4	20.7	190.60	192.35	999.00	-0.65	0.00	--------	0	*
2:157189278	761.8	22.5	33.8	31.0	190.52	192.27	999.00	-0.61	0.00	GCGCGCT 445/101	-55.45	-
6:127664744	720.6	13.9	51.9	13.6	190.37	192.12	999.00	-0.70	0.00	--------	0	*
16:3074276	710.8	11.6	61.1	60.6	190.31	192.05	999.00	-0.73	0.03	--------	0	*
9:99180693	751.4	20.4	36.9	30.5	190.12	191.86	999.00	-0.65	0.00	--------	0	*
5:170814540	709.6	11.1	63.7	20.5	190.01	191.75	999.00	-0.61	0.04	GGCGCGC 883/232	-100.42	+
7:7680076	732.4	16.9	43.4	21.3	189.78	191.52	999.00	-0.71	0.00	--------	0	*
8:127570511	775.5	26.2	29.5	75.1	189.77	191.51	999.00	-0.67	0.00	--------	0	*
6:57182468	697.7	9.2	75.8	10.7	189.47	191.21	999.00	-0.62	0.00	--------	0	*
X:131623954	686.2	7.5	91.7	10.8	189.36	191.10	999.00	-0.63	0.00	GGCGCTC 529/141	-57.37	-
19:36266355	722.0	14.4	50.3	24.8	189.28	191.02	999.00	-0.79	0.04	--------	0	*
21:42768577	761.0	23.1	32.9	44.7	189.03	190.76	999.00	-0.70	0.04	GGCGCTC 360/100	-37.20	-
2:38830367	723.7	15.4	46.9	15.3	188.50	190.24	999.00	-0.66	0.00	GGCGCGC 630/171	-67.65	+
1:28908508	717.6	14.9	48.3	41.3	188.11	189.85	999.00	-0.63	0.02	GACGCGC 197/64	-17.41	-
8:102093083	809.0	36.7	22.0	57.0	188.09	189.82	999.00	-0.65	0.12	--------	0	*
16:28834116	739.6	19.3	38.4	32.1	187.92	189.65	999.00	-0.72	0.00	GGCGCGC 630/171	-67.65	+
15:91498530	781.0	29.5	26.4	34.9	187.77	189.51	999.00	-0.62	0.09	GGCGCGC 630/171	-67.65	-
5:64858920	706.1	12.3	57.2	14.0	187.70	189.43	999.00	-0.65	0.00	--------	0	*
21:38640436	700.8	11.3	62.2	33.3	187.38	189.11	999.00	-0.78	0.00	--------	0	*
2:191885020	662.8	4.8	137.2	23.6	187.31	189.05	999.00	-0.84	0.00	--------	0	*
6:170341901	714.6	14.5	49.1	29.8	187.24	188.97	999.00	-0.70	0.00	--------	0	*
2:136634118	684.0	8.7	79.0	21.8	187.19	188.92	999.00	-0.73	0.09	--------	0	*
19:49956754	736.5	19.1	38.5	66.2	187.05	188.78	999.00	-0.77	0.00	--------	0	*
9:127624018	727.0	17.1	42.6	40.7	186.72	188.45	999.00	-0.62	0.00	GGCGCGC 630/171	-67.65	-
11:108093314	665.3	5.3	125.6	11.7	186.46	188.19	999.00	-0.68	0.10	--------	0	*
12:39837055	751.1	23.2	32.4	19.1	186.45	188.18	999.00	-0.55	0.00	GGCGCGC 883/232	-100.42	-
3:32022294	701.4	12.6	55.8	18.6	186.23	187.96	999.00	-0.65	0.00	GCGCGCA 394/93	-47.41	+
20:49379656	1078.0	126.9	8.5	313.7	186.14	187.87	247.90	-0.60	0.24	GACGCGC 197/64	-17.41	+
15:42787812	696.0	12.0	58.1	15.1	185.91	187.64	999.00	-0.76	0.01	GGCGCGC 630/171	-67.65	+
10:103911839	656.3	4.2	154.6	22.6	185.53	187.26	999.00	-0.64	0.02	--------	0	*
21:40685798	708.8	14.9	47.4	23.0	185.49	187.22	999.00	-0.68	0.08	GCGCGCA 394/93	-47.41	+
7:132937699	718.0	16.8	42.8	14.1	185.42	187.15	999.00	-0.84	0.02	--------	0	*
6:109704128	683.8	9.7	70.8	21.7	185.36	187.08	999.00	-0.56	0.00	--------	0	*
16:15743824	731.0	20.0	36.6	34.9	185.32	187.05	999.00	-0.75	0.09	--------	0	*
X:53123056	666.4	6.2	107.5	17.0	185.08	186.81	999.00	-0.77	0.00	--------	0	*
7:151217302	671.5	7.7	86.7	28.9	184.93	186.66	999.00	-0.63	0.01	--------	0	*
4:89079808	665.7	6.9	97.0	10.8	184.78	186.51	999.00	-0.63	0.00	GGCGCGC 806/220	-87.57	-
2:43454433	723.1	18.1	39.9	56.3	184.57	186.29	999.00	-0.52	0.44	GGCGCTC 360/100	-37.20	-
17:73285714	810.7	40.2	20.2	50.3	184.53	186.26	999.00	-0.48	0.00	GGCGCGC 630/171	-67.65	+
14:90863168	695.0	12.1	57.6	17.1	184.19	185.91	999.00	-0.71	0.00	GGCGCGC 630/171	-67.65	+
2:165698037	703.6	14.5	48.6	14.1	184.04	185.76	999.00	-0.64	0.00	--------	0	*
11:93394736	662.7	6.1	109.2	13.0	183.90	185.62	999.00	-0.70	0.00	--------	0	*
16:23521796	708.0	16.0	44.4	36.6	183.85	185.57	999.00	-0.69	0.05	GGCGCTC 529/141	-57.37	+
1:16173927	667.3	7.7	87.2	33.3	183.75	185.48	999.00	-0.68	0.01	--------	0	*
7:44836765	711.5	16.7	42.5	23.3	183.69	185.41	999.00	-0.48	0.00	--------	0	*
12:56843114	692.1	12.7	54.4	34.1	183.61	185.33	999.00	-0.72	0.00	--------	0	*
1:155197262	692.1	12.1	57.3	27.4	183.61	185.33	999.00	-0.61	0.00	--------	0	*
7:158497437	696.1	13.7	50.8	45.7	183.37	185.09	999.00	-0.75	0.00	--------	0	*
1:182808858	676.7	9.5	71.0	18.9	183.30	185.02	999.00	-0.64	0.00	GCGCGCT 445/101	-55.45	+
1:166808544	705.5	15.8	44.7	46.3	183.27	184.99	999.00	-0.76	0.00	--------	0	*
17:58114629	1076.3	130.7	8.2	179.0	183.22	184.94	999.00	-0.60	0.00	--------	0	*
5:54529625	719.0	18.4	39.2	67.0	183.12	184.84	999.00	-0.62	0.20	GGCGCGC 630/171	-67.65	-
1:59369344	670.5	8.8	76.6	18.0	183.07	184.78	999.00	-0.78	0.00	--------	0	*
8:96145737	730.2	21.9	33.4	31.5	182.84	184.56	999.00	-0.75	0.00	--------	0	*
11:74303647	718.0	18.4	39.1	15.0	182.84	184.55	999.00	-0.70	0.06	--------	0	*
5:64858997	669.9	8.4	79.6	14.0	182.77	184.49	999.00	-0.62	0.00	GCGCGCT 445/101	-55.45	+
7:150778042	703.4	15.9	44.1	40.1	182.69	184.41	999.00	-0.77	0.00	--------	0	*
6:33359487	702.2	15.7	44.8	17.1	182.40	184.12	999.00	-0.71	0.04	--------	0	*
17:19771226	715.8	18.4	38.9	26.0	182.26	183.97	999.00	-0.59	0.00	GCGCGCT 445/101	-55.45	+
9:136857444	788.0	36.7	21.5	81.3	182.20	183.91	999.00	-0.73	0.17	--------	0	*
16:85387600	720.0	19.2	37.6	49.5	182.15	183.86	999.00	-0.72	0.09	--------	0	*
19:36248949	673.0	9.6	70.3	22.8	182.13	183.84	999.00	-0.66	0.03	--------	0	*
3:156272989	711.0	17.6	40.5	17.1	182.10	183.81	999.00	-0.72	0.05	GGCGCGC 630/171	-67.65	+
10:1095222	710.1	17.4	40.8	67.3	182.10	183.81	999.00	-0.76	0.14	--------	0	*
15:64673685	728.0	21.6	33.8	24.8	181.98	183.69	999.00	-0.74	0.03	GCGCGCT 445/101	-55.45	+
14:52781089	714.4	18.3	39.0	31.0	181.97	183.68	999.00	-0.75	0.00	GGCGCGC 630/171	-67.65	+
7:77428244	655.1	6.8	96.9	32.7	181.83	183.54	999.00	-0.63	0.00	GCGCGCA 394/93	-47.41	+
1:59282132	701.0	16.0	43.9	17.9	181.82	183.53	999.00	-0.68	0.08	GCGCGCT 445/101	-55.45	-
13:30170140	681.4	12.0	57.0	30.9	181.82	183.53	999.00	-0.76	0.04	--------	0	*
7:98923434	743.6	25.5	29.2	20.6	181.81	183.52	999.00	-0.72	0.00	GGCGCGC 806/220	-87.57	-
2:242088958	722.7	20.3	35.5	25.6	181.77	183.48	999.00	-0.71	0.00	--------	0	*
17:73937321	670.6	9.2	72.6	26.0	181.54	183.25	999.00	-0.72	0.00	--------	0	*
14:65006288	681.0	12.0	56.9	23.8	181.53	183.24	999.00	-0.71	0.00	--------	0	*
11:118272056	680.9	11.5	59.0	21.1	181.53	183.24	999.00	-0.68	0.00	--------	0	*
9:137029991	680.9	11.8	57.7	34.7	181.53	183.24	999.00	-0.72	0.00	GGCGCGC 806/220	-87.57	+
2:264038	680.8	11.2	60.9	25.0	181.53	183.24	999.00	-0.50	0.00	GGCGCGC 883/232	-100.42	+
4:57302182	669.3	9.7	69.1	10.0	181.25	182.96	999.00	-0.70	0.00	GGCGCGC 806/220	-87.57	-
20:61568813	707.5	17.9	39.5	66.5	181.23	182.94	999.00	-0.68	0.00	GGCGCGC 630/171	-67.65	-
1:145575154	795.0	39.1	20.3	59.3	181.09	182.79	999.00	-0.70	0.18	--------	0	*
14:99740931	733.0	23.1	31.7	43.0	181.01	182.72	999.00	-0.70	0.00	GACGCGC 197/64	-17.41	+
2:113349189	698.0	15.2	46.0	26.9	180.96	182.66	999.00	-0.79	0.05	--------	0	*
1:149223369	719.7	20.5	35.2	15.7	180.91	182.62	999.00	-0.57	0.00	--------	0	*
14:93483719	657.2	7.0	93.4	28.8	180.81	182.52	999.00	-0.64	0.00	--------	0	*
3:143690433	662.4	8.8	75.0	27.4	180.72	182.42	999.00	-0.70	0.00	--------	0	*
10:105881694	705.8	17.3	40.9	13.1	180.66	182.36	999.00	-0.68	0.00	GCGCGCA 394/93	-47.41	+
3:186284919	700.6	17.0	41.3	15.9	180.51	182.21	999.00	-0.63	0.00	--------	0	*
20:61426788	746.3	27.1	27.5	44.3	180.38	182.08	999.00	-0.64	0.00	--------	0	*
3:151023016	705.0	17.6	40.1	24.8	180.37	182.07	999.00	-0.81	0.02	--------	0	*
2:153575147	650.1	6.2	105.2	45.5	180.36	182.06	999.00	-0.75	0.00	--------	0	*
8:128882765	729.6	23.6	30.9	88.9	180.16	181.86	999.00	-0.80	0.06	--------	0	*
21:40721470	680.5	12.7	53.6	43.7	180.11	181.81	999.00	-0.78	0.00	--------	0	*
15:51915196	728.9	23.7	30.7	21.4	179.87	181.57	999.00	-0.65	0.13	GGCGCGC 630/171	-67.65	-
15:81282111	693.8	15.8	44.0	28.4	179.80	181.50	999.00	-0.65	0.00	GGCGCGC 806/220	-87.57	-
1:28995123	665.0	9.6	69.4	27.2	179.79	181.48	999.00	-0.77	0.11	--------	0	*
16:75182954	688.2	15.0	46.0	30.6	179.69	181.38	999.00	-0.69	0.00	--------	0	*
2:28615602	683.9	13.3	51.5	43.5	179.60	181.29	999.00	-0.46	0.00	--------	0	*
19:18434107	658.2	8.8	74.9	40.0	179.55	181.24	999.00	-0.78	0.00	GGCGCGC 630/171	-67.65	-
6:27806122	693.0	15.2	45.7	39.8	179.51	181.20	999.00	-0.72	0.14	--------	0	*
14:50154967	692.5	15.0	46.1	20.4	179.51	181.20	999.00	-0.75	0.00	GGCGCGC 630/171	-67.65	+
17:48556201	652.7	7.7	84.8	26.0	179.34	181.04	999.00	-0.70	0.00	GCGCGCA 394/93	-47.41	-
6:57087196	640.7	6.0	107.4	10.7	179.07	180.76	999.00	-0.79	0.09	--------	0	*
6:107435474	661.7	9.2	72.1	13.7	178.91	180.60	999.00	-0.72	0.00	GGCGCTC 360/100	-37.20	-
13:46786057	703.2	18.0	39.0	14.1	178.80	180.50	999.00	-0.70	0.00	GACGCGC 197/64	-17.41	-
5:10249755	724.3	23.3	31.0	38.8	178.73	180.42	999.00	-0.62	0.00	--------	0	*
5:109025107	708.0	20.0	35.5	29.3	178.70	180.40	999.00	-0.72	0.03	--------	0	*
7:102389227	660.0	9.5	69.3	14.1	178.61	180.31	999.00	-0.73	0.00	--------	0	*
10:5855945	715.0	21.6	33.2	26.3	178.54	180.24	999.00	-0.56	0.00	--------	0	*
17:59489259	1383.3	268.3	5.2	490.5	178.52	180.22	237.41	-0.55	0.00	GGCGCGC 883/232	-100.42	+
13:21750693	693.8	16.4	42.4	24.4	178.48	180.17	999.00	-0.73	0.00	--------	0	*
19:47353652	679.9	13.6	49.9	32.5	178.43	180.12	999.00	-0.72	0.00	GGCGCTC 529/141	-57.37	-
2:128459471	727.2	24.3	30.0	55.6	178.42	180.11	999.00	-0.60	0.13	GCGCGCT 445/101	-55.45	+
5:122372657	710.7	20.9	34.0	16.9	178.33	180.02	999.00	-0.70	0.00	--------	0	*
12:54567206	696.2	17.7	39.2	30.8	178.06	179.75	999.00	-0.72	0.01	--------	0	*
12:95611199	668.3	11.8	56.6	15.5	178.03	179.72	999.00	-0.57	0.00	GGCGCTC 360/100	-37.20	+
10:52177881	659.0	9.9	66.8	13.1	178.03	179.72	999.00	-0.68	0.00	GCGCGCA 394/93	-47.41	+
3:81810434	682.1	14.6	46.8	15.9	177.95	179.63	999.00	-0.67	0.00	GGCGCGC 630/171	-67.65	+
9:77567903	692.0	16.8	41.3	15.5	177.91	179.59	999.00	-0.74	0.03	GCGCGCT 445/101	-55.45	+
6:170151703	722.0	23.9	30.2	13.0	177.88	179.56	999.00	-0.64	0.10	GGCGCGC 806/220	-87.57	+
4:140478545	677.1	13.9	48.5	20.3	177.85	179.54	999.00	-0.75	0.00	--------	0	*
21:38362703	652.6	8.5	76.9	19.4	177.78	179.47	999.00	-0.69	0.00	GGCGCGC 883/232	-100.42	+
19:36545268	647.0	8.0	81.1	33.7	177.58	179.26	999.00	-0.62	0.00	GGCGCTC 529/141	-57.37	-
14:74486061	656.1	9.5	68.9	16.3	177.44	179.13	999.00	-0.77	0.00	GGCGCGC 630/171	-67.65	-
14:75535939	699.0	18.4	38.1	32.5	177.37	179.05	999.00	-0.74	0.05	GCGCGCT 445/101	-55.45	-
20:10415915	703.0	20.0	35.2	39.4	177.27	178.95	999.00	-0.75	0.02	--------	0	*
9:133814272	702.9	19.6	35.9	53.3	177.27	178.95	999.00	-0.65	0.00	GGCGCGC 883/232	-100.42	+
7:26241041	706.5	20.6	34.3	14.1	177.18	178.87	999.00	-0.77	0.00	--------	0	*
16:31106120	644.2	7.8	82.9	40.4	176.99	178.67	999.00	-0.62	0.00	--------	0	*
14:75725997	684.0	16.0	42.8	25.6	176.90	178.58	999.00	-0.71	0.02	--------	0	*
19:58962777	665.0	11.5	57.9	21.2	176.86	178.55	999.00	-0.81	0.00	--------	0	*
17:65373368	741.6	29.6	25.1	48.2	176.74	178.42	999.00	-0.68	0.00	--------	0	*
17:64962295	673.9	13.2	50.9	77.8	176.69	178.37	999.00	-0.73	0.05	--------	0	*
15:71054913	683.0	15.2	45.0	15.1	176.61	178.29	999.00	-0.81	0.00	GGCGCGC 806/220	-87.57	+
6:30181451	638.0	6.4	99.9	24.4	176.53	178.21	999.00	-0.57	0.21	--------	0	*
X:53449591	642.2	7.7	83.3	24.9	176.40	178.08	999.00	-0.75	0.00	--------	0	*
19:5623104	681.9	15.1	45.0	35.7	176.32	178.00	999.00	-0.78	0.02	GGCGCGC 883/232	-100.42	+
6:108878978	662.5	11.1	59.9	30.1	176.28	177.96	999.00	-0.69	0.02	GCGCGCT 445/101	-55.45	-
14:62162123	671.2	13.3	50.4	13.2	176.11	177.79	999.00	-0.62	0.00	GGCGCGC 630/171	-67.65	+
17:75266169	666.0	12.8	52.1	26.0	175.74	177.42	999.00	-0.73	0.00	--------	0	*
17:77775243	634.4	6.3	101.0	26.0	175.64	177.32	999.00	-0.80	0.08	--------	0	*
11:34592197	644.7	8.8	73.0	20.3	175.43	177.11	999.00	-0.74	0.01	GGCGCGC 883/232	-100.42	-
3:159943047	659.3	11.5	57.2	15.9	175.40	177.08	999.00	-0.68	0.00	--------	0	*
7:44162949	668.0	13.7	48.9	24.4	175.23	176.91	999.00	-0.52	0.00	GGCGCTC 529/141	-57.37	-
21:30365416	627.5	5.3	117.5	12.9	175.23	176.90	999.00	-0.79	0.00	--------	0	*
5:54472229	638.9	7.6	84.5	14.0	175.22	176.90	999.00	-0.79	0.00	--------	0	*
9:73033799	626.1	5.3	118.8	86.7	174.93	176.61	305.94	-0.81	0.17	GGCGCTC 360/100	-37.20	+
12:110940114	657.9	11.0	59.8	15.5	174.82	176.49	999.00	-0.80	0.00	GGCGCGC 630/171	-67.65	+
9:132245351	671.0	14.9	45.0	55.6	174.75	176.43	999.00	-0.73	0.00	--------	0	*
17:62971636	726.2	27.1	26.8	43.0	174.71	176.38	999.00	-0.71	0.00	--------	0	*
22:18507355	693.5	19.3	35.9	17.4	174.68	176.35	999.00	-0.64	0.00	GGCGCTC 360/100	-37.20	-
16:31192036	675.1	15.7	43.0	61.5	174.58	176.26	999.00	-0.61	0.25	GGCGCGC 630/171	-67.65	+
9:95857846	670.9	14.6	45.9	44.7	174.46	176.14	999.00	-0.76	0.03	GGCGCGC 630/171	-67.65	+
20:17549680	630.5	6.1	103.9	39.4	174.46	176.14	999.00	-0.63	0.01	--------	0	*
2:238395575	635.1	7.1	89.9	63.5	174.34	176.01	999.00	-0.63	0.01	GCGCGCT 445/101	-55.45	+
12:62997145	696.2	20.7	33.6	15.5	174.31	175.98	999.00	-0.53	0.46	GACGCGC 197/64	-17.41	+
3:136471645	623.3	5.3	118.4	23.7	174.04	175.72	999.00	-0.60	0.00	--------	0	*
1:153748083	682.4	17.2	39.7	38.2	174.02	175.69	999.00	-0.39	0.00	--------	0	*
4:103749351	678.0	16.8	40.4	36.4	173.86	175.53	999.00	-0.75	0.05	GCGCGCT 445/101	-55.45	-
2:177042844	677.8	16.3	41.6	20.0	173.86	175.53	999.00	-0.61	0.00	GGCGCGC 630/171	-67.65	+
5:134240564	694.1	20.5	33.8	47.1	173.74	175.41	999.00	-0.66	0.33	GGCGCGC 630/171	-67.65	+
12:76478461	689.2	19.9	34.7	16.4	173.53	175.20	999.00	-0.71	0.03	--------	0	*
7:124570122	610.0	3.4	177.8	14.1	173.39	175.06	999.00	-0.85	0.00	--------	0	*
1:151138555	755.0	36.7	20.6	36.6	172.98	174.65	999.00	-0.70	0.04	--------	0	*
19:45596310	679.0	17.6	38.7	48.6	172.86	174.53	999.00	-0.58	0.16	--------	0	*
2:97779236	624.6	6.7	93.3	14.1	172.69	174.36	999.00	-0.65	0.00	GGCGCGC 630/171	-67.65	+
14:91527207	677.2	17.1	39.5	14.2	172.57	174.24	999.00	-0.65	0.00	GGCGCTC 360/100	-37.20	-
7:72971494	685.3	19.2	35.7	50.0	172.38	174.04	999.00	-0.66	0.00	--------	0	*
8:37921822	629.0	7.2	87.6	24.0	172.28	173.94	999.00	-0.77	0.02	--------	0	*
6:31509740	617.2	5.9	104.4	34.6	172.27	173.94	999.00	-0.64	0.13	GCGCTCT 269/60	-33.96	-
9:128508320	696.5	22.4	31.1	60.2	171.91	173.58	999.00	-0.74	0.00	--------	0	*
16:4233326	696.5	22.7	30.7	28.1	171.91	173.58	999.00	-0.73	0.00	--------	0	*
6:42897093	626.1	7.1	88.3	14.1	171.69	173.35	999.00	-0.74	0.04	--------	0	*
1:149857153	695.3	22.4	31.1	45.9	171.62	173.29	999.00	-0.64	0.00	--------	0	*
2:220041770	631.1	8.0	78.7	43.6	171.61	173.28	999.00	-0.82	0.01	GGCGCGC 630/171	-67.65	+
8:124054625	738.4	33.8	21.8	35.5	171.60	173.27	999.00	-0.66	0.00	--------	0	*
15:78857975	669.8	16.9	39.6	22.8	171.54	173.21	999.00	-0.80	0.00	--------	0	*
4:174255706	655.3	13.2	49.7	7.9	171.45	173.12	999.00	-0.68	0.00	--------	0	*
1:205601413	694.0	22.9	30.3	16.0	171.34	173.00	999.00	-0.64	0.00	GGCGCTC 360/100	-37.20	+
1:47779918	595.2	2.4	246.0	17.5	171.10	172.76	999.00	-0.74	0.05	--------	0	*
12:54673382	649.7	12.3	52.7	42.2	171.08	172.74	999.00	-0.78	0.00	--------	0	*
16:3332859	688.7	21.1	32.6	27.9	170.81	172.47	999.00	-0.60	0.00	GGCGCTC 360/100	-37.20	+
3:183979846	680.0	20.0	34.1	27.6	170.65	172.31	999.00	-0.82	0.07	GCGCTCT 269/60	-33.96	+
2:169746968	662.0	16.0	41.5	14.1	170.53	172.19	999.00	-0.71	0.01	--------	0	*
11:32914039	674.0	18.4	36.7	70.7	170.16	171.82	999.00	-0.78	0.00	--------	0	*
19:46850110	626.5	8.5	73.7	27.8	170.14	171.80	999.00	-0.75	0.00	GGCGCGC 630/171	-67.65	-
17:55162389	729.3	32.1	22.7	38.4	170.13	171.79	999.00	-0.56	0.00	GCGCTCT 269/60	-33.96	-
12:59314373	659.9	15.2	43.4	15.5	169.95	171.60	999.00	-0.79	0.00	GGCGCGC 630/171	-67.65	-
18:12991254	597.9	3.1	190.8	21.2	169.82	171.48	999.00	-0.83	0.00	--------	0	*
1:117664403	676.9	19.6	34.5	41.9	169.79	171.45	999.00	-0.69	0.18	--------	0	*
4:83295182	624.5	8.8	71.0	11.3	169.55	171.21	999.00	-0.72	0.00	GGCGCGC 883/232	-100.42	-
1:207082649	683.6	21.1	32.4	34.2	169.38	171.03	999.00	-0.76	0.00	--------	0	*
16:88878925	643.4	12.8	50.3	87.9	169.33	170.99	317.38	-0.38	0.29	GGCGCGC 806/220	-87.57	+
7:107220513	652.2	14.0	46.5	14.1	169.24	170.89	999.00	-0.70	0.00	--------	0	*
3:98312589	675.0	20.0	33.8	16.7	169.21	170.87	999.00	-0.68	0.07	GACGCGC 197/64	-17.41	+
3:64430853	974.0	114.0	8.5	216.8	168.96	170.61	309.28	-0.64	0.00	GCGCTCT 269/60	-33.96	+
19:33864144	682.0	21.6	31.6	27.8	168.80	170.46	999.00	-0.52	0.00	--------	0	*
18:658444	659.0	16.0	41.1	34.1	168.65	170.31	999.00	-0.59	0.00	--------	0	*
13:31736637	631.2	10.2	62.1	27.0	168.65	170.30	999.00	-0.77	0.00	--------	0	*
15:52548792	717.0	30.3	23.6	67.0	168.60	170.25	999.00	-0.81	0.02	--------	0	*
5:89854872	645.8	13.7	47.0	14.0	168.54	170.20	999.00	-0.80	0.00	GGCGCGC 806/220	-87.57	+
12:16064210	604.3	5.8	103.8	15.5	168.42	170.08	999.00	-0.75	0.00	--------	0	*
7:134855276	683.8	22.3	30.6	39.2	168.19	169.85	999.00	-0.59	0.00	GCGCGCT 445/101	-55.45	+
9:134420832	704.0	27.9	25.2	25.1	168.19	169.84	999.00	-0.67	0.08	--------	0	*
1:23670937	629.7	10.7	58.8	28.8	168.06	169.72	999.00	-0.65	0.18	--------	0	*
16:88637333	729.9	34.6	21.1	40.0	168.04	169.70	999.00	-0.78	0.00	--------	0	*
16:85339932	662.0	17.6	37.7	36.2	167.96	169.61	999.00	-0.77	0.01	--------	0	*
2:232378969	633.1	11.1	56.8	17.3	167.81	169.46	999.00	-0.77	0.00	--------	0	*
3:93781622	628.3	10.8	58.3	18.2	167.77	169.42	999.00	-0.75	0.00	GGCGCGC 806/220	-87.57	+
16:77224724	652.0	15.2	43.0	20.7	167.63	169.28	999.00	-0.62	0.07	--------	0	*
7:151556740	665.0	18.4	36.2	36.5	167.57	169.22	999.00	-0.75	0.01	--------	0	*
10:101190794	632.6	11.1	56.8	13.1	167.52	169.17	999.00	-0.70	0.06	--------	0	*
1:145610974	685.0	23.1	29.6	14.6	167.31	168.96	999.00	-0.57	0.00	--------	0	*
5:87956834	600.4	5.1	118.0	14.0	167.24	168.89	999.00	-0.69	0.00	GGCGCGC 883/232	-100.42	-
12:56115086	645.0	14.4	44.9	34.2	166.91	168.56	999.00	-0.74	0.02	--------	0	*
12:96252587	615.3	8.8	70.0	22.5	166.91	168.56	999.00	-0.77	0.00	GGCGCGC 630/171	-67.65	-
13:48611877	620.8	9.6	64.8	15.1	166.89	168.53	999.00	-0.70	0.01	GCGCGCT 445/101	-55.45	+
5:141737016	658.0	17.6	37.5	28.4	166.80	168.45	999.00	-0.64	0.08	GGCGCGC 883/232	-100.42	-
11:63741964	640.0	13.6	47.2	24.0	166.80	168.45	999.00	-0.66	0.05	--------	0	*
12:123717698	624.9	10.1	62.0	21.1	166.60	168.25	999.00	-0.69	0.00	GGCGCGC 630/171	-67.65	-
11:73087262	677.9	22.3	30.3	40.8	166.48	168.13	999.00	-0.58	0.00	--------	0	*
1:117602744	660.8	18.0	36.7	21.6	166.42	168.07	999.00	-0.70	0.00	GGCGCGC 630/171	-67.65	+
12:62996970	672.1	21.0	32.0	15.5	166.23	167.87	999.00	-0.64	0.46	--------	0	*
15:83736050	646.4	15.6	41.4	37.0	166.18	167.83	999.00	-0.67	0.06	GGCGCGC 630/171	-67.65	-
15:68521586	646.3	15.3	42.1	41.5	166.18	167.83	999.00	-0.70	0.00	GGCGCTC 360/100	-37.20	+
1:202857690	680.0	23.4	29.1	21.1	166.18	167.82	999.00	-0.63	0.00	--------	0	*
3:50358590	641.9	14.7	43.7	37.9	166.05	167.69	999.00	-0.67	0.00	GCGCGCT 445/101	-55.45	+
8:90914726	710.9	32.0	22.2	21.2	165.85	167.49	999.00	-0.67	0.00	GGCGCGC 630/171	-67.65	-
7:116593275	595.4	5.6	106.4	33.3	165.76	167.41	999.00	-0.75	0.00	GGCGCGC 630/171	-67.65	+
4:83821793	640.1	14.8	43.3	10.4	165.76	167.40	999.00	-0.62	0.00	--------	0	*
17:61699357	670.5	21.9	30.7	39.1	165.66	167.30	999.00	-0.61	0.01	--------	0	*
5:76373080	653.5	17.5	37.3	19.2	165.65	167.29	999.00	-0.66	0.00	--------	0	*
9:91933796	690.5	26.3	26.3	15.8	165.62	167.26	999.00	-0.68	0.00	GGCGCTC 360/100	-37.20	+
19:10613455	605.4	7.6	79.9	21.2	165.51	167.15	999.00	-0.75	0.00	GCGCGCT 445/101	-55.45	-
2:73612712	639.5	14.1	45.3	17.8	165.47	167.11	999.00	-0.81	0.00	--------	0	*
5:92956384	620.9	10.2	60.6	14.0	165.44	167.07	999.00	-0.75	0.00	--------	0	*
5:140855384	620.3	10.9	56.7	15.8	165.44	167.07	999.00	-0.65	0.00	--------	0	*
2:26101563	678.0	23.1	29.3	27.2	165.32	166.96	999.00	-0.66	0.14	GGCGCTC 360/100	-37.20	+
3:14988931	677.2	23.4	28.9	39.7	165.32	166.96	999.00	-0.65	0.00	--------	0	*
8:91658589	751.6	43.4	17.3	46.2	165.27	166.90	999.00	-0.44	0.00	GGCGCGC 883/232	-100.42	+
16:75657003	629.2	12.8	49.1	31.2	165.26	166.89	999.00	-0.72	0.00	GGCGCTC 360/100	-37.20	-
15:95802887	648.0	16.8	38.7	15.1	165.19	166.83	999.00	-0.82	0.02	--------	0	*
9:6681341	624.0	11.8	52.8	15.2	165.19	166.82	999.00	-0.78	0.00	GCGCGCA 394/93	-47.41	-
14:21572071	659.0	19.7	33.5	29.7	164.91	166.55	999.00	-0.54	0.00	--------	0	*
12:75905533	646.5	16.4	39.4	15.5	164.90	166.54	999.00	-0.81	0.00	--------	0	*
11:62389280	632.5	13.5	46.8	29.2	164.77	166.41	999.00	-0.77	0.00	--------	0	*
14:64805706	641.7	15.8	40.6	21.5	164.74	166.38	999.00	-0.76	0.00	GCGCGCT 445/101	-55.45	+
15:81293979	658.1	19.4	33.9	43.4	164.62	166.26	999.00	-0.59	0.00	GACGCGC 197/64	-17.41	-
14:23479470	646.0	16.8	38.5	14.5	164.61	166.25	999.00	-0.76	0.00	--------	0	*
14:103577368	623.0	11.2	55.8	18.6	164.60	166.24	999.00	-0.76	0.01	--------	0	*
14:94255183	636.5	14.7	43.3	27.1	164.60	166.23	999.00	-0.61	0.00	--------	0	*
3:11761283	709.1	32.3	22.0	36.2	164.52	166.15	999.00	-0.58	0.42	GGCGCGC 806/220	-87.57	+
16:88995645	670.6	22.0	30.4	34.9	164.49	166.12	999.00	-0.79	0.00	--------	0	*
15:52860918	674.4	23.4	28.8	32.8	164.47	166.10	999.00	-0.70	0.00	--------	0	*
9:98273141	657.5	19.2	34.3	23.4	164.34	165.97	999.00	-0.72	0.00	GGCGCGC 630/171	-67.65	-
11:62359146	643.7	17.0	38.0	23.7	164.04	165.67	999.00	-0.69	0.00	--------	0	*
9:91795427	620.2	11.0	56.4	26.6	164.02	165.65	999.00	-0.76	0.00	--------	0	*
12:121837667	615.4	10.8	56.9	15.5	163.98	165.61	999.00	-0.68	0.00	GGCGCGC 883/232	-100.42	-
5:130501069	684.5	26.0	26.3	14.1	163.92	165.55	999.00	-0.74	0.00	GCGCGCT 445/101	-55.45	+
7:108210289	652.0	18.4	35.5	18.3	163.84	165.47	999.00	-0.57	0.34	--------	0	*
9:33229616	620.0	11.2	55.5	28.9	163.73	165.36	999.00	-0.79	0.02	--------	0	*
8:26435300	619.4	11.7	52.8	24.7	163.73	165.36	999.00	-0.67	0.00	GCGCTCT 269/60	-33.96	+
6:34759674	598.2	7.0	85.3	17.6	163.45	165.08	999.00	-0.71	0.00	--------	0	*
17:19281516	618.8	11.9	51.8	26.0	163.44	165.07	999.00	-0.73	0.01	GCGCGCT 445/101	-55.45	+
9:37465870	581.8	4.8	122.1	13.3	163.32	164.94	999.00	-0.63	0.00	--------	0	*
7:56355518	575.8	3.7	157.7	14.1	163.30	164.93	999.00	-0.75	0.00	GCGCGCT 445/101	-55.45	+
7:140772392	622.7	13.0	47.9	116.2	163.22	164.85	236.01	-0.75	0.00	GCGCGCT 445/101	-55.45	+
1:225616066	586.5	5.0	116.2	16.8	163.11	164.74	999.00	-0.68	0.00	GCGCGCT 445/101	-55.45	+
20:23331423	661.3	21.0	31.5	40.5	163.09	164.72	999.00	-0.63	0.00	GGCGCTC 360/100	-37.20	+
12:9800546	607.5	9.1	67.1	15.5	163.08	164.71	999.00	-0.73	0.00	--------	0	*
12:53773441	621.2	12.4	49.9	38.9	162.93	164.56	999.00	-0.68	0.00	--------	0	*
2:27440338	630.3	14.5	43.5	24.3	162.86	164.49	999.00	-0.62	0.02	GGCGCGC 630/171	-67.65	+
1:113162294	596.2	7.0	84.7	14.6	162.86	164.49	999.00	-0.72	0.00	--------	0	*
11:61129463	611.9	10.0	61.1	27.9	162.81	164.43	999.00	-0.67	0.00	GGCGCGC 883/232	-100.42	-
10:135207742	620.9	13.0	47.9	23.6	162.64	164.26	999.00	-0.66	0.01	GCGCGCT 445/101	-55.45	+
X:62571327	639.0	16.8	38.1	16.7	162.59	164.22	999.00	-0.64	0.16	GCGCGCT 445/101	-55.45	-
19:14016877	620.0	12.8	48.5	26.4	162.35	163.97	999.00	-0.69	0.04	GCGCGCT 445/101	-55.45	+
1:160991149	629.0	14.4	43.8	26.0	162.28	163.91	999.00	-0.71	0.11	--------	0	*
1:165600370	623.5	14.0	44.6	31.4	162.16	163.78	999.00	-0.74	0.00	GGCGCGC 630/171	-67.65	-
3:64431036	904.0	97.5	9.3	213.3	161.98	163.60	268.82	-0.61	0.00	--------	0	*
8:120220435	665.1	23.6	28.2	23.5	161.91	163.53	999.00	-0.73	0.00	--------	0	*
3:101567889	617.4	12.2	50.4	29.1	161.77	163.39	999.00	-0.75	0.00	GGCGCGC 883/232	-100.42	+
7:2595488	636.0	16.8	37.9	29.6	161.73	163.35	999.00	-0.68	0.03	--------	0	*
1:59281117	612.8	11.4	53.9	18.8	161.69	163.31	999.00	-0.68	0.00	--------	0	*
13:48877745	556.0	1.5	371.9	8.2	161.46	163.08	999.00	-0.74	0.00	--------	0	*
12:58120607	683.6	28.9	23.6	27.5	161.45	163.07	999.00	-0.68	0.00	GACGCGC 197/64	-17.41	-
15:90325670	642.4	18.4	35.0	37.0	161.25	162.87	999.00	-0.69	0.00	--------	0	*
12:49076025	615.8	12.4	49.7	19.1	161.19	162.80	999.00	-0.75	0.00	--------	0	*
1:210502639	590.4	7.8	76.1	14.6	161.10	162.72	999.00	-0.69	0.00	GCGCGCA 394/93	-47.41	+
11:46638839	654.7	21.3	30.8	22.9	161.09	162.71	999.00	-0.61	0.00	--------	0	*
19:58912754	638.0	17.6	36.3	25.2	161.05	162.67	999.00	-0.73	0.09	GCGCGCA 394/93	-47.41	-
12:56727807	637.3	17.5	36.5	28.8	161.05	162.67	999.00	-0.70	0.04	--------	0	*
20:55734515	1437.0	332.0	4.3	542.9	161.03	162.65	221.15	-0.51	0.47	--------	0	*
7:26240562	628.5	15.3	41.0	14.1	160.99	162.60	999.00	-0.72	0.00	--------	0	*
5:137667589	615.0	12.8	48.2	29.3	160.90	162.51	999.00	-0.73	0.06	GGCGCGC 630/171	-67.65	-
7:2393771	614.1	12.2	50.5	30.2	160.90	162.51	999.00	-0.70	0.00	--------	0	*
5:118406776	640.7	18.2	35.3	14.3	160.68	162.29	999.00	-0.73	0.03	--------	0	*
13:51483908	588.8	8.0	73.7	12.5	160.51	162.13	999.00	-0.69	0.00	GGCGCGC 630/171	-67.65	+
13:53174427	588.4	8.0	73.6	14.2	160.51	162.13	999.00	-0.62	0.00	GGCGCGC 630/171	-67.65	+
13:27825671	622.0	14.4	43.3	10.3	160.26	161.87	999.00	-0.70	0.04	GGCGCGC 630/171	-67.65	+
1:151253817	663.2	25.0	26.6	74.1	160.21	161.82	999.00	-0.58	0.31	--------	0	*
15:68132650	635.0	17.6	36.2	39.1	160.19	161.80	999.00	-0.76	0.09	GGCGCGC 630/171	-67.65	+
3:50642757	635.0	17.6	36.2	30.5	160.19	161.80	999.00	-0.74	0.03	--------	0	*
7:38948794	612.0	12.8	47.9	14.1	160.02	161.64	999.00	-0.77	0.03	--------	0	*
3:8543569	612.0	12.7	48.2	39.4	160.02	161.64	999.00	-0.79	0.02	GGCGCGC 806/220	-87.57	-
7:123389291	611.6	12.0	50.9	32.0	160.02	161.64	999.00	-0.64	0.05	--------	0	*
2:54951045	654.5	22.9	28.6	20.1	159.93	161.54	999.00	-0.63	0.00	GGCGCGC 883/232	-100.42	-
11:65189659	601.6	10.7	56.2	89.1	159.89	161.50	278.46	-0.70	0.00	--------	0	*
8:123793461	681.5	29.3	23.3	45.2	159.82	161.43	999.00	-0.60	0.00	GGCGCGC 883/232	-100.42	-
11:58874624	563.4	3.7	153.1	11.7	159.74	161.35	999.00	-0.65	0.00	--------	0	*
14:100773317	619.3	14.6	42.4	62.4	159.68	161.29	999.00	-0.61	0.00	GGCGCGC 806/220	-87.57	-
20:46084064	1275.0	257.8	4.9	414.7	159.62	161.23	250.24	-0.56	0.38	--------	0	*
2:120980775	637.0	18.9	33.8	34.7	159.53	161.14	999.00	-0.67	0.00	GGCGCGC 630/171	-67.65	+
20:19764748	627.0	16.9	37.1	39.4	159.42	161.03	999.00	-0.80	0.00	--------	0	*
11:33824318	632.0	17.6	36.0	17.7	159.32	160.93	999.00	-0.76	0.04	--------	0	*
4:122722510	589.8	8.2	72.1	7.9	159.29	160.90	999.00	-0.76	0.00	GGCGCGC 806/220	-87.57	+
13:25497140	594.4	9.0	65.8	19.7	159.28	160.89	999.00	-0.68	0.00	GGCGCGC 806/220	-87.57	-
1:244624696	573.1	5.7	100.5	19.0	159.27	160.88	999.00	-0.63	0.00	--------	0	*
2:216979720	614.0	13.6	45.2	14.1	159.26	160.87	999.00	-0.75	0.01	--------	0	*
9:15552910	623.0	16.0	39.0	26.0	159.25	160.86	999.00	-0.80	0.10	GGCGCGC 883/232	-100.42	+
6:150184559	617.0	14.6	42.4	22.8	159.10	160.71	999.00	-0.65	0.00	GGCGCGC 630/171	-67.65	+
19:12917359	617.0	14.2	43.6	34.9	159.10	160.71	999.00	-0.70	0.03	GGCGCTC 360/100	-37.20	-
10:38300068	588.4	8.0	73.4	13.1	159.00	160.60	999.00	-0.78	0.00	--------	0	*
13:25875716	612.4	13.6	45.0	20.3	158.97	160.58	999.00	-0.69	0.06	GCGCGCA 394/93	-47.41	-
12:57082082	642.4	20.5	31.3	50.3	158.85	160.45	999.00	-0.65	0.00	--------	0	*
3:51705234	616.3	14.0	44.0	31.2	158.81	160.42	999.00	-0.66	0.00	GGCGCGC 630/171	-67.65	+
2:204103541	629.9	17.1	36.9	14.4	158.75	160.36	999.00	-0.75	0.00	--------	0	*
3:196230517	582.4	7.6	76.2	43.3	158.75	160.36	999.00	-0.82	0.17	GACGCGC 197/64	-17.41	+
14:50066037	582.2	7.6	76.1	15.9	158.75	160.36	999.00	-0.78	0.00	--------	0	*
20:21284423	597.3	10.4	57.4	39.4	158.73	160.33	999.00	-0.67	0.00	--------	0	*
1:59280489	597.2	10.2	58.7	23.6	158.73	160.33	999.00	-0.66	0.00	GGCGCTC 360/100	-37.20	+
11:71791863	597.2	10.2	58.5	30.6	158.73	160.33	999.00	-0.70	0.00	--------	0	*
1:91852956	1745.0	499.7	3.5	14.6	158.69	160.30	999.00	-0.45	0.52	--------	0	*
14:55518394	571.8	6.0	95.8	23.9	158.69	160.29	999.00	-0.75	0.00	GCGCGCT 445/101	-55.45	+
12:50419322	634.0	18.4	34.5	18.1	158.67	160.28	999.00	-0.79	0.00	--------	0	*
14:24550352	587.0	8.1	72.6	27.4	158.41	160.02	999.00	-0.75	0.00	GGCGCTC 529/141	-57.37	+
4:40059035	586.3	8.3	70.8	13.5	158.41	160.02	999.00	-0.70	0.14	--------	0	*
10:105128501	591.9	9.9	59.7	13.4	158.41	160.01	999.00	-0.74	0.00	--------	0	*
3:185655161	570.0	5.9	97.0	16.2	158.39	159.99	999.00	-0.37	0.00	--------	0	*
5:176449577	652.6	23.9	27.3	30.3	158.22	159.82	999.00	-0.75	0.00	--------	0	*
2:101925362	618.2	15.4	40.1	28.2	158.10	159.70	999.00	-0.75	0.00	--------	0	*
9:136933851	631.7	18.4	34.3	48.0	158.10	159.70	999.00	-0.80	0.00	--------	0	*
2:71503757	634.5	19.9	31.9	21.1	157.75	159.35	999.00	-0.62	0.00	GGCGCGC 630/171	-67.65	-
8:87520978	638.4	20.1	31.8	39.4	157.70	159.30	999.00	-0.71	0.00	--------	0	*
12:7053887	603.6	12.1	49.7	26.5	157.70	159.30	999.00	-0.80	0.06	--------	0	*
6:52929780	556.6	3.7	149.5	10.7	157.67	159.26	999.00	-0.78	0.00	GACGCGC 197/64	-17.41	-
17:58678576	1057.0	164.4	6.4	162.5	157.59	159.19	999.00	-0.56	0.29	--------	0	*
8:95908714	673.7	29.3	23.0	32.9	157.58	159.17	999.00	-0.64	0.00	--------	0	*
1:212208879	583.2	8.5	68.9	14.6	157.54	159.13	999.00	-0.52	0.00	GCGCGCT 445/101	-55.45	+
16:56484866	561.7	4.9	115.6	19.6	157.40	159.00	999.00	-0.80	0.00	GGCGCGC 806/220	-87.57	+
6:30685041	577.1	7.9	73.3	25.1	157.28	158.88	999.00	-0.61	0.00	GGCGCGC 630/171	-67.65	-
2:172864634	615.5	15.6	39.6	24.0	157.24	158.83	999.00	-0.72	0.00	GCGCGCT 445/101	-55.45	-
3:185656034	607.0	13.3	45.7	16.9	157.24	158.83	999.00	-0.62	0.00	--------	0	*
3:14989828	606.8	13.3	45.7	31.9	157.24	158.83	999.00	-0.49	0.00	--------	0	*
20:9049954	619.7	16.3	38.0	40.1	157.12	158.72	999.00	-0.73	0.00	GCGCGCA 394/93	-47.41	+
17:66288480	682.4	32.4	21.0	66.1	156.97	158.57	999.00	-0.47	0.00	--------	0	*
14:91976815	614.8	15.8	38.8	33.7	156.95	158.54	999.00	-0.67	0.00	--------	0	*
1:155621184	601.0	12.8	47.1	25.0	156.83	158.43	999.00	-0.70	0.09	--------	0	*
11:3013727	609.8	14.7	41.6	13.5	156.79	158.38	999.00	-0.76	0.00	GGCGCGC 630/171	-67.65	+
1:21672415	575.0	7.4	77.6	26.8	156.70	158.29	999.00	-0.74	0.00	GCGCGCA 394/93	-47.41	-
17:66016618	613.6	15.5	39.6	43.3	156.66	158.25	999.00	-0.67	0.00	--------	0	*
19:19516192	585.9	9.6	61.0	38.4	156.65	158.25	999.00	-0.80	0.02	GACGCGC 197/64	-17.41	-
20:18039670	585.1	9.8	59.8	39.4	156.65	158.25	999.00	-0.69	0.01	GACGCGC 197/64	-17.41	-
10:70091615	599.1	12.5	47.8	13.1	156.54	158.13	999.00	-0.70	0.00	GCGCGCT 445/101	-55.45	+
2:219433438	589.5	10.8	54.6	26.8	156.39	157.98	999.00	-0.66	0.00	--------	0	*
2:96926290	641.0	22.3	28.7	34.9	155.95	157.54	999.00	-0.76	0.04	--------	0	*
8:63998632	610.6	15.2	40.2	16.6	155.79	157.38	999.00	-0.64	0.00	GGCGCGC 630/171	-67.65	-
1:59250789	602.0	13.6	44.4	47.3	155.78	157.38	999.00	-0.63	0.28	GCGCGCA 394/93	-47.41	+
5:154238019	627.0	19.2	32.7	35.9	155.75	157.34	999.00	-0.61	0.00	GGCGCGC 806/220	-87.57	+
1:181086990	734.0	48.7	15.1	56.1	155.74	157.33	999.00	-0.70	0.10	--------	0	*
5:134094283	632.0	20.4	31.0	25.2	155.70	157.29	999.00	-0.59	0.00	GACGCGC 197/64	-17.41	+
16:29985058	647.5	24.6	26.3	50.8	155.67	157.26	999.00	-0.75	0.00	GGCGCGC 806/220	-87.57	+
11:66445432	644.0	23.9	26.9	32.5	155.66	157.25	999.00	-0.71	0.07	--------	0	*
14:45722546	581.1	10.0	58.3	17.0	155.48	157.07	999.00	-0.64	0.00	--------	0	*
10:33294784	614.0	16.8	36.6	14.2	155.39	156.98	999.00	-0.75	0.00	--------	0	*
8:67687110	595.7	12.6	47.1	16.2	155.38	156.97	999.00	-0.77	0.00	--------	0	*
20:55646650	719.0	44.7	16.1	103.2	155.28	156.87	999.00	-0.70	0.11	--------	0	*
2:9983527	599.8	13.5	44.3	19.0	155.21	156.79	999.00	-0.67	0.00	GCGCGCT 445/101	-55.45	-
2:9615235	604.0	14.4	42.0	25.1	155.06	156.64	999.00	-0.62	0.00	--------	0	*
1:179262796	616.7	17.3	35.7	48.5	155.02	156.60	999.00	-0.77	0.00	GGCGCGC 630/171	-67.65	-
22:36903288	607.4	15.9	38.2	19.5	154.93	156.51	999.00	-0.74	0.00	GCGCGCT 445/101	-55.45	-
10:88470948	607.2	15.6	38.9	19.4	154.93	156.51	999.00	-0.66	0.00	--------	0	*
14:53019356	629.0	20.8	30.3	22.1	154.85	156.43	999.00	-0.69	0.08	--------	0	*
16:29801895	631.8	21.6	29.3	32.5	154.54	156.12	999.00	-0.62	0.00	GCGCGCA 394/93	-47.41	+
3:128598302	601.3	14.1	42.7	49.1	154.48	156.06	999.00	-0.64	0.08	--------	0	*
5:1634177	588.0	12.0	49.1	14.4	154.42	156.00	999.00	-0.74	0.00	GCGCGCA 394/93	-47.41	-
3:148804504	623.0	19.2	32.5	38.2	154.32	155.90	999.00	-0.70	0.18	GGCGCGC 630/171	-67.65	+
3:138153326	609.9	16.1	37.9	33.1	154.24	155.83	999.00	-0.73	0.00	--------	0	*
16:3019155	609.5	16.1	37.9	28.1	154.24	155.83	999.00	-0.69	0.04	GCGCGCT 445/101	-55.45	-
22:19467315	550.5	4.1	132.7	21.9	154.15	155.73	999.00	-0.68	0.00	GCGCTCT 269/60	-33.96	-
5:89770541	566.2	7.2	78.6	14.0	154.05	155.64	999.00	-0.73	0.00	GGCGCGC 806/220	-87.57	+
3:193721106	556.0	5.5	101.7	30.2	153.96	155.54	999.00	-0.61	0.02	GGCGCTC 360/100	-37.20	-
2:28614828	609.0	16.8	36.3	41.5	153.96	155.54	999.00	-0.38	0.65	--------	0	*
2:70315765	599.9	14.3	41.8	26.3	153.90	155.48	999.00	-0.79	0.00	--------	0	*
12:123717838	603.4	15.3	39.5	22.7	153.77	155.35	999.00	-0.71	0.00	--------	0	*
6:43597208	576.0	9.6	60.1	37.4	153.73	155.31	999.00	-0.82	0.15	GGCGCGC 806/220	-87.57	+
3:59035775	554.8	5.7	96.7	15.9	153.67	155.25	999.00	-0.69	0.01	GGCGCTC 360/100	-37.20	-
5:174905507	615.2	18.6	33.1	33.7	153.51	155.09	999.00	-0.66	0.00	GCGCGCT 445/101	-55.45	+
1:61522716	564.2	7.9	71.7	24.0	153.47	155.05	999.00	-0.76	0.07	GCGCGCA 394/93	-47.41	+
4:174256308	574.7	10.0	57.6	7.9	153.44	155.02	999.00	-0.57	0.00	--------	0	*
14:38065565	623.6	20.7	30.2	81.1	153.42	155.00	319.04	-0.77	0.00	--------	0	*
17:57970458	830.6	83.9	9.9	225.8	153.29	154.86	209.27	-0.61	0.18	--------	0	*
11:62414119	619.0	19.2	32.3	32.1	153.17	154.75	999.00	-0.63	0.09	GCGCGCT 445/101	-55.45	+
12:110338308	568.9	8.7	65.4	22.2	153.14	154.72	999.00	-0.67	0.00	--------	0	*
9:103174007	635.0	23.9	26.5	13.4	153.11	154.69	999.00	-0.67	0.03	GCGCGCT 445/101	-55.45	+
3:59035830	552.5	5.1	109.0	15.9	153.08	154.66	999.00	-0.70	0.01	GCGCTCT 269/60	-33.96	+
9:137030126	596.5	14.4	41.3	32.8	153.03	154.61	999.00	-0.70	0.00	--------	0	*
14:75530723	583.0	12.0	48.7	19.9	152.96	154.54	999.00	-0.68	0.05	GGCGCGC 806/220	-87.57	+
9:98793864	614.0	18.4	33.4	24.0	152.94	154.52	999.00	-0.78	0.01	--------	0	*
8:123792554	641.5	25.8	24.8	43.0	152.87	154.45	999.00	-0.50	0.00	GACGCGC 197/64	-17.41	+
14:93478231	572.2	9.4	60.9	66.8	152.85	154.43	316.68	-0.72	0.00	--------	0	*
20:33265097	551.5	6.0	92.6	39.4	152.78	154.36	999.00	-0.73	0.07	--------	0	*
14:105957180	659.3	30.6	21.6	21.3	152.60	154.18	999.00	-0.58	0.00	GCGCGCT 445/101	-55.45	+
12:49246063	561.4	7.6	74.1	25.3	152.59	154.16	999.00	-0.72	0.00	GGCGCTC 360/100	-37.20	-
1:218519235	633.0	23.9	26.4	34.9	152.54	154.12	999.00	-0.76	0.16	GGCGCGC 630/171	-67.65	-
20:25371765	619.7	20.1	30.9	39.4	152.28	153.85	999.00	-0.59	0.00	--------	0	*
3:100120235	643.0	26.3	24.4	29.7	152.06	153.64	999.00	-0.59	0.11	GGCGCTC 360/100	-37.20	+
2:170550863	574.2	10.5	54.6	22.4	152.02	153.59	999.00	-0.80	0.00	--------	0	*
17:62503072	634.9	24.5	26.0	26.0	151.99	153.56	999.00	-0.60	0.00	--------	0	*
12:77459815	564.1	8.2	68.7	17.9	151.97	153.54	999.00	-0.75	0.00	--------	0	*
11:73499130	593.0	14.4	41.3	18.7	151.88	153.45	999.00	-0.66	0.10	GGCGCGC 630/171	-67.65	+
17:78228704	574.0	10.4	55.3	26.8	151.73	153.30	999.00	-0.84	0.02	--------	0	*
12:57623449	626.0	22.3	28.0	32.1	151.68	153.25	999.00	-0.77	0.07	--------	0	*
19:48151562	587.0	13.6	43.3	29.3	151.44	153.01	999.00	-0.68	0.04	--------	0	*
15:51387196	607.9	18.9	32.2	52.0	151.22	152.79	999.00	-0.77	0.00	--------	0	*
10:43892906	534.4	3.5	154.8	24.7	151.14	152.71	999.00	-0.78	0.01	--------	0	*
1:244615511	562.0	8.8	64.0	28.0	151.09	152.66	999.00	-0.85	0.00	--------	0	*
2:223520904	561.1	8.4	66.8	14.3	151.09	152.66	999.00	-0.58	0.00	--------	0	*
3:36985802	589.8	14.6	40.3	19.1	151.01	152.58	999.00	-0.68	0.00	GCGCGCT 445/101	-55.45	+
18:29671791	603.0	17.6	34.3	14.7	151.00	152.57	999.00	-0.79	0.05	--------	0	*
11:64052658	584.6	13.3	43.9	39.8	150.86	152.43	999.00	-0.67	0.00	--------	0	*
3:38495902	571.0	10.4	55.0	30.4	150.85	152.42	999.00	-0.73	0.19	GGCGCGC 630/171	-67.65	+
19:48707459	533.6	3.6	148.1	21.2	150.84	152.41	999.00	-0.77	0.00	GCGCGCT 445/101	-55.45	-
6:31628640	560.1	8.7	64.2	22.7	150.80	152.36	999.00	-0.69	0.04	GGCGCGC 806/220	-87.57	-
16:88521713	588.7	14.5	40.5	56.3	150.72	152.29	999.00	-0.57	0.00	GCGCGCT 445/101	-55.45	-
7:148892746	588.4	14.7	40.1	28.5	150.72	152.29	999.00	-0.77	0.00	--------	0	*
8:126010614	652.1	30.1	21.6	56.7	150.64	152.21	999.00	-0.70	0.00	GGCGCGC 806/220	-87.57	-
14:64972102	625.9	23.4	26.8	22.9	150.56	152.12	999.00	-0.71	0.00	GGCGCGC 883/232	-100.42	+
19:41903283	588.0	14.4	40.8	29.9	150.43	152.00	999.00	-0.69	0.00	GGCGCGC 630/171	-67.65	-
5:66530840	587.7	14.1	41.6	40.5	150.43	152.00	999.00	-0.77	0.00	--------	0	*
17:61851068	651.1	30.7	21.2	47.2	150.37	151.93	999.00	-0.72	0.00	--------	0	*
6:56911310	549.0	6.4	86.0	10.7	150.31	151.87	999.00	-0.74	0.00	--------	0	*
12:46777202	548.2	6.5	84.3	22.5	150.31	151.87	999.00	-0.80	0.00	GGCGCGC 806/220	-87.57	+
2:128568785	596.0	16.8	35.6	27.6	150.22	151.78	999.00	-0.68	0.11	GGCGCGC 630/171	-67.65	-
19:11254031	587.0	14.4	40.9	21.2	150.14	151.71	999.00	-0.80	0.03	--------	0	*
1:24285627	586.7	14.4	40.8	32.6	150.14	151.71	999.00	-0.63	0.00	--------	0	*
9:72375014	586.3	14.4	40.8	12.3	150.14	151.71	999.00	-0.71	0.00	--------	0	*
14:55493974	567.7	10.7	53.0	13.3	149.98	151.54	999.00	-0.77	0.00	--------	0	*
1:65468418	598.0	17.2	34.8	20.1	149.85	151.41	999.00	-0.59	0.00	GGCGCTC 529/141	-57.37	+
12:122124951	546.9	6.1	89.3	28.5	149.72	151.28	999.00	-0.72	0.00	--------	0	*
6:27100711	566.5	10.4	54.6	10.7	149.69	151.25	999.00	-0.46	0.00	--------	0	*
2:172778962	551.9	7.1	77.8	16.7	149.65	151.21	999.00	-0.80	0.00	GCGCGCT 445/101	-55.45	-
4:184826352	551.7	8.0	69.2	11.3	149.65	151.21	999.00	-0.83	0.00	--------	0	*
6:138428770	561.6	9.7	58.2	13.8	149.64	151.20	999.00	-0.73	0.00	GACGCGC 197/64	-17.41	-
7:73668715	556.8	8.7	63.7	24.6	149.63	151.19	999.00	-0.62	0.00	--------	0	*
2:204104137	597.1	17.3	34.6	15.0	149.56	151.12	999.00	-0.76	0.00	--------	0	*
15:65579213	601.3	18.5	32.5	27.0	149.50	151.06	999.00	-0.57	0.00	GGCGCGC 630/171	-67.65	-
1:201476139	570.5	11.4	50.1	54.5	149.47	151.03	999.00	-0.70	0.07	--------	0	*
3:43732264	550.8	7.5	73.7	31.6	149.36	150.92	999.00	-0.64	0.15	--------	0	*
17:57696693	696.8	44.6	15.6	26.0	149.28	150.84	999.00	-0.66	0.00	GCGCTCT 269/60	-33.96	+
1:117602147	569.6	11.1	51.2	28.8	149.18	150.74	999.00	-0.76	0.00	--------	0	*
7:155088936	604.6	19.3	31.3	54.5	149.17	150.73	999.00	-0.64	0.00	GGCGCGC 883/232	-100.42	+
1:207083172	587.4	15.6	37.6	32.2	149.16	150.72	999.00	-0.81	0.00	GGCGCGC 806/220	-87.57	+
1:28845248	587.1	15.8	37.2	36.3	149.16	150.72	999.00	-0.77	0.00	--------	0	*
2:98280869	608.8	20.8	29.3	25.1	149.14	150.70	999.00	-0.62	0.00	GGCGCTC 529/141	-57.37	-
4:88928527	573.6	12.5	45.8	17.3	149.00	150.55	999.00	-0.80	0.01	--------	0	*
5:179285318	573.5	12.9	44.5	30.5	149.00	150.55	999.00	-0.70	0.00	--------	0	*
3:16306689	595.5	17.4	34.2	20.1	148.99	150.55	999.00	-0.77	0.00	--------	0	*
12:56498349	583.0	14.4	40.5	27.3	148.99	150.55	999.00	-0.74	0.01	GCGCGCT 445/101	-55.45	+
15:51200509	607.3	20.8	29.2	60.8	148.86	150.42	999.00	-0.58	0.03	GGCGCGC 630/171	-67.65	+
19:50887566	577.9	13.3	43.4	25.5	148.84	150.39	999.00	-0.75	0.03	GGCGCTC 360/100	-37.20	-
2:8818339	558.8	9.6	58.2	47.0	148.77	150.32	999.00	-0.72	0.00	GCGCGCA 394/93	-47.41	-
1:117209519	626.3	25.5	24.6	76.6	148.64	150.19	999.00	-0.66	0.17	--------	0	*
11:14542167	586.0	15.2	38.6	11.7	148.59	150.14	999.00	-0.76	0.02	--------	0	*
10:1095038	606.9	20.1	30.2	67.3	148.58	150.13	999.00	-0.60	0.14	GACGCGC 197/64	-17.41	+
19:4909313	531.3	4.9	107.4	21.2	148.53	150.09	999.00	-0.69	0.00	GGCGCGC 630/171	-67.65	+
8:103819504	589.5	17.0	34.7	121.5	148.49	150.05	203.25	-0.60	0.20	--------	0	*
5:111093666	547.4	7.5	72.5	20.6	148.48	150.03	999.00	-0.71	0.00	--------	0	*
3:186501188	557.3	9.6	57.9	15.9	148.48	150.03	999.00	-0.62	0.00	--------	0	*
15:48623334	552.9	8.3	66.6	15.1	148.46	150.01	999.00	-0.73	0.00	--------	0	*
7:107384071	601.3	19.3	31.2	14.1	148.32	149.87	999.00	-0.66	0.00	GCGCGCT 445/101	-55.45	-
12:64237724	685.1	42.5	16.1	28.0	148.10	149.66	999.00	-0.54	0.00	--------	0	*
7:100472680	574.5	13.3	43.0	27.3	147.97	149.52	999.00	-0.60	0.00	--------	0	*
2:102313854	588.0	16.8	35.1	24.0	147.92	149.47	999.00	-0.77	0.03	--------	0	*
2:65657988	569.8	12.0	47.3	30.1	147.84	149.39	999.00	-0.69	0.13	GACGCGC 197/64	-17.41	-
17:27046776	534.3	5.6	95.1	26.0	147.77	149.32	999.00	-0.65	0.00	GCGCTCT 269/60	-33.96	-
5:107008168	539.1	6.9	78.5	15.4	147.66	149.21	999.00	-0.74	0.00	--------	0	*
14:78083397	559.6	10.3	54.4	17.3	147.65	149.20	999.00	-0.83	0.01	--------	0	*
2:18060549	544.6	8.0	68.3	37.8	147.60	149.15	999.00	-0.64	0.15	--------	0	*
5:43397017	522.5	3.3	158.1	14.1	147.59	149.14	999.00	-0.74	0.00	GCGCTCT 269/60	-33.96	-
20:10654999	568.3	12.6	45.2	93.4	147.55	149.10	241.68	-0.80	0.06	GACGCGC 197/64	-17.41	-
1:151881912	622.2	25.2	24.7	47.3	147.51	149.06	999.00	-0.58	0.00	GGCGCGC 630/171	-67.65	+
15:85259681	573.0	13.4	42.7	22.4	147.39	148.94	999.00	-0.78	0.00	--------	0	*
4:122617539	544.0	8.0	68.2	14.4	147.31	148.85	999.00	-0.54	0.05	GGCGCTC 360/100	-37.20	+
7:72936616	576.3	14.5	39.6	49.8	147.26	148.81	999.00	-0.65	0.00	--------	0	*
8:63951131	576.3	14.9	38.7	14.9	147.26	148.81	999.00	-0.67	0.00	GACGCGC 197/64	-17.41	+
7:43769115	572.0	13.2	43.4	14.1	147.10	148.65	999.00	-0.76	0.00	GGCGCGC 806/220	-87.57	-
5:148737580	557.2	10.9	51.1	35.4	147.07	148.61	999.00	-0.63	0.04	GGCGCTC 360/100	-37.20	-
10:43134123	514.5	2.9	180.3	13.1	147.02	148.57	999.00	-0.85	0.00	--------	0	*
10:6130983	588.9	17.9	32.9	32.6	146.99	148.53	999.00	-0.74	0.00	GGCGCGC 883/232	-100.42	+
19:48246921	616.7	24.3	25.4	21.2	146.91	148.45	999.00	-0.74	0.00	GGCGCGC 806/220	-87.57	-
9:131085472	596.8	19.4	30.7	33.6	146.89	148.44	999.00	-0.56	0.00	--------	0	*
16:3333305	596.3	19.6	30.5	28.8	146.89	148.44	999.00	-0.70	0.00	GGCGCGC 630/171	-67.65	+
17:49199304	608.3	22.8	26.7	29.0	146.86	148.41	999.00	-0.79	0.00	--------	0	*
8:61590934	561.1	11.4	49.3	14.9	146.86	148.41	999.00	-0.81	0.00	--------	0	*
10:8091509	574.2	14.1	40.7	29.4	146.68	148.23	999.00	-0.68	0.00	--------	0	*
14:90421210	596.0	19.2	31.1	18.2	146.61	148.15	999.00	-0.77	0.02	--------	0	*
1:205719526	595.3	19.0	31.3	16.9	146.61	148.15	999.00	-0.74	0.00	GCGCTCT 269/60	-33.96	-
7:117824212	578.8	15.8	36.6	15.7	146.57	148.12	999.00	-0.72	0.00	GGCGCGC 630/171	-67.65	+
3:17784063	535.2	6.8	78.3	27.3	146.49	148.03	999.00	-0.62	0.00	GGCGCTC 360/100	-37.20	+
5:177632464	583.0	16.8	34.8	38.8	146.48	148.03	999.00	-0.65	0.00	--------	0	*
14:39644255	582.8	16.5	35.4	23.9	146.48	148.03	999.00	-0.56	0.00	--------	0	*
7:73153586	540.7	8.0	67.9	32.0	146.43	147.97	999.00	-0.80	0.00	--------	0	*
3:52719447	518.3	3.7	140.0	15.9	146.40	147.95	999.00	-0.83	0.00	--------	0	*
2:100106865	568.4	13.9	41.0	19.3	146.24	147.78	999.00	-0.72	0.00	GGCGCGC 883/232	-100.42	-
8:67687714	568.3	13.7	41.5	16.6	146.24	147.78	999.00	-0.69	0.00	GGCGCGC 630/171	-67.65	+
19:17416534	528.0	5.1	103.1	21.2	146.00	147.55	999.00	-0.70	0.00	GGCGCGC 630/171	-67.65	+
12:122236245	559.0	12.0	46.7	99.4	145.99	147.53	221.35	-0.75	0.14	GGCGCTC 360/100	-37.20	-
19:50143740	533.1	6.2	85.3	26.5	145.90	147.44	999.00	-0.76	0.01	--------	0	*
17:57932762	937.0	130.9	7.2	350.4	145.85	150.23	147.39	-0.61	0.25	--------	0	*
6:26033653	558.0	12.0	46.6	10.7	145.70	147.24	999.00	-0.67	0.08	GGCGCGC 630/171	-67.65	+
11:4116051	496.3	0.7	688.2	14.1	145.68	147.21	999.00	-0.79	0.13	--------	0	*
3:15643528	566.9	13.1	43.2	32.5	145.66	147.20	999.00	-0.77	0.03	GGCGCGC 630/171	-67.65	+
22:36925532	509.5	2.6	197.9	14.4	145.54	147.08	999.00	-0.72	0.00	GGCGCGC 630/171	-67.65	+
4:121844174	556.3	11.6	48.1	8.5	145.41	146.95	999.00	-0.62	0.00	--------	0	*
5:66531754	578.3	17.0	34.0	31.2	145.33	146.87	999.00	-0.78	0.00	--------	0	*
19:5720467	582.1	17.6	33.1	21.2	145.27	146.80	999.00	-0.66	0.00	GGCGCGC 630/171	-67.65	+
6:24667170	546.6	9.3	58.8	11.8	145.26	146.80	999.00	-0.74	0.00	GGCGCTC 360/100	-37.20	+
19:16222271	560.9	12.2	45.9	22.0	145.23	146.77	999.00	-0.69	0.00	GGCGCGC 630/171	-67.65	+
9:98079863	555.2	11.3	49.3	18.7	145.12	146.65	999.00	-0.74	0.00	--------	0	*
2:61293430	559.8	12.4	45.0	14.1	144.94	146.48	999.00	-0.61	0.00	GGCGCGC 806/220	-87.57	-
1:181074318	605.4	23.6	25.6	63.0	144.90	146.43	999.00	-0.76	0.00	GGCGCGC 883/232	-100.42	+
21:32931870	572.1	15.2	37.7	22.8	144.85	146.38	999.00	-0.74	0.00	GGCGCGC 630/171	-67.65	+
20:57618147	728.0	59.9	12.2	80.5	144.77	146.30	999.00	-0.72	0.12	GGCGCGC 806/220	-87.57	-
1:85930991	576.6	16.0	35.9	20.1	144.76	146.30	999.00	-0.72	0.00	GGCGCTC 360/100	-37.20	+
9:33290468	549.7	10.3	53.2	13.7	144.74	146.27	999.00	-0.77	0.00	GGCGCGC 806/220	-87.57	+
17:45726661	549.6	10.7	51.3	26.0	144.74	146.27	999.00	-0.67	0.00	--------	0	*
X:153602759	513.0	4.0	128.5	24.2	144.63	146.16	999.00	-0.85	0.07	--------	0	*
16:8962178	588.3	19.5	30.2	26.7	144.61	146.14	999.00	-0.74	0.00	--------	0	*
7:80548318	523.6	5.2	99.9	14.1	144.53	146.06	999.00	-0.84	0.00	--------	0	*
7:148958968	562.7	13.4	42.0	26.3	144.50	146.04	999.00	-0.75	0.04	--------	0	*
20:5107169	528.8	6.5	81.9	39.4	144.43	145.96	999.00	-0.68	0.00	--------	0	*
12:107487712	603.4	23.8	25.4	16.6	144.33	145.86	999.00	-0.64	0.00	GGCGCGC 630/171	-67.65	+
19:46234375	571.0	15.2	37.7	34.0	144.27	145.80	999.00	-0.72	0.10	GGCGCGC 883/232	-100.42	+
2:190649183	561.8	13.7	41.0	23.8	144.21	145.75	999.00	-0.61	0.00	GCGCTCT 269/60	-33.96	+
9:37485913	561.5	13.0	43.1	24.8	144.21	145.75	999.00	-0.72	0.00	GCGCGCT 445/101	-55.45	+
2:86422829	574.9	16.4	35.0	30.8	144.19	145.72	999.00	-0.61	0.00	GCGCTCT 269/60	-33.96	+
15:65822858	547.9	10.6	51.6	16.4	144.16	145.69	999.00	-0.79	0.00	GGCGCTC 360/100	-37.20	+
6:142468190	547.2	10.8	50.5	10.7	144.16	145.69	999.00	-0.83	0.00	GCGCTCT 269/60	-33.96	-
1:84465189	547.1	10.5	52.3	15.3	144.16	145.69	999.00	-0.74	0.02	GGCGCTC 360/100	-37.20	-
20:52790904	1008.3	168.1	6.0	246.9	144.11	145.64	287.75	-0.60	0.17	--------	0	*
12:104682619	552.0	12.0	46.1	19.6	143.96	145.49	999.00	-0.77	0.03	--------	0	*
12:118500266	552.0	11.2	49.4	26.4	143.96	145.49	999.00	-0.75	0.01	--------	0	*
10:43903344	577.5	17.7	32.6	38.8	143.84	145.36	999.00	-0.61	0.00	GCGCGCT 445/101	-55.45	-
1:109102486	594.0	21.6	27.6	22.8	143.73	145.26	999.00	-0.77	0.00	--------	0	*
11:71163773	569.0	15.2	37.5	30.8	143.70	145.23	999.00	-0.84	0.07	--------	0	*
7:12726535	550.5	11.3	48.6	14.1	143.67	145.20	999.00	-0.73	0.00	GGCGCGC 630/171	-67.65	+
10:81741571	559.4	13.8	40.5	30.1	143.64	145.17	999.00	-0.52	0.00	GGCGCGC 883/232	-100.42	-
1:176176492	559.1	13.4	41.7	21.8	143.64	145.17	999.00	-0.68	0.05	GGCGCGC 630/171	-67.65	+
1:117113063	655.6	38.1	17.2	68.3	143.61	145.13	999.00	-0.68	0.00	--------	0	*
2:236352996	546.0	10.4	52.6	17.2	143.58	145.10	999.00	-0.77	0.02	--------	0	*
12:57482398	576.8	18.0	32.0	33.8	143.55	145.08	999.00	-0.82	0.00	--------	0	*
1:179051110	535.5	9.0	59.6	37.7	143.49	145.02	999.00	-0.76	0.00	--------	0	*
12:29534119	559.0	13.6	41.2	15.5	143.35	144.87	999.00	-0.75	0.00	--------	0	*
1:46016432	562.2	15.0	37.5	18.9	143.23	144.75	999.00	-0.71	0.00	GGCGCGC 630/171	-67.65	+
14:66974692	583.9	19.7	29.6	34.3	143.19	144.71	999.00	-0.75	0.00	GGCGCGC 630/171	-67.65	-
17:54912388	587.5	20.9	28.1	26.0	143.17	144.69	999.00	-0.66	0.00	GCGCGCA 394/93	-47.41	+
X:153607307	566.5	15.4	36.7	20.8	143.12	144.65	999.00	-0.66	0.16	--------	0	*
20:30192113	570.8	16.3	35.0	39.6	143.04	144.57	999.00	-0.71	0.00	--------	0	*
4:26859385	528.3	7.8	68.0	14.8	142.91	144.43	999.00	-0.71	0.00	GGCGCGC 883/232	-100.42	+
13:34392266	565.8	15.6	36.4	13.4	142.84	144.36	999.00	-0.66	0.00	GCGCGCT 445/101	-55.45	+
7:139025224	605.7	25.2	24.1	31.0	142.72	144.25	999.00	-0.63	0.00	GGCGCGC 630/171	-67.65	-
11:75525913	542.8	10.3	52.5	36.5	142.70	144.23	999.00	-0.70	0.00	GCGCGCT 445/101	-55.45	+
9:6681659	523.0	6.5	80.0	15.2	142.67	144.19	999.00	-0.71	0.00	GGCGCGC 630/171	-67.65	+
20:62496480	634.8	33.5	19.0	42.2	142.62	144.14	999.00	-0.48	0.00	--------	0	*
20:47895080	586.0	20.5	28.6	39.5	142.60	144.12	999.00	-0.73	0.01	GACGCGC 197/64	-17.41	+
1:109656475	624.0	30.3	20.6	41.6	142.56	144.08	999.00	-0.65	0.05	GGCGCGC 630/171	-67.65	+
19:13273910	564.7	15.3	37.0	34.9	142.55	144.07	999.00	-0.70	0.05	GCGCGCT 445/101	-55.45	+
13:25592252	541.7	10.2	53.3	19.2	142.41	143.94	999.00	-0.66	0.00	--------	0	*
7:151217361	541.5	10.6	51.0	28.9	142.41	143.94	999.00	-0.68	0.01	--------	0	*
6:31707608	522.0	6.3	82.5	37.5	142.37	143.89	999.00	-0.67	0.00	--------	0	*
16:4303775	559.2	14.4	38.8	24.3	142.36	143.88	999.00	-0.72	0.00	GCGCGCT 445/101	-55.45	+
1:234860104	550.6	12.8	42.9	31.8	142.34	143.86	999.00	-0.78	0.07	--------	0	*
22:23864071	550.2	12.5	44.0	16.4	142.34	143.86	999.00	-0.80	0.00	--------	0	*
14:96857992	581.0	19.2	30.3	39.4	142.33	143.85	999.00	-0.72	0.15	--------	0	*
7:91764108	531.6	8.4	63.3	22.3	142.32	143.84	999.00	-0.70	0.00	GGCGCGC 883/232	-100.42	+
8:104033272	668.0	43.9	15.2	35.4	142.29	143.81	999.00	-0.63	0.00	GGCGCGC 630/171	-67.65	-
17:61904805	622.4	30.9	20.1	84.2	142.28	143.80	309.42	-0.50	0.26	GGCGCGC 806/220	-87.57	-
20:29611530	670.8	44.1	15.2	39.4	142.21	143.73	999.00	-0.55	0.00	--------	0	*
14:23426407	558.6	14.4	38.7	18.7	142.07	143.59	999.00	-0.71	0.00	GCGCGCT 445/101	-55.45	+
2:177502991	558.6	14.1	39.7	14.1	142.07	143.59	999.00	-0.65	0.00	GCGCGCA 394/93	-47.41	-
19:14530343	535.6	9.8	54.8	21.2	142.06	143.58	999.00	-0.69	0.00	GGCGCGC 630/171	-67.65	+
1:47779768	509.2	4.9	103.0	19.3	142.04	143.55	999.00	-0.63	0.05	GGCGCTC 360/100	-37.20	-
3:40351190	558.0	14.4	38.8	15.9	141.79	143.30	999.00	-0.69	0.05	--------	0	*
3:133172046	535.0	9.6	55.9	32.5	141.77	143.29	999.00	-0.79	0.02	--------	0	*
3:57678799	548.2	12.3	44.6	17.1	141.76	143.28	999.00	-0.79	0.00	GCGCGCT 445/101	-55.45	+
21:37507983	543.6	11.5	47.4	21.6	141.64	143.15	999.00	-0.61	0.00	GGCGCGC 883/232	-100.42	-
21:46237501	569.9	17.3	33.0	38.4	141.55	143.06	999.00	-0.80	0.00	--------	0	*
5:179105667	630.6	33.8	18.6	32.7	141.51	143.03	999.00	-0.74	0.00	GGCGCGC 630/171	-67.65	+
19:44289589	574.0	18.4	31.3	36.7	141.50	143.02	999.00	-0.87	0.00	--------	0	*
2:70520723	518.6	6.3	82.3	17.4	141.49	143.01	999.00	-0.68	0.00	--------	0	*
19:39926728	586.0	21.6	27.2	30.1	141.47	142.98	999.00	-0.76	0.02	GGCGCTC 360/100	-37.20	+
3:128216532	586.0	21.6	27.2	30.9	141.47	142.98	999.00	-0.79	0.05	--------	0	*
1:154909058	528.7	8.7	60.7	35.2	141.44	142.96	999.00	-0.78	0.00	--------	0	*
20:35724389	512.4	5.4	95.4	39.4	141.29	142.81	999.00	-0.68	0.00	GGCGCGC 883/232	-100.42	+
19:58428093	488.5	1.5	320.6	21.2	141.21	142.72	999.00	-0.71	0.00	--------	0	*
9:14322889	517.0	6.7	77.7	12.3	141.20	142.71	999.00	-0.64	0.00	GGCGCGC 630/171	-67.65	+
10:99894458	546.1	12.5	43.7	13.1	141.18	142.70	999.00	-0.59	0.00	GGCGCGC 883/232	-100.42	-
9:132251113	559.0	16.0	35.0	67.2	141.11	142.63	303.49	-0.74	0.00	--------	0	*
3:190231602	541.7	11.8	46.0	15.9	141.06	142.57	999.00	-0.79	0.00	GCGCGCT 445/101	-55.45	+
16:87351194	554.3	14.0	39.6	46.8	140.92	142.43	999.00	-0.61	0.00	--------	0	*
14:70234577	531.5	9.9	53.5	21.5	140.89	142.41	999.00	-0.58	0.00	--------	0	*
1:45987761	559.0	15.2	36.9	27.2	140.83	142.34	999.00	-0.71	0.08	--------	0	*
1:220960315	540.2	11.7	46.1	23.8	140.77	142.28	999.00	-0.64	0.00	GGCGCGC 883/232	-100.42	+
17:63167235	649.0	39.1	16.6	70.7	140.76	142.27	999.00	-0.72	0.12	--------	0	*
4:185654620	510.5	5.6	90.9	9.2	140.71	142.22	999.00	-0.75	0.00	GCGCTCT 269/60	-33.96	-
6:38670962	571.0	18.4	31.1	16.3	140.65	142.16	999.00	-0.78	0.04	--------	0	*
3:151986361	553.8	14.4	38.5	34.4	140.63	142.14	999.00	-0.60	0.00	--------	0	*
12:118541852	515.7	6.6	77.7	17.3	140.61	142.12	999.00	-0.78	0.00	GGCGCGC 630/171	-67.65	+
3:48723354	539.1	11.2	47.9	38.7	140.48	141.99	999.00	-0.78	0.00	GGCGCGC 630/171	-67.65	+
9:134001173	561.4	17.0	33.1	17.8	140.46	141.97	999.00	-0.64	0.00	--------	0	*
22:29320002	574.0	19.2	30.0	27.2	140.34	141.85	999.00	-0.75	0.10	--------	0	*
19:11546182	524.5	8.5	61.4	21.2	140.28	141.78	999.00	-0.72	0.00	--------	0	*
17:7465069	539.0	12.0	45.0	32.1	140.19	141.70	999.00	-0.70	0.15	GCGCTCT 269/60	-33.96	-
8:66546435	538.9	11.5	46.9	17.8	140.19	141.70	999.00	-0.76	0.00	--------	0	*
19:15334254	548.0	13.6	40.4	21.2	140.18	141.68	999.00	-0.72	0.02	--------	0	*
8:80680870	565.0	17.6	32.2	41.4	140.12	141.63	999.00	-0.79	0.01	GACGCGC 197/64	-17.41	-
9:1050286	564.4	17.1	33.1	34.2	140.12	141.63	999.00	-0.70	0.01	--------	0	*
5:180611262	533.0	10.2	52.2	31.1	140.09	141.60	999.00	-0.72	0.00	GGCGCTC 360/100	-37.20	-
9:90691372	528.2	9.5	55.8	34.4	140.02	141.53	999.00	-0.72	0.00	--------	0	*
3:64142990	816.7	97.3	8.4	231.6	139.98	141.48	194.92	-0.66	0.13	--------	0	*
17:38473171	496.3	3.2	156.1	38.2	139.89	141.40	999.00	-0.89	0.00	--------	0	*
15:44119267	512.7	6.5	78.7	15.1	139.73	141.24	999.00	-0.79	0.00	--------	0	*
19:571253	501.5	4.8	104.7	21.2	139.68	141.18	999.00	-0.68	0.00	--------	0	*
1:114302062	644.4	39.4	16.4	29.5	139.66	141.17	999.00	-0.59	0.25	GGCGCTC 360/100	-37.20	+
12:124594484	537.0	12.0	44.9	20.4	139.61	141.11	999.00	-0.82	0.00	--------	0	*
3:5020312	558.8	16.0	34.9	70.5	139.60	141.11	292.40	-0.62	0.00	GCGCGCA 394/93	-47.41	-
1:109940764	557.7	16.6	33.6	39.4	139.32	140.82	999.00	-0.71	0.20	--------	0	*
3:53880376	557.1	16.6	33.5	31.8	139.32	140.82	999.00	-0.69	0.04	GGCGCGC 630/171	-67.65	+
1:155164702	544.4	13.2	41.3	63.9	139.31	140.81	300.18	-0.80	0.00	--------	0	*
1:109969140	577.6	21.7	26.6	18.6	139.20	140.70	999.00	-0.62	0.00	--------	0	*
8:54935078	540.0	12.8	42.3	25.6	139.16	140.66	999.00	-0.74	0.14	--------	0	*
6:10747875	525.6	9.1	57.5	18.3	139.15	140.65	999.00	-0.73	0.00	--------	0	*
4:57302638	510.7	6.3	81.3	8.3	139.14	140.65	999.00	-0.78	0.00	GGCGCTC 360/100	-37.20	+
1:36235551	520.2	8.1	64.0	17.6	139.11	140.61	999.00	-0.65	0.00	--------	0	*
14:75229996	556.7	16.1	34.6	13.3	139.03	140.53	999.00	-0.76	0.03	--------	0	*
9:66520564	488.0	2.4	203.8	14.0	139.01	140.51	999.00	-0.76	0.02	--------	0	*
2:153575423	547.6	14.4	38.1	42.9	138.91	140.41	999.00	-0.65	0.00	--------	0	*
5:76326174	556.0	16.8	33.2	25.6	138.74	140.24	999.00	-0.75	0.10	--------	0	*
19:13056596	533.2	11.4	46.8	21.2	138.74	140.24	999.00	-0.83	0.00	--------	0	*
17:8079710	533.2	11.3	47.3	26.0	138.74	140.24	999.00	-0.81	0.00	--------	0	*
14:105219015	559.7	17.5	32.0	39.4	138.69	140.19	999.00	-0.74	0.00	--------	0	*
1:26799676	568.0	20.0	28.5	17.8	138.63	140.13	999.00	-0.70	0.05	--------	0	*
6:137113776	524.0	9.0	58.0	15.6	138.56	140.06	999.00	-0.77	0.04	GGCGCGC 806/220	-87.57	+
12:56618064	606.0	29.5	20.5	52.4	138.56	140.05	999.00	-0.71	0.03	GGCGCGC 630/171	-67.65	+
14:67826785	545.4	14.8	36.8	31.9	138.33	139.83	999.00	-0.61	0.00	--------	0	*
3:150802988	573.9	21.9	26.2	24.4	138.06	139.56	999.00	-0.74	0.00	--------	0	*
5:150080639	566.0	19.2	29.5	18.2	138.06	139.56	999.00	-0.74	0.04	--------	0	*
1:151170881	565.4	20.0	28.3	49.7	138.06	139.56	999.00	-0.72	0.21	GCGCGCA 394/93	-47.41	+
11:60681618	604.0	29.5	20.5	31.9	138.00	139.49	999.00	-0.68	0.08	--------	0	*
5:14664668	572.5	21.1	27.1	31.6	137.78	139.28	999.00	-0.74	0.20	GCGCGCT 445/101	-55.45	-
20:33298085	505.9	6.6	76.3	39.4	137.67	139.17	999.00	-0.81	0.02	--------	0	*
20:57226053	692.0	56.7	12.2	51.0	137.65	139.15	999.00	-0.63	0.06	--------	0	*
4:108745936	551.4	16.4	33.6	10.0	137.59	139.09	999.00	-0.70	0.00	--------	0	*
14:21777119	560.0	18.4	30.5	16.4	137.51	139.01	999.00	-0.77	0.00	--------	0	*
X:40943865	564.0	20.0	28.3	8.9	137.49	138.99	999.00	-0.63	0.14	--------	0	*
16:29816628	524.5	10.3	51.0	93.2	137.47	138.97	208.32	-0.61	0.00	--------	0	*
19:50321517	543.0	14.4	37.8	36.6	137.47	138.96	999.00	-0.67	0.13	GCGCGCT 445/101	-55.45	-
7:128002051	547.0	15.2	36.1	30.6	137.38	138.87	999.00	-0.70	0.08	GGCGCGC 630/171	-67.65	+
12:69979130	514.0	8.4	60.8	23.0	137.35	138.85	999.00	-0.74	0.00	--------	0	*
16:67597778	528.7	11.8	44.8	25.2	137.29	138.78	999.00	-0.75	0.00	GGCGCTC 529/141	-57.37	-
3:4345244	554.9	17.3	32.1	15.9	137.26	138.75	999.00	-0.71	0.00	GGCGCGC 630/171	-67.65	+
16:88995067	554.4	17.9	31.0	40.3	137.26	138.75	999.00	-0.67	0.00	GGCGCTC 360/100	-37.20	-
7:154861933	601.0	29.5	20.4	25.3	137.16	138.65	999.00	-0.74	0.01	GCGCGCT 445/101	-55.45	+
19:11308765	492.9	4.8	102.9	27.9	137.02	138.51	999.00	-0.82	0.00	--------	0	*
6:33679494	527.9	11.3	46.8	26.7	137.00	138.49	999.00	-0.80	0.00	--------	0	*
15:75248970	578.0	23.7	24.3	31.1	136.99	138.49	999.00	-0.67	0.00	--------	0	*
14:81687622	540.8	14.1	38.4	68.4	136.89	138.38	282.44	-0.72	0.00	--------	0	*
17:35306061	545.0	15.2	35.9	26.0	136.80	138.30	999.00	-0.64	0.10	GCGCGCA 394/93	-47.41	+
17:57199607	733.0	71.8	10.2	83.7	136.78	138.28	999.00	-0.71	0.12	--------	0	*
6:52226763	526.9	11.9	44.1	22.1	136.71	138.20	999.00	-0.77	0.00	--------	0	*
15:90645668	556.1	18.1	30.7	81.1	136.65	138.15	261.16	-0.65	0.00	GGCGCGC 630/171	-67.65	-
17:79849622	522.0	10.4	50.3	27.2	136.60	138.09	999.00	-0.65	0.05	--------	0	*
13:50698150	521.9	10.4	50.1	21.1	136.60	138.09	999.00	-0.62	0.00	--------	0	*
11:16760015	511.5	8.4	60.8	11.7	136.48	137.97	999.00	-0.75	0.00	--------	0	*
16:30366716	576.0	23.9	24.1	37.8	136.43	137.92	999.00	-0.66	0.18	--------	0	*
10:91405296	490.7	4.2	117.0	17.0	136.43	137.92	999.00	-0.79	0.02	--------	0	*
11:95523098	484.2	3.1	154.1	11.7	136.34	137.83	999.00	-0.76	0.03	GCGCGCT 445/101	-55.45	-
9:79073924	520.3	10.9	47.5	24.5	136.31	137.80	999.00	-0.77	0.00	--------	0	*
6:139350021	537.9	14.5	37.0	18.9	136.03	137.52	999.00	-0.53	0.00	GGCGCTC 360/100	-37.20	-
19:58874232	528.8	12.4	42.7	25.7	135.97	137.46	999.00	-0.76	0.00	GGCGCGC 630/171	-67.65	+
5:86708742	541.9	15.3	35.4	14.0	135.94	137.43	999.00	-0.69	0.00	GGCGCGC 883/232	-100.42	+
2:118944115	499.5	6.6	75.3	45.0	135.91	137.40	999.00	-0.70	0.04	--------	0	*
1:224518120	505.0	8.0	63.3	17.1	135.88	137.37	999.00	-0.72	0.05	--------	0	*
9:96902348	524.0	12.0	43.8	26.7	135.84	137.33	999.00	-0.84	0.00	GGCGCTC 360/100	-37.20	+
X:47004609	476.5	2.9	165.6	28.8	135.74	137.23	999.00	-0.79	0.00	GCGCGCT 445/101	-55.45	+
10:127313501	523.0	12.0	43.7	26.4	135.55	137.04	999.00	-0.83	0.00	--------	0	*
14:45722317	522.9	11.6	45.1	17.5	135.55	137.04	999.00	-0.79	0.00	--------	0	*
8:141468393	560.1	20.6	27.2	49.7	135.50	136.99	999.00	-0.77	0.00	GGCGCGC 806/220	-87.57	+
8:73920976	513.0	9.6	53.6	22.8	135.36	136.84	999.00	-0.75	0.10	--------	0	*
22:38003333	503.0	7.2	70.0	12.8	135.30	136.78	999.00	-0.74	0.00	--------	0	*
14:39902054	522.0	11.1	46.9	13.2	135.26	136.74	999.00	-0.72	0.00	--------	0	*
9:34329034	521.5	11.2	46.7	15.3	135.26	136.74	999.00	-0.73	0.00	--------	0	*
7:65579848	556.0	19.2	29.0	25.2	135.21	136.70	999.00	-0.74	0.06	GGCGCGC 630/171	-67.65	+
5:174178544	534.4	14.6	36.6	31.4	135.16	136.65	999.00	-0.77	0.00	--------	0	*
7:7680512	538.6	15.9	34.0	22.7	135.08	136.57	999.00	-0.64	0.00	--------	0	*
3:32726645	542.5	16.0	33.9	16.1	135.02	136.50	999.00	-0.80	0.00	GGCGCTC 360/100	-37.20	+
6:96025654	501.2	7.3	69.0	10.7	135.00	136.49	999.00	-0.69	0.00	--------	0	*
16:30441499	566.5	22.2	25.5	33.2	134.98	136.46	999.00	-0.70	0.00	GCGCGCT 445/101	-55.45	-
7:155089572	566.4	22.2	25.5	54.0	134.98	136.46	999.00	-0.61	0.00	GGCGCGC 630/171	-67.65	-
22:43485139	521.0	11.2	46.6	16.7	134.97	136.45	999.00	-0.72	0.00	--------	0	*
1:165567527	506.0	8.8	57.6	14.6	134.72	136.21	999.00	-0.78	0.02	GCGCGCT 445/101	-55.45	+
9:131710124	565.3	22.4	25.2	29.8	134.69	136.18	999.00	-0.60	0.00	--------	0	*
1:59369683	528.5	13.6	38.9	19.3	134.69	136.17	999.00	-0.76	0.00	GGCGCGC 883/232	-100.42	-
17:5389955	519.7	11.6	44.7	26.0	134.68	136.16	999.00	-0.78	0.00	--------	0	*
7:44835787	553.5	19.2	28.8	34.2	134.65	136.13	999.00	-0.57	0.00	GACGCGC 197/64	-17.41	+
14:51706827	532.1	14.1	37.7	15.1	134.59	136.07	999.00	-0.83	0.00	--------	0	*
2:145090331	537.0	15.2	35.4	14.1	134.51	135.99	999.00	-0.79	0.00	--------	0	*
6:135502027	509.4	9.4	54.3	12.6	134.48	135.96	999.00	-0.84	0.00	--------	0	*
12:90103178	518.8	11.3	45.7	38.5	134.39	135.87	999.00	-0.67	0.19	GCGCGCA 394/93	-47.41	-
12:56360566	549.0	18.4	29.9	33.7	134.37	135.85	999.00	-0.59	0.18	--------	0	*
6:155635858	493.2	6.7	73.8	10.7	134.15	135.63	999.00	-0.70	0.03	GGCGCTC 529/141	-57.37	-
9:33290898	503.3	8.8	57.0	13.2	134.14	135.62	999.00	-0.67	0.00	--------	0	*
7:100026455	517.4	11.9	43.6	20.9	134.10	135.58	999.00	-0.66	0.31	--------	0	*
19:42772369	560.0	21.6	26.0	21.2	134.10	135.58	999.00	-0.68	0.10	GCGCGCT 445/101	-55.45	-
3:177078345	482.1	4.0	119.4	26.9	134.06	135.54	999.00	-0.78	0.00	GCGCGCA 394/93	-47.41	-
10:81107209	522.0	12.8	40.9	28.4	133.95	135.43	999.00	-0.65	0.10	GGCGCGC 630/171	-67.65	+
17:64948414	624.0	39.1	16.0	88.6	133.92	135.40	298.31	-0.65	0.16	--------	0	*
10:75936362	507.6	9.4	53.8	15.7	133.90	135.38	999.00	-0.65	0.00	GGCGCGC 630/171	-67.65	-
2:232573078	525.5	13.5	38.8	25.9	133.83	135.31	999.00	-0.74	0.00	GACGCGC 197/64	-17.41	+
14:31677218	525.3	13.1	40.0	14.5	133.83	135.31	999.00	-0.80	0.00	GCGCGCT 445/101	-55.45	+
17:61513013	546.9	18.8	29.2	58.1	133.80	135.28	322.05	-0.84	0.00	--------	0	*
7:105753141	511.4	10.3	49.6	28.1	133.70	135.17	999.00	-0.81	0.00	--------	0	*
1:154934209	520.3	12.2	42.6	27.3	133.66	135.14	999.00	-0.60	0.16	GCGCGCT 445/101	-55.45	+
2:175870319	520.1	12.3	42.2	20.6	133.66	135.14	999.00	-0.77	0.01	--------	0	*
3:161089319	534.0	16.0	33.5	15.9	133.65	135.12	999.00	-0.83	0.00	--------	0	*
11:72525525	529.0	14.4	36.8	42.7	133.44	134.91	999.00	-0.62	0.19	GCGCGCT 445/101	-55.45	+
19:42901102	537.0	16.4	32.8	27.0	133.30	134.78	999.00	-0.60	0.00	--------	0	*
1:153918479	544.5	18.4	29.6	34.4	133.23	134.71	999.00	-0.56	0.00	GGCGCGC 630/171	-67.65	+
15:75743070	528.0	14.4	36.8	30.4	133.15	134.63	999.00	-0.76	0.00	--------	0	*
17:4613828	509.3	10.3	49.2	29.0	133.11	134.59	999.00	-0.70	0.00	GGCGCGC 630/171	-67.65	+
14:50359809	518.2	12.3	42.1	35.3	133.08	134.56	999.00	-0.50	0.09	--------	0	*
21:38630693	532.0	15.2	35.1	13.8	133.07	134.55	999.00	-0.68	0.00	--------	0	*
3:129159391	531.1	15.3	34.7	28.7	133.07	134.55	999.00	-0.73	0.00	--------	0	*
19:58892452	552.0	20.8	26.6	35.4	132.95	134.42	999.00	-0.59	0.18	--------	0	*
8:90770006	517.2	12.8	40.6	26.6	132.79	134.27	999.00	-0.81	0.00	GGCGCGC 630/171	-67.65	-
17:17184581	538.4	17.4	31.0	26.0	132.69	134.16	999.00	-0.67	0.00	--------	0	*
12:80329051	555.0	21.6	25.8	17.1	132.68	134.16	999.00	-0.70	0.07	GCGCTCT 269/60	-33.96	-
10:12237890	521.1	13.3	39.2	13.1	132.67	134.15	999.00	-0.61	0.00	GGCGCGC 806/220	-87.57	+
12:65218284	592.0	31.1	19.0	32.6	132.67	134.14	999.00	-0.72	0.08	--------	0	*
9:114393398	580.6	28.4	20.5	14.1	132.60	134.07	999.00	-0.69	0.00	--------	0	*
20:3766847	537.7	17.4	30.9	39.4	132.40	133.87	999.00	-0.79	0.00	--------	0	*
11:65029319	597.8	33.3	17.9	23.9	132.39	133.86	999.00	-0.67	0.00	GCGCGCA 394/93	-47.41	-
16:4357601	497.7	8.4	59.2	40.2	132.39	133.86	999.00	-0.75	0.00	GGCGCGC 630/171	-67.65	+
16:29973055	550.0	20.8	26.5	34.5	132.38	133.85	999.00	-0.66	0.12	--------	0	*
5:139031734	493.0	8.0	61.8	61.7	132.37	133.84	259.37	-0.81	0.04	GGCGCGC 630/171	-67.65	+
16:31154048	560.3	23.1	24.2	27.6	132.20	133.67	999.00	-0.70	0.10	--------	0	*
15:85523678	548.8	20.4	26.9	36.0	132.10	133.57	999.00	-0.58	0.00	--------	0	*
19:10764681	496.7	8.9	55.8	22.5	132.10	133.57	999.00	-0.72	0.12	--------	0	*
X:64754743	506.0	10.4	48.8	20.3	131.95	133.42	999.00	-0.76	0.01	--------	0	*
3:11314076	505.0	10.8	46.8	40.8	131.95	133.42	999.00	-0.63	0.01	GGCGCGC 630/171	-67.65	+
9:123964337	574.0	27.5	20.9	12.3	131.66	133.13	999.00	-0.76	0.00	GGCGCTC 360/100	-37.20	+
3:11314073	504.4	10.7	47.0	40.8	131.66	133.13	999.00	-0.63	0.01	GGCGCGC 630/171	-67.65	+
9:131873520	602.0	35.9	16.8	33.7	131.60	133.06	999.00	-0.76	0.05	--------	0	*
17:18086773	538.7	19.0	28.4	26.0	131.52	132.99	999.00	-0.56	0.00	--------	0	*
20:18269109	517.8	13.4	38.7	39.4	131.52	132.99	999.00	-0.81	0.03	GGCGCGC 630/171	-67.65	+
1:78445198	495.0	8.8	56.4	38.6	131.51	132.98	999.00	-0.70	0.25	GCGCTCT 269/60	-33.96	-
16:31085974	562.0	24.7	22.7	35.0	131.42	132.88	999.00	-0.55	0.35	GGCGCGC 883/232	-100.42	+
3:132136006	503.8	10.9	46.0	35.0	131.37	132.84	999.00	-0.71	0.20	--------	0	*
19:35739863	526.0	16.0	32.9	21.2	131.35	132.82	999.00	-0.67	0.15	GGCGCGC 806/220	-87.57	-
15:56657564	554.0	22.3	24.8	15.1	131.31	132.77	999.00	-0.70	0.00	--------	0	*
15:101835573	545.9	20.9	26.1	25.8	131.25	132.71	999.00	-0.57	0.00	GGCGCGC 630/171	-67.65	+
2:159314796	542.0	19.1	28.3	14.1	131.24	132.70	999.00	-0.70	0.00	--------	0	*
11:61891353	508.0	11.2	45.5	40.2	131.20	132.67	999.00	-0.65	0.19	--------	0	*
7:87505502	472.7	4.5	104.0	14.1	131.11	132.58	999.00	-0.59	0.00	--------	0	*
20:56964105	571.7	27.4	20.9	65.3	131.10	132.57	320.66	-0.80	0.00	--------	0	*
9:73034057	502.5	10.2	49.3	100.5	131.08	132.55	178.74	-0.56	0.17	GGCGCGC 630/171	-67.65	-
1:171750500	511.6	12.3	41.7	22.3	131.06	132.53	999.00	-0.75	0.03	GCGCGCT 445/101	-55.45	+
8:141521837	578.2	29.0	19.9	54.1	131.04	132.50	999.00	-0.51	0.00	GGCGCGC 630/171	-67.65	-
2:70369999	528.6	16.8	31.5	76.9	131.01	132.48	248.42	-0.71	0.18	--------	0	*
5:43397155	497.5	9.5	52.6	14.0	130.99	132.45	999.00	-0.75	0.00	--------	0	*
9:4984907	501.5	10.1	49.5	24.7	130.79	132.26	999.00	-0.76	0.04	GCGCGCT 445/101	-55.45	+
14:73967340	524.0	15.2	34.6	19.1	130.78	132.24	999.00	-0.75	0.00	--------	0	*
12:27933193	510.3	12.9	39.7	21.5	130.77	132.24	999.00	-0.66	0.00	GGCGCGC 630/171	-67.65	+
1:1447333	505.5	12.0	42.3	14.6	130.62	132.09	999.00	-0.60	0.00	--------	0	*
15:51057357	509.4	12.4	41.0	44.2	130.48	131.95	999.00	-0.74	0.00	--------	0	*
17:48046102	495.7	9.2	54.0	26.0	130.41	131.87	999.00	-0.67	0.00	GGCGCTC 360/100	-37.20	+
2:157198113	530.4	17.8	29.9	14.1	130.40	131.87	999.00	-0.69	0.00	--------	0	*
3:119814577	513.1	13.9	37.0	39.7	130.37	131.83	999.00	-0.68	0.00	GCGCGCT 445/101	-55.45	+
3:186288247	485.9	7.1	68.5	18.9	130.32	131.78	999.00	-0.82	0.00	--------	0	*
14:24584034	521.6	15.7	33.3	21.4	130.20	131.67	999.00	-0.75	0.04	--------	0	*
2:62081793	509.0	13.0	39.2	31.2	130.19	131.66	999.00	-0.73	0.00	--------	0	*
1:242011515	463.6	3.6	127.8	14.6	130.12	131.58	999.00	-0.73	0.00	GCGCGCT 445/101	-55.45	+
7:10980082	529.6	17.7	29.9	14.1	130.12	131.58	999.00	-0.79	0.00	GCGCGCT 445/101	-55.45	+
16:68573000	542.0	20.8	26.1	23.3	130.11	131.57	999.00	-0.70	0.04	--------	0	*
4:185655508	474.5	5.6	85.3	7.9	130.11	131.57	999.00	-0.63	0.00	--------	0	*
3:31573806	512.2	13.8	37.1	15.9	130.08	131.54	999.00	-0.44	0.00	GGCGCGC 630/171	-67.65	+
19:10654151	504.0	12.0	42.1	21.2	130.05	131.51	999.00	-0.74	0.00	--------	0	*
10:32636088	503.6	11.3	44.5	20.8	130.05	131.51	999.00	-0.80	0.00	GCGCTCT 269/60	-33.96	+
19:28284907	485.0	7.2	67.5	21.2	130.03	131.49	999.00	-0.61	0.07	GGCGCGC 806/220	-87.57	-
17:4852242	498.6	10.8	46.0	33.4	129.92	131.38	999.00	-0.56	0.00	--------	0	*
19:50370232	520.2	15.6	33.3	43.5	129.92	131.38	999.00	-0.72	0.15	--------	0	*
1:150849235	525.0	16.8	31.3	28.2	129.87	131.33	999.00	-0.76	0.11	--------	0	*
2:165477624	532.1	18.4	29.0	15.8	129.82	131.28	999.00	-0.77	0.00	--------	0	*
4:140004134	488.5	8.9	55.0	12.3	129.76	131.22	999.00	-0.79	0.00	--------	0	*
3:95911903	503.0	11.2	45.0	15.9	129.76	131.21	999.00	-0.85	0.00	--------	0	*
5:172572403	516.0	14.4	35.9	27.2	129.70	131.16	999.00	-0.71	0.05	--------	0	*
16:4664889	573.7	29.9	19.2	71.5	129.65	131.11	302.85	-0.58	0.00	--------	0	*
1:173446004	497.8	10.4	47.8	25.6	129.63	131.09	999.00	-0.77	0.00	GCGCGCA 394/93	-47.41	-
11:66512088	523.2	16.2	32.4	33.3	129.58	131.04	999.00	-0.61	0.00	GGCGCTC 360/100	-37.20	+
19:48949064	527.2	17.8	29.6	21.2	129.55	131.01	999.00	-0.70	0.00	--------	0	*
5:172198450	539.1	20.1	26.8	51.7	129.55	131.01	999.00	-0.81	0.00	GACGCGC 197/64	-17.41	-
14:54908184	501.7	12.0	41.9	17.5	129.47	130.92	999.00	-0.63	0.00	GGCGCGC 883/232	-100.42	-
17:38444116	466.6	4.9	96.0	26.0	129.34	130.80	999.00	-0.75	0.03	--------	0	*
16:72963536	535.0	19.2	27.9	30.6	129.25	130.71	999.00	-0.74	0.07	--------	0	*
16:2479439	530.9	18.9	28.1	66.1	129.25	130.71	280.37	-0.66	0.21	GGCGCGC 883/232	-100.42	+
6:19804945	491.6	10.0	49.2	15.9	129.24	130.70	999.00	-0.65	0.00	GCGCGCT 445/101	-55.45	-
9:139920270	509.5	13.2	38.7	22.3	129.22	130.67	999.00	-0.76	0.00	--------	0	*
3:14166317	560.8	26.7	21.0	68.3	129.06	130.51	300.90	-0.73	0.00	GGCGCGC 630/171	-67.65	-
16:89386910	529.2	18.0	29.4	39.4	128.97	130.42	999.00	-0.73	0.02	--------	0	*
4:26322126	490.9	9.2	53.3	8.2	128.95	130.41	999.00	-0.79	0.00	--------	0	*
8:134309659	552.3	24.5	22.6	51.7	128.89	130.35	999.00	-0.56	0.00	GCGCGCT 445/101	-55.45	-
2:157199148	485.9	8.2	59.0	14.1	128.89	130.34	999.00	-0.80	0.00	--------	0	*
13:110790632	475.6	6.9	68.6	8.5	128.87	130.32	999.00	-0.81	0.00	GCGCGCT 445/101	-55.45	+
13:31040214	549.0	23.1	23.7	11.1	128.83	130.28	999.00	-0.66	0.03	GCGCGCT 445/101	-55.45	-
12:89746529	537.0	20.8	25.9	21.1	128.70	130.15	999.00	-0.75	0.04	--------	0	*
3:123680071	524.3	17.7	29.6	15.9	128.70	130.15	999.00	-0.70	0.00	--------	0	*
20:46063173	1008.0	198.7	5.1	296.5	128.64	130.10	228.56	-0.70	0.24	--------	0	*
17:74380594	469.7	5.5	85.3	26.0	128.64	130.09	999.00	-0.76	0.18	GGCGCGC 883/232	-100.42	+
22:50247142	469.6	5.4	87.2	20.8	128.64	130.09	999.00	-0.73	0.00	GGCGCGC 806/220	-87.57	-
17:79981050	485.0	8.8	55.2	26.0	128.60	130.05	999.00	-0.73	0.10	GCGCGCT 445/101	-55.45	+
11:9595077	480.0	7.2	66.8	27.8	128.57	130.02	999.00	-0.72	0.08	--------	0	*
3:124605607	531.0	20.0	26.6	47.3	128.40	129.85	999.00	-0.68	0.00	GCGCGCA 394/93	-47.41	-
14:21429523	452.0	2.4	188.8	16.7	128.32	129.77	999.00	-0.79	0.00	--------	0	*
5:101632157	478.2	7.8	61.6	14.0	128.27	129.72	999.00	-0.76	0.00	GCGCTCT 269/60	-33.96	-
2:241500279	493.0	11.0	44.9	24.8	128.18	129.63	999.00	-0.71	0.00	GGCGCGC 630/171	-67.65	+
15:83736127	501.6	12.3	40.7	37.4	128.18	129.63	999.00	-0.70	0.06	--------	0	*
5:37840521	526.5	19.0	27.7	45.5	128.11	129.56	999.00	-0.76	0.00	GGCGCTC 529/141	-57.37	+
17:79317104	500.0	12.8	39.2	26.0	127.89	129.34	999.00	-0.70	0.00	--------	0	*
20:9050014	495.3	11.6	42.5	39.7	127.73	129.18	999.00	-0.74	0.00	GCGCGCA 394/93	-47.41	-
19:48833469	508.1	14.2	35.8	29.5	127.69	129.14	999.00	-0.80	0.00	--------	0	*
5:131629622	476.3	7.6	62.7	34.1	127.69	129.14	999.00	-0.69	0.00	GGCGCGC 883/232	-100.42	+
11:63997754	513.0	15.2	33.8	28.3	127.63	129.08	999.00	-0.79	0.06	--------	0	*
2:139259132	513.0	15.2	33.8	26.8	127.63	129.08	999.00	-0.80	0.17	--------	0	*
20:2854012	532.4	20.2	26.4	39.4	127.57	129.01	999.00	-0.65	0.00	GGCGCTC 360/100	-37.20	-
8:102218127	576.4	32.8	17.6	14.9	127.56	129.01	999.00	-0.59	0.00	GGCGCGC 883/232	-100.42	+
14:74551667	520.9	17.0	30.6	13.2	127.55	129.00	999.00	-0.73	0.00	--------	0	*
20:2633062	480.9	8.1	59.0	39.4	127.43	128.88	999.00	-0.82	0.00	GACGCGC 197/64	-17.41	-
17:74137603	476.0	8.0	59.6	26.0	127.40	128.84	999.00	-0.79	0.00	GCGCGCT 445/101	-55.45	-
11:65625924	539.0	22.6	23.9	35.7	127.36	128.81	999.00	-0.76	0.00	GGCGCTC 360/100	-37.20	+
1:156698174	489.2	10.9	44.8	44.0	127.31	128.76	320.74	-0.73	0.00	--------	0	*
14:102553499	550.6	25.8	21.4	47.2	127.29	128.74	999.00	-0.74	0.00	GGCGCGC 630/171	-67.65	+
17:65386853	592.9	37.6	15.8	44.4	127.29	128.73	999.00	-0.75	0.00	GGCGCTC 529/141	-57.37	-
15:49170229	520.0	17.6	29.6	15.1	127.27	128.72	999.00	-0.80	0.03	GGCGCGC 630/171	-67.65	+
2:64995061	523.2	18.5	28.2	14.1	127.26	128.71	999.00	-0.70	0.00	--------	0	*
5:158636775	543.0	23.9	22.7	27.6	127.14	128.59	999.00	-0.76	0.05	GACGCGC 197/64	-17.41	+
4:53526220	469.8	6.0	78.0	25.7	127.11	128.56	999.00	-0.78	0.05	--------	0	*
17:59413461	975.0	186.8	5.2	364.5	127.10	128.55	153.41	-0.51	0.45	--------	0	*
9:131451115	510.7	16.0	32.0	24.9	127.06	128.50	999.00	-0.63	0.00	--------	0	*
12:46776884	501.1	13.3	37.8	19.0	126.92	128.36	999.00	-0.85	0.00	--------	0	*
11:20408999	468.3	6.8	68.5	20.2	126.82	128.26	999.00	-0.74	0.00	GGCGCGC 883/232	-100.42	-
8:42249289	510.0	15.2	33.6	14.9	126.77	128.21	999.00	-0.72	0.06	GCGCGCT 445/101	-55.45	-
2:133111350	496.3	12.4	39.9	14.1	126.73	128.18	999.00	-0.55	0.00	--------	0	*
8:117887135	482.5	9.8	49.3	14.9	126.63	128.07	999.00	-0.73	0.00	--------	0	*
6:33378021	463.0	5.6	82.9	20.0	126.58	128.02	999.00	-0.71	0.00	GCGCGCT 445/101	-55.45	+
11:125462516	478.0	8.8	54.4	20.7	126.55	128.00	999.00	-0.73	0.16	GCGCTCT 269/60	-33.96	+
8:75262943	509.0	16.0	31.9	14.9	126.48	127.93	999.00	-0.60	0.08	GGCGCTC 360/100	-37.20	+
17:41791143	487.0	10.4	46.9	26.0	126.44	127.88	999.00	-0.80	0.04	GGCGCTC 360/100	-37.20	-
16:80653987	517.0	17.6	29.4	47.1	126.42	127.86	999.00	-0.79	0.04	--------	0	*
2:152266598	456.6	5.0	91.5	14.1	126.39	127.84	999.00	-0.66	0.00	--------	0	*
2:176978867	491.0	12.0	41.0	21.7	126.28	127.73	999.00	-0.77	0.02	GGCGCTC 360/100	-37.20	-
8:96281548	608.0	43.9	13.8	37.4	126.04	127.48	999.00	-0.66	0.24	--------	0	*
2:120981224	460.0	5.9	78.2	37.7	125.99	127.43	319.40	-0.71	0.00	--------	0	*
11:61584344	526.4	20.1	26.2	24.5	125.87	127.31	999.00	-0.72	0.00	GGCGCGC 806/220	-87.57	+
3:169379465	493.9	12.8	38.7	27.1	125.87	127.31	999.00	-0.74	0.00	--------	0	*
3:155572422	553.0	27.1	20.4	30.5	125.81	127.25	999.00	-0.72	0.10	--------	0	*
1:184020823	560.0	29.5	19.0	14.6	125.77	127.21	999.00	-0.63	0.04	GGCGCGC 630/171	-67.65	+
3:197281623	479.2	9.6	50.1	23.6	125.75	127.19	999.00	-0.74	0.00	GCGCGCA 394/93	-47.41	+
12:50794551	488.9	11.5	42.6	15.5	125.71	127.15	999.00	-0.72	0.00	GGCGCGC 883/232	-100.42	-
12:44152738	469.2	7.2	64.9	15.5	125.64	127.08	999.00	-0.73	0.01	--------	0	*
5:177540565	562.7	30.5	18.4	80.1	125.62	127.06	268.77	-0.60	0.00	GGCGCTC 360/100	-37.20	-
4:140099305	493.0	12.0	40.9	19.8	125.58	127.02	999.00	-0.56	0.00	GCGCGCT 445/101	-55.45	-
13:41635796	483.8	10.4	46.4	11.6	125.57	127.01	999.00	-0.66	0.00	--------	0	*
10:12110755	522.0	19.2	27.2	15.4	125.56	127.00	999.00	-0.70	0.00	--------	0	*
1:179923836	558.7	29.4	19.0	14.8	125.49	126.93	999.00	-0.70	0.00	--------	0	*
1:244624558	478.9	9.5	50.6	18.6	125.46	126.90	999.00	-0.64	0.00	GGCGCGC 806/220	-87.57	+
17:76310473	478.8	9.9	48.2	36.1	125.46	126.90	999.00	-0.84	0.00	--------	0	*
16:20817841	487.9	11.0	44.4	39.5	125.42	126.85	999.00	-0.68	0.04	--------	0	*
8:94712809	532.4	22.1	24.1	28.5	125.39	126.83	999.00	-0.64	0.00	GGCGCGC 630/171	-67.65	-
17:48556360	447.3	3.5	128.6	26.0	125.39	126.83	999.00	-0.74	0.00	GGCGCGC 630/171	-67.65	+
17:45727168	463.4	6.1	76.5	26.0	125.35	126.79	999.00	-0.79	0.00	GGCGCTC 360/100	-37.20	-
1:151430858	513.0	17.6	29.2	47.9	125.28	126.71	999.00	-0.78	0.00	--------	0	*
12:27167157	477.5	9.3	51.6	15.5	125.17	126.61	999.00	-0.70	0.00	GGCGCGC 806/220	-87.57	-
6:41909457	472.9	8.9	53.3	22.2	125.10	126.53	999.00	-0.72	0.00	GCGCTCT 269/60	-33.96	-
15:22833504	527.3	22.0	24.0	15.1	125.06	126.50	999.00	-0.67	0.00	GCGCGCT 445/101	-55.45	+
20:2082327	507.1	17.0	29.9	39.4	125.01	126.45	999.00	-0.64	0.00	--------	0	*
12:57824944	482.0	10.4	46.5	21.9	124.99	126.43	999.00	-0.81	0.07	GGCGCGC 630/171	-67.65	+
14:55368777	476.6	9.7	49.4	79.6	124.88	126.32	200.10	-0.73	0.34	GCGCGCT 445/101	-55.45	+
11:60674027	485.9	11.1	43.6	34.7	124.84	126.27	999.00	-0.73	0.16	GGCGCGC 630/171	-67.65	-
18:19192468	472.0	8.4	56.1	14.6	124.81	126.24	999.00	-0.81	0.00	--------	0	*
16:3095507	461.8	6.4	72.3	35.3	124.77	126.20	999.00	-0.77	0.00	--------	0	*
1:150186067	461.4	6.1	75.4	32.1	124.77	126.20	999.00	-0.68	0.00	GGCGCTC 529/141	-57.37	-
14:50065807	461.2	6.2	74.9	15.9	124.77	126.20	999.00	-0.81	0.00	--------	0	*
10:120840461	493.8	13.1	37.8	16.6	124.61	126.05	999.00	-0.76	0.19	GGCGCGC 806/220	-87.57	+
20:55926556	533.6	23.6	22.6	87.2	124.61	126.05	228.04	-0.68	0.06	GCGCGCT 445/101	-55.45	+
10:121302337	475.2	9.5	49.8	21.8	124.59	126.03	999.00	-0.55	0.00	GGCGCGC 883/232	-100.42	+
3:122233821	544.9	26.1	20.8	26.1	124.59	126.03	999.00	-0.71	0.11	GGCGCGC 630/171	-67.65	-
17:58220475	880.4	149.4	5.9	219.6	124.57	126.00	246.13	-0.59	0.16	--------	0	*
9:133569162	530.0	22.3	23.7	29.9	124.55	125.98	999.00	-0.68	0.06	--------	0	*
15:52971722	551.8	28.4	19.4	15.8	124.54	125.97	999.00	-0.73	0.00	--------	0	*
2:71503557	470.5	8.1	58.4	22.4	124.52	125.95	999.00	-0.68	0.00	--------	0	*
11:32851942	501.7	15.1	33.2	28.3	124.48	125.91	999.00	-0.69	0.00	GGCGCTC 529/141	-57.37	+
12:12876964	480.0	10.8	44.4	15.5	124.41	125.84	999.00	-0.71	0.00	GCGCGCA 394/93	-47.41	+
15:90294204	528.4	22.1	23.9	38.9	124.27	125.70	999.00	-0.78	0.00	GGCGCTC 529/141	-57.37	+
8:94753012	512.1	18.5	27.7	25.7	124.13	125.57	999.00	-0.82	0.00	--------	0	*
5:137090270	496.0	14.3	34.6	14.0	123.96	125.39	999.00	-0.67	0.00	GGCGCTC 360/100	-37.20	-
6:36561602	453.4	5.1	89.2	28.4	123.93	125.36	999.00	-0.76	0.00	--------	0	*
12:122125067	468.1	8.2	56.8	28.0	123.93	125.36	999.00	-0.68	0.00	GCGCTCT 269/60	-33.96	+
8:145164514	519.5	20.2	25.7	15.6	123.89	125.32	999.00	-0.76	0.00	--------	0	*
2:131129685	503.0	16.7	30.1	26.4	123.87	125.30	999.00	-0.61	0.00	--------	0	*
13:22178377	507.1	17.2	29.5	16.6	123.85	125.28	999.00	-0.76	0.00	--------	0	*
3:150481008	537.3	25.5	21.1	22.4	123.66	125.09	999.00	-0.45	0.00	GGCGCGC 630/171	-67.65	+
X:154299289	452.2	5.7	79.8	14.5	123.64	125.07	999.00	-0.80	0.00	--------	0	*
11:28129764	457.8	6.4	71.2	11.7	123.59	125.02	999.00	-0.71	0.02	--------	0	*
20:36661874	457.7	6.7	68.7	39.4	123.59	125.02	307.85	-0.69	0.08	GGCGCGC 883/232	-100.42	-
15:93277466	486.0	12.8	38.1	22.8	123.56	124.99	999.00	-0.71	0.00	GGCGCGC 630/171	-67.65	-
7:42276936	493.8	14.1	34.9	44.5	123.39	124.82	323.31	-0.77	0.00	--------	0	*
4:84031295	451.9	5.1	88.5	18.0	123.34	124.77	999.00	-0.69	0.04	--------	0	*
11:28129760	456.2	6.3	71.9	11.7	123.30	124.73	999.00	-0.70	0.02	--------	0	*
3:121553957	514.0	19.2	26.8	15.9	123.30	124.72	999.00	-0.72	0.03	GGCGCTC 360/100	-37.20	-
1:108742904	505.4	17.1	29.5	51.2	123.28	124.71	307.59	-0.65	0.25	GGCGCGC 806/220	-87.57	+
2:198364741	509.1	18.1	28.2	14.8	123.28	124.71	999.00	-0.68	0.02	GCGCGCT 445/101	-55.45	+
21:34144493	434.8	2.8	157.2	28.0	123.28	124.70	999.00	-0.82	0.06	--------	0	*
20:46415516	693.4	76.6	9.0	230.4	123.18	124.61	132.81	-0.80	0.00	--------	0	*
1:97187258	489.0	13.6	36.0	14.6	123.18	124.60	999.00	-0.75	0.05	GGCGCGC 883/232	-100.42	+
19:39109542	465.9	8.6	54.3	23.1	123.06	124.48	999.00	-0.77	0.03	GCGCGCA 394/93	-47.41	+
13:113242495	465.7	8.3	56.0	16.3	123.06	124.48	999.00	-0.78	0.00	--------	0	*
3:197807568	497.0	16.0	31.1	15.9	123.05	124.48	999.00	-0.64	0.10	GGCGCGC 630/171	-67.65	+
3:15900498	513.0	20.0	25.7	44.3	123.02	124.44	999.00	-0.82	0.07	--------	0	*
9:87283149	512.4	19.5	26.3	12.4	123.02	124.44	999.00	-0.67	0.00	--------	0	*
17:44271505	461.0	8.0	57.8	26.0	123.01	124.44	999.00	-0.80	0.00	--------	0	*
9:36400434	455.8	6.1	74.8	12.3	123.01	124.43	999.00	-0.76	0.00	GGCGCTC 529/141	-57.37	-
6:26104159	455.5	6.2	73.1	14.2	123.01	124.43	999.00	-0.73	0.00	--------	0	*
14:55658509	509.0	18.4	27.7	16.9	123.00	124.42	999.00	-0.73	0.02	GGCGCTC 360/100	-37.20	+
2:25896893	524.0	22.3	23.4	54.5	122.86	124.29	313.10	-0.74	0.21	--------	0	*
13:113260736	479.0	12.0	40.0	10.8	122.82	124.24	999.00	-0.76	0.01	--------	0	*
17:52977994	449.9	6.0	75.0	34.4	122.76	124.18	999.00	-0.79	0.00	GGCGCGC 883/232	-100.42	+
1:109203812	530.9	24.5	21.7	22.4	122.73	124.15	999.00	-0.52	0.00	GCGCTCT 269/60	-33.96	+
12:113591177	473.3	10.0	47.3	24.0	122.67	124.10	999.00	-0.67	0.00	GGCGCGC 630/171	-67.65	-
7:149535351	486.4	13.7	35.5	27.9	122.60	124.03	999.00	-0.77	0.00	GGCGCGC 883/232	-100.42	-
21:34144287	468.2	9.2	50.9	28.0	122.56	123.98	999.00	-0.60	0.06	--------	0	*
1:244816183	490.5	14.4	34.0	18.6	122.53	123.95	999.00	-0.74	0.00	--------	0	*
7:75947412	477.0	11.7	40.7	33.1	122.53	123.95	999.00	-0.76	0.08	--------	0	*
5:1883483	529.5	24.0	22.0	14.0	122.45	123.87	999.00	-0.73	0.00	GGCGCGC 883/232	-100.42	+
12:132315185	502.3	17.8	28.2	29.6	122.43	123.85	999.00	-0.76	0.00	GGCGCTC 360/100	-37.20	+
6:18265123	453.9	6.3	72.2	17.4	122.42	123.84	999.00	-0.65	0.00	--------	0	*
17:79367959	486.0	13.6	35.8	26.0	122.32	123.74	999.00	-0.80	0.00	--------	0	*
5:34915368	442.5	5.0	88.6	14.0	122.27	123.69	999.00	-0.74	0.00	--------	0	*
10:103880335	518.0	21.6	24.0	25.1	122.24	123.66	999.00	-0.74	0.07	GCGCGCT 445/101	-55.45	-
17:48997125	514.0	20.8	24.8	46.1	122.20	123.62	999.00	-0.72	0.05	--------	0	*
15:72978597	480.4	12.2	39.5	19.8	122.12	123.54	999.00	-0.75	0.00	GGCGCTC 360/100	-37.20	-
12:21654525	493.0	16.0	30.9	15.5	121.91	123.33	999.00	-0.69	0.02	--------	0	*
7:124405965	492.9	15.6	31.6	14.4	121.91	123.33	999.00	-0.77	0.00	GGCGCGC 630/171	-67.65	-
16:23690086	496.2	16.8	29.5	51.7	121.88	123.30	296.73	-0.76	0.12	GGCGCTC 360/100	-37.20	+
11:93517157	429.5	2.5	172.4	11.7	121.80	123.21	999.00	-0.83	0.00	GGCGCGC 630/171	-67.65	+
15:73089375	541.4	28.1	19.3	28.9	121.76	123.18	999.00	-0.64	0.00	GGCGCGC 806/220	-87.57	-
17:73780856	519.4	22.7	22.9	49.9	121.74	123.16	999.00	-0.64	0.00	--------	0	*
1:233749449	440.8	4.7	93.2	18.1	121.68	123.10	999.00	-0.80	0.00	--------	0	*
20:35724496	440.5	4.1	107.5	39.4	121.68	123.10	289.87	-0.68	0.00	--------	0	*
3:44803297	440.0	4.0	109.7	15.9	121.68	123.10	999.00	-0.71	0.00	--------	0	*
8:55047732	475.0	11.2	42.5	17.1	121.66	123.08	999.00	-0.75	0.02	GCGCGCA 394/93	-47.41	-
13:47127003	552.0	31.9	17.3	40.4	121.63	123.05	999.00	-0.74	0.07	--------	0	*
14:65187175	492.0	16.0	30.8	36.2	121.62	123.04	999.00	-0.66	0.03	--------	0	*
16:30076479	491.5	15.3	32.1	57.5	121.62	123.04	271.72	-0.69	0.00	GGCGCGC 630/171	-67.65	-
2:113403764	491.4	15.2	32.3	22.6	121.62	123.04	999.00	-0.71	0.00	--------	0	*
9:125590861	504.0	18.4	27.5	22.3	121.58	123.00	999.00	-0.81	0.02	--------	0	*
12:133614471	469.9	10.5	44.6	16.1	121.52	122.93	999.00	-0.83	0.00	--------	0	*
14:38052967	469.6	10.8	43.4	16.3	121.52	122.93	999.00	-0.77	0.00	GGCGCGC 883/232	-100.42	-
14:58894327	469.2	10.5	44.5	13.2	121.52	122.93	999.00	-0.67	0.00	GCGCTCT 269/60	-33.96	-
8:101225222	518.6	23.0	22.6	41.7	121.46	122.87	999.00	-0.77	0.00	--------	0	*
5:5422361	502.5	18.6	27.0	39.3	121.30	122.71	999.00	-0.80	0.03	GACGCGC 197/64	-17.41	-
2:38014193	499.0	17.6	28.4	15.8	121.30	122.71	999.00	-0.85	0.04	--------	0	*
6:167041650	421.9	1.7	250.9	24.9	121.27	122.68	999.00	-0.78	0.03	--------	0	*
8:124429266	539.7	28.5	18.9	34.8	121.21	122.63	999.00	-0.62	0.00	GGCGCTC 360/100	-37.20	+
2:37458618	481.5	13.8	34.8	23.8	121.17	122.58	999.00	-0.67	0.00	--------	0	*
1:22109709	463.3	10.0	46.4	19.4	121.11	122.52	999.00	-0.76	0.03	--------	0	*
9:36190766	473.0	11.2	42.3	26.8	121.09	122.50	999.00	-0.73	0.09	--------	0	*
5:180618236	509.7	20.9	24.4	63.8	121.07	122.48	268.42	-0.66	0.00	GGCGCGC 806/220	-87.57	+
19:44258844	531.7	26.5	20.0	29.0	120.97	122.39	999.00	-0.54	0.00	GCGCTCT 269/60	-33.96	+
1:150039381	520.2	23.1	22.5	14.6	120.97	122.38	999.00	-0.63	0.00	--------	0	*
7:126893175	480.4	14.0	34.4	25.7	120.88	122.29	999.00	-0.74	0.00	--------	0	*
6:26272597	471.1	11.2	42.1	16.4	120.80	122.21	999.00	-0.80	0.00	--------	0	*
16:89900316	505.0	20.0	25.3	35.8	120.75	122.17	999.00	-0.73	0.04	--------	0	*
5:41870500	457.9	8.6	53.1	15.5	120.73	122.14	999.00	-0.83	0.00	GCGCGCT 445/101	-55.45	-
14:100150231	497.0	17.6	28.3	50.0	120.73	122.14	303.44	-0.68	0.19	--------	0	*
19:12845542	497.0	17.6	28.3	39.0	120.73	122.14	999.00	-0.65	0.07	--------	0	*
11:19262575	442.5	5.0	88.4	16.6	120.70	122.11	999.00	-0.71	0.00	--------	0	*
7:27702762	479.9	13.8	34.8	18.8	120.59	122.00	999.00	-0.70	0.00	--------	0	*
6:26250744	479.9	13.9	34.6	18.3	120.59	122.00	999.00	-0.75	0.00	GGCGCGC 883/232	-100.42	+
9:132096660	511.0	21.7	23.6	32.5	120.56	121.97	999.00	-0.75	0.00	--------	0	*
2:86790562	534.0	27.1	19.7	15.5	120.53	121.94	999.00	-0.67	0.08	--------	0	*
1:24306939	483.3	14.4	33.6	14.6	120.53	121.94	999.00	-0.71	0.00	--------	0	*
1:162530858	503.7	19.2	26.3	14.6	120.47	121.88	999.00	-0.73	0.00	GGCGCGC 883/232	-100.42	-
1:180200311	495.0	17.8	27.8	41.3	120.44	121.85	999.00	-0.63	0.00	--------	0	*
9:14322402	475.0	12.5	38.0	12.3	120.40	121.81	999.00	-0.74	0.00	--------	0	*
1:28655406	465.2	10.9	42.8	16.7	120.36	121.77	999.00	-0.75	0.00	--------	0	*
14:75743755	460.5	9.1	50.7	58.4	120.24	121.65	240.40	-0.86	0.00	--------	0	*
6:109416393	469.4	11.6	40.6	15.5	120.22	121.63	999.00	-0.63	0.00	--------	0	*
X:55026831	435.9	4.5	97.7	19.6	120.21	121.62	999.00	-0.73	0.00	--------	0	*
15:78858267	486.2	15.0	32.4	19.5	120.20	121.60	999.00	-0.77	0.00	--------	0	*
12:110338460	455.1	8.9	51.3	21.3	120.15	121.56	999.00	-0.69	0.00	--------	0	*
6:119216454	477.3	13.0	36.6	39.3	120.02	121.43	999.00	-0.79	0.00	GGCGCGC 806/220	-87.57	+
2:118943964	459.5	9.3	49.3	45.8	119.95	121.36	282.59	-0.66	0.04	GCGCGCT 445/101	-55.45	+
1:28241351	459.3	9.0	51.0	14.6	119.95	121.36	999.00	-0.79	0.00	--------	0	*
19:44259805	468.3	11.8	39.8	26.7	119.93	121.34	999.00	-0.73	0.00	GGCGCGC 630/171	-67.65	-
3:48488068	493.8	17.4	28.4	27.6	119.88	121.28	999.00	-0.66	0.00	GGCGCGC 883/232	-100.42	+
3:113666500	493.1	17.8	27.7	20.0	119.88	121.28	999.00	-0.73	0.00	GGCGCGC 630/171	-67.65	+
9:131486755	516.4	23.6	21.9	32.0	119.85	121.26	999.00	-0.61	0.01	--------	0	*
21:43654863	472.6	12.0	39.3	73.2	119.82	121.23	211.44	-0.62	0.06	GCGCTCT 269/60	-33.96	+
7:30323933	472.5	13.0	36.4	16.6	119.82	121.23	999.00	-0.82	0.00	--------	0	*
2:56412533	472.2	12.3	38.3	36.2	119.82	121.23	999.00	-0.81	0.00	--------	0	*
11:68606971	463.1	10.8	42.9	45.0	119.78	121.19	289.99	-0.75	0.04	GGCGCGC 630/171	-67.65	+
8:107670095	476.1	13.5	35.2	19.2	119.73	121.14	999.00	-0.81	0.00	GGCGCGC 630/171	-67.65	+
4:106817071	458.0	9.1	50.4	22.7	119.66	121.06	999.00	-0.62	0.34	GGCGCGC 630/171	-67.65	+
2:232527332	484.9	15.4	31.5	21.8	119.63	121.03	999.00	-0.76	0.00	--------	0	*
19:48825214	471.0	12.8	36.9	24.6	119.53	120.94	999.00	-0.74	0.00	GCGCGCT 445/101	-55.45	+
9:34049568	438.3	5.8	75.8	13.0	119.53	120.93	999.00	-0.73	0.00	--------	0	*
4:140477789	462.9	10.8	42.9	18.9	119.49	120.90	999.00	-0.74	0.00	GGCGCGC 630/171	-67.65	+
11:77123085	476.0	13.6	35.1	18.7	119.45	120.85	999.00	-0.78	0.07	GCGCGCT 445/101	-55.45	+
17:1303672	476.0	13.6	35.1	26.0	119.45	120.85	999.00	-0.72	0.00	--------	0	*
6:28834747	458.0	9.6	47.7	20.4	119.37	120.77	999.00	-0.69	0.00	--------	0	*
13:37393279	466.9	11.8	39.5	20.6	119.36	120.76	999.00	-0.85	0.00	--------	0	*
3:131221684	466.6	11.3	41.4	15.9	119.36	120.76	999.00	-0.73	0.00	--------	0	*
3:113667056	499.9	19.7	25.4	21.2	119.34	120.74	999.00	-0.63	0.00	--------	0	*
8:102373388	511.0	22.3	22.9	98.7	119.22	120.62	187.52	-0.69	0.15	--------	0	*
6:10411910	461.3	10.7	43.3	20.3	119.20	120.61	999.00	-0.71	0.00	GGCGCGC 883/232	-100.42	-
7:148725755	474.8	13.2	36.0	30.7	119.16	120.56	999.00	-0.65	0.10	GCGCGCA 394/93	-47.41	-
20:47188931	610.0	52.7	11.6	171.1	119.16	120.56	147.98	-0.75	0.29	--------	0	*
2:55647258	479.0	14.4	33.3	14.2	119.10	120.50	999.00	-0.68	0.07	GGCGCGC 630/171	-67.65	+
8:48173730	465.3	11.5	40.5	29.2	119.07	120.47	999.00	-0.66	0.00	GCGCGCA 394/93	-47.41	-
5:61601688	469.5	12.7	37.1	21.4	118.96	120.36	999.00	-0.69	0.00	--------	0	*
3:170588123	469.4	12.5	37.6	15.9	118.96	120.36	999.00	-0.63	0.00	--------	0	*
2:11679846	469.3	12.7	37.0	45.5	118.96	120.36	293.85	-0.73	0.12	--------	0	*
13:110790902	436.4	5.0	86.5	8.4	118.94	120.34	999.00	-0.86	0.00	GCGCGCA 394/93	-47.41	+
15:79382613	520.6	25.1	20.7	39.8	118.92	120.32	999.00	-0.56	0.00	GGCGCGC 630/171	-67.65	+
22:46692669	460.3	11.0	41.9	19.4	118.91	120.31	999.00	-0.75	0.00	--------	0	*
18:51751186	426.0	4.0	106.7	9.3	118.89	120.29	999.00	-0.84	0.00	GGCGCGC 630/171	-67.65	+
13:47128163	541.6	31.1	17.4	48.4	118.88	120.28	999.00	-0.53	0.00	GGCGCGC 630/171	-67.65	+
2:219260891	473.7	13.5	35.1	26.0	118.87	120.27	999.00	-0.59	0.00	GGCGCTC 360/100	-37.20	+
21:34961163	481.7	15.1	31.9	11.5	118.77	120.17	999.00	-0.54	0.00	--------	0	*
22:29137875	509.0	22.3	22.8	30.9	118.66	120.05	999.00	-0.66	0.13	--------	0	*
17:62658945	459.2	10.8	42.7	26.0	118.63	120.02	999.00	-0.84	0.02	--------	0	*
2:174828284	440.7	6.5	68.3	14.1	118.62	120.02	999.00	-0.90	0.00	--------	0	*
3:128598357	472.7	13.9	34.1	49.1	118.59	119.99	282.88	-0.64	0.08	--------	0	*
9:99179573	512.0	23.1	22.1	19.8	118.45	119.85	999.00	-0.78	0.00	--------	0	*
9:135282312	449.1	9.0	49.9	31.2	118.40	119.80	999.00	-0.84	0.01	GGCGCGC 806/220	-87.57	+
10:32735090	479.4	15.4	31.2	13.1	118.20	119.60	999.00	-0.71	0.00	--------	0	*
15:78592084	487.3	17.4	28.0	29.1	118.17	119.57	999.00	-0.79	0.00	--------	0	*
10:8092879	466.1	12.2	38.3	30.5	118.09	119.49	999.00	-0.80	0.00	GCGCGCT 445/101	-55.45	-
X:102941824	470.6	13.7	34.4	7.2	118.01	119.41	999.00	-0.64	0.00	--------	0	*
3:130745437	470.1	14.0	33.6	15.9	118.01	119.41	999.00	-0.77	0.00	--------	0	*
6:150038829	474.3	14.8	32.0	76.8	117.95	119.35	204.73	-0.74	0.00	--------	0	*
5:81147718	483.0	16.8	28.8	49.6	117.89	119.29	291.13	-0.70	0.12	GGCGCGC 630/171	-67.65	-
1:32671254	465.5	12.0	38.7	31.6	117.81	119.20	999.00	-0.74	0.00	GGCGCGC 630/171	-67.65	+
1:44440245	456.7	10.4	43.7	34.8	117.76	119.15	999.00	-0.82	0.21	GGCGCTC 360/100	-37.20	-
17:7146390	456.6	10.6	43.2	26.0	117.76	119.15	999.00	-0.84	0.00	--------	0	*
18:2571688	437.8	7.0	62.8	17.9	117.74	119.14	999.00	-0.78	0.03	--------	0	*
X:146993190	452.0	9.6	47.2	24.8	117.63	119.02	999.00	-0.81	0.03	--------	0	*
2:70485447	461.0	11.2	41.3	19.5	117.62	119.02	999.00	-0.72	0.11	GGCGCGC 883/232	-100.42	-
12:98987397	468.4	13.3	35.3	18.9	117.44	118.83	999.00	-0.70	0.00	GGCGCGC 883/232	-100.42	+
1:3566674	420.9	3.5	121.4	19.5	117.41	118.81	999.00	-0.80	0.00	--------	0	*
5:140864636	493.0	19.2	25.7	26.8	117.36	118.76	999.00	-0.76	0.00	--------	0	*
13:30267982	477.0	15.2	31.5	27.6	117.34	118.73	999.00	-0.81	0.04	--------	0	*
18:46987089	460.0	12.0	38.4	12.2	117.34	118.73	999.00	-0.76	0.03	GGCGCGC 630/171	-67.65	+
15:52311286	488.8	18.0	27.2	43.2	117.33	118.73	999.00	-0.69	0.01	GGCGCGC 630/171	-67.65	+
10:99052034	484.7	17.2	28.1	16.0	117.32	118.71	999.00	-0.73	0.00	--------	0	*
17:67323300	542.7	33.4	16.2	59.5	117.29	118.69	313.22	-0.50	0.09	GCGCGCT 445/101	-55.45	+
2:201754069	504.0	22.3	22.6	29.4	117.25	118.64	999.00	-0.59	0.22	GGCGCTC 360/100	-37.20	-
19:58987476	503.5	22.5	22.4	32.5	117.25	118.64	999.00	-0.63	0.00	--------	0	*
7:120591324	440.9	7.9	56.0	14.1	117.18	118.57	999.00	-0.82	0.00	GCGCGCA 394/93	-47.41	-
6:53516935	472.0	14.4	32.9	10.7	117.09	118.49	999.00	-0.70	0.05	GGCGCGC 883/232	-100.42	-
18:11908329	449.5	9.0	49.9	14.4	117.05	118.44	999.00	-0.78	0.00	GGCGCGC 806/220	-87.57	+
7:156803409	483.1	17.0	28.4	71.2	117.04	118.43	225.45	-0.63	0.00	GGCGCGC 630/171	-67.65	+
15:81097663	503.0	22.3	22.5	25.6	116.97	118.36	999.00	-0.72	0.04	--------	0	*
16:85525794	535.0	31.1	17.2	31.4	116.96	118.35	999.00	-0.69	0.06	--------	0	*
20:3801156	462.9	12.6	36.7	49.5	116.94	118.34	271.76	-0.67	0.00	GGCGCGC 630/171	-67.65	+
20:23342172	462.5	12.8	36.0	39.4	116.94	118.34	313.19	-0.72	0.00	GGCGCGC 630/171	-67.65	+
8:125486819	498.6	21.1	23.7	29.7	116.90	118.29	999.00	-0.76	0.00	--------	0	*
3:186285146	453.4	11.0	41.3	15.9	116.89	118.28	999.00	-0.73	0.00	GGCGCGC 630/171	-67.65	-
17:49230968	530.7	30.4	17.5	26.0	116.80	118.19	999.00	-0.69	0.00	--------	0	*
16:30773476	474.1	15.3	31.1	37.2	116.77	118.16	999.00	-0.81	0.15	--------	0	*
19:3388125	443.0	8.5	52.2	21.2	116.66	118.05	999.00	-0.78	0.00	--------	0	*
14:50065572	461.6	12.5	36.8	15.3	116.66	118.05	999.00	-0.68	0.00	--------	0	*
5:118604685	438.0	7.4	59.2	18.6	116.59	117.98	999.00	-0.64	0.00	GGCGCTC 360/100	-37.20	-
15:93352510	489.0	19.7	24.8	29.0	116.52	117.91	999.00	-0.52	0.00	GACGCGC 197/64	-17.41	-
19:14640367	474.0	16.0	29.7	25.0	116.49	117.87	999.00	-0.72	0.07	GGCGCGC 630/171	-67.65	+
7:107732121	457.0	12.0	38.2	23.0	116.47	117.86	999.00	-0.90	0.00	--------	0	*
17:8957670	448.0	9.6	46.8	28.7	116.47	117.86	999.00	-0.87	0.00	--------	0	*
8:102479042	566.0	41.5	13.6	49.9	116.46	117.85	999.00	-0.77	0.00	GGCGCGC 883/232	-100.42	+
19:54663842	442.9	8.5	51.8	30.1	116.37	117.76	999.00	-0.59	0.00	GCGCGCT 445/101	-55.45	+
1:32538481	497.0	21.6	23.1	18.4	116.34	117.73	999.00	-0.76	0.04	GGCGCGC 630/171	-67.65	-
5:32173666	437.9	7.5	58.3	39.3	116.30	117.69	287.09	-0.76	0.00	--------	0	*
4:24585235	437.1	8.0	54.8	9.0	116.30	117.69	999.00	-0.92	0.00	--------	0	*
12:31226686	432.8	6.4	68.0	15.5	116.28	117.67	999.00	-0.82	0.00	--------	0	*
18:71815686	432.1	6.8	64.0	16.4	116.28	117.67	999.00	-0.73	0.00	GGCGCGC 806/220	-87.57	-
20:55205956	503.1	23.5	21.4	65.0	116.22	117.60	259.36	-0.75	0.00	--------	0	*
1:40562969	473.0	16.0	29.6	14.6	116.20	117.59	999.00	-0.75	0.00	--------	0	*
11:60897601	481.0	17.6	27.4	22.3	116.19	117.57	999.00	-0.81	0.00	--------	0	*
9:116111655	480.4	17.6	27.3	30.7	116.19	117.57	999.00	-0.73	0.00	--------	0	*
19:10613223	446.7	9.3	48.1	22.5	116.18	117.56	999.00	-0.59	0.00	--------	0	*
4:144259073	421.4	4.3	97.0	50.0	116.09	117.47	231.11	-0.83	0.00	--------	0	*
12:6798236	459.3	12.6	36.5	18.6	116.08	117.47	999.00	-0.76	0.00	GGCGCGC 630/171	-67.65	+
7:90894777	441.9	8.6	51.1	26.5	116.08	117.46	999.00	-0.73	0.00	GGCGCGC 630/171	-67.65	-
3:152879212	441.8	8.9	49.6	33.0	116.08	117.46	322.01	-0.67	0.00	--------	0	*
14:65453699	436.4	7.1	61.8	17.5	116.01	117.40	999.00	-0.82	0.00	--------	0	*
21:18985297	464.0	13.6	34.2	41.0	116.01	117.39	306.77	-0.72	0.26	GGCGCGC 630/171	-67.65	+
14:105956266	467.7	14.9	31.4	20.8	115.95	117.34	999.00	-0.85	0.00	--------	0	*
17:27279631	472.0	15.2	31.1	51.0	115.92	117.30	274.94	-0.82	0.00	--------	0	*
1:153756299	458.0	12.1	37.8	21.4	115.80	117.18	999.00	-0.81	0.00	GGCGCGC 630/171	-67.65	+
2:120517567	440.8	8.2	53.8	14.1	115.79	117.17	999.00	-0.71	0.00	--------	0	*
6:46097654	435.8	7.3	59.7	10.7	115.72	117.10	999.00	-0.79	0.00	--------	0	*
4:177241798	490.6	20.2	24.3	7.9	115.72	117.10	999.00	-0.81	0.00	GCGCTCT 269/60	-33.96	+
6:26189230	414.7	3.9	106.9	10.7	115.64	117.02	999.00	-0.74	0.00	--------	0	*
1:149982857	478.9	17.8	26.9	32.8	115.62	117.00	999.00	-0.75	0.00	--------	0	*
4:140222425	454.0	11.4	39.8	11.6	115.61	116.99	999.00	-0.71	0.00	--------	0	*
2:202507423	454.0	11.5	39.5	14.1	115.61	116.99	999.00	-0.75	0.00	GCGCGCA 394/93	-47.41	+
20:46417935	725.7	100.0	7.3	242.8	115.58	116.96	137.30	-0.63	0.28	--------	0	*
2:67624390	429.4	6.0	71.5	14.1	115.40	116.78	999.00	-0.85	0.01	GGCGCGC 630/171	-67.65	-
12:120639024	485.9	19.1	25.4	39.5	115.39	116.77	999.00	-0.76	0.00	--------	0	*
5:177019042	485.3	19.7	24.7	33.9	115.39	116.77	999.00	-0.81	0.00	--------	0	*
8:98776690	482.0	18.4	26.3	52.4	115.36	116.74	279.61	-0.72	0.13	--------	0	*
1:27693563	443.0	9.3	47.5	32.8	115.31	116.69	999.00	-0.88	0.00	--------	0	*
15:52364007	552.0	38.3	14.4	52.0	115.27	116.65	999.00	-0.72	0.04	--------	0	*
[truncated: 28,468 more rows]
