# Supplementary material for: Protection of CpG islands against de novo DNA methylation during oogenesis is associated with the recognition site of E2f1 and E2f2
Source: Epigenetics Chromatin. 2014 Oct 21;7:26. doi: 10.1186/1756-8935-7-26 (PMC4255709; doi:10.1186/1756-8935-7-26)
Supplement: Additional file 6 — Mini-website with GEM peak calling and motif analysis results for E2F1 ChIP-seq in MCF7 cells. [file 1756-8935-7-26-S6.zip › E2F1_MCF7_GEM_outputs/E2F1_shuffle_121_hg19_3RDistro_1_GEM_events.txt]

Position	IP	Control	Fold	Expectd	Q_-lg10	P_-lg10	P_poiss	IPvsEMP	Noise
20:55839499	12776.0	317.7	40.2	739.5	999.00	999.00	999.00	-0.55	0.04	--------	0	*
17:58677386	11826.7	136.7	86.5	134.0	999.00	999.00	999.00	-0.47	0.00	--------	0	*
1:114447912	8517.0	86.1	99.0	155.8	999.00	999.00	999.00	-0.49	0.01	--------	0	*
20:49347578	7450.9	220.3	33.8	747.7	999.00	999.00	999.00	-0.42	0.00	--------	0	*
17:57184175	7318.9	179.8	40.7	262.3	999.00	999.00	999.00	-0.38	0.00	--------	0	*
8:124408812	5797.0	28.6	202.9	89.4	999.00	999.00	999.00	-0.46	0.05	--------	0	*
17:57184470	5496.1	173.8	31.6	276.1	999.00	999.00	999.00	-0.54	0.00	--------	0	*
20:49347917	4512.1	303.3	14.9	825.4	999.00	999.00	999.00	-0.51	0.00	--------	0	*
17:59940896	4469.5	105.4	42.4	110.6	999.00	999.00	999.00	-0.56	0.00	--------	0	*
17:58469759	4265.4	127.2	33.5	301.9	999.00	999.00	999.00	-0.40	0.04	--------	0	*
11:66383887	4207.4	18.5	227.4	38.1	999.00	999.00	999.00	-0.45	0.00	--------	0	*
15:89921727	4062.1	23.4	173.9	36.2	999.00	999.00	999.00	-0.54	0.00	--------	0	*
20:49287226	4013.0	171.6	23.4	254.4	999.00	999.00	999.00	-0.77	0.09	--------	0	*
17:56770056	3831.0	182.8	21.0	162.6	999.00	999.00	999.00	-0.62	0.04	--------	0	*
1:150185991	3821.0	33.5	114.0	32.9	999.00	999.00	999.00	-0.70	0.00	--------	0	*
17:58677713	3758.9	188.5	19.9	133.6	999.00	999.00	999.00	-0.52	0.00	--------	0	*
15:93363723	3636.0	21.6	168.7	26.4	999.00	999.00	999.00	-0.62	0.00	--------	0	*
20:58515534	3602.0	43.9	82.0	52.4	999.00	999.00	999.00	-0.60	0.05	--------	0	*
7:43848304	3505.0	17.6	199.6	28.0	999.00	999.00	999.00	-0.75	0.01	--------	0	*
15:44719249	3341.4	19.2	174.1	15.1	999.00	999.00	999.00	-0.59	0.00	--------	0	*
17:59940455	3232.6	178.5	18.1	118.7	999.00	999.00	999.00	-0.61	0.00	--------	0	*
20:46093411	3167.0	298.5	10.6	465.3	999.00	999.00	999.00	-0.72	0.12	--------	0	*
9:140063987	3104.0	44.7	69.4	34.1	999.00	999.00	999.00	-0.63	0.05	--------	0	*
1:144932478	3029.3	46.6	65.0	91.2	999.00	999.00	999.00	-0.59	0.16	--------	0	*
7:44888006	2977.5	14.8	201.1	40.0	999.00	999.00	999.00	-0.62	0.01	--------	0	*
14:21852549	2936.4	13.5	217.6	20.9	999.00	999.00	999.00	-0.59	0.00	--------	0	*
19:51307933	2861.0	20.0	143.4	41.0	999.00	999.00	999.00	-0.60	0.02	--------	0	*
20:55841624	2860.0	143.1	20.0	662.4	999.00	999.00	999.00	-0.61	0.00	--------	0	*
1:114355270	2786.0	55.0	50.6	42.2	999.00	999.00	999.00	-0.65	0.06	--------	0	*
1:115054001	2780.0	117.9	23.6	117.7	999.00	999.00	999.00	-0.61	0.18	--------	0	*
20:45834287	2777.0	205.9	13.5	381.5	999.00	999.00	999.00	-0.71	0.07	--------	0	*
17:58042220	2747.3	116.7	23.5	210.8	999.00	999.00	999.00	-0.64	0.00	--------	0	*
6:52149674	2722.0	10.4	262.3	22.8	999.00	999.00	999.00	-0.62	0.04	--------	0	*
17:58469883	2629.6	126.7	20.8	303.1	999.00	999.00	999.00	-0.45	0.04	--------	0	*
17:66288086	2577.7	16.2	159.4	65.8	999.00	999.00	999.00	-0.63	0.00	--------	0	*
20:58628711	2562.0	43.1	59.4	81.9	999.00	999.00	999.00	-0.66	0.02	--------	0	*
1:151042999	2518.0	30.3	83.0	32.1	999.00	999.00	999.00	-0.60	0.01	--------	0	*
1:150336511	2500.2	22.9	109.4	28.2	999.00	999.00	999.00	-0.68	0.00	--------	0	*
9:85677062	2492.0	16.0	156.1	25.4	999.00	999.00	999.00	-0.67	0.05	--------	0	*
21:48081338	2489.0	19.2	129.9	34.9	999.00	999.00	999.00	-0.67	0.01	--------	0	*
6:31802360	2465.0	12.0	205.9	29.7	999.00	999.00	999.00	-0.72	0.03	--------	0	*
20:46067701	2394.0	296.9	8.1	305.2	999.00	999.00	999.00	-0.60	0.14	--------	0	*
6:30685357	2350.2	9.5	247.3	24.2	999.00	999.00	999.00	-0.63	0.00	--------	0	*
8:95907399	2330.0	24.6	94.6	22.6	999.00	999.00	999.00	-0.57	0.00	--------	0	*
3:174159337	2317.7	12.3	188.2	15.9	999.00	999.00	999.00	-0.67	0.00	--------	0	*
2:58468594	2304.0	12.0	192.4	14.1	999.00	999.00	999.00	-0.66	0.02	--------	0	*
3:136471460	2302.9	13.9	166.1	58.6	999.00	999.00	999.00	-0.65	0.03	--------	0	*
17:56084983	2300.3	10.0	229.4	35.9	999.00	999.00	999.00	-0.58	0.19	--------	0	*
1:173793673	2296.6	17.5	130.9	29.6	999.00	999.00	999.00	-0.62	0.00	--------	0	*
20:49381093	2278.7	100.4	22.7	312.7	999.00	999.00	999.00	-0.72	0.00	--------	0	*
2:178077273	2270.2	22.1	102.9	14.1	999.00	999.00	999.00	-0.65	0.00	--------	0	*
10:62538086	2269.0	12.0	189.5	17.9	999.00	999.00	999.00	-0.73	0.04	--------	0	*
2:74775987	2247.4	8.9	253.6	44.1	999.00	999.00	999.00	-0.64	0.03	--------	0	*
17:59941079	2240.9	171.9	13.0	107.4	999.00	999.00	999.00	-0.58	0.00	--------	0	*
12:77459379	2192.5	19.7	111.5	19.9	999.00	999.00	999.00	-0.61	0.00	--------	0	*
1:152082704	2178.6	4.5	486.4	65.7	999.00	999.00	999.00	-0.64	0.00	--------	0	*
15:50979148	2170.7	44.3	49.0	41.9	999.00	999.00	999.00	-0.45	0.00	--------	0	*
15:41624985	2165.0	16.0	135.6	24.6	999.00	999.00	999.00	-0.66	0.01	--------	0	*
11:118868654	2159.0	27.9	77.3	34.5	999.00	999.00	999.00	-0.61	0.02	--------	0	*
8:103822624	2153.2	25.3	85.1	91.7	999.00	999.00	999.00	-0.58	0.00	--------	0	*
2:206750455	2144.0	14.4	149.2	24.0	999.00	999.00	999.00	-0.73	0.01	--------	0	*
12:65563219	2132.0	35.9	59.4	50.8	999.00	999.00	999.00	-0.68	0.08	--------	0	*
18:21269300	2127.0	24.7	86.0	13.3	999.00	999.00	999.00	-0.64	0.00	--------	0	*
1:149871164	2126.0	34.3	61.9	37.7	999.00	999.00	999.00	-0.66	0.03	--------	0	*
15:91538134	2101.3	7.2	292.4	26.4	999.00	999.00	999.00	-0.63	0.00	--------	0	*
20:49407464	2074.0	146.5	14.2	324.7	999.00	999.00	999.00	-0.60	0.03	--------	0	*
17:56429734	2073.0	39.9	51.9	59.7	999.00	999.00	999.00	-0.68	0.07	--------	0	*
20:49407322	2064.0	152.8	13.5	301.5	999.00	999.00	999.00	-0.59	0.03	--------	0	*
6:33588623	2054.7	16.8	122.5	57.6	999.00	999.00	999.00	-0.62	0.09	--------	0	*
2:171785479	2030.0	31.1	65.2	14.1	999.00	999.00	999.00	-0.72	0.02	--------	0	*
20:49126714	2028.0	48.7	41.7	44.7	999.00	999.00	999.00	-0.63	0.05	--------	0	*
20:52824350	2027.1	188.5	10.8	229.1	999.00	999.00	999.00	-0.54	0.00	--------	0	*
5:36152224	2009.0	20.8	96.8	33.7	999.00	999.00	999.00	-0.62	0.05	--------	0	*
17:66016228	1995.3	55.4	36.0	44.4	999.00	999.00	999.00	-0.64	0.00	--------	0	*
14:23476374	1991.0	18.4	108.5	13.2	999.00	999.00	999.00	-0.61	0.01	--------	0	*
14:64319546	1988.0	18.4	108.3	63.4	999.00	999.00	999.00	-0.64	0.12	--------	0	*
3:64317478	1976.0	143.7	13.8	163.8	999.00	999.00	999.00	-0.72	0.00	--------	0	*
1:202311197	1972.0	12.8	154.4	31.3	999.00	999.00	999.00	-0.69	0.06	--------	0	*
12:49524581	1966.0	22.3	88.0	27.1	999.00	999.00	999.00	-0.63	0.07	--------	0	*
9:140045013	1963.5	9.0	218.0	32.0	999.00	999.00	999.00	-0.56	0.00	--------	0	*
7:132767071	1962.0	9.6	204.8	25.6	999.00	999.00	999.00	-0.65	0.05	--------	0	*
3:9791545	1957.4	13.8	141.9	51.4	999.00	999.00	999.00	-0.64	0.00	--------	0	*
1:16162458	1935.6	13.7	141.4	23.8	999.00	999.00	999.00	-0.66	0.00	--------	0	*
17:60501123	1935.0	35.9	53.9	49.2	999.00	999.00	999.00	-0.71	0.06	--------	0	*
1:51434369	1932.6	18.8	102.9	47.0	999.00	999.00	999.00	-0.55	0.00	--------	0	*
17:58213046	1930.0	170.8	11.3	247.9	999.00	999.00	999.00	-0.61	0.17	--------	0	*
19:41769960	1921.8	12.9	148.6	46.2	999.00	999.00	999.00	-0.63	0.00	--------	0	*
14:74226946	1919.0	25.5	75.1	49.4	999.00	999.00	999.00	-0.62	0.02	--------	0	*
12:54674029	1886.8	21.9	86.0	40.3	999.00	999.00	999.00	-0.66	0.00	--------	0	*
11:85956035	1886.0	15.6	121.2	12.4	999.00	999.00	999.00	-0.58	0.09	--------	0	*
16:85587176	1874.5	17.8	105.3	61.7	999.00	999.00	999.00	-0.59	0.00	--------	0	*
1:27191711	1869.0	14.4	130.1	41.0	999.00	999.00	999.00	-0.66	0.07	--------	0	*
11:1817945	1859.0	9.6	194.1	19.5	999.00	999.00	999.00	-0.70	0.01	--------	0	*
1:28908567	1850.0	23.1	79.9	41.9	999.00	999.00	999.00	-0.61	0.04	--------	0	*
16:21169787	1848.0	23.9	77.2	23.5	999.00	999.00	999.00	-0.67	0.01	--------	0	*
8:48873331	1826.0	15.1	120.8	28.1	999.00	999.00	999.00	-0.52	0.00	--------	0	*
10:93683412	1824.0	15.2	119.9	13.1	999.00	999.00	999.00	-0.68	0.00	--------	0	*
3:186524269	1813.0	19.2	94.6	21.9	999.00	999.00	999.00	-0.67	0.01	--------	0	*
10:102672458	1807.6	14.3	126.1	13.1	999.00	999.00	999.00	-0.56	0.00	--------	0	*
17:61819336	1803.7	39.8	45.4	59.2	999.00	999.00	999.00	-0.64	0.08	--------	0	*
17:4736517	1799.0	18.4	98.0	26.0	999.00	999.00	999.00	-0.68	0.01	--------	0	*
15:75746314	1787.8	14.6	122.7	76.3	999.00	999.00	999.00	-0.60	0.04	--------	0	*
17:57232934	1787.3	32.2	55.6	36.3	999.00	999.00	999.00	-0.68	0.00	--------	0	*
2:203499395	1778.0	15.2	117.2	20.9	999.00	999.00	999.00	-0.74	0.01	--------	0	*
1:16173980	1776.0	20.8	85.6	51.2	999.00	999.00	999.00	-0.67	0.04	--------	0	*
8:128681006	1756.0	35.9	48.9	91.4	999.00	999.00	999.00	-0.62	0.06	--------	0	*
2:85766228	1744.0	17.3	100.6	47.1	999.00	999.00	999.00	-0.57	0.10	--------	0	*
2:152266382	1738.5	11.4	152.4	16.0	999.00	999.00	999.00	-0.64	0.02	--------	0	*
3:140660423	1735.8	14.5	119.5	15.9	999.00	999.00	999.00	-0.67	0.00	--------	0	*
1:119682957	1735.6	8.8	198.3	14.6	999.00	999.00	999.00	-0.62	0.00	--------	0	*
17:56736429	1734.6	108.1	16.0	181.5	999.00	999.00	999.00	-0.61	0.02	--------	0	*
5:126114131	1732.6	18.1	95.5	30.4	999.00	999.00	999.00	-0.63	0.00	--------	0	*
1:107599253	1731.7	81.0	21.4	33.0	999.00	999.00	999.00	-0.50	0.00	--------	0	*
5:170814509	1729.0	26.3	65.6	22.6	999.00	999.00	999.00	-0.61	0.07	--------	0	*
11:62623525	1707.0	34.3	49.7	24.8	999.00	999.00	999.00	-0.66	0.04	--------	0	*
8:99956563	1704.0	47.1	36.2	52.3	999.00	999.00	999.00	-0.66	0.08	--------	0	*
14:35591472	1697.9	13.2	128.9	30.2	999.00	999.00	999.00	-0.63	0.00	--------	0	*
3:113465123	1693.0	31.1	54.4	113.2	999.00	999.00	999.00	-0.59	0.17	--------	0	*
8:101964471	1689.0	43.9	38.5	27.8	999.00	999.00	999.00	-0.70	0.02	--------	0	*
6:36391248	1688.1	12.7	132.5	16.4	999.00	999.00	999.00	-0.63	0.00	--------	0	*
20:57465766	1678.0	51.9	32.3	96.2	999.00	999.00	999.00	-0.59	0.00	--------	0	*
12:98909271	1670.0	18.4	91.0	20.6	999.00	999.00	999.00	-0.65	0.06	--------	0	*
16:89883105	1669.8	18.8	89.0	36.6	999.00	999.00	999.00	-0.70	0.00	--------	0	*
3:63850237	1645.0	127.7	12.9	171.1	999.00	999.00	999.00	-0.67	0.01	--------	0	*
10:43951250	1640.0	21.6	76.1	19.1	999.00	999.00	999.00	-0.67	0.01	--------	0	*
2:136499174	1634.0	22.3	73.1	29.7	999.00	999.00	999.00	-0.65	0.06	--------	0	*
16:88878598	1633.9	25.2	64.9	100.8	999.00	999.00	999.00	-0.61	0.25	--------	0	*
3:145878997	1621.8	20.0	81.2	25.0	999.00	999.00	999.00	-0.60	0.03	--------	0	*
16:74808918	1621.0	18.4	88.3	34.5	999.00	999.00	999.00	-0.65	0.07	--------	0	*
12:12849130	1617.9	13.9	116.6	15.5	999.00	999.00	999.00	-0.68	0.00	--------	0	*
20:5100026	1617.5	9.7	166.9	39.4	999.00	999.00	999.00	-0.62	0.00	--------	0	*
2:85555221	1612.0	16.8	96.2	28.7	999.00	999.00	999.00	-0.72	0.00	--------	0	*
6:31126255	1599.0	13.6	117.8	22.8	999.00	999.00	999.00	-0.68	0.02	--------	0	*
8:141522240	1598.2	14.0	113.9	48.2	999.00	999.00	999.00	-0.59	0.09	--------	0	*
10:75006650	1589.0	13.6	116.7	14.0	999.00	999.00	999.00	-0.70	0.00	--------	0	*
3:135915543	1584.8	12.0	131.6	143.3	999.00	999.00	999.00	-0.58	0.06	--------	0	*
14:77423115	1580.0	20.8	76.1	51.2	999.00	999.00	999.00	-0.71	0.02	--------	0	*
1:169764148	1577.9	10.2	154.1	25.5	999.00	999.00	999.00	-0.63	0.00	--------	0	*
20:17949666	1570.7	20.1	78.3	39.4	999.00	999.00	999.00	-0.59	0.02	--------	0	*
3:127310120	1570.5	15.2	103.0	36.0	999.00	999.00	999.00	-0.66	0.00	--------	0	*
12:64798062	1569.0	39.9	39.3	52.0	999.00	999.00	999.00	-0.68	0.13	--------	0	*
12:12870183	1565.0	14.3	109.1	42.1	999.00	999.00	999.00	-0.71	0.00	--------	0	*
1:110881889	1560.2	13.2	118.0	33.0	999.00	999.00	999.00	-0.58	0.00	--------	0	*
11:32851244	1560.1	20.9	74.7	21.4	999.00	999.00	999.00	-0.66	0.00	--------	0	*
2:238395610	1542.1	11.2	137.6	65.3	999.00	999.00	999.00	-0.65	0.00	--------	0	*
14:76127831	1537.6	14.5	106.0	23.4	999.00	999.00	999.00	-0.68	0.00	--------	0	*
4:113207063	1533.8	11.7	131.6	23.8	999.00	999.00	999.00	-0.64	0.00	--------	0	*
5:177631362	1529.0	24.7	61.8	48.4	999.00	999.00	999.00	-0.65	0.00	--------	0	*
5:37371170	1527.6	14.1	108.3	15.6	999.00	999.00	999.00	-0.65	0.00	--------	0	*
6:36391117	1525.9	9.6	158.8	16.4	999.00	999.00	999.00	-0.61	0.00	--------	0	*
17:67323457	1524.9	30.6	49.8	68.3	999.00	999.00	999.00	-0.66	0.10	--------	0	*
1:62902513	1523.9	11.5	132.0	14.6	999.00	999.00	999.00	-0.55	0.00	--------	0	*
8:102504890	1522.0	35.1	43.3	61.3	999.00	999.00	999.00	-0.59	0.16	--------	0	*
20:54967692	1518.0	27.2	55.9	44.4	999.00	999.00	999.00	-0.63	0.00	--------	0	*
3:195809219	1516.6	14.9	101.8	16.4	999.00	999.00	999.00	-0.72	0.00	--------	0	*
7:122526839	1515.6	17.1	88.9	36.5	999.00	999.00	999.00	-0.58	0.00	--------	0	*
15:56757299	1514.0	16.8	90.3	15.1	999.00	999.00	999.00	-0.67	0.00	--------	0	*
3:142720385	1509.9	13.8	109.4	22.9	999.00	999.00	999.00	-0.53	0.00	--------	0	*
20:43594968	1501.0	20.0	75.2	39.4	999.00	999.00	999.00	-0.65	0.03	--------	0	*
2:201729510	1500.5	22.9	65.4	36.7	999.00	999.00	999.00	-0.74	0.00	--------	0	*
16:30886202	1500.2	22.8	65.8	32.9	999.00	999.00	999.00	-0.69	0.00	--------	0	*
9:95088143	1489.8	12.9	115.7	13.3	999.00	999.00	999.00	-0.64	0.00	--------	0	*
X:48380039	1483.0	16.0	92.9	16.6	999.00	999.00	999.00	-0.74	0.01	--------	0	*
12:48357347	1481.0	17.6	84.3	30.4	999.00	999.00	999.00	-0.66	0.02	--------	0	*
18:20513843	1480.5	10.9	135.4	10.7	999.00	999.00	999.00	-0.53	0.00	--------	0	*
20:17549726	1476.0	16.0	92.5	42.0	999.00	999.00	999.00	-0.63	0.06	--------	0	*
3:62304537	1474.1	57.7	25.6	17.8	999.00	999.00	999.00	-0.58	0.00	--------	0	*
3:120068311	1470.7	18.1	81.1	46.1	999.00	999.00	999.00	-0.69	0.00	--------	0	*
4:39979741	1466.0	13.6	108.0	18.5	999.00	999.00	999.00	-0.71	0.02	--------	0	*
16:14464263	1463.0	24.7	59.1	43.5	999.00	999.00	999.00	-0.74	0.03	--------	0	*
6:8064758	1458.5	7.0	209.7	13.1	999.00	999.00	999.00	-0.67	0.00	--------	0	*
5:177513403	1454.0	27.1	53.6	70.8	999.00	999.00	999.00	-0.61	0.05	--------	0	*
16:28962097	1451.0	25.5	56.8	30.9	999.00	999.00	999.00	-0.62	0.00	--------	0	*
6:153304722	1451.0	13.6	106.9	17.0	999.00	999.00	999.00	-0.56	0.10	--------	0	*
5:139780598	1445.0	29.7	48.7	14.6	999.00	999.00	999.00	-0.42	0.00	--------	0	*
3:11314059	1445.0	25.5	56.6	40.2	999.00	999.00	999.00	-0.63	0.02	--------	0	*
15:52311264	1443.0	45.5	31.7	45.7	999.00	999.00	999.00	-0.68	0.01	--------	0	*
10:53459685	1441.8	11.3	127.6	13.1	999.00	999.00	999.00	-0.67	0.00	--------	0	*
1:117113816	1441.6	37.2	38.8	77.8	999.00	999.00	999.00	-0.64	0.00	--------	0	*
15:43622442	1437.3	13.4	107.5	16.6	999.00	999.00	999.00	-0.67	0.00	--------	0	*
20:62289814	1434.0	65.5	21.9	82.5	999.00	999.00	999.00	-0.59	0.16	--------	0	*
20:25388331	1429.0	17.6	81.4	43.1	999.00	999.00	999.00	-0.63	0.03	--------	0	*
8:93977885	1426.4	19.3	73.8	16.5	999.00	999.00	999.00	-0.66	0.00	--------	0	*
17:61699322	1426.0	41.5	34.4	40.0	999.00	999.00	999.00	-0.60	0.03	--------	0	*
3:193789221	1420.1	11.9	119.1	58.1	999.00	999.00	999.00	-0.70	0.00	--------	0	*
13:42615513	1419.0	24.7	57.3	21.1	999.00	999.00	999.00	-0.69	0.04	--------	0	*
16:4202529	1417.0	20.8	68.3	39.0	999.00	999.00	999.00	-0.66	0.00	--------	0	*
12:42538839	1415.0	27.7	51.1	19.2	999.00	999.00	999.00	-0.69	0.00	--------	0	*
9:131486666	1412.2	35.1	40.2	36.0	999.00	999.00	999.00	-0.58	0.00	--------	0	*
1:153940041	1406.6	10.9	129.5	40.4	999.00	999.00	999.00	-0.50	0.00	--------	0	*
12:125477589	1404.6	6.7	210.2	29.3	999.00	999.00	999.00	-0.69	0.00	--------	0	*
19:41256592	1401.7	13.4	104.6	24.2	999.00	999.00	999.00	-0.68	0.00	--------	0	*
5:16935570	1399.9	17.7	78.9	22.4	999.00	999.00	999.00	-0.63	0.00	--------	0	*
11:63439073	1396.0	17.0	82.2	19.1	999.00	999.00	999.00	-0.66	0.00	--------	0	*
17:1733135	1395.0	16.0	87.4	26.4	999.00	999.00	999.00	-0.71	0.03	--------	0	*
1:152082881	1392.7	10.6	131.6	62.6	999.00	999.00	999.00	-0.61	0.00	--------	0	*
12:49760967	1388.7	24.2	57.3	25.2	999.00	999.00	999.00	-0.60	0.01	--------	0	*
6:4019068	1387.8	17.4	80.0	10.7	999.00	999.00	999.00	-0.70	0.00	--------	0	*
5:89854344	1386.1	13.6	102.0	14.0	999.00	999.00	999.00	-0.61	0.00	--------	0	*
1:166845725	1378.2	14.5	95.1	24.5	999.00	999.00	999.00	-0.68	0.00	--------	0	*
20:30196547	1378.0	23.1	59.5	53.9	999.00	999.00	999.00	-0.66	0.01	--------	0	*
9:126773938	1375.0	31.1	44.2	47.3	999.00	999.00	999.00	-0.60	0.07	--------	0	*
5:64858955	1374.0	20.0	68.9	14.0	999.00	999.00	999.00	-0.61	0.00	--------	0	*
3:129158921	1371.7	11.9	114.9	25.9	999.00	999.00	999.00	-0.63	0.00	--------	0	*
10:112327138	1366.4	9.6	142.7	13.1	999.00	999.00	999.00	-0.54	0.00	--------	0	*
6:36561979	1359.5	8.6	158.6	30.9	999.00	999.00	999.00	-0.65	0.00	--------	0	*
11:58874134	1359.4	5.1	268.8	15.0	999.00	999.00	999.00	-0.67	0.00	--------	0	*
10:47655787	1358.0	20.8	65.4	23.3	999.00	999.00	999.00	-0.68	0.02	--------	0	*
21:45664025	1356.0	20.0	68.0	38.1	999.00	999.00	999.00	-0.70	0.00	--------	0	*
15:52588133	1355.7	21.4	63.3	43.5	999.00	999.00	999.00	-0.69	0.00	--------	0	*
9:134422293	1353.0	12.8	105.9	20.5	999.00	999.00	999.00	-0.65	0.01	--------	0	*
5:61601756	1352.0	25.5	52.9	22.8	999.00	999.00	999.00	-0.67	0.01	--------	0	*
9:131419090	1347.8	25.0	53.8	37.9	999.00	999.00	999.00	-0.59	0.07	--------	0	*
2:38978576	1346.3	19.1	70.6	22.4	999.00	999.00	999.00	-0.57	0.00	--------	0	*
3:128997479	1344.8	12.7	105.7	56.0	999.00	999.00	999.00	-0.66	0.02	--------	0	*
1:116255898	1344.0	30.3	44.3	112.2	999.00	999.00	999.00	-0.72	0.03	--------	0	*
10:51489008	1344.0	24.7	54.3	13.1	999.00	999.00	999.00	-0.74	0.02	--------	0	*
8:103819443	1342.8	31.5	42.6	117.4	999.00	999.00	999.00	-0.58	0.20	--------	0	*
11:64808425	1340.7	9.7	137.9	20.7	999.00	999.00	999.00	-0.72	0.00	--------	0	*
19:41769850	1337.2	7.0	190.5	47.7	999.00	999.00	999.00	-0.63	0.00	--------	0	*
5:172068021	1336.9	11.1	120.1	60.1	999.00	999.00	999.00	-0.63	0.00	--------	0	*
17:57232297	1333.9	18.5	72.3	31.8	999.00	999.00	999.00	-0.67	0.00	--------	0	*
15:50647284	1327.6	21.8	60.8	57.6	999.00	999.00	999.00	-0.55	0.14	--------	0	*
19:5298655	1325.0	8.0	166.0	21.2	999.00	999.00	999.00	-0.72	0.00	--------	0	*
9:130955252	1323.3	13.4	98.4	29.8	999.00	999.00	999.00	-0.61	0.00	--------	0	*
3:160117680	1319.0	7.8	169.2	15.9	999.00	999.00	999.00	-0.51	0.00	--------	0	*
19:48867471	1314.0	35.1	37.4	27.9	999.00	999.00	999.00	-0.62	0.04	--------	0	*
6:31707758	1308.1	6.1	212.7	39.1	999.00	999.00	999.00	-0.63	0.00	--------	0	*
3:37035014	1303.6	10.7	122.0	15.9	999.00	999.00	999.00	-0.51	0.00	--------	0	*
2:176867085	1300.0	16.0	81.4	21.5	999.00	999.00	999.00	-0.67	0.05	--------	0	*
15:89787462	1297.8	12.6	102.9	36.3	999.00	999.00	999.00	-0.61	0.00	--------	0	*
7:138794215	1296.1	20.8	62.3	38.5	999.00	999.00	999.00	-0.66	0.04	--------	0	*
6:32862530	1294.8	7.4	176.0	22.6	999.00	999.00	999.00	-0.64	0.02	--------	0	*
8:103823265	1289.8	28.2	45.8	86.3	999.00	999.00	999.00	-0.57	0.00	--------	0	*
17:73521089	1289.3	30.3	42.5	65.0	999.00	999.00	999.00	-0.62	0.00	--------	0	*
1:110881134	1288.8	14.7	87.6	25.1	999.00	999.00	999.00	-0.45	0.00	--------	0	*
8:102138646	1287.7	36.5	35.3	63.7	999.00	999.00	999.00	-0.65	0.00	--------	0	*
17:18266945	1284.0	20.0	64.3	27.6	999.00	999.00	999.00	-0.71	0.06	--------	0	*
7:128379185	1278.5	19.8	64.7	25.7	999.00	999.00	999.00	-0.69	0.00	--------	0	*
5:87970425	1275.4	12.9	99.1	24.0	999.00	999.00	999.00	-0.56	0.00	--------	0	*
5:126112430	1275.0	17.6	72.6	21.0	999.00	999.00	999.00	-0.62	0.15	--------	0	*
14:92040638	1272.7	17.2	74.1	20.9	999.00	999.00	999.00	-0.67	0.02	--------	0	*
19:49588486	1272.4	21.2	59.9	25.8	999.00	999.00	999.00	-0.65	0.00	--------	0	*
15:91260538	1271.7	7.7	164.6	21.1	999.00	999.00	999.00	-0.64	0.02	--------	0	*
9:134000825	1270.0	22.0	57.8	21.2	999.00	999.00	999.00	-0.65	0.00	--------	0	*
22:31743688	1269.0	22.3	56.8	25.0	999.00	999.00	999.00	-0.69	0.03	--------	0	*
5:79783824	1268.8	9.4	134.4	26.4	999.00	999.00	999.00	-0.70	0.00	--------	0	*
16:30064357	1267.4	8.5	148.3	44.9	999.00	999.00	999.00	-0.67	0.01	--------	0	*
14:50359690	1264.7	18.5	68.5	34.9	999.00	999.00	999.00	-0.56	0.09	--------	0	*
4:128802663	1262.7	9.1	138.6	9.9	999.00	999.00	999.00	-0.68	0.00	--------	0	*
21:47878459	1254.0	22.2	56.5	34.8	999.00	999.00	999.00	-0.65	0.00	--------	0	*
4:1714300	1253.3	15.2	82.2	27.4	999.00	999.00	999.00	-0.66	0.00	--------	0	*
5:122180954	1250.0	20.8	60.2	41.0	999.00	999.00	999.00	-0.70	0.12	--------	0	*
4:17812513	1248.6	6.5	191.2	7.9	999.00	999.00	999.00	-0.71	0.00	--------	0	*
2:162095292	1240.6	11.0	113.2	14.1	999.00	999.00	999.00	-0.67	0.00	--------	0	*
3:88198871	1240.0	22.3	55.5	15.9	999.00	999.00	999.00	-0.64	0.05	--------	0	*
3:160117336	1236.0	7.4	167.8	15.9	999.00	999.00	999.00	-0.62	0.00	--------	0	*
15:80189345	1232.8	24.6	50.0	18.6	999.00	999.00	999.00	-0.65	0.01	--------	0	*
21:43654881	1232.8	23.4	52.6	71.8	999.00	999.00	999.00	-0.67	0.01	--------	0	*
10:103911873	1232.3	9.6	128.3	22.4	999.00	999.00	999.00	-0.65	0.02	--------	0	*
20:3801209	1223.7	24.8	49.3	53.0	999.00	999.00	999.00	-0.66	0.00	--------	0	*
13:50656198	1223.0	10.8	113.6	57.5	999.00	999.00	999.00	-0.57	0.00	--------	0	*
5:72921573	1221.4	11.3	108.4	19.0	999.00	999.00	999.00	-0.75	0.00	--------	0	*
16:19078828	1218.2	15.1	80.4	21.9	999.00	999.00	999.00	-0.68	0.00	--------	0	*
12:56842863	1216.8	13.6	89.2	34.2	999.00	999.00	999.00	-0.68	0.00	--------	0	*
4:71859418	1216.5	9.5	127.4	32.3	999.00	999.00	999.00	-0.58	0.00	--------	0	*
1:113499020	1213.0	13.6	89.4	14.6	999.00	999.00	999.00	-0.65	0.02	--------	0	*
9:1050441	1206.9	18.4	65.7	30.2	999.00	999.00	999.00	-0.65	0.00	--------	0	*
11:63448829	1202.3	19.4	62.1	20.2	999.00	999.00	999.00	-0.64	0.00	--------	0	*
5:41925292	1198.1	16.1	74.5	14.0	999.00	999.00	999.00	-0.67	0.00	--------	0	*
19:14247575	1190.7	10.0	118.6	38.2	999.00	999.00	999.00	-0.65	0.00	--------	0	*
1:153939808	1189.4	11.5	103.5	42.6	999.00	999.00	999.00	-0.68	0.00	--------	0	*
13:52377881	1185.6	9.6	123.8	47.0	999.00	999.00	999.00	-0.66	0.00	--------	0	*
17:74733620	1185.3	9.4	126.2	26.0	999.00	999.00	999.00	-0.57	0.00	--------	0	*
12:72233428	1185.2	8.9	132.7	19.6	999.00	999.00	999.00	-0.72	0.00	--------	0	*
20:30161109	1184.3	14.0	84.7	39.4	999.00	999.00	999.00	-0.71	0.00	--------	0	*
7:44888203	1182.5	4.3	271.9	39.6	999.00	999.00	999.00	-0.62	0.01	--------	0	*
14:93673470	1177.7	13.1	89.9	22.9	999.00	999.00	999.00	-0.62	0.04	--------	0	*
1:26947336	1175.9	12.5	94.2	14.6	999.00	999.00	999.00	-0.59	0.00	--------	0	*
7:120590699	1175.3	9.2	127.8	14.1	999.00	999.00	999.00	-0.65	0.00	--------	0	*
11:61560230	1175.3	5.9	200.8	32.8	999.00	999.00	999.00	-0.74	0.00	--------	0	*
2:216176666	1173.9	13.3	88.6	19.3	999.00	999.00	999.00	-0.61	0.00	--------	0	*
4:1714538	1160.7	7.9	146.8	26.1	999.00	999.00	999.00	-0.69	0.00	--------	0	*
12:122064116	1145.2	9.6	119.9	62.9	999.00	999.00	999.00	-0.70	0.13	--------	0	*
2:74357555	1140.0	8.8	129.8	21.1	999.00	999.00	999.00	-0.76	0.01	--------	0	*
1:51426102	1138.5	4.7	243.8	17.0	999.00	999.00	999.00	-0.74	0.03	--------	0	*
2:132250604	1172.0	15.0	78.2	20.7	321.05	323.31	999.00	-0.64	0.00	--------	0	*
8:103876586	1247.0	30.5	40.8	35.1	320.21	322.46	999.00	-0.62	0.00	--------	0	*
1:108743018	1322.5	48.5	27.3	49.4	320.15	322.40	999.00	-0.57	0.00	--------	0	*
5:36744690	1171.4	15.3	76.5	22.5	319.54	321.79	999.00	-0.69	0.00	--------	0	*
7:102789833	1165.7	14.1	82.4	22.5	319.34	321.58	999.00	-0.63	0.00	--------	0	*
2:98703745	1175.8	16.8	69.8	25.2	319.17	321.42	999.00	-0.70	0.00	--------	0	*
15:52861343	1231.8	28.1	43.9	32.4	318.51	320.75	999.00	-0.72	0.00	--------	0	*
5:65440004	1182.3	18.8	62.8	14.0	318.22	320.46	999.00	-0.63	0.00	--------	0	*
8:95907943	1220.0	26.5	46.1	28.8	318.00	320.24	999.00	-0.65	0.00	--------	0	*
X:15873199	1169.0	16.8	69.7	19.9	317.12	319.36	999.00	-0.66	0.07	--------	0	*
14:93483904	1105.8	6.0	185.8	28.9	317.09	319.33	999.00	-0.68	0.00	--------	0	*
20:17512185	1178.5	18.5	63.8	39.4	317.05	319.28	999.00	-0.61	0.00	--------	0	*
2:238395881	1166.9	16.7	69.8	67.9	316.53	318.77	999.00	-0.70	0.00	--------	0	*
17:58677136	1566.4	122.5	12.8	112.4	316.50	318.74	999.00	-0.43	0.00	--------	0	*
5:139088860	1125.4	9.4	120.0	38.4	315.76	317.99	999.00	-0.70	0.00	--------	0	*
8:95487359	1270.0	39.1	32.5	34.5	315.59	317.82	999.00	-0.72	0.03	--------	0	*
3:59035800	1133.0	11.2	101.4	15.9	314.45	316.67	999.00	-0.68	0.01	--------	0	*
5:138629231	1174.8	19.2	61.2	26.6	314.40	316.63	999.00	-0.47	0.00	--------	0	*
20:25604714	1207.7	26.7	45.2	94.0	314.22	316.45	999.00	-0.52	0.30	--------	0	*
8:145749929	1136.7	12.9	87.8	29.5	313.99	316.21	999.00	-0.68	0.00	--------	0	*
13:34117116	1108.0	7.0	157.3	8.8	313.96	316.18	999.00	-0.69	0.00	--------	0	*
1:45285309	1099.0	6.5	168.1	20.8	313.12	315.34	999.00	-0.65	0.00	--------	0	*
3:129324593	1147.0	15.2	75.6	46.7	312.19	314.41	999.00	-0.67	0.09	--------	0	*
20:60697021	1198.9	26.5	45.2	63.2	311.61	313.83	999.00	-0.48	0.00	--------	0	*
22:21271572	1165.0	19.2	60.8	17.6	311.48	313.69	999.00	-0.65	0.00	--------	0	*
1:46216295	1138.0	14.0	81.2	20.5	311.09	313.31	999.00	-0.68	0.00	--------	0	*
1:212209072	1084.0	5.4	199.8	14.6	310.84	313.06	999.00	-0.72	0.00	--------	0	*
14:67878873	1177.0	22.3	52.7	40.2	310.70	312.91	999.00	-0.68	0.04	--------	0	*
3:10290002	1190.6	25.8	46.2	27.6	310.64	312.85	999.00	-0.72	0.02	--------	0	*
16:19566765	1159.0	20.0	58.1	26.6	309.72	311.93	999.00	-0.71	0.02	--------	0	*
12:27167433	1119.1	13.0	86.4	15.5	308.97	311.18	999.00	-0.74	0.00	--------	0	*
8:103668494	1197.6	28.5	42.0	96.2	308.66	310.87	999.00	-0.64	0.00	--------	0	*
6:44124358	1105.0	10.4	106.5	23.6	307.84	310.04	999.00	-0.74	0.00	--------	0	*
2:677399	1125.0	14.4	78.3	39.4	307.27	309.47	999.00	-0.70	0.02	--------	0	*
19:54023943	1084.8	7.2	150.3	23.9	307.13	309.33	999.00	-0.72	0.00	--------	0	*
12:14518666	1123.0	14.4	78.2	15.5	306.68	308.88	999.00	-0.63	0.00	--------	0	*
2:232527107	1088.3	8.1	133.6	21.8	306.53	308.74	999.00	-0.69	0.00	--------	0	*
2:47630129	1171.3	24.3	48.1	21.5	306.47	308.67	999.00	-0.66	0.00	--------	0	*
2:242833133	1145.0	19.2	59.8	24.7	305.62	307.82	999.00	-0.69	0.10	--------	0	*
21:38639260	1121.0	16.0	70.2	26.2	304.54	306.74	999.00	-0.66	0.05	--------	0	*
2:54785018	1139.2	19.1	59.7	36.5	304.16	306.36	999.00	-0.65	0.00	--------	0	*
14:20811738	1135.6	19.5	58.2	22.2	302.99	305.18	999.00	-0.73	0.00	--------	0	*
15:51200613	1181.4	29.5	40.0	58.7	302.72	304.91	999.00	-0.67	0.02	--------	0	*
14:20937940	1158.0	24.3	47.7	20.8	302.39	304.59	999.00	-0.61	0.00	--------	0	*
16:73031124	1122.8	17.6	63.8	50.6	302.11	304.30	999.00	-0.67	0.00	--------	0	*
6:135819143	1094.4	12.1	90.3	12.3	301.59	303.78	999.00	-0.52	0.00	--------	0	*
3:17784338	1093.1	13.0	84.1	28.5	301.30	303.49	999.00	-0.69	0.00	--------	0	*
20:32804140	1063.0	8.0	133.2	39.4	300.59	302.78	999.00	-0.71	0.00	--------	0	*
16:89883380	1090.2	12.4	88.1	33.0	300.41	302.60	999.00	-0.66	0.00	--------	0	*
19:44079805	1111.0	16.8	66.3	52.4	300.09	302.27	999.00	-0.66	0.12	--------	0	*
14:105267455	1149.0	24.7	46.4	53.6	299.78	301.96	999.00	-0.70	0.09	--------	0	*
3:9005185	1148.0	24.7	46.4	25.0	299.49	301.67	999.00	-0.64	0.01	--------	0	*
15:42841043	1087.0	12.8	85.1	16.7	299.24	301.41	999.00	-0.62	0.06	--------	0	*
19:14247837	1091.3	13.9	78.5	36.8	299.12	301.30	999.00	-0.59	0.00	--------	0	*
17:56709496	1477.0	114.1	12.9	182.0	299.10	301.28	999.00	-0.68	0.22	--------	0	*
1:62902156	1062.1	8.4	126.3	14.6	298.83	301.00	999.00	-0.62	0.00	--------	0	*
2:20550816	1148.4	25.5	45.0	46.0	298.43	300.61	999.00	-0.69	0.00	--------	0	*
5:138630175	1118.2	19.1	58.5	23.0	298.02	300.19	999.00	-0.68	0.00	--------	0	*
15:89787675	1067.2	10.5	101.3	34.1	296.90	299.07	999.00	-0.66	0.00	--------	0	*
9:123342622	1084.0	13.6	79.9	24.4	296.76	298.93	999.00	-0.65	0.05	--------	0	*
12:103969352	1070.0	11.2	95.8	19.1	295.84	298.01	999.00	-0.70	0.01	--------	0	*
15:83736092	1143.0	26.3	43.4	39.4	295.35	297.52	999.00	-0.68	0.10	--------	0	*
2:28974431	1156.0	29.5	39.1	46.9	295.21	297.37	999.00	-0.65	0.07	--------	0	*
16:89555589	1087.0	16.0	68.1	33.6	294.55	296.72	999.00	-0.75	0.00	--------	0	*
10:43915978	1035.3	6.1	170.9	14.9	294.39	296.55	999.00	-0.68	0.00	--------	0	*
12:1059028	1065.0	12.0	89.0	28.4	294.36	296.52	999.00	-0.66	0.08	--------	0	*
9:86595720	1081.0	15.0	72.1	31.8	294.32	296.48	999.00	-0.67	0.18	--------	0	*
6:109704091	1079.0	14.8	72.9	19.2	294.03	296.19	999.00	-0.49	0.00	--------	0	*
X:100353055	1039.0	7.2	144.6	12.2	293.47	295.63	999.00	-0.69	0.01	--------	0	*
3:134093273	1092.0	17.9	60.9	50.7	293.03	295.19	999.00	-0.62	0.00	--------	0	*
21:45526967	1130.0	25.5	44.2	37.0	292.92	295.07	999.00	-0.69	0.09	--------	0	*
20:44563866	1105.0	20.6	53.5	39.4	292.80	294.95	999.00	-0.69	0.00	--------	0	*
2:48010322	1058.6	11.7	90.7	46.4	292.59	294.75	999.00	-0.69	0.00	--------	0	*
19:48103886	1073.5	14.5	73.9	48.3	292.27	294.42	999.00	-0.67	0.01	--------	0	*
17:17206543	1045.0	9.6	109.1	41.9	291.78	293.93	999.00	-0.72	0.09	--------	0	*
20:46413353	1382.0	93.0	14.9	233.2	291.60	293.75	999.00	-0.70	0.00	--------	0	*
12:80085165	1081.4	16.9	64.2	60.3	291.58	293.73	999.00	-0.68	0.00	--------	0	*
3:14443825	1115.2	23.2	48.0	51.8	291.55	293.70	999.00	-0.70	0.00	--------	0	*
3:135915732	1047.2	10.3	101.6	138.6	290.99	293.14	999.00	-0.63	0.06	--------	0	*
7:1546743	1068.1	15.0	71.4	37.0	290.80	292.94	999.00	-0.70	0.00	--------	0	*
10:58121173	1018.7	6.2	164.5	13.1	289.34	291.49	999.00	-0.67	0.00	--------	0	*
9:85678173	1108.0	23.1	47.9	23.6	289.22	291.36	999.00	-0.62	0.12	--------	0	*
16:75498771	1107.0	23.8	46.5	36.1	288.93	291.07	999.00	-0.63	0.00	--------	0	*
6:135818988	1044.6	11.8	88.3	12.7	288.46	290.60	999.00	-0.58	0.00	--------	0	*
6:30688019	1028.0	8.8	117.1	37.5	288.46	290.60	999.00	-0.68	0.02	--------	0	*
8:117778654	1119.0	27.9	40.1	18.3	287.09	289.23	999.00	-0.73	0.03	--------	0	*
20:9049983	1118.0	27.1	41.2	40.2	286.80	288.94	999.00	-0.72	0.00	--------	0	*
3:193590315	1060.0	16.0	66.4	33.2	286.63	288.76	999.00	-0.76	0.00	--------	0	*
7:94287322	1032.0	10.4	99.5	14.1	286.26	288.39	999.00	-0.60	0.03	--------	0	*
1:46269088	1026.0	9.6	107.1	28.7	286.15	288.29	999.00	-0.65	0.04	--------	0	*
12:62996223	1066.9	17.9	59.7	15.5	285.71	287.84	999.00	-0.73	0.29	--------	0	*
1:154155847	1071.0	18.4	58.3	39.0	285.43	287.56	999.00	-0.64	0.11	--------	0	*
9:94860400	1070.0	18.4	58.3	25.2	285.13	287.26	999.00	-0.77	0.00	--------	0	*
3:123304146	1102.0	25.5	43.1	56.0	284.79	286.92	999.00	-0.66	0.17	--------	0	*
5:178986141	1007.8	7.4	135.6	21.1	284.28	286.41	999.00	-0.73	0.00	--------	0	*
17:49021948	1072.2	20.6	51.9	40.2	283.16	285.29	999.00	-0.67	0.00	--------	0	*
6:90539504	1010.0	8.8	115.0	21.5	283.12	285.25	999.00	-0.64	0.08	--------	0	*
19:55770804	1012.1	9.5	106.2	38.0	282.30	284.43	999.00	-0.69	0.00	--------	0	*
9:34329311	1022.1	11.0	92.9	15.5	281.97	284.09	999.00	-0.70	0.00	--------	0	*
15:50521342	1143.0	37.5	30.5	66.6	281.61	283.74	999.00	-0.70	0.01	--------	0	*
12:112450912	1046.3	16.8	62.4	25.7	281.32	283.44	999.00	-0.57	0.00	--------	0	*
1:109506215	967.7	3.6	265.7	36.6	279.91	282.03	999.00	-0.67	0.00	--------	0	*
16:88870055	1079.0	24.7	43.6	41.0	279.44	281.56	999.00	-0.71	0.01	--------	0	*
2:10260670	1017.7	12.5	81.3	35.9	278.89	281.01	999.00	-0.67	0.00	--------	0	*
21:45079330	1094.0	28.7	38.1	39.0	278.57	280.69	999.00	-0.71	0.07	--------	0	*
2:61765949	987.1	7.6	130.0	20.9	278.34	280.45	999.00	-0.54	0.00	--------	0	*
13:20357142	1020.3	13.9	73.3	46.8	278.21	280.33	999.00	-0.68	0.00	--------	0	*
9:80851067	1068.3	23.3	45.8	26.9	277.88	279.99	999.00	-0.62	0.00	--------	0	*
16:30076699	989.7	8.2	121.3	61.4	277.19	279.30	999.00	-0.73	0.00	--------	0	*
6:32939426	989.3	8.6	115.4	79.6	277.19	279.30	999.00	-0.71	0.00	--------	0	*
12:22697341	994.3	9.9	100.0	15.5	276.98	279.09	999.00	-0.61	0.05	--------	0	*
1:150208703	1015.0	13.5	75.4	35.8	276.74	278.85	999.00	-0.68	0.01	--------	0	*
4:151937095	1048.2	20.2	51.9	22.5	276.16	278.27	999.00	-0.66	0.07	--------	0	*
5:72922240	1062.6	23.1	46.1	23.0	276.14	278.24	999.00	-0.49	0.00	--------	0	*
12:122124999	1013.0	13.6	74.7	27.9	275.86	277.97	999.00	-0.63	0.00	--------	0	*
2:170440913	1002.0	12.0	83.7	17.5	275.77	277.88	999.00	-0.71	0.07	--------	0	*
17:58042075	1216.9	63.5	19.2	213.3	274.41	276.51	999.00	-0.60	0.00	--------	0	*
1:47134244	1032.0	18.4	56.2	36.7	274.02	276.12	999.00	-0.65	0.08	--------	0	*
X:53449106	989.8	10.6	93.7	24.0	273.84	275.95	999.00	-0.69	0.00	--------	0	*
1:244624596	1004.8	13.8	72.9	14.6	273.51	275.61	999.00	-0.61	0.00	--------	0	*
19:47634052	975.6	9.0	109.0	22.0	273.05	275.15	999.00	-0.68	0.00	--------	0	*
2:28613311	1037.8	20.7	50.1	42.3	272.96	275.05	999.00	-0.72	0.00	--------	0	*
11:33183262	1032.0	19.2	53.9	15.8	272.60	274.70	999.00	-0.71	0.01	--------	0	*
5:43018093	1027.0	18.4	55.9	31.7	272.56	274.65	999.00	-0.70	0.06	--------	0	*
3:141206698	1012.0	15.2	66.7	40.6	272.54	274.63	999.00	-0.68	0.14	--------	0	*
5:54523368	1026.0	18.4	55.9	44.3	272.27	274.36	999.00	-0.72	0.09	--------	0	*
2:85766135	989.0	11.4	86.8	48.9	272.23	274.33	999.00	-0.59	0.10	--------	0	*
8:95732401	1061.0	26.8	39.6	26.9	271.90	273.99	999.00	-0.65	0.00	--------	0	*
16:31105901	1002.6	15.0	67.0	40.2	271.40	273.49	999.00	-0.66	0.00	--------	0	*
15:66649121	1002.0	14.4	69.7	16.0	271.10	273.19	999.00	-0.67	0.04	--------	0	*
5:180288464	979.2	10.7	91.3	19.4	270.90	272.98	999.00	-0.65	0.00	--------	0	*
4:108910830	995.6	13.7	72.9	7.9	270.87	272.95	999.00	-0.74	0.08	--------	0	*
5:87957057	1000.5	14.7	67.9	14.0	270.81	272.90	999.00	-0.69	0.00	--------	0	*
X:24711965	983.7	11.1	88.9	13.1	270.46	272.55	999.00	-0.66	0.00	--------	0	*
14:20930087	969.3	9.8	99.2	35.3	269.59	271.67	999.00	-0.73	0.02	--------	0	*
6:170341883	1026.0	20.8	49.4	29.7	269.46	271.55	999.00	-0.68	0.00	--------	0	*
11:73694331	971.2	10.5	92.5	31.7	268.53	270.62	999.00	-0.61	0.00	--------	0	*
17:40761616	1021.0	20.8	49.2	26.0	268.00	270.09	999.00	-0.69	0.04	--------	0	*
19:48707203	980.1	12.9	76.3	21.2	268.00	270.08	999.00	-0.77	0.00	--------	0	*
15:64386201	1011.0	18.4	55.1	31.3	267.89	269.97	999.00	-0.73	0.06	--------	0	*
7:87563403	975.0	11.2	87.3	14.1	267.81	269.89	999.00	-0.67	0.05	--------	0	*
20:35724444	957.8	8.2	116.2	39.4	267.72	269.80	999.00	-0.62	0.00	--------	0	*
12:68726309	1034.0	23.1	44.7	30.5	267.72	269.80	999.00	-0.66	0.03	--------	0	*
10:14996255	1000.0	16.8	59.7	29.7	267.55	269.63	999.00	-0.72	0.08	--------	0	*
7:4046567	957.0	8.8	109.0	26.3	267.43	269.50	999.00	-0.76	0.03	--------	0	*
13:47371494	1086.2	37.0	29.4	45.5	266.79	268.86	999.00	-0.59	0.00	--------	0	*
3:128902891	1014.2	20.9	48.6	17.8	266.26	268.33	999.00	-0.60	0.00	--------	0	*
17:61819375	1018.3	21.7	46.9	59.2	266.05	268.13	999.00	-0.64	0.08	--------	0	*
9:137030026	998.2	17.5	57.0	34.4	265.81	267.88	999.00	-0.70	0.00	--------	0	*
2:208634894	955.7	9.2	104.4	27.1	265.45	267.52	999.00	-0.68	0.07	--------	0	*
3:39448037	976.8	13.4	73.0	24.7	265.28	267.35	999.00	-0.72	0.00	--------	0	*
16:11800189	1016.0	21.6	47.1	20.1	265.18	267.25	999.00	-0.78	0.00	--------	0	*
2:74776236	965.6	11.1	87.0	46.3	265.16	267.23	999.00	-0.58	0.03	--------	0	*
5:40756217	981.0	14.4	68.3	21.5	264.94	267.01	999.00	-0.70	0.07	--------	0	*
14:65007163	1005.0	20.0	50.4	28.5	264.73	266.80	999.00	-0.70	0.07	--------	0	*
17:59489653	1406.2	85.4	16.5	468.2	264.57	307.91	266.64	-0.71	0.00	--------	0	*
6:43543955	969.0	12.8	75.9	21.5	264.47	266.54	999.00	-0.64	0.10	--------	0	*
13:45151967	1012.8	21.9	46.2	51.5	264.31	266.38	999.00	-0.66	0.01	--------	0	*
20:34330384	963.0	11.2	86.2	39.4	264.28	266.34	999.00	-0.72	0.00	--------	0	*
2:128459528	1033.4	26.5	39.0	27.4	263.81	265.87	999.00	-0.55	0.00	--------	0	*
4:103790467	911.1	4.0	229.5	9.8	263.22	265.28	999.00	-0.65	0.00	--------	0	*
8:48173541	974.7	14.4	67.6	29.9	263.18	265.24	999.00	-0.72	0.00	--------	0	*
3:193721201	934.4	7.8	120.2	30.7	262.63	264.69	999.00	-0.66	0.02	--------	0	*
20:52211326	1598.0	208.3	7.7	268.4	262.28	264.34	999.00	-0.64	0.01	--------	0	*
3:196295385	944.9	9.2	102.9	16.9	262.20	264.26	999.00	-0.71	0.00	--------	0	*
1:215740557	1053.1	32.2	32.7	15.9	262.11	264.16	999.00	-0.71	0.00	--------	0	*
4:83934331	945.0	11.0	86.1	7.9	260.86	262.92	999.00	-0.71	0.00	--------	0	*
22:39101580	909.6	4.2	216.8	24.3	260.66	262.72	999.00	-0.74	0.00	--------	0	*
19:56037961	1023.0	26.3	38.8	46.7	260.63	262.68	999.00	-0.69	0.06	--------	0	*
11:71791620	908.8	4.2	218.3	30.9	260.37	262.42	999.00	-0.73	0.00	--------	0	*
14:69260205	932.5	8.8	106.1	71.5	260.33	262.38	999.00	-0.68	0.12	--------	0	*
7:72937071	919.7	6.6	139.3	49.5	259.95	261.99	999.00	-0.67	0.00	--------	0	*
3:127309875	999.5	22.3	44.9	36.2	259.19	261.24	999.00	-0.65	0.00	--------	0	*
20:55841076	1876.1	330.9	5.7	663.2	258.97	261.02	323.01	-0.69	0.00	--------	0	*
19:49224009	984.0	20.0	49.3	22.8	258.61	260.66	999.00	-0.74	0.01	--------	0	*
1:165600117	914.1	6.7	136.8	14.6	258.46	260.51	999.00	-0.69	0.00	--------	0	*
6:32939840	947.7	12.2	77.8	70.2	258.29	260.34	999.00	-0.68	0.00	--------	0	*
15:75230544	1013.1	26.6	38.2	34.2	258.03	260.07	999.00	-0.64	0.00	--------	0	*
3:196045113	956.6	14.6	65.7	27.2	257.90	259.94	999.00	-0.62	0.00	--------	0	*
16:53467623	893.0	3.2	279.7	19.6	257.55	259.59	999.00	-0.75	0.01	--------	0	*
16:85646680	952.2	14.8	64.4	40.2	256.73	258.77	999.00	-0.65	0.10	--------	0	*
2:190526124	958.0	16.0	60.0	17.5	256.71	258.75	999.00	-0.76	0.03	--------	0	*
6:52535946	942.0	12.8	73.8	24.8	256.53	258.57	999.00	-0.70	0.03	--------	0	*
1:70820573	936.0	12.0	78.2	14.6	256.32	258.36	999.00	-0.70	0.05	--------	0	*
1:202830097	976.0	19.8	49.2	51.2	256.28	258.32	999.00	-0.69	0.00	--------	0	*
5:130500307	939.9	12.8	73.7	14.0	255.94	257.98	999.00	-0.63	0.00	--------	0	*
6:20402017	911.2	7.7	118.9	26.5	255.82	257.85	999.00	-0.66	0.00	--------	0	*
21:47743771	964.0	17.6	54.9	119.9	255.59	257.62	999.00	-0.52	0.45	--------	0	*
1:222886165	928.0	10.4	89.4	32.5	255.56	257.59	999.00	-0.73	0.07	--------	0	*
16:75657199	921.1	9.4	98.1	30.9	255.41	257.44	999.00	-0.69	0.00	--------	0	*
19:14529096	910.0	7.2	126.7	22.2	255.23	257.26	999.00	-0.75	0.03	--------	0	*
14:74059085	909.1	7.0	129.3	18.1	255.23	257.26	999.00	-0.65	0.00	--------	0	*
16:88636626	1037.1	34.9	29.7	34.0	255.15	257.18	999.00	-0.60	0.00	--------	0	*
10:32940687	921.0	9.6	96.2	15.0	255.12	257.15	999.00	-0.82	0.03	--------	0	*
20:8000541	936.1	12.6	74.3	39.4	255.06	257.09	999.00	-0.76	0.00	--------	0	*
16:89724506	1002.1	26.7	37.6	37.9	254.86	256.89	999.00	-0.66	0.00	--------	0	*
14:77494972	1006.0	27.1	37.1	34.5	254.47	256.49	999.00	-0.69	0.12	--------	0	*
2:24163227	979.0	21.6	45.4	26.0	254.44	256.46	999.00	-0.68	0.06	--------	0	*
10:97890313	929.0	11.2	83.1	19.5	254.27	256.29	999.00	-0.63	0.17	--------	0	*
8:97273976	1073.8	44.2	24.3	16.0	254.08	256.10	999.00	-0.63	0.00	--------	0	*
8:143808499	1017.6	31.0	32.8	42.8	253.00	255.02	999.00	-0.59	0.00	--------	0	*
18:67873306	908.0	8.8	103.4	14.2	252.93	254.96	999.00	-0.65	0.06	--------	0	*
11:62494921	1028.0	34.3	30.0	73.6	252.29	254.31	999.00	-0.64	0.18	--------	0	*
3:193853045	910.3	9.4	97.3	197.4	252.16	254.18	297.04	-0.70	0.00	--------	0	*
13:20175964	955.2	18.3	52.3	34.7	251.85	253.87	999.00	-0.69	0.00	--------	0	*
3:48229999	908.5	9.1	100.2	34.9	251.57	253.59	999.00	-0.69	0.13	--------	0	*
20:25604633	958.3	19.6	48.9	92.7	251.34	253.35	999.00	-0.50	0.30	--------	0	*
20:39765635	1078.8	49.0	22.0	121.4	251.21	253.22	999.00	-0.57	0.00	--------	0	*
3:140769942	928.0	13.8	67.5	35.5	251.19	253.20	999.00	-0.68	0.00	--------	0	*
12:53614648	932.6	14.9	62.4	50.1	250.87	252.88	999.00	-0.67	0.11	--------	0	*
12:121790201	937.0	15.3	61.4	18.8	250.86	252.88	999.00	-0.67	0.00	--------	0	*
12:57145940	869.9	3.2	272.3	19.7	250.70	252.72	999.00	-0.60	0.00	--------	0	*
1:117602451	898.9	8.8	102.2	24.3	250.27	252.29	999.00	-0.78	0.00	--------	0	*
10:81000046	886.3	6.9	127.8	68.2	250.16	252.17	999.00	-0.70	0.09	--------	0	*
1:182808923	924.6	13.2	70.1	20.4	250.02	252.03	999.00	-0.41	0.00	--------	0	*
14:81687881	897.2	8.3	108.1	68.4	249.98	251.99	999.00	-0.74	0.00	--------	0	*
8:95909051	958.7	21.0	45.7	31.7	249.98	251.99	999.00	-0.76	0.00	--------	0	*
10:135207764	968.0	22.3	43.3	23.2	249.92	251.92	999.00	-0.65	0.02	--------	0	*
5:172197623	976.1	24.7	39.5	49.0	249.91	251.92	999.00	-0.70	0.00	--------	0	*
16:3019185	948.0	18.6	51.0	30.5	249.81	251.82	999.00	-0.68	0.00	--------	0	*
11:73882009	924.0	13.6	68.1	14.6	249.73	251.73	999.00	-0.68	0.05	--------	0	*
17:58603669	1422.8	162.0	8.8	194.2	249.46	251.47	999.00	-0.68	0.00	--------	0	*
3:17784091	895.6	8.8	102.1	27.3	249.39	251.40	999.00	-0.64	0.00	--------	0	*
3:113233918	906.2	10.9	83.0	30.9	249.37	251.38	999.00	-0.70	0.00	--------	0	*
3:33155337	910.4	11.1	81.9	18.0	248.97	250.97	999.00	-0.62	0.00	--------	0	*
2:121199853	930.5	15.5	60.0	37.5	248.82	250.82	999.00	-0.71	0.00	--------	0	*
11:28129772	915.0	12.8	71.6	36.6	248.60	250.60	999.00	-0.72	0.02	--------	0	*
5:79784096	928.2	15.3	60.6	25.5	248.24	250.23	999.00	-0.50	0.00	--------	0	*
17:56085110	896.1	10.0	89.7	35.9	248.04	250.03	999.00	-0.56	0.19	--------	0	*
1:180200730	917.2	13.3	69.1	34.9	247.97	249.96	999.00	-0.61	0.00	--------	0	*
7:148581608	941.9	18.4	51.2	19.6	247.78	249.77	999.00	-0.69	0.00	--------	0	*
6:27099731	900.4	10.4	86.8	10.7	247.61	249.60	999.00	-0.63	0.00	--------	0	*
20:5100120	883.5	7.0	125.8	39.4	247.54	249.53	999.00	-0.62	0.00	--------	0	*
11:9406130	872.0	5.6	156.1	12.6	247.51	249.51	999.00	-0.70	0.04	--------	0	*
6:30685112	888.8	8.9	100.4	24.6	247.33	249.32	999.00	-0.60	0.00	--------	0	*
1:91966509	882.9	7.7	114.8	14.6	247.24	249.23	999.00	-0.59	0.00	--------	0	*
2:111878272	919.8	14.7	62.4	45.6	247.07	249.06	999.00	-0.62	0.00	--------	0	*
1:109505777	961.3	23.5	40.9	33.8	246.88	248.87	999.00	-0.71	0.00	--------	0	*
2:128284425	948.0	20.8	45.7	32.1	246.79	248.78	999.00	-0.60	0.16	--------	0	*
2:238409836	924.0	15.2	60.9	38.3	246.78	248.77	999.00	-0.70	0.03	--------	0	*
3:134094058	911.0	14.0	65.1	49.6	246.21	248.20	999.00	-0.74	0.00	--------	0	*
10:127747245	878.0	8.0	110.0	28.9	245.76	247.75	999.00	-0.78	0.02	--------	0	*
18:71815295	865.7	5.6	155.8	15.3	245.73	247.72	999.00	-0.56	0.00	--------	0	*
3:101443814	918.6	15.7	58.5	15.9	245.31	247.30	999.00	-0.69	0.02	--------	0	*
1:155246997	938.0	20.0	47.0	30.5	245.24	247.22	999.00	-0.67	0.04	--------	0	*
15:63680098	938.0	20.0	47.0	32.4	245.24	247.22	999.00	-0.77	0.03	--------	0	*
13:31191823	988.0	31.1	31.7	13.8	244.41	246.39	999.00	-0.61	0.12	--------	0	*
1:172501882	952.0	23.8	40.1	14.6	244.27	246.25	999.00	-0.65	0.00	--------	0	*
5:179159659	924.0	17.6	52.6	16.6	243.93	245.91	999.00	-0.75	0.08	--------	0	*
8:141474451	923.0	17.1	53.8	45.4	243.93	245.91	999.00	-0.69	0.00	--------	0	*
4:39368046	903.7	13.3	67.8	11.5	243.86	245.84	999.00	-0.67	0.00	--------	0	*
10:7860277	968.0	27.1	35.7	45.5	243.53	245.51	999.00	-0.69	0.11	--------	0	*
1:152082348	830.2	1.9	435.1	68.0	243.24	245.22	999.00	-0.74	0.00	--------	0	*
7:99698436	890.1	11.9	75.0	56.3	243.09	245.07	999.00	-0.71	0.00	--------	0	*
7:139044600	920.5	17.1	53.7	18.1	243.05	245.03	999.00	-0.74	0.00	--------	0	*
19:12917382	942.0	22.3	42.1	35.0	242.39	244.37	999.00	-0.68	0.05	--------	0	*
4:71859175	871.5	8.8	98.9	30.1	242.30	244.28	999.00	-0.68	0.00	--------	0	*
14:93483724	871.2	8.4	103.5	28.8	242.30	244.28	999.00	-0.69	0.00	--------	0	*
12:45609706	887.0	11.2	79.4	34.5	241.91	243.89	999.00	-0.62	0.19	--------	0	*
6:32936209	896.0	13.6	66.0	31.3	241.52	243.49	999.00	-0.69	0.04	--------	0	*
10:88515581	866.0	8.8	98.9	22.8	240.82	242.79	999.00	-0.67	0.00	--------	0	*
17:28619299	861.0	8.0	107.9	37.8	240.73	242.70	999.00	-0.74	0.16	--------	0	*
2:62733486	902.2	15.3	59.1	14.1	240.63	242.60	999.00	-0.64	0.00	--------	0	*
9:96928470	982.3	33.6	29.2	15.9	240.63	242.60	999.00	-0.55	0.00	--------	0	*
16:4357529	911.3	17.3	52.7	40.2	240.43	242.39	999.00	-0.64	0.00	--------	0	*
10:115614165	875.0	10.4	84.3	38.6	239.95	241.91	999.00	-0.68	0.16	--------	0	*
16:70557557	863.1	8.3	103.8	49.8	239.94	241.90	999.00	-0.67	0.31	--------	0	*
1:183604954	909.2	18.0	50.6	14.6	239.84	241.81	999.00	-0.67	0.00	--------	0	*
16:31106112	862.4	9.0	96.0	40.2	239.64	241.61	999.00	-0.67	0.00	--------	0	*
19:10679996	889.0	13.6	65.5	21.2	239.46	241.43	999.00	-0.67	0.05	--------	0	*
6:19805005	893.3	14.7	60.7	15.1	239.45	241.42	999.00	-0.63	0.00	--------	0	*
6:49518330	883.0	12.8	69.1	28.4	239.21	241.17	999.00	-0.65	0.10	--------	0	*
7:99699118	882.9	12.1	73.1	53.8	239.21	241.17	999.00	-0.77	0.00	--------	0	*
8:94712745	951.8	27.1	35.1	29.4	238.93	240.90	999.00	-0.64	0.00	--------	0	*
3:193853782	870.7	10.6	82.2	201.6	238.77	240.73	264.77	-0.76	0.00	--------	0	*
12:56521753	951.0	27.9	34.0	80.8	238.65	240.61	999.00	-0.72	0.01	--------	0	*
3:148847282	880.6	12.8	69.0	25.5	238.62	240.58	999.00	-0.67	0.00	--------	0	*
2:242625816	885.8	13.3	66.4	32.7	238.59	240.55	999.00	-0.77	0.00	--------	0	*
12:92538463	915.0	20.0	45.9	15.5	238.55	240.51	999.00	-0.71	0.01	--------	0	*
3:160167760	946.0	26.3	35.9	22.8	238.45	240.41	999.00	-0.66	0.07	--------	0	*
16:72699056	917.0	20.8	44.2	19.6	237.79	239.75	999.00	-0.73	0.02	--------	0	*
6:27440858	877.0	12.8	68.7	10.7	237.45	239.40	999.00	-0.67	0.03	--------	0	*
1:24306569	865.9	10.5	82.2	14.6	237.30	239.25	999.00	-0.71	0.00	--------	0	*
5:177540265	894.2	16.8	53.3	80.8	236.87	238.83	999.00	-0.75	0.00	--------	0	*
X:100306858	880.0	13.6	64.9	13.4	236.83	238.78	999.00	-0.70	0.01	--------	0	*
13:42845952	904.0	18.4	49.2	16.9	236.72	238.67	999.00	-0.74	0.01	--------	0	*
7:77428217	846.3	7.5	112.7	33.0	236.59	238.54	999.00	-0.64	0.00	--------	0	*
16:86878446	879.0	13.6	64.8	45.5	236.54	238.49	999.00	-0.72	0.07	--------	0	*
12:121734904	907.8	19.1	47.6	25.9	236.52	238.47	999.00	-0.65	0.00	--------	0	*
7:87505832	839.4	6.9	122.0	14.1	236.24	238.19	999.00	-0.72	0.00	--------	0	*
3:43327788	861.5	10.9	79.0	15.9	236.12	238.07	999.00	-0.69	0.00	--------	0	*
21:40752187	910.8	20.4	44.6	27.8	236.05	238.00	999.00	-0.78	0.00	--------	0	*
13:113241767	813.6	2.0	403.3	15.3	236.04	237.98	999.00	-0.80	0.00	--------	0	*
6:27862345	887.0	15.2	58.5	26.6	235.96	237.91	999.00	-0.70	0.06	--------	0	*
11:73309394	906.0	19.2	47.3	21.5	235.94	237.89	999.00	-0.76	0.02	--------	0	*
11:47448053	885.9	15.7	56.5	33.9	235.67	237.62	999.00	-0.67	0.00	--------	0	*
6:33359505	923.0	23.9	38.5	17.9	235.61	237.55	999.00	-0.69	0.05	--------	0	*
11:20409059	880.0	14.4	61.3	20.3	235.36	237.30	999.00	-0.68	0.05	--------	0	*
3:12705588	935.0	26.3	35.5	45.8	235.29	237.23	999.00	-0.63	0.10	--------	0	*
1:117602719	898.6	18.6	48.4	21.6	235.27	237.21	999.00	-0.74	0.00	--------	0	*
1:152082151	887.6	16.6	53.6	63.4	234.84	236.78	999.00	-0.70	0.00	--------	0	*
1:46713440	822.0	4.8	171.6	29.3	234.51	236.45	999.00	-0.80	0.03	--------	0	*
11:34592228	855.0	10.4	82.4	18.1	234.06	236.00	999.00	-0.65	0.03	--------	0	*
2:85843316	869.5	13.3	65.3	33.8	233.90	235.84	999.00	-0.70	0.02	--------	0	*
12:123717803	887.1	17.7	50.1	30.5	233.44	235.38	999.00	-0.70	0.04	--------	0	*
5:112849324	876.5	15.4	57.1	16.1	233.04	234.98	999.00	-0.63	0.03	--------	0	*
10:72142593	809.1	4.0	202.9	27.7	232.84	234.78	999.00	-0.75	0.00	--------	0	*
5:34915764	880.2	16.7	52.8	14.0	232.79	234.73	999.00	-0.68	0.00	--------	0	*
16:2318281	970.7	37.4	25.9	31.3	232.66	234.60	999.00	-0.67	0.12	--------	0	*
3:51534130	875.0	16.0	54.8	53.2	232.46	234.39	999.00	-0.71	0.20	--------	0	*
11:66405864	933.0	28.7	32.5	40.6	232.26	234.20	999.00	-0.66	0.11	--------	0	*
5:118604682	878.7	17.0	51.8	20.5	232.21	234.14	999.00	-0.65	0.04	--------	0	*
8:48872818	863.0	13.6	63.4	30.0	232.14	234.07	999.00	-0.59	0.00	--------	0	*
10:124913609	862.3	14.0	61.7	13.1	231.85	233.78	999.00	-0.68	0.00	--------	0	*
2:70520581	851.9	11.7	72.9	17.0	231.63	233.56	999.00	-0.71	0.00	--------	0	*
20:61847777	975.0	39.9	24.4	70.7	231.59	233.52	999.00	-0.63	0.09	--------	0	*
5:65440474	861.7	13.9	62.0	14.0	231.56	233.49	999.00	-0.68	0.00	--------	0	*
17:61851348	904.0	22.2	40.7	45.9	231.40	233.33	999.00	-0.64	0.00	--------	0	*
1:46598798	855.3	12.6	68.1	21.0	231.29	233.21	999.00	-0.47	0.00	--------	0	*
6:26021821	860.5	13.0	66.2	58.2	231.26	233.19	999.00	-0.69	0.00	--------	0	*
16:78133171	888.8	19.8	45.0	29.9	231.01	232.93	999.00	-0.57	0.00	--------	0	*
14:55368872	888.4	19.2	46.2	23.7	231.01	232.93	999.00	-0.50	0.00	--------	0	*
1:16161670	859.4	13.4	63.9	51.9	230.97	232.90	999.00	-0.40	0.00	--------	0	*
4:83295717	810.0	4.8	169.9	11.4	230.94	232.87	999.00	-0.77	0.00	--------	0	*
1:47779973	809.9	4.5	181.7	19.8	230.94	232.87	999.00	-0.73	0.02	--------	0	*
17:79251333	887.0	19.2	46.3	26.0	230.43	232.35	999.00	-0.76	0.01	--------	0	*
22:20067482	887.0	19.2	46.3	47.2	230.43	232.35	999.00	-0.67	0.18	--------	0	*
9:108456756	862.7	14.9	57.9	12.3	230.39	232.31	999.00	-0.65	0.00	--------	0	*
15:75932603	881.9	18.4	47.9	34.9	230.33	232.25	999.00	-0.61	0.06	--------	0	*
2:47168953	911.1	25.5	35.7	33.5	229.91	231.83	999.00	-0.66	0.00	--------	0	*
2:203130392	866.0	16.0	54.2	21.5	229.83	231.75	999.00	-0.69	0.06	--------	0	*
8:101920947	865.5	15.1	57.2	56.5	229.83	231.75	999.00	-0.71	0.00	--------	0	*
16:9141740	894.0	21.6	41.5	29.9	229.81	231.73	999.00	-0.78	0.03	--------	0	*
2:136634101	838.1	10.5	79.8	14.1	229.36	231.28	999.00	-0.71	0.00	--------	0	*
3:9438704	827.5	8.9	92.6	40.8	229.31	231.23	999.00	-0.59	0.00	--------	0	*
9:84304970	899.8	23.1	39.0	152.0	228.97	230.89	999.00	-0.71	0.00	--------	0	*
1:153936684	857.3	14.8	57.7	44.7	228.93	230.85	999.00	-0.49	0.00	--------	0	*
5:139487198	867.0	16.8	51.7	42.7	228.72	230.63	999.00	-0.72	0.18	--------	0	*
20:30160797	856.7	14.7	58.1	39.4	228.64	230.55	999.00	-0.72	0.00	--------	0	*
8:130952591	902.9	24.3	37.2	22.3	228.57	230.49	999.00	-0.63	0.00	--------	0	*
15:81282055	870.7	17.8	48.8	29.5	228.50	230.41	999.00	-0.62	0.01	--------	0	*
3:4345198	911.0	26.3	34.6	15.9	228.39	230.30	999.00	-0.67	0.02	--------	0	*
2:97552254	870.0	17.6	49.5	54.7	228.20	230.12	999.00	-0.75	0.01	--------	0	*
17:57642798	977.3	43.8	22.3	31.1	228.14	230.05	999.00	-0.63	0.00	--------	0	*
3:12525819	931.0	31.1	29.9	32.9	228.14	230.05	999.00	-0.63	0.13	--------	0	*
10:33625195	840.0	12.0	70.2	60.1	228.11	230.02	999.00	-0.68	0.15	--------	0	*
14:74058929	858.9	15.3	56.1	19.6	227.79	229.70	999.00	-0.66	0.00	--------	0	*
2:190649475	822.0	8.1	101.0	23.4	227.55	229.45	999.00	-0.73	0.00	--------	0	*
15:91260581	815.4	7.1	115.1	21.1	227.43	229.34	999.00	-0.63	0.02	--------	0	*
7:129845224	830.5	10.4	79.7	14.1	227.01	228.91	999.00	-0.70	0.00	--------	0	*
19:41257160	834.3	11.3	73.5	25.0	226.64	228.55	999.00	-0.75	0.00	--------	0	*
16:74700828	844.9	13.1	64.4	23.8	226.58	228.49	999.00	-0.65	0.00	--------	0	*
17:7760486	832.2	11.7	71.3	26.0	226.05	227.96	999.00	-0.67	0.04	--------	0	*
17:57937461	1168.0	103.8	11.3	225.1	225.99	227.90	999.00	-0.70	0.13	--------	0	*
1:26947838	804.1	6.7	120.4	14.6	225.88	227.78	999.00	-0.65	0.00	--------	0	*
11:65264970	880.0	21.6	40.8	27.4	225.76	227.67	999.00	-0.70	0.05	--------	0	*
12:53773655	831.4	12.0	69.5	41.5	225.76	227.66	999.00	-0.74	0.00	--------	0	*
20:48770491	988.0	48.7	20.3	124.9	225.76	227.66	999.00	-0.59	0.12	--------	0	*
3:128369680	825.1	10.5	78.6	20.3	225.54	227.44	999.00	-0.71	0.00	--------	0	*
12:49110754	802.7	6.5	123.1	16.3	225.29	227.18	999.00	-0.64	0.00	--------	0	*
7:101652417	898.0	26.3	34.1	22.9	224.66	226.56	999.00	-0.75	0.04	--------	0	*
11:68147960	880.0	22.3	39.4	25.6	224.48	226.37	999.00	-0.72	0.03	--------	0	*
5:173043900	841.0	14.4	58.5	42.6	223.96	225.86	999.00	-0.75	0.08	--------	0	*
X:24711721	779.3	3.3	235.6	11.8	223.91	225.81	999.00	-0.79	0.00	--------	0	*
X:73071029	808.2	8.9	90.6	9.3	223.71	225.60	999.00	-0.74	0.00	--------	0	*
9:127624037	853.4	18.0	47.5	42.6	223.55	225.44	999.00	-0.52	0.00	--------	0	*
7:135242721	863.0	19.2	45.1	29.0	223.47	225.36	999.00	-0.71	0.06	--------	0	*
19:50529277	848.0	16.1	52.7	27.1	223.18	225.07	999.00	-0.73	0.00	--------	0	*
1:167013451	847.0	16.8	50.5	16.7	222.89	224.78	999.00	-0.72	0.02	--------	0	*
22:36925495	788.1	5.6	140.7	15.1	222.89	224.78	999.00	-0.70	0.00	--------	0	*
17:4613366	787.1	5.3	147.2	30.8	222.59	224.48	999.00	-0.74	0.00	--------	0	*
3:48343140	845.0	16.8	50.4	28.4	222.30	224.20	999.00	-0.67	0.10	--------	0	*
9:90691284	847.0	17.0	49.7	30.9	221.80	223.69	999.00	-0.62	0.00	--------	0	*
15:66797622	851.2	18.4	46.3	18.7	221.61	223.50	999.00	-0.72	0.00	--------	0	*
17:64962317	861.0	20.8	41.5	79.6	221.57	223.46	999.00	-0.68	0.07	--------	0	*
15:49103456	830.0	14.4	57.8	15.1	220.74	222.63	999.00	-0.70	0.04	--------	0	*
21:47878567	833.0	15.3	54.3	34.8	220.49	222.38	999.00	-0.62	0.00	--------	0	*
18:12991210	813.7	11.3	71.8	21.7	220.47	222.36	999.00	-0.60	0.00	--------	0	*
6:142468263	838.0	16.8	50.0	10.7	220.26	222.15	999.00	-0.71	0.00	--------	0	*
1:70671304	833.0	16.0	52.2	14.6	220.20	222.09	999.00	-0.67	0.00	--------	0	*
12:69753960	801.9	9.2	87.1	16.2	220.03	221.92	999.00	-0.68	0.00	--------	0	*
1:176176454	869.0	23.9	36.3	24.4	220.03	221.92	999.00	-0.64	0.11	--------	0	*
7:99717159	811.3	11.3	71.9	20.5	219.88	221.77	999.00	-0.72	0.00	--------	0	*
19:49071879	845.0	18.4	46.0	29.5	219.57	221.46	999.00	-0.77	0.02	--------	0	*
14:23771125	820.7	13.7	59.9	35.4	219.55	221.44	999.00	-0.60	0.00	--------	0	*
11:33060815	788.8	7.7	102.0	25.6	219.44	221.33	999.00	-0.71	0.00	--------	0	*
17:57697120	975.5	51.5	18.9	26.0	219.41	221.29	999.00	-0.80	0.00	--------	0	*
6:31620557	830.0	15.2	54.7	23.1	219.33	221.21	999.00	-0.73	0.05	--------	0	*
1:152083838	900.0	31.1	28.9	30.2	219.30	221.18	999.00	-0.51	0.37	--------	0	*
12:121124175	808.2	11.7	69.3	50.2	219.00	220.88	999.00	-0.54	0.00	--------	0	*
1:59369367	797.9	9.5	83.6	17.4	218.86	220.74	999.00	-0.70	0.00	--------	0	*
16:20912108	901.4	32.6	27.6	27.8	218.72	220.60	999.00	-0.66	0.00	--------	0	*
17:54776787	841.7	18.4	45.8	33.7	218.71	220.58	999.00	-0.72	0.00	--------	0	*
2:113403999	796.4	9.6	83.4	20.9	218.56	220.44	999.00	-0.72	0.00	--------	0	*
19:50143767	802.0	10.4	77.3	26.8	218.47	220.35	999.00	-0.72	0.02	--------	0	*
17:59489392	1315.8	79.6	16.5	473.5	218.43	288.48	220.31	-0.69	0.00	--------	0	*
6:31632926	795.9	9.7	82.2	22.6	218.27	220.15	999.00	-0.74	0.00	--------	0	*
12:15942676	805.3	11.1	72.8	16.6	218.12	220.00	999.00	-0.68	0.00	--------	0	*
7:155137817	810.0	12.7	63.6	39.0	218.10	219.97	999.00	-0.71	0.03	--------	0	*
2:157293017	809.3	12.5	64.7	51.6	217.80	219.68	999.00	-0.59	0.20	--------	0	*
5:96271076	809.2	12.0	67.3	16.2	217.80	219.68	999.00	-0.63	0.00	--------	0	*
2:27440373	814.8	13.4	60.9	23.0	217.80	219.67	999.00	-0.64	0.03	--------	0	*
17:57970385	1071.9	82.0	13.1	226.4	217.50	219.37	999.00	-0.66	0.18	--------	0	*
10:124133979	827.2	16.1	51.5	16.3	217.36	219.23	999.00	-0.69	0.00	--------	0	*
1:29508564	797.9	10.3	77.8	15.4	217.30	219.17	999.00	-0.69	0.12	--------	0	*
3:49044740	808.0	12.8	63.3	27.2	217.22	219.09	999.00	-0.69	0.09	--------	0	*
5:137911576	840.9	19.2	43.7	21.6	217.09	218.96	999.00	-0.69	0.00	--------	0	*
12:90103223	840.2	19.8	42.4	44.4	217.09	218.96	999.00	-0.66	0.22	--------	0	*
12:120426846	854.0	22.3	38.2	77.7	216.97	218.84	999.00	-0.66	0.17	--------	0	*
3:50383258	840.0	19.2	43.8	35.4	216.80	218.67	999.00	-0.76	0.03	--------	0	*
3:132136046	844.0	20.8	40.6	15.9	216.65	218.52	999.00	-0.66	0.00	--------	0	*
2:187455013	809.2	13.5	59.8	15.0	216.34	218.21	999.00	-0.60	0.00	--------	0	*
1:63988886	817.0	15.4	52.9	14.6	215.83	217.70	999.00	-0.63	0.00	--------	0	*
1:145039902	1138.0	106.2	10.7	114.6	215.82	217.68	999.00	-0.64	0.21	--------	0	*
7:77428037	807.7	13.2	61.0	33.0	215.76	217.62	999.00	-0.69	0.00	--------	0	*
11:71823925	853.9	23.7	36.0	32.6	215.72	217.58	999.00	-0.73	0.00	--------	0	*
15:50647433	763.6	5.2	148.1	56.7	215.47	217.34	999.00	-0.61	0.14	--------	0	*
2:172291279	806.5	13.1	61.7	14.8	215.46	217.33	999.00	-0.72	0.00	--------	0	*
2:165698015	834.6	19.2	43.5	15.6	215.35	217.21	999.00	-0.49	0.00	--------	0	*
22:42342868	774.7	7.6	101.9	13.0	215.31	217.17	999.00	-0.72	0.00	--------	0	*
3:156878102	860.8	25.6	33.6	17.3	215.26	217.12	999.00	-0.54	0.00	--------	0	*
9:93563870	790.4	10.6	74.3	12.3	215.25	217.11	999.00	-0.78	0.00	--------	0	*
6:97731074	811.0	14.4	56.4	10.7	215.20	217.06	999.00	-0.71	0.01	--------	0	*
11:85376210	793.1	11.6	68.5	11.7	214.61	216.46	999.00	-0.71	0.00	--------	0	*
17:63053161	849.5	23.2	36.7	103.9	214.56	216.42	999.00	-0.69	0.00	--------	0	*
5:179050880	845.0	22.3	37.8	62.6	214.38	216.24	999.00	-0.64	0.21	--------	0	*
5:176432878	826.8	18.8	44.0	25.0	214.36	216.21	999.00	-0.73	0.00	--------	0	*
1:245028039	808.0	14.4	56.2	14.6	214.32	216.18	999.00	-0.75	0.06	--------	0	*
20:33265056	782.0	9.6	81.6	39.4	214.15	216.01	999.00	-0.66	0.09	--------	0	*
17:73201815	796.3	12.4	64.1	26.0	214.00	215.85	999.00	-0.67	0.05	--------	0	*
17:7487086	796.1	12.7	62.9	26.0	214.00	215.85	999.00	-0.75	0.02	--------	0	*
20:55205289	869.0	28.4	30.6	81.4	213.96	215.81	999.00	-0.55	0.00	--------	0	*
3:31573486	763.8	6.1	125.6	20.0	213.74	215.60	999.00	-0.69	0.00	--------	0	*
12:59990801	805.5	14.7	54.7	15.5	213.74	215.59	999.00	-0.65	0.00	--------	0	*
12:7047182	845.0	23.9	35.3	15.5	213.13	214.98	999.00	-0.72	0.00	--------	0	*
12:12878144	755.7	5.3	143.2	15.5	213.10	214.96	999.00	-0.80	0.00	--------	0	*
12:46662768	878.0	31.9	27.5	68.3	213.04	214.89	999.00	-0.61	0.23	--------	0	*
2:42722077	797.1	13.9	57.3	18.5	212.83	214.68	999.00	-0.63	0.00	--------	0	*
5:179105629	927.0	44.7	20.7	32.5	212.81	214.66	999.00	-0.67	0.02	--------	0	*
13:39612443	820.5	18.6	44.0	10.4	212.62	214.47	999.00	-0.72	0.00	--------	0	*
19:47363602	781.1	10.4	75.2	47.7	212.60	214.45	999.00	-0.69	0.00	--------	0	*
3:127317263	815.4	17.6	46.4	42.2	212.51	214.35	999.00	-0.76	0.00	--------	0	*
8:127570590	887.5	35.0	25.4	58.0	212.50	214.35	999.00	-0.49	0.00	--------	0	*
9:79792376	825.0	20.0	41.3	34.5	212.46	214.31	999.00	-0.67	0.16	--------	0	*
2:219264360	851.0	25.5	33.3	20.5	212.39	214.24	999.00	-0.68	0.00	--------	0	*
10:75936377	775.8	9.5	81.8	15.0	212.39	214.23	999.00	-0.69	0.00	--------	0	*
15:41047604	805.0	16.0	50.4	20.1	212.05	213.89	999.00	-0.72	0.01	--------	0	*
1:114472079	1078.4	91.5	11.8	83.0	212.01	213.85	999.00	-0.57	0.00	--------	0	*
21:43203833	861.0	28.7	30.0	28.5	211.67	213.52	999.00	-0.79	0.02	--------	0	*
10:121356566	789.0	12.8	61.8	34.9	211.66	213.50	999.00	-0.65	0.02	--------	0	*
1:114447630	981.0	61.6	15.9	165.1	211.55	213.39	999.00	-0.47	0.01	--------	0	*
16:19535288	781.8	11.4	68.8	21.1	211.09	212.93	999.00	-0.71	0.01	--------	0	*
8:128747858	882.1	34.4	25.6	77.1	211.09	212.93	999.00	-0.70	0.00	--------	0	*
9:140045638	759.5	7.8	97.9	48.8	210.89	212.72	999.00	-0.70	0.00	--------	0	*
21:44763176	845.0	25.5	33.1	45.1	210.67	212.51	999.00	-0.68	0.07	--------	0	*
9:15511060	804.5	16.9	47.5	12.3	210.67	212.51	999.00	-0.61	0.00	--------	0	*
7:123389175	813.2	18.5	44.0	33.5	210.59	212.43	999.00	-0.64	0.05	--------	0	*
3:38206577	758.2	7.4	102.5	36.8	210.59	212.43	999.00	-0.65	0.00	--------	0	*
4:174291057	753.0	6.4	117.9	41.7	210.49	212.33	999.00	-0.72	0.15	--------	0	*
2:27255749	784.6	13.0	60.4	32.1	210.49	212.33	999.00	-0.68	0.00	--------	0	*
10:1095218	812.2	18.3	44.5	95.0	210.30	212.14	999.00	-0.76	0.14	--------	0	*
15:75315940	852.0	27.1	31.4	50.8	210.28	212.12	999.00	-0.72	0.05	--------	0	*
20:17949573	783.3	12.7	61.9	39.4	210.20	212.03	999.00	-0.58	0.02	--------	0	*
10:101380574	787.2	13.7	57.3	18.3	209.92	211.75	999.00	-0.53	0.00	--------	0	*
1:165600324	786.9	13.3	59.3	14.6	209.62	211.46	999.00	-0.69	0.00	--------	0	*
15:44720109	790.6	14.3	55.2	15.1	209.37	211.20	999.00	-0.62	0.00	--------	0	*
14:64970427	826.0	22.3	37.0	90.7	209.20	211.03	999.00	-0.71	0.00	--------	0	*
1:173446026	795.0	16.0	49.8	27.9	209.14	210.97	999.00	-0.75	0.00	--------	0	*
6:42897092	785.0	13.6	57.9	14.9	209.04	210.87	999.00	-0.62	0.05	--------	0	*
9:130955360	774.7	11.3	68.6	28.5	209.04	210.87	999.00	-0.65	0.00	--------	0	*
3:43732290	803.0	17.6	45.7	33.7	208.74	210.57	999.00	-0.62	0.17	--------	0	*
6:15817579	779.0	12.8	61.0	16.6	208.73	210.56	999.00	-0.77	0.03	--------	0	*
2:103235581	824.3	22.5	36.7	15.6	208.62	210.45	999.00	-0.59	0.00	--------	0	*
10:52177878	772.9	11.5	67.4	13.1	208.45	210.28	999.00	-0.71	0.00	--------	0	*
12:124086708	797.0	16.9	47.2	24.6	208.34	210.17	999.00	-0.66	0.10	--------	0	*
19:56111456	791.0	16.0	49.5	40.6	207.97	209.80	999.00	-0.66	0.11	--------	0	*
16:23652652	800.0	17.6	45.6	42.5	207.86	209.69	999.00	-0.69	0.07	--------	0	*
1:115124336	1090.6	101.4	10.8	123.0	207.36	209.18	999.00	-0.65	0.07	--------	0	*
12:107167905	792.4	16.7	47.4	15.5	207.18	209.01	999.00	-0.64	0.00	--------	0	*
20:48808934	836.2	26.5	31.5	86.2	207.18	209.01	999.00	-0.72	0.00	--------	0	*
8:124409102	777.0	13.7	56.6	85.4	206.99	208.82	999.00	-0.51	0.05	--------	0	*
19:48103973	722.5	3.8	188.1	46.7	206.96	208.78	999.00	-0.68	0.01	--------	0	*
4:153857246	751.5	8.8	85.5	30.3	206.90	208.73	999.00	-0.49	0.00	--------	0	*
9:140135421	818.7	22.3	36.8	30.4	206.89	208.72	999.00	-0.57	0.00	--------	0	*
3:157217221	777.0	13.6	57.3	15.9	206.70	208.52	999.00	-0.77	0.00	--------	0	*
8:128806894	869.9	35.6	24.5	93.6	206.31	208.13	999.00	-0.67	0.11	--------	0	*
21:44299140	774.5	13.4	57.7	23.9	206.12	207.94	999.00	-0.68	0.00	--------	0	*
20:32700172	833.0	26.3	31.6	39.4	206.04	207.86	999.00	-0.71	0.11	--------	0	*
1:225616035	743.0	8.0	93.1	16.2	205.87	207.69	999.00	-0.61	0.04	--------	0	*
4:129732384	742.6	7.2	103.9	9.1	205.87	207.69	999.00	-0.76	0.00	--------	0	*
12:69201664	751.7	9.8	77.0	16.4	205.33	207.15	999.00	-0.65	0.00	--------	0	*
19:18434080	756.1	10.7	70.8	40.4	205.26	207.08	999.00	-0.71	0.00	--------	0	*
12:56843085	761.2	11.9	63.9	34.2	205.23	207.04	999.00	-0.69	0.00	--------	0	*
4:83351590	766.8	12.3	62.2	88.1	205.22	207.04	999.00	-0.72	0.00	--------	0	*
11:62554919	816.8	23.2	35.2	47.1	205.08	206.89	999.00	-0.68	0.07	--------	0	*
1:120254522	749.9	9.4	79.5	22.3	204.74	206.55	999.00	-0.74	0.00	--------	0	*
3:64431012	1117.2	114.9	9.7	215.9	204.70	206.51	999.00	-0.63	0.02	--------	0	*
1:201476144	764.5	12.1	62.9	53.7	204.63	206.45	999.00	-0.69	0.07	--------	0	*
17:58678556	1256.0	166.0	7.6	112.4	204.49	206.30	999.00	-0.49	0.29	--------	0	*
1:3568892	778.3	15.0	51.8	21.2	204.48	206.29	999.00	-0.62	0.00	--------	0	*
1:65719925	788.0	17.6	44.9	31.3	204.38	206.20	999.00	-0.67	0.10	--------	0	*
12:88973508	783.0	16.8	46.7	15.5	204.27	206.09	999.00	-0.67	0.09	--------	0	*
5:92957324	772.3	14.1	54.7	14.0	204.12	205.93	999.00	-0.78	0.00	--------	0	*
4:110481462	776.4	15.7	49.4	21.0	203.89	205.71	999.00	-0.66	0.01	--------	0	*
16:71758140	812.0	23.9	33.9	63.8	203.64	205.45	999.00	-0.73	0.03	--------	0	*
1:181057738	859.0	35.1	24.5	54.9	203.21	205.02	999.00	-0.66	0.04	--------	0	*
9:93564116	732.4	7.4	98.4	12.6	202.91	204.72	999.00	-0.74	0.00	--------	0	*
15:52860953	821.2	26.2	31.3	32.6	202.89	204.70	999.00	-0.69	0.00	--------	0	*
3:149375584	795.7	20.1	39.5	33.4	202.79	204.59	999.00	-0.63	0.00	--------	0	*
16:29817012	757.6	12.1	62.5	122.1	202.59	204.39	999.00	-0.80	0.00	--------	0	*
11:76092372	804.0	22.3	36.0	43.9	202.58	204.38	999.00	-0.70	0.10	--------	0	*
1:33116608	746.8	10.7	70.0	16.6	202.32	204.13	999.00	-0.70	0.09	--------	0	*
12:16064250	724.8	6.2	116.9	15.5	202.21	204.01	999.00	-0.69	0.01	--------	0	*
17:61904762	885.0	43.1	20.5	89.0	202.11	203.92	999.00	-0.46	0.29	--------	0	*
19:39390413	788.0	19.2	41.1	24.4	201.76	203.56	999.00	-0.70	0.03	--------	0	*
14:77499786	759.0	13.3	57.2	35.1	201.73	203.54	999.00	-0.71	0.27	--------	0	*
6:27861012	733.8	8.5	86.2	33.7	201.60	203.40	999.00	-0.67	0.06	--------	0	*
5:128430206	753.3	12.3	61.0	32.4	201.41	203.22	999.00	-0.74	0.02	--------	0	*
1:173794006	794.4	21.6	36.8	30.9	201.23	203.04	999.00	-0.63	0.00	--------	0	*
1:61522731	738.0	9.6	77.0	25.2	201.21	203.01	999.00	-0.73	0.08	--------	0	*
20:52328976	1610.1	326.8	4.9	494.5	201.11	202.91	999.00	-0.55	0.46	--------	0	*
15:75249218	725.4	7.7	94.2	26.9	200.85	202.65	999.00	-0.74	0.00	--------	0	*
11:95523126	720.0	6.4	112.8	11.7	200.73	202.53	999.00	-0.72	0.04	--------	0	*
20:277960	713.5	5.2	136.2	44.4	200.66	202.46	999.00	-0.70	0.12	--------	0	*
8:128882800	809.5	25.1	32.3	89.1	200.65	202.45	999.00	-0.74	0.00	--------	0	*
17:36905552	756.0	13.6	55.7	28.0	200.57	202.37	999.00	-0.73	0.14	--------	0	*
2:110970160	729.6	8.4	86.9	20.0	200.42	202.22	999.00	-0.76	0.00	--------	0	*
20:47448362	986.0	75.0	13.1	176.0	200.34	202.14	999.00	-0.69	0.08	--------	0	*
13:25875745	783.0	20.0	39.2	23.6	200.31	202.11	999.00	-0.63	0.10	--------	0	*
8:146000789	791.0	21.6	36.7	34.1	200.08	201.88	999.00	-0.77	0.01	--------	0	*
13:50367229	712.0	5.7	125.6	65.5	200.07	201.87	999.00	-0.67	0.16	--------	0	*
20:20693526	820.0	28.7	28.5	39.4	199.98	201.78	999.00	-0.75	0.06	--------	0	*
19:38865247	788.0	21.6	36.6	37.8	199.22	201.01	999.00	-0.74	0.05	--------	0	*
11:108093316	708.6	5.7	123.9	11.7	199.18	200.97	999.00	-0.68	0.10	--------	0	*
14:50583380	720.0	7.2	100.2	17.1	199.08	200.87	999.00	-0.76	0.01	--------	0	*
9:72873946	719.3	7.3	99.1	14.0	199.08	200.87	999.00	-0.60	0.04	--------	0	*
1:155214717	739.4	11.7	63.4	33.2	198.78	200.57	999.00	-0.76	0.00	--------	0	*
15:66993218	759.0	15.2	50.0	56.8	198.66	200.45	999.00	-0.72	0.03	--------	0	*
10:123872348	768.0	17.6	43.7	68.7	198.58	200.37	999.00	-0.63	0.33	--------	0	*
7:148582023	717.1	7.9	90.4	20.3	198.49	200.28	999.00	-0.72	0.00	--------	0	*
19:36422484	781.0	20.8	37.6	21.2	198.46	200.25	999.00	-0.72	0.02	--------	0	*
15:77197887	776.0	19.2	40.5	43.5	198.29	200.08	999.00	-0.70	0.17	--------	0	*
1:107600193	1005.3	84.3	11.9	44.4	198.29	200.08	999.00	-0.50	0.00	--------	0	*
2:38304531	716.2	7.7	92.6	37.3	198.19	199.98	999.00	-0.78	0.23	--------	0	*
5:153963603	751.0	14.4	52.3	23.2	197.70	199.49	999.00	-0.69	0.01	--------	0	*
12:62996991	777.1	20.4	38.0	15.5	197.59	199.38	999.00	-0.72	0.29	--------	0	*
2:27488189	769.0	18.4	41.9	42.4	197.56	199.35	999.00	-0.71	0.11	--------	0	*
2:74425679	781.6	21.1	37.0	23.5	197.49	199.28	999.00	-0.64	0.09	--------	0	*
17:5015308	735.0	12.0	61.4	26.0	197.31	199.10	999.00	-0.67	0.13	--------	0	*
16:3074267	743.3	13.5	55.0	59.5	197.06	198.85	999.00	-0.72	0.07	--------	0	*
1:153748650	747.3	14.1	52.9	29.8	196.83	198.62	999.00	-0.72	0.00	--------	0	*
20:17511583	756.5	16.6	45.5	39.4	196.72	198.51	999.00	-0.80	0.00	--------	0	*
15:44116980	712.0	7.2	99.1	15.1	196.72	198.50	999.00	-0.73	0.01	--------	0	*
9:133814305	832.0	34.3	24.2	37.9	196.68	198.46	999.00	-0.62	0.03	--------	0	*
5:122759083	741.0	13.6	54.6	17.9	196.19	197.97	999.00	-0.70	0.05	--------	0	*
10:21806394	725.1	10.8	67.0	33.9	196.16	197.94	999.00	-0.68	0.01	--------	0	*
6:108879010	730.4	11.6	63.2	28.8	196.14	197.93	999.00	-0.70	0.02	--------	0	*
12:49463867	754.3	16.6	45.4	20.9	196.14	197.92	999.00	-0.73	0.00	--------	0	*
7:128116687	735.0	12.8	57.6	25.6	195.86	197.64	999.00	-0.75	0.08	--------	0	*
15:76135306	805.0	28.7	28.0	41.1	195.71	197.49	999.00	-0.76	0.16	--------	0	*
4:84031257	713.0	8.8	81.2	21.5	195.41	197.19	999.00	-0.66	0.08	--------	0	*
8:96125757	737.0	13.9	53.0	46.2	195.31	197.09	999.00	-0.77	0.00	--------	0	*
16:3661704	829.0	35.1	23.6	36.2	194.75	196.53	999.00	-0.70	0.09	--------	0	*
14:21572392	735.8	13.9	53.0	27.6	194.73	196.51	999.00	-0.77	0.00	--------	0	*
1:167683627	750.0	16.8	44.7	32.1	194.69	196.47	999.00	-0.67	0.10	--------	0	*
7:80506323	705.0	8.0	88.3	14.1	194.65	196.43	999.00	-0.86	0.00	--------	0	*
7:151217302	704.7	7.9	88.7	28.8	194.65	196.43	999.00	-0.63	0.01	--------	0	*
15:91537912	744.7	15.2	49.1	26.7	194.59	196.36	999.00	-0.60	0.00	--------	0	*
9:37465863	692.3	5.2	133.7	27.6	194.44	196.22	999.00	-0.65	0.07	--------	0	*
10:95256207	686.6	5.0	137.5	15.6	194.42	196.19	999.00	-0.68	0.00	--------	0	*
6:57182431	708.8	8.8	80.4	10.7	194.24	196.01	999.00	-0.65	0.00	--------	0	*
5:43515157	743.0	15.2	49.0	14.0	194.00	195.78	999.00	-0.69	0.00	--------	0	*
17:58754725	988.5	84.2	11.7	216.3	193.79	195.56	319.25	-0.67	0.04	--------	0	*
3:143690446	711.6	9.0	78.6	28.4	193.57	195.34	999.00	-0.69	0.00	--------	0	*
6:34855919	746.0	16.8	44.5	35.2	193.53	195.30	999.00	-0.76	0.07	--------	0	*
4:24586267	754.2	18.4	41.1	10.2	193.51	195.28	999.00	-0.74	0.00	--------	0	*
8:103613352	792.4	27.1	29.2	78.7	193.44	195.21	999.00	-0.67	0.12	--------	0	*
8:37962906	676.7	3.3	203.2	14.9	193.28	195.05	999.00	-0.80	0.00	--------	0	*
5:107008135	710.0	9.6	73.9	15.2	193.27	195.04	999.00	-0.64	0.00	--------	0	*
19:6273917	688.7	5.4	126.9	21.2	193.26	195.03	999.00	-0.75	0.00	--------	0	*
9:86571608	715.6	10.6	67.2	29.5	193.23	195.00	999.00	-0.75	0.02	--------	0	*
1:149223379	766.9	21.6	35.6	15.2	193.17	194.94	999.00	-0.52	0.00	--------	0	*
8:90996294	770.8	22.4	34.4	20.6	193.09	194.86	999.00	-0.63	0.00	--------	0	*
15:82339232	709.2	9.7	72.7	84.9	192.98	194.75	999.00	-0.62	0.00	--------	0	*
10:105881696	747.6	17.7	42.3	13.1	192.79	194.56	999.00	-0.66	0.00	--------	0	*
16:74700943	674.6	3.3	204.7	24.1	192.69	194.45	999.00	-0.65	0.00	--------	0	*
14:65006292	719.0	12.0	60.1	25.8	192.63	194.40	999.00	-0.70	0.01	--------	0	*
17:19281556	747.0	17.6	42.5	26.0	192.50	194.27	999.00	-0.70	0.02	--------	0	*
2:62081259	712.9	10.5	68.2	24.5	192.35	194.12	999.00	-0.67	0.00	--------	0	*
19:4908938	666.6	2.4	281.0	21.2	192.22	193.99	999.00	-0.81	0.00	--------	0	*
2:191885031	672.2	4.0	169.5	23.4	192.09	193.86	999.00	-0.83	0.00	--------	0	*
15:40397232	701.0	8.8	79.8	71.9	191.88	193.65	999.00	-0.77	0.02	--------	0	*
12:95611211	720.7	12.5	57.8	15.5	191.77	193.53	999.00	-0.51	0.00	--------	0	*
2:174219468	752.9	19.1	39.4	17.9	191.65	193.41	999.00	-0.63	0.00	--------	0	*
2:130939169	719.4	12.4	58.1	31.8	191.48	193.24	999.00	-0.67	0.00	--------	0	*
14:50154976	752.0	20.0	37.7	22.3	191.36	193.13	999.00	-0.69	0.02	--------	0	*
20:46704690	990.6	88.5	11.2	143.8	191.17	192.93	999.00	-0.54	0.00	--------	0	*
1:14692988	693.0	7.2	96.5	23.2	191.11	192.87	999.00	-0.79	0.00	--------	0	*
14:61747971	799.9	31.8	25.1	13.2	190.92	192.68	999.00	-0.57	0.00	--------	0	*
3:196295517	717.1	12.4	58.0	16.8	190.89	192.65	999.00	-0.71	0.00	--------	0	*
7:128695001	712.5	11.2	63.3	22.7	190.88	192.64	999.00	-0.62	0.00	--------	0	*
17:48556337	674.8	4.6	146.2	26.0	190.86	192.62	999.00	-0.77	0.00	--------	0	*
21:42768597	763.0	22.3	34.1	43.5	190.80	192.56	999.00	-0.71	0.04	--------	0	*
10:32735026	726.5	14.6	49.7	13.1	190.72	192.48	999.00	-0.72	0.00	--------	0	*
19:13030261	685.2	6.7	102.8	21.2	190.68	192.44	999.00	-0.79	0.00	--------	0	*
15:91498543	786.0	28.7	27.4	35.4	190.31	192.07	999.00	-0.63	0.09	--------	0	*
20:49379630	1110.0	132.5	8.4	316.7	190.16	191.91	262.01	-0.61	0.23	--------	0	*
6:127664744	724.9	14.1	51.6	13.6	190.14	191.89	999.00	-0.70	0.00	--------	0	*
14:52781088	742.3	18.4	40.3	30.3	190.04	191.80	999.00	-0.73	0.00	--------	0	*
19:36266354	724.0	14.4	50.4	24.8	189.85	191.60	999.00	-0.79	0.04	--------	0	*
9:99180676	750.4	20.4	36.9	30.4	189.81	191.57	999.00	-0.66	0.00	--------	0	*
5:177557831	786.2	29.7	26.5	46.8	189.46	191.22	999.00	-0.62	0.00	--------	0	*
12:123011779	735.2	17.5	42.1	15.5	189.31	191.07	999.00	-0.67	0.00	--------	0	*
20:24973548	794.0	31.9	24.9	57.5	189.22	190.97	999.00	-0.65	0.03	--------	0	*
16:10674705	751.3	21.9	34.3	56.7	188.86	190.61	999.00	-0.68	0.00	--------	0	*
12:860461	690.0	8.8	78.6	48.2	188.64	190.40	999.00	-0.76	0.00	--------	0	*
1:59282131	724.0	16.0	45.4	21.8	188.48	190.24	999.00	-0.66	0.08	--------	0	*
3:32022290	708.8	12.6	56.1	19.6	188.26	190.02	999.00	-0.63	0.00	--------	0	*
13:115079838	676.8	6.7	100.8	10.2	188.02	189.77	999.00	-0.66	0.01	--------	0	*
2:157189333	748.8	21.9	34.2	31.4	188.00	189.75	999.00	-0.69	0.00	--------	0	*
19:49956763	740.0	20.0	37.1	66.2	187.90	189.65	999.00	-0.77	0.06	--------	0	*
17:65373394	777.0	28.2	27.6	58.1	187.75	189.50	999.00	-0.67	0.00	--------	0	*
3:156806739	701.5	11.9	59.2	31.5	187.65	189.40	999.00	-0.66	0.05	--------	0	*
8:102093082	811.0	37.5	21.6	57.6	187.59	189.34	999.00	-0.65	0.12	--------	0	*
11:118966198	685.2	8.8	77.6	60.2	187.47	189.21	999.00	-0.73	0.00	--------	0	*
11:93394736	674.6	6.4	105.7	13.1	187.43	189.18	999.00	-0.68	0.00	--------	0	*
21:38640436	700.8	11.1	63.3	32.8	187.36	189.11	999.00	-0.78	0.00	--------	0	*
20:44601076	757.2	24.7	30.7	51.4	186.96	188.71	999.00	-0.71	0.09	--------	0	*
7:44836757	722.1	16.7	43.2	23.3	186.86	188.61	999.00	-0.46	0.00	--------	0	*
1:22109699	703.1	13.0	54.2	19.3	186.80	188.55	999.00	-0.67	0.00	--------	0	*
17:27229816	660.2	5.0	132.8	28.1	186.71	188.45	999.00	-0.83	0.00	--------	0	*
2:198364773	739.7	20.6	36.0	14.7	186.65	188.39	999.00	-0.67	0.02	--------	0	*
15:86383920	707.8	13.3	53.1	40.6	186.57	188.31	999.00	-0.72	0.01	--------	0	*
3:196044691	659.4	4.6	143.4	22.4	186.41	188.15	999.00	-0.71	0.00	--------	0	*
12:39837051	756.0	24.7	30.6	37.4	186.39	188.13	999.00	-0.55	0.21	--------	0	*
13:30170145	707.0	13.6	52.1	31.1	186.27	188.02	999.00	-0.73	0.08	--------	0	*
15:42787813	697.0	12.0	58.2	15.1	186.19	187.94	999.00	-0.77	0.01	--------	0	*
20:36661799	697.0	11.9	58.3	39.4	186.19	187.94	999.00	-0.72	0.00	--------	0	*
16:15743821	734.0	20.0	36.8	34.6	186.17	187.91	999.00	-0.75	0.09	--------	0	*
9:95088356	689.6	11.0	62.8	13.3	185.61	187.35	999.00	-0.68	0.00	--------	0	*
4:83294227	673.0	7.9	85.5	8.9	185.51	187.25	999.00	-0.68	0.00	--------	0	*
19:19516209	709.0	14.4	49.3	37.4	185.48	187.22	999.00	-0.72	0.02	--------	0	*
7:132937705	718.0	16.8	42.8	14.1	185.41	187.15	999.00	-0.84	0.02	--------	0	*
10:43892889	668.0	6.4	104.6	25.9	185.36	187.10	999.00	-0.73	0.01	--------	0	*
3:156272997	712.0	16.0	44.6	17.1	185.00	186.74	999.00	-0.72	0.05	--------	0	*
16:23521813	711.0	16.0	44.5	37.0	184.71	186.45	999.00	-0.70	0.05	--------	0	*
12:56512415	718.5	17.5	41.1	44.2	184.39	186.13	999.00	-0.73	0.00	--------	0	*
20:46415516	1021.3	108.5	9.4	235.8	184.35	186.08	311.45	-0.49	0.00	--------	0	*
5:54529646	727.0	20.0	36.4	65.4	184.15	185.89	999.00	-0.63	0.19	--------	0	*
8:96145737	743.6	23.1	32.2	31.4	184.14	185.88	999.00	-0.75	0.00	--------	0	*
5:10249755	743.4	23.2	32.1	38.8	184.14	185.88	999.00	-0.61	0.00	--------	0	*
1:146714276	767.8	29.1	26.4	23.9	184.07	185.81	999.00	-0.68	0.00	--------	0	*
8:107670060	750.2	25.3	29.7	14.9	183.79	185.52	999.00	-0.40	0.00	--------	0	*
11:74303643	721.0	18.4	39.3	15.4	183.69	185.42	999.00	-0.71	0.06	--------	0	*
14:90863175	725.0	19.2	37.8	18.4	183.58	185.31	999.00	-0.67	0.03	--------	0	*
5:109025096	725.0	19.2	37.8	37.6	183.58	185.31	999.00	-0.72	0.03	--------	0	*
16:87351194	701.9	14.4	48.8	46.7	183.44	185.18	999.00	-0.66	0.00	--------	0	*
1:166808536	705.6	15.7	45.0	46.5	183.26	184.99	999.00	-0.77	0.00	--------	0	*
15:64673701	728.0	20.8	35.1	25.2	183.19	184.93	999.00	-0.75	0.04	--------	0	*
7:87505487	654.6	5.9	111.2	14.1	183.19	184.92	999.00	-0.70	0.00	--------	0	*
5:98108815	642.1	3.0	212.9	41.5	183.17	184.90	999.00	-0.74	0.00	--------	0	*
2:118944100	665.1	7.7	85.9	45.3	183.15	184.88	999.00	-0.73	0.04	--------	0	*
2:28615600	695.9	13.9	50.2	46.8	183.07	184.80	999.00	-0.45	0.00	--------	0	*
9:136857444	791.0	36.7	21.5	81.3	183.03	184.76	999.00	-0.73	0.18	--------	0	*
16:85387593	723.0	19.2	37.7	49.6	183.00	184.73	999.00	-0.73	0.09	--------	0	*
3:31573690	680.2	10.1	67.6	18.4	182.97	184.70	999.00	-0.61	0.00	--------	0	*
1:145575156	793.4	37.9	21.0	35.2	182.83	184.56	999.00	-0.71	0.00	--------	0	*
3:129159391	708.3	16.8	42.2	28.9	182.81	184.53	999.00	-0.74	0.00	--------	0	*
7:7680062	708.2	16.4	43.1	21.8	182.81	184.53	999.00	-0.71	0.00	--------	0	*
X:53123056	669.0	8.5	78.3	18.1	182.76	184.49	999.00	-0.77	0.00	--------	0	*
19:36248969	675.0	9.6	70.5	22.8	182.70	184.43	999.00	-0.68	0.05	--------	0	*
11:33061266	684.2	11.4	59.9	22.3	182.69	184.41	999.00	-0.61	0.00	--------	0	*
3:156534986	707.8	16.2	43.7	15.9	182.52	184.24	999.00	-0.73	0.00	--------	0	*
19:36545305	668.7	8.2	81.5	35.0	182.47	184.19	999.00	-0.60	0.00	--------	0	*
17:58114629	1073.7	130.1	8.3	126.9	182.46	184.19	999.00	-0.61	0.00	--------	0	*
1:27854720	687.5	12.3	55.8	35.0	182.14	183.86	999.00	-0.77	0.01	--------	0	*
1:45805685	672.0	9.8	68.4	27.5	182.12	183.84	999.00	-0.68	0.00	--------	0	*
17:73937324	683.0	12.0	57.0	26.0	182.10	183.83	999.00	-0.70	0.02	--------	0	*
1:67896770	682.7	11.2	60.9	14.6	182.10	183.83	999.00	-0.72	0.00	--------	0	*
17:48046086	682.4	11.1	61.6	26.0	182.10	183.83	999.00	-0.68	0.00	--------	0	*
16:87984887	791.0	37.5	21.1	65.8	182.00	183.72	999.00	-0.65	0.11	--------	0	*
7:150778040	700.4	15.9	44.0	40.5	181.81	183.53	999.00	-0.78	0.00	--------	0	*
20:61426809	751.5	27.3	27.5	44.7	181.78	183.51	999.00	-0.64	0.00	--------	0	*
14:99740923	735.0	23.1	31.8	42.8	181.57	183.29	999.00	-0.70	0.00	--------	0	*
15:51915193	734.8	23.9	30.8	21.6	181.57	183.29	999.00	-0.65	0.14	--------	0	*
6:27806121	700.0	15.2	46.2	39.8	181.52	183.24	999.00	-0.72	0.13	--------	0	*
19:58962777	680.5	11.8	57.4	21.2	181.52	183.24	999.00	-0.81	0.00	--------	0	*
2:263964	684.5	12.8	53.6	23.8	181.26	182.98	999.00	-0.48	0.00	--------	0	*
2:113349191	698.0	15.2	46.0	26.9	180.94	182.66	999.00	-0.79	0.05	--------	0	*
1:249132282	673.0	11.0	61.4	38.6	180.92	182.64	999.00	-0.64	0.21	--------	0	*
17:66288451	771.8	33.3	23.2	65.9	180.85	182.57	999.00	-0.49	0.00	--------	0	*
2:43454542	710.9	18.3	38.8	37.4	180.81	182.52	999.00	-0.48	0.41	--------	0	*
19:47353618	687.3	13.3	51.7	31.3	180.74	182.46	999.00	-0.71	0.00	--------	0	*
7:102389222	678.0	11.2	60.7	14.1	180.64	182.36	999.00	-0.70	0.00	--------	0	*
21:30365419	651.8	6.3	104.1	12.7	180.64	182.36	999.00	-0.73	0.00	--------	0	*
17:66287799	717.5	20.8	34.5	61.4	180.32	182.04	999.00	-0.63	0.00	--------	0	*
20:10415918	713.0	20.0	35.7	39.4	180.12	181.84	999.00	-0.74	0.02	--------	0	*
7:98923438	746.0	27.1	27.5	24.0	180.08	181.79	999.00	-0.73	0.07	--------	0	*
17:57231752	741.6	26.7	27.8	34.1	180.08	181.79	999.00	-0.59	0.00	--------	0	*
1:28995121	666.0	9.6	69.5	27.2	180.06	181.78	999.00	-0.78	0.11	--------	0	*
21:43654997	670.2	10.9	61.6	72.3	180.05	181.76	999.00	-0.62	0.01	--------	0	*
X:131624015	659.8	8.9	74.0	11.0	179.82	181.54	999.00	-0.73	0.00	--------	0	*
15:78857977	702.4	17.1	41.2	22.9	179.77	181.49	999.00	-0.79	0.00	--------	0	*
19:46850195	706.0	18.6	38.0	26.4	179.65	181.37	999.00	-0.65	0.06	--------	0	*
5:54472235	653.4	7.5	87.1	14.0	179.62	181.33	999.00	-0.78	0.00	--------	0	*
6:57087200	647.9	6.2	105.1	10.7	179.46	181.17	999.00	-0.77	0.11	--------	0	*
5:118604595	668.3	11.0	60.9	20.3	179.46	181.17	999.00	-0.62	0.04	--------	0	*
17:67323370	754.1	30.8	24.5	67.1	179.30	181.01	999.00	-0.57	0.10	--------	0	*
2:220041782	657.7	8.1	80.8	44.5	179.24	180.95	999.00	-0.80	0.01	--------	0	*
17:62971640	738.6	26.9	27.4	38.3	179.23	180.94	999.00	-0.72	0.00	--------	0	*
3:143690853	672.4	11.7	57.4	27.8	179.18	180.89	999.00	-0.68	0.00	--------	0	*
14:75535945	705.0	18.4	38.4	32.1	179.08	180.79	999.00	-0.75	0.05	--------	0	*
3:151023018	705.0	18.4	38.4	24.8	179.08	180.79	999.00	-0.82	0.02	--------	0	*
12:54567206	699.4	18.0	38.9	30.8	178.91	180.62	999.00	-0.72	0.01	--------	0	*
14:21851959	661.6	9.7	68.5	21.9	178.89	180.60	999.00	-0.54	0.00	--------	0	*
4:89079773	645.8	6.2	104.4	10.8	178.87	180.58	999.00	-0.68	0.00	--------	0	*
19:17416470	660.2	9.6	68.5	21.2	178.60	180.31	999.00	-0.70	0.00	--------	0	*
9:77567899	694.0	16.8	41.4	15.4	178.47	180.17	999.00	-0.74	0.02	--------	0	*
3:120068098	714.3	21.8	32.8	47.5	178.24	179.95	999.00	-0.52	0.00	--------	0	*
21:40721476	688.0	15.2	45.4	43.9	178.04	179.75	999.00	-0.78	0.06	--------	0	*
16:89632618	673.0	12.8	52.7	41.0	177.76	179.47	999.00	-0.73	0.05	--------	0	*
12:49076007	696.0	17.6	39.6	22.8	177.75	179.46	999.00	-0.66	0.08	--------	0	*
6:30181459	642.0	6.4	100.5	24.8	177.69	179.39	999.00	-0.57	0.23	--------	0	*
10:5855972	699.8	18.9	37.1	29.7	177.64	179.34	999.00	-0.55	0.00	--------	0	*
4:140478535	680.3	14.2	47.8	20.3	177.35	179.05	999.00	-0.75	0.00	--------	0	*
14:75726002	685.0	16.0	42.9	26.0	177.17	178.88	999.00	-0.71	0.02	--------	0	*
7:26241036	706.2	20.6	34.3	14.1	177.16	178.87	999.00	-0.77	0.00	--------	0	*
8:90770449	718.8	23.7	30.3	26.4	177.00	178.70	999.00	-0.65	0.00	--------	0	*
5:122372638	714.0	22.3	31.9	41.4	176.75	178.46	999.00	-0.71	0.17	--------	0	*
2:38830427	700.6	19.1	36.6	17.2	176.67	178.37	999.00	-0.58	0.00	--------	0	*
2:242088956	725.2	25.6	28.4	46.8	176.67	178.37	999.00	-0.70	0.00	--------	0	*
1:155197242	672.4	13.8	48.7	26.7	176.38	178.08	999.00	-0.62	0.00	--------	0	*
17:75266173	668.0	12.8	52.3	26.0	176.31	178.01	999.00	-0.74	0.00	--------	0	*
3:9791754	703.6	20.5	34.3	50.9	176.30	178.00	999.00	-0.54	0.00	--------	0	*
6:107435481	663.0	11.2	59.3	14.9	176.26	177.96	999.00	-0.73	0.05	--------	0	*
4:103749358	686.0	16.8	40.9	36.5	176.15	177.85	999.00	-0.74	0.05	--------	0	*
16:3030593	732.0	27.1	27.0	40.8	176.11	177.81	999.00	-0.75	0.04	--------	0	*
10:101190796	672.0	13.6	49.5	13.1	176.09	177.79	999.00	-0.63	0.08	--------	0	*
17:73285770	776.2	39.2	19.8	47.8	176.07	177.76	999.00	-0.52	0.00	--------	0	*
X:24072803	707.0	21.6	32.8	28.9	175.95	177.65	999.00	-0.57	0.22	--------	0	*
14:74486062	650.6	9.5	68.1	16.3	175.67	177.36	999.00	-0.77	0.00	--------	0	*
1:202857690	733.7	28.8	25.4	18.4	175.56	177.26	999.00	-0.55	0.00	--------	0	*
13:51484047	633.3	6.5	97.0	11.2	175.33	177.02	999.00	-0.79	0.00	--------	0	*
14:62162087	673.3	14.2	47.4	13.2	175.31	177.01	999.00	-0.66	0.00	--------	0	*
20:57431127	742.4	31.5	23.6	49.6	174.83	176.52	999.00	-0.73	0.01	--------	0	*
21:38362734	642.9	8.3	77.5	19.5	174.83	176.52	999.00	-0.74	0.00	--------	0	*
7:72971476	689.3	18.9	36.4	51.0	174.75	176.45	999.00	-0.66	0.00	--------	0	*
16:75182954	671.0	14.5	46.2	30.2	174.73	176.43	999.00	-0.72	0.00	--------	0	*
9:73033808	619.5	4.6	135.3	90.7	174.55	176.25	289.52	-0.79	0.22	--------	0	*
12:110940127	657.0	11.9	55.2	15.5	174.51	176.20	999.00	-0.81	0.00	--------	0	*
11:118272056	651.1	10.8	60.2	21.6	174.48	176.18	999.00	-0.75	0.00	--------	0	*
9:128508320	705.3	22.4	31.5	60.2	174.47	176.16	999.00	-0.73	0.00	--------	0	*
8:37921835	631.0	6.4	98.8	24.8	174.44	176.14	999.00	-0.80	0.02	--------	0	*
20:61568791	679.9	16.9	40.2	68.1	174.42	176.11	999.00	-0.72	0.00	--------	0	*
7:150076223	635.3	7.6	84.0	44.7	174.32	176.01	999.00	-0.69	0.12	--------	0	*
9:95857812	674.0	16.0	42.2	44.9	173.99	175.68	999.00	-0.79	0.06	--------	0	*
10:8092829	673.3	15.4	43.7	30.3	173.99	175.68	999.00	-0.77	0.01	--------	0	*
9:132245351	668.5	14.5	46.0	55.7	173.86	175.55	999.00	-0.74	0.00	--------	0	*
1:151138555	758.0	36.7	20.6	36.6	173.80	175.49	999.00	-0.70	0.04	--------	0	*
5:134240552	694.2	20.5	33.8	46.7	173.72	175.41	999.00	-0.67	0.33	--------	0	*
19:45596309	681.0	17.6	38.8	49.2	173.42	175.11	999.00	-0.58	0.16	--------	0	*
1:149857153	701.1	22.6	31.0	49.0	173.32	175.01	999.00	-0.63	0.00	--------	0	*
7:44162915	661.6	13.2	50.0	24.7	173.18	174.87	999.00	-0.50	0.00	--------	0	*
22:18507391	691.6	20.7	33.4	16.4	172.86	174.54	999.00	-0.64	0.00	--------	0	*
19:10305313	669.3	15.7	42.6	21.3	172.83	174.51	999.00	-0.69	0.00	--------	0	*
14:50066030	636.0	8.2	77.2	15.9	172.77	174.46	999.00	-0.78	0.00	--------	0	*
X:53449596	640.2	9.4	68.2	25.0	172.73	174.42	999.00	-0.77	0.00	--------	0	*
17:52977940	645.0	10.3	62.9	33.8	172.73	174.41	999.00	-0.76	0.01	--------	0	*
15:93447536	703.8	23.4	30.1	15.1	172.72	174.40	999.00	-0.75	0.00	--------	0	*
3:53880453	691.0	20.8	33.3	33.7	172.57	174.26	999.00	-0.57	0.17	--------	0	*
11:58874614	606.6	3.7	162.9	12.2	172.48	174.17	999.00	-0.68	0.00	--------	0	*
12:99038930	711.0	25.5	27.8	28.0	172.40	174.09	999.00	-0.58	0.16	--------	0	*
6:34759674	628.8	7.6	82.5	16.6	172.26	173.94	999.00	-0.73	0.00	--------	0	*
17:4613778	643.9	10.6	60.7	29.4	172.14	173.83	999.00	-0.75	0.00	--------	0	*
1:117664410	683.3	19.7	34.7	41.2	171.78	173.47	999.00	-0.68	0.19	--------	0	*
1:205601408	695.0	22.9	30.3	15.7	171.61	173.29	999.00	-0.65	0.00	--------	0	*
8:124054625	738.0	33.9	21.8	35.5	171.30	172.99	999.00	-0.66	0.00	--------	0	*
7:124570122	602.2	3.4	179.2	14.1	171.29	172.97	999.00	-0.85	0.00	--------	0	*
15:52548789	726.0	30.3	23.9	66.6	171.11	172.79	999.00	-0.80	0.02	--------	0	*
2:169746969	664.0	16.0	41.6	14.1	171.09	172.77	999.00	-0.72	0.01	--------	0	*
3:128880228	689.3	21.3	32.4	54.1	171.08	172.76	999.00	-0.73	0.02	--------	0	*
16:31154025	721.6	29.1	24.8	26.1	171.07	172.75	999.00	-0.67	0.00	--------	0	*
13:48877806	588.7	1.6	364.3	8.2	170.99	172.67	999.00	-0.70	0.00	--------	0	*
2:71503568	634.5	9.9	64.0	19.2	170.97	172.65	999.00	-0.73	0.00	--------	0	*
12:12878516	600.9	3.9	153.5	15.5	170.70	172.38	999.00	-0.74	0.00	--------	0	*
3:8543557	657.7	14.8	44.4	39.8	170.67	172.35	999.00	-0.77	0.04	--------	0	*
9:135282244	648.0	12.8	50.7	32.5	170.48	172.16	999.00	-0.69	0.05	--------	0	*
7:87936194	643.0	12.0	53.7	14.1	170.42	172.10	999.00	-0.71	0.02	--------	0	*
2:97779208	633.0	9.6	66.1	14.1	170.39	172.06	999.00	-0.67	0.11	--------	0	*
13:37574928	621.8	7.9	78.2	15.5	170.20	171.87	999.00	-0.69	0.00	--------	0	*
11:32914044	674.0	18.4	36.7	70.7	170.14	171.82	999.00	-0.79	0.00	--------	0	*
1:55352878	659.2	15.9	41.6	47.5	169.93	171.60	999.00	-0.67	0.00	--------	0	*
16:88995645	689.4	22.6	30.4	34.9	169.89	171.57	999.00	-0.78	0.00	--------	0	*
3:183979838	681.0	20.8	32.8	22.1	169.70	171.38	999.00	-0.83	0.07	--------	0	*
3:81810406	649.1	13.9	46.9	15.9	169.69	171.36	999.00	-0.75	0.00	--------	0	*
9:34329049	644.9	12.1	53.1	15.3	169.60	171.28	999.00	-0.75	0.00	--------	0	*
11:125757373	640.0	12.0	53.5	15.4	169.54	171.22	999.00	-0.71	0.05	--------	0	*
4:83821793	653.1	14.8	44.2	10.4	169.51	171.18	999.00	-0.60	0.00	--------	0	*
9:134420827	708.0	27.1	26.1	23.8	169.31	170.98	999.00	-0.68	0.08	--------	0	*
11:71791852	633.2	10.2	62.1	30.2	169.22	170.89	999.00	-0.69	0.00	--------	0	*
8:90914693	733.9	35.0	21.0	21.6	169.15	170.82	999.00	-0.64	0.00	--------	0	*
19:33864159	687.0	22.3	30.7	27.6	169.03	170.71	999.00	-0.52	0.00	--------	0	*
12:133264087	642.5	13.0	49.6	36.5	169.02	170.69	999.00	-0.76	0.07	--------	0	*
4:83295166	622.0	8.8	70.7	11.4	168.95	170.62	999.00	-0.75	0.00	--------	0	*
3:98312598	678.0	20.8	32.7	17.1	168.84	170.51	999.00	-0.69	0.06	--------	0	*
9:14322812	611.9	7.0	88.0	12.3	168.84	170.51	999.00	-0.68	0.00	--------	0	*
4:174255704	646.4	13.2	48.9	7.9	168.82	170.49	999.00	-0.70	0.00	--------	0	*
8:120220415	714.0	29.5	24.2	29.2	168.81	170.48	999.00	-0.70	0.00	--------	0	*
3:37034616	664.4	17.3	38.5	15.9	168.81	170.48	999.00	-0.54	0.00	--------	0	*
9:6681344	641.5	12.0	53.4	15.1	168.73	170.40	999.00	-0.78	0.00	--------	0	*
18:658441	659.8	16.0	41.1	34.6	168.64	170.31	999.00	-0.59	0.00	--------	0	*
16:4233335	680.9	21.8	31.2	28.0	168.50	170.17	999.00	-0.76	0.00	--------	0	*
16:88878971	635.1	11.6	55.0	87.4	168.38	170.05	311.77	-0.47	0.25	--------	0	*
12:7053874	663.0	17.6	37.8	29.4	168.23	169.90	999.00	-0.71	0.09	--------	0	*
11:73087274	679.6	21.6	31.5	40.6	168.22	169.88	999.00	-0.60	0.00	--------	0	*
16:77224719	654.0	15.2	43.1	20.7	168.20	169.86	999.00	-0.63	0.07	--------	0	*
9:37465709	585.7	2.0	291.9	27.6	168.11	169.77	999.00	-0.65	0.07	--------	0	*
12:56115086	649.0	14.4	45.2	34.2	168.06	169.73	999.00	-0.74	0.02	--------	0	*
14:64805691	657.7	16.1	40.8	21.4	168.06	169.73	999.00	-0.75	0.00	--------	0	*
16:85339932	662.0	17.6	37.7	36.2	167.94	169.61	999.00	-0.78	0.01	--------	0	*
9:91933815	698.2	26.2	26.7	14.9	167.87	169.53	999.00	-0.66	0.00	--------	0	*
7:151556745	666.0	18.4	36.3	36.6	167.85	169.51	999.00	-0.76	0.01	--------	0	*
5:137090310	647.4	14.8	43.8	14.0	167.77	169.44	999.00	-0.68	0.00	--------	0	*
5:76373091	656.9	16.9	38.9	19.5	167.77	169.44	999.00	-0.66	0.00	--------	0	*
12:75905533	656.4	16.4	40.1	15.5	167.77	169.44	999.00	-0.82	0.00	--------	0	*
5:43397034	590.1	4.0	147.7	14.1	167.73	169.40	999.00	-0.73	0.00	--------	0	*
8:67687110	637.2	12.7	50.0	16.5	167.57	169.23	999.00	-0.70	0.00	--------	0	*
1:31769704	601.4	5.1	118.5	21.4	167.53	169.19	999.00	-0.70	0.04	--------	0	*
13:31736637	627.4	10.1	61.8	27.0	167.47	169.13	999.00	-0.78	0.00	--------	0	*
1:145610980	685.0	23.1	29.6	14.6	167.30	168.96	999.00	-0.58	0.00	--------	0	*
12:96252595	616.9	8.8	69.9	22.0	167.19	168.85	999.00	-0.77	0.00	--------	0	*
12:98910314	646.0	14.4	45.0	20.9	167.19	168.85	999.00	-0.60	0.09	--------	0	*
12:9800553	621.4	9.3	66.6	15.5	167.17	168.83	999.00	-0.73	0.00	--------	0	*
4:57302167	621.2	9.3	66.6	9.8	167.17	168.83	999.00	-0.73	0.00	--------	0	*
3:14166336	733.3	36.3	20.2	69.6	167.11	168.77	999.00	-0.68	0.00	--------	0	*
11:63741967	641.0	13.6	47.2	23.5	167.08	168.74	999.00	-0.67	0.05	--------	0	*
2:153575434	649.0	15.1	42.9	41.6	167.04	168.70	999.00	-0.65	0.00	--------	0	*
3:129033780	635.5	12.4	51.1	45.5	166.99	168.65	999.00	-0.81	0.00	--------	0	*
7:108210296	663.0	18.4	36.1	19.1	166.99	168.64	999.00	-0.57	0.34	--------	0	*
19:36605779	648.7	15.9	40.7	27.9	166.75	168.41	999.00	-0.64	0.00	--------	0	*
3:136471639	598.1	5.3	113.1	57.8	166.64	168.30	999.00	-0.59	0.03	--------	0	*
17:55162294	710.0	30.1	23.6	37.6	166.61	168.27	999.00	-0.60	0.00	--------	0	*
16:3333288	669.5	20.2	33.1	28.9	166.55	168.21	999.00	-0.67	0.00	--------	0	*
16:88637333	720.9	33.8	21.4	40.6	166.55	168.20	999.00	-0.80	0.00	--------	0	*
15:43622606	613.7	9.0	68.4	16.2	166.32	167.97	999.00	-0.63	0.00	--------	0	*
5:141737053	656.0	17.6	37.4	28.0	166.22	167.87	999.00	-0.65	0.09	--------	0	*
2:26101561	681.0	23.1	29.4	17.3	166.16	167.82	999.00	-0.67	0.14	--------	0	*
8:87520995	662.5	19.5	33.9	39.4	165.76	167.41	999.00	-0.73	0.00	--------	0	*
15:95802886	650.0	16.8	38.8	15.4	165.75	167.41	999.00	-0.83	0.02	--------	0	*
5:92956394	621.7	10.6	58.6	14.0	165.71	167.37	999.00	-0.76	0.00	--------	0	*
9:91795427	621.4	10.9	56.8	26.6	165.72	167.37	999.00	-0.76	0.00	--------	0	*
17:57232579	635.2	13.7	46.5	30.3	165.63	167.28	999.00	-0.76	0.00	--------	0	*
3:11761264	705.7	30.4	23.2	35.3	165.49	167.14	999.00	-0.59	0.37	--------	0	*
16:56484868	588.5	4.9	119.6	19.6	165.38	167.03	999.00	-0.75	0.00	--------	0	*
1:233749470	599.5	6.2	97.1	17.2	165.31	166.96	999.00	-0.78	0.00	--------	0	*
1:160991148	639.0	14.4	44.5	24.7	165.17	166.82	999.00	-0.70	0.11	--------	0	*
3:14988938	676.9	23.1	29.3	45.7	165.03	166.67	999.00	-0.65	0.00	--------	0	*
12:59314386	637.5	14.0	45.4	20.7	164.88	166.53	999.00	-0.77	0.00	--------	0	*
2:73612707	637.0	14.1	45.2	17.4	164.88	166.53	999.00	-0.81	0.00	--------	0	*
7:116593258	592.2	5.5	107.7	34.4	164.87	166.52	999.00	-0.76	0.00	--------	0	*
1:117602136	618.6	10.9	56.6	28.7	164.84	166.49	999.00	-0.85	0.00	--------	0	*
9:98273163	658.6	19.2	34.2	53.4	164.61	166.26	999.00	-0.73	0.00	--------	0	*
14:103577363	623.0	11.2	55.8	18.6	164.59	166.24	999.00	-0.77	0.01	--------	0	*
7:134855318	670.0	22.9	29.3	40.5	164.47	166.12	999.00	-0.61	0.00	--------	0	*
3:194991597	652.9	18.0	36.2	34.1	164.11	165.76	999.00	-0.60	0.00	--------	0	*
12:54673388	625.2	12.4	50.5	41.6	164.08	165.73	999.00	-0.70	0.00	--------	0	*
11:62359146	643.2	16.9	38.1	23.7	164.02	165.67	999.00	-0.70	0.00	--------	0	*
9:33229612	621.0	11.2	55.6	28.9	164.01	165.65	999.00	-0.80	0.02	--------	0	*
12:46777187	594.7	6.8	87.6	21.7	163.83	165.48	999.00	-0.72	0.00	--------	0	*
14:23479474	647.0	17.6	36.8	14.2	163.62	165.27	999.00	-0.77	0.00	--------	0	*
13:115079749	582.2	4.5	130.5	10.2	163.60	165.24	999.00	-0.67	0.01	--------	0	*
7:2595492	642.0	16.8	38.3	30.3	163.44	165.09	999.00	-0.69	0.05	--------	0	*
5:140855382	618.9	11.0	56.2	15.7	163.42	165.07	999.00	-0.66	0.00	--------	0	*
11:64052658	618.8	11.8	52.3	43.4	163.42	165.07	999.00	-0.69	0.00	--------	0	*
5:130501054	682.1	26.4	25.9	14.0	163.34	164.98	999.00	-0.77	0.00	--------	0	*
1:210502662	597.3	7.7	78.0	14.6	163.14	164.78	999.00	-0.70	0.00	--------	0	*
1:59281117	617.8	11.5	53.7	32.7	163.13	164.77	999.00	-0.68	0.00	--------	0	*
14:75348417	644.9	17.7	36.4	15.8	163.05	164.69	999.00	-0.60	0.00	--------	0	*
9:136933844	649.0	18.6	34.9	47.2	162.96	164.60	999.00	-0.81	0.00	--------	0	*
12:53773441	621.6	12.8	48.6	38.9	162.92	164.56	999.00	-0.68	0.00	--------	0	*
4:88928547	640.0	16.8	38.2	17.6	162.87	164.51	999.00	-0.75	0.02	--------	0	*
3:101567849	616.9	11.3	54.7	40.3	162.84	164.48	999.00	-0.76	0.00	--------	0	*
7:43769104	625.8	13.3	47.0	14.1	162.73	164.37	999.00	-0.76	0.00	--------	0	*
14:76127612	634.4	15.8	40.1	23.0	162.70	164.34	999.00	-0.65	0.00	--------	0	*
15:90325674	648.0	18.4	35.3	36.6	162.67	164.31	999.00	-0.69	0.00	--------	0	*
8:123793460	691.6	29.7	23.3	46.7	162.62	164.26	999.00	-0.58	0.00	--------	0	*
8:26435320	615.8	11.8	52.4	24.9	162.55	164.19	999.00	-0.68	0.00	--------	0	*
1:207082649	659.6	21.1	31.2	34.3	162.51	164.14	999.00	-0.78	0.00	--------	0	*
6:96025654	601.0	8.8	68.5	10.7	162.50	164.14	999.00	-0.68	0.06	--------	0	*
3:48723312	624.4	13.6	45.8	38.1	162.44	164.07	999.00	-0.77	0.00	--------	0	*
16:28834143	646.9	18.7	34.6	32.8	162.39	164.02	999.00	-0.75	0.00	--------	0	*
19:14016889	620.0	12.8	48.5	26.4	162.34	163.97	999.00	-0.70	0.05	--------	0	*
5:137667591	620.0	12.8	48.5	28.9	162.34	163.97	999.00	-0.74	0.06	--------	0	*
9:96328844	638.0	16.8	38.1	20.9	162.29	163.93	999.00	-0.75	0.02	--------	0	*
1:113162294	594.1	7.1	84.1	14.6	162.26	163.90	999.00	-0.72	0.00	--------	0	*
20:18039672	604.3	9.9	61.3	39.4	162.19	163.83	999.00	-0.68	0.01	--------	0	*
2:204103551	642.0	17.4	36.8	14.6	162.19	163.82	999.00	-0.75	0.00	--------	0	*
1:17766524	623.8	13.6	45.7	31.5	162.15	163.78	999.00	-0.65	0.07	--------	0	*
11:33824315	633.0	16.0	39.7	18.0	162.13	163.76	999.00	-0.76	0.04	--------	0	*
12:58120595	685.2	28.1	24.4	27.2	162.01	163.64	999.00	-0.68	0.00	--------	0	*
3:15643528	636.8	16.8	37.8	33.7	162.01	163.64	999.00	-0.77	0.00	--------	0	*
13:46786079	636.7	16.6	38.3	14.1	162.01	163.64	999.00	-0.72	0.00	--------	0	*
2:232378976	608.4	10.9	55.8	17.3	161.92	163.55	999.00	-0.81	0.00	--------	0	*
1:47779774	582.1	5.1	113.7	20.2	161.92	163.55	999.00	-0.66	0.02	--------	0	*
1:23670910	603.8	9.2	65.5	27.2	161.90	163.54	999.00	-0.70	0.17	--------	0	*
7:140772388	622.4	13.2	47.2	55.3	161.86	163.49	999.00	-0.75	0.00	--------	0	*
2:175870289	617.2	12.8	48.4	19.6	161.76	163.39	999.00	-0.74	0.08	--------	0	*
14:21572079	648.2	19.6	33.0	29.6	161.75	163.38	999.00	-0.52	0.00	--------	0	*
X:62571364	636.0	16.8	37.9	18.7	161.72	163.35	999.00	-0.68	0.17	--------	0	*
19:58912756	640.0	17.6	36.4	25.2	161.62	163.25	999.00	-0.73	0.11	--------	0	*
20:46084062	1286.0	258.6	5.0	394.4	161.56	163.19	274.88	-0.56	0.38	--------	0	*
3:51705167	616.3	12.1	51.0	30.7	161.47	163.10	999.00	-0.69	0.00	--------	0	*
7:123389279	611.8	11.9	51.6	33.5	161.39	163.02	999.00	-0.63	0.05	--------	0	*
11:62389280	620.4	13.5	46.0	28.8	161.28	162.91	999.00	-0.79	0.00	--------	0	*
7:2393771	615.4	12.5	49.2	24.2	161.18	162.80	999.00	-0.70	0.00	--------	0	*
6:150184528	633.6	16.0	39.6	20.8	161.14	162.77	999.00	-0.66	0.00	--------	0	*
20:33298071	590.8	7.1	83.8	39.4	161.09	162.72	999.00	-0.82	0.01	--------	0	*
7:26240567	628.8	15.3	41.0	14.1	160.98	162.60	999.00	-0.72	0.00	--------	0	*
16:30076493	632.2	16.5	38.4	57.2	160.85	162.48	999.00	-0.72	0.00	--------	0	*
6:87865059	609.0	12.0	50.9	16.7	160.81	162.43	999.00	-0.54	0.00	--------	0	*
14:64854648	599.8	9.7	62.1	21.4	160.73	162.36	999.00	-0.65	0.15	--------	0	*
13:27825658	623.0	14.4	43.4	10.3	160.54	162.16	999.00	-0.71	0.04	--------	0	*
7:148725738	669.0	25.5	26.2	38.2	160.49	162.12	999.00	-0.65	0.20	--------	0	*
15:68132648	636.0	17.6	36.2	39.6	160.46	162.09	999.00	-0.77	0.09	--------	0	*
3:50642757	635.0	17.6	36.2	30.5	160.18	161.80	999.00	-0.75	0.03	--------	0	*
12:56498333	625.3	15.1	41.3	27.1	160.11	161.73	999.00	-0.71	0.05	--------	0	*
7:38948797	612.0	12.8	47.9	14.1	160.01	161.64	999.00	-0.78	0.03	--------	0	*
10:38300068	586.7	8.0	73.4	13.1	159.91	161.54	999.00	-0.79	0.00	--------	0	*
12:56727807	633.3	17.1	37.0	28.8	159.89	161.51	999.00	-0.71	0.04	--------	0	*
2:216979719	616.0	13.6	45.4	14.1	159.83	161.45	999.00	-0.76	0.01	--------	0	*
9:15552911	625.0	16.0	39.2	26.0	159.82	161.44	999.00	-0.80	0.10	--------	0	*
7:72936608	619.3	14.9	41.4	49.5	159.67	161.29	999.00	-0.67	0.00	--------	0	*
15:65822740	600.3	10.9	55.0	16.9	159.59	161.21	999.00	-0.81	0.00	--------	0	*
5:41870580	595.6	9.4	63.7	17.7	159.56	161.18	999.00	-0.56	0.00	--------	0	*
14:105282506	672.5	27.3	24.7	28.4	159.42	161.04	999.00	-0.59	0.00	--------	0	*
5:176449584	657.0	23.9	27.4	30.6	159.34	160.96	999.00	-0.75	0.00	--------	0	*
20:23331387	639.8	19.5	32.8	41.2	159.17	160.79	999.00	-0.70	0.14	--------	0	*
14:91527166	608.9	12.8	47.5	14.7	159.14	160.76	999.00	-0.77	0.05	--------	0	*
20:19764748	626.8	16.9	37.2	39.4	159.12	160.74	999.00	-0.80	0.00	--------	0	*
10:121632559	617.6	14.6	42.3	13.1	159.09	160.71	999.00	-0.63	0.00	--------	0	*
3:93781624	598.3	10.5	57.1	18.1	159.00	160.62	999.00	-0.77	0.04	--------	0	*
12:50419329	635.0	18.4	34.6	18.1	158.95	160.56	999.00	-0.79	0.00	--------	0	*
7:155089063	634.2	19.0	33.5	61.8	158.95	160.56	999.00	-0.56	0.00	--------	0	*
6:20212720	616.0	14.7	42.0	36.9	158.80	160.42	999.00	-0.74	0.00	--------	0	*
4:40059035	588.0	8.3	70.5	13.3	158.69	160.31	999.00	-0.70	0.14	--------	0	*
14:93478231	592.8	9.6	61.5	66.8	158.69	160.30	999.00	-0.70	0.00	--------	0	*
13:25497190	592.6	9.6	61.6	19.9	158.69	160.30	999.00	-0.70	0.00	--------	0	*
20:2633113	620.5	15.7	39.4	39.4	158.67	160.28	999.00	-0.64	0.00	--------	0	*
12:57082082	641.6	20.6	31.2	50.3	158.55	160.16	999.00	-0.65	0.00	--------	0	*
19:50887541	615.8	14.9	41.4	26.4	158.51	160.13	999.00	-0.73	0.10	--------	0	*
7:148958994	615.8	14.7	41.8	25.4	158.51	160.13	999.00	-0.70	0.14	--------	0	*
17:53315986	654.0	23.9	27.3	26.0	158.49	160.10	999.00	-0.71	0.00	--------	0	*
2:54951024	652.2	23.3	28.0	19.8	158.20	159.82	999.00	-0.67	0.00	--------	0	*
16:8962219	627.3	17.2	36.5	27.3	158.16	159.78	999.00	-0.73	0.00	--------	0	*
19:10613472	580.2	8.0	72.9	21.2	158.15	159.77	999.00	-0.75	0.00	--------	0	*
1:155621181	605.0	12.8	47.4	25.0	157.98	159.59	999.00	-0.70	0.09	--------	0	*
20:55646666	732.0	45.5	16.1	96.0	157.90	159.52	999.00	-0.69	0.11	--------	0	*
20:21284436	584.8	8.9	65.9	39.4	157.81	159.43	999.00	-0.70	0.00	--------	0	*
1:179051145	617.6	15.6	39.5	36.9	157.80	159.41	999.00	-0.69	0.00	--------	0	*
17:77775253	568.2	5.4	106.0	38.0	157.79	159.40	999.00	-0.79	0.09	--------	0	*
11:46638837	642.7	21.0	30.6	23.1	157.66	159.27	999.00	-0.63	0.00	--------	0	*
1:59280478	593.2	10.0	59.0	36.4	157.55	159.16	999.00	-0.68	0.00	--------	0	*
16:67875901	607.4	13.5	44.9	29.6	157.51	159.12	999.00	-0.67	0.00	--------	0	*
3:185655161	567.4	5.1	111.7	16.0	157.49	159.10	999.00	-0.37	0.00	--------	0	*
11:3013727	611.9	15.0	40.9	13.7	157.36	158.97	999.00	-0.76	0.00	--------	0	*
3:14989821	606.1	13.6	44.5	33.7	157.22	158.83	999.00	-0.50	0.00	--------	0	*
7:158497437	606.1	13.1	46.1	44.9	157.22	158.83	999.00	-0.78	0.00	--------	0	*
14:75230009	633.0	20.0	31.7	13.8	157.16	158.77	999.00	-0.75	0.04	--------	0	*
11:61129803	610.9	14.5	42.0	28.0	157.07	158.68	999.00	-0.71	0.00	--------	0	*
10:105128501	591.8	10.0	59.1	13.4	156.96	158.57	999.00	-0.74	0.00	--------	0	*
2:9615223	610.0	14.4	42.5	24.4	156.78	158.38	999.00	-0.62	0.00	--------	0	*
1:207083183	613.4	15.6	39.3	32.4	156.64	158.25	999.00	-0.83	0.00	--------	0	*
16:29985030	654.5	25.8	25.4	51.2	156.53	158.14	999.00	-0.75	0.00	--------	0	*
13:21750701	600.0	12.1	49.6	23.7	156.53	158.13	999.00	-0.83	0.00	--------	0	*
3:185656012	608.6	14.1	43.2	16.6	156.49	158.09	999.00	-0.66	0.00	--------	0	*
1:179262801	621.8	17.6	35.4	49.0	156.44	158.05	999.00	-0.77	0.00	--------	0	*
8:95908714	669.3	29.3	22.8	32.8	156.44	158.05	999.00	-0.63	0.00	--------	0	*
17:57696710	712.5	41.1	17.3	26.0	156.42	158.03	999.00	-0.64	0.00	--------	0	*
14:45722546	589.5	10.1	58.6	17.0	156.38	157.98	999.00	-0.64	0.00	--------	0	*
10:88470984	612.8	15.6	39.2	20.3	156.36	157.96	999.00	-0.69	0.00	--------	0	*
2:96926286	642.0	22.3	28.7	34.9	156.22	157.82	999.00	-0.77	0.04	--------	0	*
6:43597234	584.0	9.6	61.0	38.2	156.05	157.66	999.00	-0.82	0.15	--------	0	*
4:174256308	583.6	9.9	58.7	7.9	156.05	157.66	999.00	-0.57	0.00	--------	0	*
19:53193712	562.3	5.8	97.6	21.2	156.02	157.62	999.00	-0.72	0.00	--------	0	*
3:148804522	628.0	20.0	31.5	38.2	155.73	157.34	999.00	-0.70	0.19	--------	0	*
1:181086994	734.0	48.7	15.1	55.8	155.73	157.33	999.00	-0.71	0.10	--------	0	*
11:64851431	648.0	24.7	26.2	35.8	155.66	157.26	999.00	-0.69	0.06	--------	0	*
12:76478534	596.0	12.1	49.4	16.4	155.66	157.26	999.00	-0.67	0.03	--------	0	*
11:66445403	644.0	23.1	27.8	32.9	155.65	157.25	999.00	-0.74	0.12	--------	0	*
1:212208849	543.9	2.9	186.1	14.6	155.63	157.23	999.00	-0.71	0.00	--------	0	*
14:100773287	600.2	13.9	43.3	62.1	155.48	157.08	999.00	-0.69	0.00	--------	0	*
12:77459813	576.5	8.3	69.7	18.0	155.47	157.07	999.00	-0.75	0.00	--------	0	*
10:33294777	614.0	16.8	36.6	14.2	155.38	156.98	999.00	-0.76	0.00	--------	0	*
2:170550863	585.2	10.6	55.1	22.3	155.21	156.81	999.00	-0.78	0.00	--------	0	*
14:53019361	630.0	20.8	30.4	22.6	155.12	156.72	999.00	-0.69	0.08	--------	0	*
2:219433371	564.9	6.3	89.9	14.3	155.00	156.60	999.00	-0.66	0.00	--------	0	*
11:65189661	584.6	10.0	58.2	89.6	154.92	156.52	263.34	-0.74	0.15	--------	0	*
2:120980767	624.5	19.0	32.8	34.4	154.88	156.47	999.00	-0.68	0.00	--------	0	*
16:4475710	624.2	19.8	31.5	31.8	154.88	156.47	999.00	-0.64	0.03	--------	0	*
5:118406776	619.8	18.2	34.1	14.9	154.64	156.24	999.00	-0.72	0.03	--------	0	*
11:63706092	597.1	14.0	42.8	32.8	154.61	156.21	999.00	-0.69	0.00	--------	0	*
14:105957173	662.7	29.7	22.3	21.3	154.47	156.07	999.00	-0.58	0.00	--------	0	*
4:124367	551.7	4.9	113.2	13.4	154.43	156.03	999.00	-0.74	0.00	--------	0	*
1:59250804	605.0	15.2	39.9	53.0	154.05	155.64	999.00	-0.64	0.28	--------	0	*
2:101925362	621.0	19.2	32.4	32.1	153.73	155.33	999.00	-0.74	0.08	--------	0	*
6:52929771	576.0	9.6	60.1	10.7	153.71	155.31	999.00	-0.74	0.00	--------	0	*
14:38065548	624.4	20.0	31.2	80.8	153.69	155.29	320.72	-0.78	0.00	--------	0	*
9:103173989	637.0	23.1	27.5	13.8	153.66	155.26	999.00	-0.69	0.03	--------	0	*
18:24129834	585.0	11.2	52.4	44.0	153.53	155.12	999.00	-0.66	0.19	--------	0	*
2:232571823	579.7	10.1	57.5	75.9	153.46	155.05	295.08	-0.54	0.00	--------	0	*
11:62414130	620.0	20.0	31.1	32.5	153.44	155.04	999.00	-0.65	0.11	--------	0	*
5:154238015	619.6	19.2	32.3	35.8	153.44	155.04	999.00	-0.62	0.00	--------	0	*
3:113557699	636.0	23.9	26.6	23.6	153.38	154.97	999.00	-0.75	0.02	--------	0	*
14:75530722	584.0	12.0	48.8	19.9	153.24	154.83	999.00	-0.69	0.05	--------	0	*
4:57302602	558.8	6.6	84.3	8.2	153.23	154.83	999.00	-0.80	0.00	--------	0	*
9:98793869	615.0	18.4	33.5	24.4	153.21	154.80	999.00	-0.80	0.00	--------	0	*
14:38052896	614.8	19.0	32.4	13.2	153.21	154.80	999.00	-0.59	0.01	--------	0	*
14:24550531	578.6	10.8	53.5	26.9	153.17	154.76	999.00	-0.78	0.00	--------	0	*
16:89386874	626.0	21.4	29.2	40.1	153.10	154.69	999.00	-0.73	0.00	--------	0	*
5:5422323	631.0	22.3	28.2	40.6	153.09	154.68	999.00	-0.67	0.07	--------	0	*
5:1634203	588.0	12.8	46.0	14.2	153.04	154.64	999.00	-0.77	0.00	--------	0	*
3:138153344	610.0	17.6	34.7	30.7	152.99	154.58	999.00	-0.74	0.03	--------	0	*
13:50018274	583.0	11.2	52.2	17.9	152.95	154.54	999.00	-0.75	0.07	--------	0	*
1:218519252	634.0	23.9	26.5	36.2	152.81	154.40	999.00	-0.78	0.16	--------	0	*
11:4116123	527.9	1.6	325.9	19.6	152.81	154.40	999.00	-0.57	0.22	--------	0	*
9:72374988	609.0	17.6	34.7	12.3	152.71	154.30	999.00	-0.68	0.06	--------	0	*
5:134094259	620.8	20.5	30.2	24.8	152.55	154.14	999.00	-0.59	0.00	--------	0	*
14:64972095	636.3	24.1	26.4	22.8	152.54	154.13	999.00	-0.69	0.00	--------	0	*
12:57623453	629.0	22.3	28.1	32.1	152.52	154.11	999.00	-0.77	0.07	--------	0	*
9:131644272	585.5	13.0	45.1	40.6	152.46	154.05	999.00	-0.68	0.04	--------	0	*
19:5623010	580.2	12.0	48.4	40.8	152.37	153.95	999.00	-0.75	0.02	--------	0	*
5:148737625	589.3	13.8	42.8	35.2	152.30	153.88	999.00	-0.68	0.01	--------	0	*
3:128598302	589.2	13.9	42.4	49.1	152.30	153.88	999.00	-0.64	0.08	--------	0	*
3:38495907	576.0	10.4	55.5	30.4	152.30	153.88	999.00	-0.74	0.19	--------	0	*
18:2571597	570.4	9.4	60.7	18.8	152.26	153.84	999.00	-0.68	0.06	--------	0	*
5:59996012	623.4	21.8	28.6	31.6	152.25	153.83	999.00	-0.66	0.01	--------	0	*
2:153575095	549.5	5.8	94.5	44.7	152.18	153.77	999.00	-0.76	0.00	--------	0	*
9:4792640	601.4	16.5	36.5	14.5	151.93	153.51	999.00	-0.63	0.10	--------	0	*
2:172864650	592.2	14.8	40.0	23.5	151.86	153.45	999.00	-0.77	0.00	--------	0	*
17:78228706	574.0	10.4	55.3	26.8	151.71	153.30	999.00	-0.85	0.02	--------	0	*
1:28845248	595.5	15.5	38.4	37.8	151.45	153.04	999.00	-0.76	0.00	--------	0	*
19:48151561	587.0	13.6	43.3	29.3	151.43	153.01	999.00	-0.69	0.04	--------	0	*
15:85259681	586.1	13.2	44.4	22.1	151.43	153.01	999.00	-0.77	0.00	--------	0	*
16:3332837	616.5	20.5	30.1	27.9	151.41	152.99	999.00	-0.61	0.00	--------	0	*
12:6798280	582.0	12.8	45.6	19.4	151.30	152.89	999.00	-0.68	0.06	--------	0	*
16:87350952	581.1	12.8	45.5	46.7	151.30	152.89	999.00	-0.59	0.00	--------	0	*
2:70315768	604.0	17.6	34.4	26.5	151.27	152.85	999.00	-0.80	0.15	--------	0	*
9:116225922	603.3	17.9	33.6	49.9	151.27	152.85	999.00	-0.73	0.02	--------	0	*
14:55518235	576.0	11.8	48.8	27.0	151.20	152.79	999.00	-0.74	0.00	--------	0	*
19:36103548	551.4	6.7	81.9	27.5	151.18	152.76	999.00	-0.70	0.02	--------	0	*
14:55493974	571.7	10.8	52.9	13.3	151.13	152.71	999.00	-0.77	0.00	--------	0	*
17:62503072	631.1	24.4	25.9	26.0	151.13	152.71	999.00	-0.61	0.00	--------	0	*
1:244615515	562.0	8.8	64.0	28.0	151.08	152.66	999.00	-0.86	0.00	--------	0	*
14:75743804	561.7	8.3	67.9	61.6	151.08	152.66	999.00	-0.72	0.00	--------	0	*
10:70091648	580.6	12.2	47.4	13.1	151.01	152.59	999.00	-0.74	0.00	--------	0	*
15:68521560	589.8	14.6	40.4	41.6	151.00	152.58	999.00	-0.73	0.00	--------	0	*
18:29671791	603.0	17.6	34.3	14.7	150.99	152.57	999.00	-0.79	0.05	--------	0	*
6:24775683	550.3	6.2	89.4	17.0	150.88	152.46	999.00	-0.75	0.01	--------	0	*
19:11254031	589.0	14.4	41.0	21.2	150.71	152.29	999.00	-0.80	0.03	--------	0	*
1:24285634	588.1	14.4	41.0	32.5	150.71	152.29	999.00	-0.63	0.00	--------	0	*
16:88521647	592.5	15.6	37.9	51.3	150.59	152.17	999.00	-0.63	0.00	--------	0	*
3:150803241	549.2	6.2	88.8	24.2	150.59	152.17	999.00	-0.81	0.00	--------	0	*
5:66530845	588.0	14.3	41.2	40.4	150.42	152.00	999.00	-0.77	0.00	--------	0	*
10:58121138	543.3	5.8	94.0	13.1	150.41	151.99	999.00	-0.66	0.00	--------	0	*
8:123792521	632.4	25.4	24.9	43.8	150.32	151.89	999.00	-0.52	0.00	--------	0	*
9:123837062	592.0	15.0	39.4	24.4	150.30	151.88	999.00	-0.75	0.00	--------	0	*
6:56911310	549.0	6.4	86.0	10.7	150.29	151.87	999.00	-0.75	0.00	--------	0	*
20:25371765	612.2	20.1	30.4	39.4	150.27	151.85	999.00	-0.61	0.00	--------	0	*
5:111093679	553.3	7.5	73.4	20.2	150.23	151.80	999.00	-0.70	0.00	--------	0	*
14:94255183	586.2	14.8	39.6	26.5	150.13	151.71	999.00	-0.57	0.08	--------	0	*
1:205719495	603.7	18.7	32.2	17.2	150.06	151.64	999.00	-0.73	0.00	--------	0	*
9:98079882	572.9	11.6	49.2	19.1	150.04	151.62	999.00	-0.73	0.00	--------	0	*
9:33290453	567.9	10.3	55.2	13.8	149.97	151.54	999.00	-0.77	0.00	--------	0	*
4:926339	595.0	16.8	35.5	20.7	149.92	151.49	999.00	-0.71	0.04	--------	0	*
12:56512137	606.5	19.2	31.5	43.8	149.73	151.31	999.00	-0.51	0.00	--------	0	*
9:100747402	618.6	22.4	27.7	89.8	149.68	151.26	290.91	-0.59	0.00	--------	0	*
6:27100714	566.6	10.4	54.6	10.7	149.68	151.25	999.00	-0.46	0.00	--------	0	*
10:96122872	602.0	18.4	32.8	14.2	149.49	151.06	999.00	-0.70	0.02	--------	0	*
2:190649284	528.9	3.9	133.9	21.1	149.35	150.92	999.00	-0.72	0.00	--------	0	*
9:87283189	652.0	31.9	20.4	13.6	149.33	150.90	999.00	-0.62	0.06	--------	0	*
17:57932752	947.0	133.3	7.1	319.6	149.28	150.85	176.15	-0.61	0.25	--------	0	*
15:65579268	600.9	18.9	31.9	26.6	149.20	150.78	999.00	-0.58	0.00	--------	0	*
19:50370235	605.0	19.2	31.6	50.1	149.16	150.73	999.00	-0.64	0.18	--------	0	*
5:179285339	588.0	16.0	36.8	47.5	149.15	150.72	999.00	-0.70	0.22	--------	0	*
1:151253817	623.6	24.5	25.4	72.1	148.87	150.44	999.00	-0.60	0.31	--------	0	*
11:14542161	587.0	15.2	38.7	11.7	148.86	150.43	999.00	-0.77	0.02	--------	0	*
22:36903296	586.3	15.1	38.8	18.9	148.86	150.43	999.00	-0.76	0.00	--------	0	*
2:62081793	577.1	13.5	42.8	29.1	148.82	150.39	999.00	-0.78	0.00	--------	0	*
3:52719455	532.8	4.5	117.8	15.9	148.81	150.38	999.00	-0.78	0.00	--------	0	*
2:102313857	591.0	16.8	35.3	24.3	148.77	150.34	999.00	-0.77	0.03	--------	0	*
5:177632468	591.0	16.8	35.3	40.1	148.77	150.34	999.00	-0.65	0.00	--------	0	*
4:184826352	559.0	9.6	58.4	18.7	148.75	150.32	999.00	-0.82	0.13	--------	0	*
2:8818313	558.1	9.2	60.7	49.0	148.75	150.32	999.00	-0.76	0.00	--------	0	*
3:159943396	558.0	9.5	58.8	16.5	148.75	150.32	999.00	-0.64	0.00	--------	0	*
5:89854874	576.9	13.6	42.6	14.0	148.54	150.10	999.00	-0.77	0.00	--------	0	*
19:4909329	531.4	4.8	110.5	21.2	148.52	150.09	999.00	-0.70	0.00	--------	0	*
15:48623319	552.4	8.3	66.7	15.1	148.45	150.01	999.00	-0.75	0.00	--------	0	*
20:52209246	750.2	62.7	12.0	64.4	148.43	150.00	999.00	-0.72	0.00	--------	0	*
14:66974706	601.4	19.9	30.3	34.1	148.30	149.87	999.00	-0.72	0.00	--------	0	*
7:148892747	579.3	14.6	39.8	28.5	148.11	149.68	999.00	-0.77	0.00	--------	0	*
6:170151678	579.0	14.6	39.7	11.8	148.11	149.68	999.00	-0.71	0.05	--------	0	*
19:16222256	565.3	11.0	51.3	22.5	148.01	149.57	999.00	-0.69	0.00	--------	0	*
14:51706846	574.2	13.9	41.4	15.0	147.96	149.52	999.00	-0.79	0.00	--------	0	*
14:78083397	560.1	10.3	54.5	17.3	147.93	149.49	999.00	-0.83	0.01	--------	0	*
11:76155904	569.7	12.7	44.9	11.7	147.83	149.39	999.00	-0.73	0.00	--------	0	*
17:56084581	638.6	29.5	21.7	34.5	147.75	149.32	999.00	-0.37	0.19	--------	0	*
10:8091525	573.0	13.2	43.3	29.6	147.67	149.23	999.00	-0.69	0.00	--------	0	*
1:65468365	586.8	16.5	35.6	18.6	147.62	149.18	999.00	-0.57	0.00	--------	0	*
X:153607307	586.4	16.7	35.1	20.5	147.62	149.18	999.00	-0.62	0.00	--------	0	*
7:56355483	522.5	3.0	172.5	14.1	147.57	149.14	999.00	-0.79	0.00	--------	0	*
1:117113064	666.4	37.9	17.6	68.5	147.57	149.13	999.00	-0.67	0.00	--------	0	*
5:174905475	590.5	17.5	33.8	35.9	147.55	149.11	999.00	-0.70	0.00	--------	0	*
3:36985756	577.4	14.7	39.2	18.9	147.54	149.10	999.00	-0.69	0.00	--------	0	*
20:52532635	1191.0	244.9	4.9	468.3	147.47	149.04	171.32	-0.58	0.00	--------	0	*
14:90421217	599.0	20.0	30.0	17.6	147.45	149.01	999.00	-0.76	0.02	--------	0	*
19:13273890	581.8	15.9	36.5	21.5	147.42	148.99	999.00	-0.68	0.05	--------	0	*
3:197281639	558.8	10.8	51.5	23.5	147.35	148.91	999.00	-0.72	0.00	--------	0	*
14:39644255	585.3	16.5	35.6	23.8	147.33	148.89	999.00	-0.55	0.00	--------	0	*
2:204104149	585.0	16.9	34.7	15.2	147.33	148.89	999.00	-0.78	0.00	--------	0	*
9:131644271	567.5	12.6	45.2	40.2	147.25	148.81	999.00	-0.68	0.04	--------	0	*
12:122236235	563.0	12.0	47.0	98.8	147.14	148.70	225.64	-0.76	0.12	--------	0	*
17:19771196	571.7	13.4	42.7	32.5	147.09	148.65	999.00	-0.72	0.12	--------	0	*
5:180611272	557.8	10.4	53.7	37.9	147.06	148.61	999.00	-0.75	0.00	--------	0	*
22:19467400	526.1	4.9	108.4	17.1	147.04	148.60	999.00	-0.74	0.00	--------	0	*
1:21672439	542.6	7.1	76.0	27.0	147.00	148.56	999.00	-0.77	0.00	--------	0	*
15:75248985	608.9	22.5	27.0	29.4	146.85	148.41	999.00	-0.68	0.00	--------	0	*
17:49199304	608.5	22.8	26.6	29.0	146.85	148.41	999.00	-0.80	0.00	--------	0	*
3:150802971	604.9	21.3	28.4	21.9	146.85	148.40	999.00	-0.80	0.00	--------	0	*
5:76326181	556.7	10.7	51.8	20.8	146.77	148.32	999.00	-0.76	0.00	--------	0	*
6:33679486	566.0	12.8	44.3	27.4	146.67	148.22	999.00	-0.72	0.05	--------	0	*
12:57482399	600.0	20.8	28.9	49.7	146.57	148.13	999.00	-0.77	0.14	--------	0	*
17:27230126	578.4	15.0	38.6	26.0	146.56	148.12	999.00	-0.85	0.00	--------	0	*
10:13390570	574.0	14.4	40.0	58.9	146.38	147.94	999.00	-0.71	0.11	--------	0	*
1:117209519	618.6	25.0	24.7	76.6	146.37	147.92	999.00	-0.68	0.18	--------	0	*
19:5720509	590.9	18.6	31.8	21.2	146.35	147.90	999.00	-0.58	0.00	--------	0	*
2:131851206	614.9	24.6	25.0	20.4	146.33	147.88	999.00	-0.43	0.00	--------	0	*
8:63951134	577.1	15.4	37.4	14.9	146.27	147.83	999.00	-0.68	0.00	--------	0	*
10:43134123	511.7	2.9	178.8	13.1	146.12	147.67	999.00	-0.86	0.00	--------	0	*
20:57618125	736.0	60.7	12.1	79.6	146.07	147.62	999.00	-0.72	0.13	--------	0	*
2:86422813	580.7	16.8	34.5	30.9	145.90	147.45	999.00	-0.61	0.00	--------	0	*
15:51387193	621.0	26.3	23.6	49.0	145.86	147.41	999.00	-0.75	0.04	--------	0	*
19:41903272	571.6	14.3	39.9	30.0	145.81	147.36	999.00	-0.73	0.00	--------	0	*
22:31892450	562.3	12.4	45.4	16.8	145.80	147.35	999.00	-0.75	0.01	--------	0	*
1:181074317	612.1	24.2	25.3	63.2	145.76	147.32	999.00	-0.75	0.00	--------	0	*
3:123680088	593.0	19.2	31.0	15.9	145.74	147.29	999.00	-0.68	0.01	--------	0	*
7:12726556	547.6	9.6	57.0	14.1	145.54	147.10	999.00	-0.66	0.00	--------	0	*
6:155635857	538.0	8.0	67.4	10.7	145.53	147.09	999.00	-0.69	0.04	--------	0	*
21:36261003	537.6	7.2	74.4	25.7	145.54	147.09	999.00	-0.61	0.00	--------	0	*
2:241500295	561.3	13.0	43.3	31.6	145.51	147.06	999.00	-0.54	0.00	--------	0	*
7:117824193	574.9	15.5	37.0	14.9	145.41	146.96	999.00	-0.74	0.00	--------	0	*
5:66531754	578.0	16.9	34.3	31.1	145.32	146.87	999.00	-0.78	0.00	--------	0	*
3:142443732	546.8	9.6	56.7	15.9	145.25	146.80	999.00	-0.76	0.08	--------	0	*
X:153602757	515.0	4.0	129.0	22.0	145.21	146.76	999.00	-0.85	0.07	--------	0	*
11:71163772	574.0	15.2	37.8	30.8	145.12	146.67	999.00	-0.84	0.07	--------	0	*
19:46234346	574.0	15.2	37.8	34.0	145.12	146.67	999.00	-0.75	0.09	--------	0	*
4:122617610	546.0	9.6	57.0	15.2	144.96	146.51	999.00	-0.61	0.21	--------	0	*
20:47895076	589.5	19.6	30.1	39.4	144.88	146.43	999.00	-0.73	0.01	--------	0	*
14:91976815	572.3	15.4	37.3	33.4	144.83	146.38	999.00	-0.75	0.04	--------	0	*
13:37573437	535.0	7.2	74.1	25.1	144.65	146.20	999.00	-0.72	0.11	--------	0	*
20:5107169	534.5	7.1	75.6	39.4	144.66	146.20	999.00	-0.67	0.00	--------	0	*
20:30192111	571.0	15.9	35.9	39.5	144.55	146.09	999.00	-0.72	0.00	--------	0	*
4:121844184	553.5	11.6	47.7	8.5	144.52	146.07	999.00	-0.62	0.00	--------	0	*
8:61590934	563.0	13.6	41.5	14.9	144.49	146.04	999.00	-0.81	0.00	--------	0	*
3:50358523	562.9	13.8	40.7	38.3	144.49	146.04	999.00	-0.83	0.00	--------	0	*
1:109102493	596.0	21.6	27.7	22.9	144.29	145.83	999.00	-0.78	0.00	--------	0	*
10:6130968	578.0	17.2	33.7	33.7	144.11	145.65	999.00	-0.78	0.00	--------	0	*
21:32931888	565.9	14.9	38.0	22.8	144.07	145.62	999.00	-0.75	0.00	--------	0	*
19:39926743	587.0	20.0	29.4	30.1	144.03	145.57	999.00	-0.77	0.03	--------	0	*
12:104682614	552.0	12.0	46.1	19.7	143.94	145.49	999.00	-0.77	0.03	--------	0	*
12:118500261	552.0	11.2	49.4	26.0	143.94	145.49	999.00	-0.76	0.01	--------	0	*
17:74380706	526.4	6.3	84.2	55.6	143.83	145.37	311.65	-0.60	0.09	--------	0	*
12:110338285	536.6	8.1	65.9	22.1	143.77	145.31	999.00	-0.72	0.00	--------	0	*
17:54912421	597.9	22.5	26.5	26.0	143.73	145.27	999.00	-0.65	0.10	--------	0	*
1:85931020	568.2	15.9	35.8	19.8	143.68	145.23	999.00	-0.76	0.00	--------	0	*
1:109656493	628.0	30.3	20.7	39.1	143.65	145.20	999.00	-0.67	0.06	--------	0	*
10:21806454	520.9	5.9	87.8	33.5	143.63	145.18	999.00	-0.67	0.01	--------	0	*
1:45987738	560.0	13.6	41.3	27.6	143.62	145.17	999.00	-0.73	0.09	--------	0	*
17:57970458	784.3	80.9	9.7	226.4	143.60	145.15	183.16	-0.61	0.18	--------	0	*
2:236353000	546.0	10.4	52.6	17.2	143.56	145.10	999.00	-0.77	0.02	--------	0	*
13:25592273	545.1	10.9	50.2	19.5	143.56	145.10	999.00	-0.67	0.00	--------	0	*
3:151986361	563.1	14.3	39.3	36.9	143.50	145.04	999.00	-0.58	0.00	--------	0	*
12:107487755	596.5	22.9	26.1	16.6	143.45	144.99	999.00	-0.68	0.00	--------	0	*
4:77227303	568.0	15.2	37.5	19.9	143.40	144.94	999.00	-0.71	0.04	--------	0	*
17:61851064	626.0	30.5	20.6	47.2	143.38	144.92	999.00	-0.71	0.00	--------	0	*
12:64237722	661.4	40.5	16.3	29.3	143.37	144.91	999.00	-0.57	0.00	--------	0	*
12:29534121	559.0	13.6	41.2	15.5	143.34	144.87	999.00	-0.75	0.00	--------	0	*
7:139025235	607.4	25.3	24.0	30.9	143.27	144.81	999.00	-0.64	0.00	--------	0	*
10:91405292	513.8	4.4	117.9	17.2	143.20	144.74	999.00	-0.79	0.02	--------	0	*
14:96857990	584.0	19.2	30.5	13.2	143.17	144.71	999.00	-0.72	0.15	--------	0	*
6:24667189	549.0	12.0	45.9	11.8	143.07	144.61	999.00	-0.75	0.02	--------	0	*
9:100746742	602.4	24.7	24.4	95.8	142.94	144.48	263.28	-0.58	0.00	--------	0	*
13:34392238	561.6	14.8	37.8	13.4	142.92	144.46	999.00	-0.70	0.00	--------	0	*
1:3566665	529.0	7.2	73.6	19.4	142.90	144.43	999.00	-0.79	0.00	--------	0	*
17:63167221	656.0	39.1	16.8	71.5	142.66	144.19	999.00	-0.73	0.12	--------	0	*
3:133172047	538.0	9.6	56.2	32.3	142.63	144.16	999.00	-0.79	0.02	--------	0	*
12:57146120	551.1	12.8	43.2	21.0	142.61	144.15	999.00	-0.61	0.00	--------	0	*
5:59995899	593.6	22.1	26.9	30.6	142.60	144.13	999.00	-0.67	0.01	--------	0	*
3:128216529	590.0	21.6	27.4	30.9	142.59	144.12	999.00	-0.79	0.05	--------	0	*
1:84465213	541.2	10.4	52.1	15.0	142.40	143.94	999.00	-0.77	0.00	--------	0	*
21:46237501	572.8	17.4	32.9	38.8	142.39	143.93	999.00	-0.79	0.00	--------	0	*
4:108745933	572.2	18.0	31.8	10.0	142.39	143.93	999.00	-0.65	0.00	--------	0	*
19:44289589	577.0	18.4	31.4	43.5	142.35	143.88	999.00	-0.86	0.00	--------	0	*
1:234860098	550.3	12.9	42.8	32.0	142.32	143.86	999.00	-0.79	0.06	--------	0	*
8:104033261	668.0	43.1	15.5	36.2	142.27	143.81	999.00	-0.64	0.00	--------	0	*
19:39109610	567.7	16.2	35.2	24.4	142.17	143.70	999.00	-0.75	0.00	--------	0	*
7:100027434	535.3	9.5	56.6	31.8	142.04	143.58	999.00	-0.74	0.00	--------	0	*
1:28241323	539.9	10.1	53.3	14.6	141.82	143.35	999.00	-0.77	0.00	--------	0	*
2:9983604	539.3	10.0	53.8	18.9	141.82	143.35	999.00	-0.84	0.00	--------	0	*
5:177540547	620.8	30.3	20.5	80.8	141.70	143.24	317.29	-0.62	0.00	--------	0	*
10:99447196	543.7	11.5	47.3	26.3	141.62	143.15	999.00	-0.77	0.00	--------	0	*
3:190231653	552.8	13.1	42.2	15.9	141.60	143.13	999.00	-0.75	0.00	--------	0	*
7:80548334	513.6	5.3	96.2	14.1	141.57	143.10	999.00	-0.86	0.00	--------	0	*
8:80680855	570.0	17.6	32.5	40.7	141.53	143.06	999.00	-0.79	0.01	--------	0	*
16:29816633	538.4	10.2	52.6	94.0	141.53	143.06	217.23	-0.62	0.00	--------	0	*
17:45726672	538.1	10.8	49.7	26.0	141.53	143.06	999.00	-0.72	0.00	--------	0	*
3:161089305	561.0	16.0	35.1	15.9	141.38	142.91	999.00	-0.79	0.00	--------	0	*
11:60681617	616.0	29.5	20.9	59.3	141.33	142.86	999.00	-0.67	0.08	--------	0	*
17:59413448	1033.0	184.4	5.6	359.0	141.21	142.74	183.31	-0.49	0.45	--------	0	*
10:103911839	500.7	3.2	158.0	22.6	141.06	142.59	999.00	-0.63	0.02	--------	0	*
17:7465054	542.0	12.0	45.3	32.5	141.04	142.57	999.00	-0.71	0.15	--------	0	*
8:66546435	541.8	11.7	46.3	17.7	141.04	142.57	999.00	-0.76	0.00	--------	0	*
22:23864071	555.0	14.4	38.6	17.5	140.91	142.43	999.00	-0.80	0.06	--------	0	*
9:132251113	558.6	16.0	35.0	67.2	140.81	142.34	302.57	-0.74	0.00	--------	0	*
19:18668589	541.0	11.2	48.4	27.2	140.75	142.28	999.00	-0.78	0.06	--------	0	*
5:101632178	550.0	13.6	40.5	14.0	140.73	142.26	999.00	-0.66	0.02	--------	0	*
2:177503008	549.2	14.0	39.3	14.1	140.74	142.26	999.00	-0.69	0.00	--------	0	*
7:7680496	562.8	16.3	34.5	23.1	140.73	142.26	999.00	-0.61	0.00	--------	0	*
15:102192766	574.1	19.9	28.9	20.7	140.61	142.13	999.00	-0.61	0.00	--------	0	*
1:36235551	525.5	8.3	63.5	16.8	140.55	142.08	999.00	-0.65	0.00	--------	0	*
3:64142990	823.9	97.5	8.4	292.0	140.51	143.25	142.04	-0.66	0.13	--------	0	*
1:46016456	566.0	17.6	32.2	18.3	140.39	141.91	999.00	-0.70	0.00	--------	0	*
3:16306690	565.1	17.5	32.3	20.7	140.39	141.91	999.00	-0.77	0.00	--------	0	*
14:70234545	534.3	10.1	52.9	21.9	140.36	141.89	999.00	-0.63	0.00	--------	0	*
21:40555065	589.7	23.1	25.5	25.9	140.36	141.89	999.00	-0.64	0.00	--------	0	*
1:151881874	585.1	22.9	25.6	47.8	140.33	141.86	999.00	-0.66	0.00	--------	0	*
22:29320007	574.0	19.2	30.0	27.2	140.32	141.85	999.00	-0.75	0.10	--------	0	*
9:131710078	581.3	21.6	27.0	28.2	140.32	141.84	999.00	-0.62	0.00	--------	0	*
4:144259050	520.0	7.2	72.4	78.0	140.26	141.78	238.18	-0.66	0.20	--------	0	*
19:11546182	524.1	8.5	61.4	21.2	140.26	141.78	999.00	-0.73	0.00	--------	0	*
12:124594487	539.0	12.0	45.0	20.4	140.17	141.70	999.00	-0.83	0.00	--------	0	*
9:72873844	538.7	11.9	45.3	16.7	140.17	141.70	999.00	-0.57	0.04	--------	0	*
17:38473171	497.5	3.2	156.3	40.6	140.17	141.70	999.00	-0.89	0.00	--------	0	*
4:185654599	508.9	5.6	90.7	9.3	140.10	141.62	999.00	-0.78	0.00	--------	0	*
4:26859392	533.8	10.5	50.8	15.1	140.07	141.60	999.00	-0.72	0.01	--------	0	*
14:20923323	584.7	22.1	26.5	23.8	140.05	141.57	999.00	-0.45	0.00	--------	0	*
16:30064498	528.6	9.0	58.7	41.4	140.01	141.53	999.00	-0.67	0.01	--------	0	*
1:26799673	572.0	20.0	28.7	17.6	139.75	141.27	999.00	-0.70	0.05	--------	0	*
8:54935092	542.0	12.8	42.4	26.8	139.72	141.24	999.00	-0.75	0.14	--------	0	*
10:99447401	512.3	6.9	74.7	26.7	139.72	141.24	999.00	-0.78	0.00	--------	0	*
15:44119267	512.0	6.6	77.5	15.1	139.72	141.24	999.00	-0.79	0.00	--------	0	*
8:90769903	627.2	34.6	18.1	25.9	139.70	141.22	999.00	-0.70	0.00	--------	0	*
2:18060543	517.1	7.6	67.9	37.4	139.68	141.20	999.00	-0.65	0.15	--------	0	*
9:66520578	490.0	2.4	204.6	14.1	139.59	141.11	999.00	-0.77	0.02	--------	0	*
6:38670956	571.0	19.2	29.8	13.9	139.47	140.99	999.00	-0.79	0.04	--------	0	*
1:109969140	578.4	21.9	26.4	18.5	139.47	140.99	999.00	-0.62	0.00	--------	0	*
11:75525906	554.0	15.2	36.5	41.0	139.37	140.89	999.00	-0.68	0.12	--------	0	*
20:10655027	530.7	10.3	51.4	93.4	139.20	140.72	212.54	-0.71	0.09	--------	0	*
17:66286565	601.0	27.9	21.5	51.6	139.20	140.71	999.00	-0.61	0.28	--------	0	*
19:15334266	549.0	14.4	38.2	21.2	139.18	140.70	999.00	-0.73	0.02	--------	0	*
14:50359806	539.3	12.7	42.5	34.4	139.14	140.66	999.00	-0.50	0.09	--------	0	*
2:61404148	520.9	8.4	62.0	35.7	139.09	140.61	999.00	-0.66	0.04	--------	0	*
10:94352874	557.0	16.8	33.2	13.1	139.01	140.53	999.00	-0.68	0.01	--------	0	*
14:23426410	547.4	14.3	38.3	18.6	138.89	140.41	999.00	-0.74	0.00	--------	0	*
3:186501175	509.3	6.3	80.6	15.9	138.84	140.35	999.00	-0.75	0.00	--------	0	*
19:13056600	533.1	11.2	47.7	21.2	138.72	140.24	999.00	-0.83	0.00	--------	0	*
5:150080642	568.0	19.2	29.7	18.2	138.61	140.13	999.00	-0.75	0.04	--------	0	*
8:75232739	485.3	2.4	206.3	14.9	138.40	139.91	999.00	-0.85	0.00	--------	0	*
9:6681670	507.5	6.3	80.0	15.2	138.25	139.76	999.00	-0.71	0.00	--------	0	*
3:49027517	517.5	8.8	59.0	24.7	138.21	139.73	999.00	-0.69	0.16	--------	0	*
13:48611901	517.1	8.1	64.2	15.2	138.21	139.73	999.00	-0.72	0.00	--------	0	*
19:42007312	513.0	8.0	64.3	24.5	138.21	139.72	999.00	-0.65	0.08	--------	0	*
19:571221	496.7	4.8	103.7	21.2	138.18	139.70	999.00	-0.72	0.00	--------	0	*
10:32636131	531.9	11.7	45.6	21.0	138.14	139.66	999.00	-0.73	0.00	--------	0	*
19:50321489	540.5	13.6	39.7	30.6	138.14	139.65	999.00	-0.71	0.00	--------	0	*
17:35306046	549.0	15.2	36.2	26.0	137.94	139.45	999.00	-0.64	0.09	--------	0	*
7:128002063	549.0	15.2	36.2	30.5	137.94	139.45	999.00	-0.70	0.08	--------	0	*
20:57226055	693.0	56.7	12.2	74.0	137.90	139.41	999.00	-0.64	0.06	--------	0	*
14:21777116	561.0	18.4	30.6	16.6	137.78	139.29	999.00	-0.77	0.00	--------	0	*
X:40943860	565.0	20.0	28.3	32.5	137.76	139.27	999.00	-0.64	0.14	--------	0	*
7:154861914	603.0	29.5	20.4	25.5	137.70	139.21	999.00	-0.75	0.01	--------	0	*
12:56618030	606.0	30.3	20.0	52.0	137.53	139.04	999.00	-0.74	0.03	--------	0	*
1:151170856	567.2	20.8	27.3	50.0	137.47	138.98	999.00	-0.72	0.18	--------	0	*
8:126010599	601.9	29.5	20.4	56.6	137.42	138.93	999.00	-0.73	0.00	--------	0	*
19:35739879	547.0	16.0	34.3	21.2	137.36	138.87	999.00	-0.64	0.15	--------	0	*
14:105219055	546.4	15.2	35.9	38.6	137.36	138.87	999.00	-0.75	0.00	--------	0	*
1:154909058	514.3	8.5	60.4	34.9	137.34	138.85	999.00	-0.79	0.00	--------	0	*
13:22178333	550.3	16.7	33.0	16.8	137.29	138.80	999.00	-0.73	0.00	--------	0	*
1:155164700	537.3	13.9	38.7	41.2	137.27	138.78	999.00	-0.84	0.02	--------	0	*
5:65893411	546.0	16.0	34.2	25.2	137.07	138.58	999.00	-0.72	0.01	--------	0	*
6:137113778	513.6	8.3	62.2	15.0	137.04	138.55	999.00	-0.78	0.04	--------	0	*
10:12171368	513.3	8.0	64.0	27.3	137.04	138.55	999.00	-0.73	0.06	--------	0	*
12:69979130	513.2	8.5	60.6	23.0	137.04	138.55	999.00	-0.74	0.00	--------	0	*
17:57199607	734.0	71.8	10.2	83.7	137.03	138.54	999.00	-0.72	0.12	--------	0	*
19:11308764	492.7	4.9	100.9	27.9	137.00	138.51	999.00	-0.82	0.00	--------	0	*
9:79073932	545.0	16.0	34.1	24.6	136.79	138.30	999.00	-0.73	0.00	--------	0	*
19:10764672	536.0	13.6	39.5	26.0	136.69	138.20	999.00	-0.63	0.18	--------	0	*
16:30366711	577.0	23.9	24.1	37.8	136.69	138.20	999.00	-0.66	0.18	--------	0	*
3:177078346	485.8	4.0	121.8	27.0	136.62	138.13	999.00	-0.77	0.00	--------	0	*
3:57678791	530.3	13.0	40.9	16.9	136.54	138.04	999.00	-0.84	0.00	--------	0	*
12:49246145	506.3	7.5	67.8	24.5	136.45	137.96	999.00	-0.83	0.00	--------	0	*
5:180542207	576.0	23.1	24.9	25.7	136.41	137.92	999.00	-0.74	0.00	--------	0	*
1:165738340	526.0	12.0	43.9	14.6	136.40	137.91	999.00	-0.66	0.00	--------	0	*
X:47004586	484.2	3.0	159.2	27.7	136.32	137.83	999.00	-0.79	0.00	--------	0	*
12:53718728	605.0	31.9	18.9	38.2	136.26	137.76	999.00	-0.69	0.04	--------	0	*
16:1832502	575.0	23.1	24.8	123.5	136.13	137.64	189.74	-0.38	0.87	--------	0	*
5:89770505	524.7	11.7	44.7	32.7	136.11	137.62	999.00	-0.74	0.01	--------	0	*
2:198364851	550.3	17.8	31.0	15.8	136.10	137.60	999.00	-0.63	0.02	--------	0	*
11:65029378	610.1	33.2	18.4	23.9	135.96	137.47	999.00	-0.65	0.00	--------	0	*
2:61293496	528.8	12.0	44.1	14.1	135.96	137.46	999.00	-0.67	0.00	--------	0	*
15:73076058	628.0	38.3	16.4	43.1	135.92	137.42	999.00	-0.60	0.16	--------	0	*
1:224518106	505.0	8.0	63.3	17.1	135.87	137.37	999.00	-0.73	0.05	--------	0	*
19:48833489	546.0	16.8	32.6	28.8	135.86	137.36	999.00	-0.72	0.04	--------	0	*
9:96902345	524.0	12.0	43.8	26.7	135.82	137.33	999.00	-0.85	0.00	--------	0	*
2:145090334	541.0	15.2	35.7	14.1	135.64	137.14	999.00	-0.78	0.00	--------	0	*
19:58428105	469.3	1.2	387.6	21.2	135.54	137.04	999.00	-0.76	0.00	--------	0	*
10:127313504	523.0	12.0	43.7	26.4	135.53	137.04	999.00	-0.83	0.00	--------	0	*
16:30441494	568.4	22.4	25.3	32.8	135.53	137.03	999.00	-0.70	0.00	--------	0	*
17:79849611	487.5	4.6	106.8	27.8	135.52	137.03	999.00	-0.75	0.03	--------	0	*
12:56360559	553.0	18.4	30.1	33.7	135.50	137.00	999.00	-0.59	0.18	--------	0	*
2:157198119	561.0	20.8	27.0	14.1	135.48	136.99	999.00	-0.65	0.04	--------	0	*
8:141468364	560.2	20.3	27.7	74.2	135.48	136.99	283.32	-0.78	0.00	--------	0	*
7:65579860	557.0	19.2	29.1	24.8	135.48	136.99	999.00	-0.76	0.07	--------	0	*
14:81687622	535.8	14.1	38.1	68.4	135.44	136.94	278.02	-0.72	0.00	--------	0	*
8:73920976	513.0	9.6	53.6	22.8	135.34	136.84	999.00	-0.75	0.10	--------	0	*
17:8079712	544.0	16.8	32.5	26.0	135.29	136.79	999.00	-0.80	0.01	--------	0	*
5:86708793	544.0	16.8	32.5	21.1	135.29	136.79	999.00	-0.77	0.16	--------	0	*
22:38003339	503.0	7.2	70.0	14.8	135.28	136.78	999.00	-0.75	0.00	--------	0	*
2:176033172	502.3	7.2	69.5	14.1	135.28	136.78	999.00	-0.62	0.00	--------	0	*
22:43485139	522.0	11.2	46.7	16.7	135.24	136.74	999.00	-0.73	0.00	--------	0	*
17:61513013	551.5	18.6	29.6	58.1	135.21	136.71	999.00	-0.84	0.00	--------	0	*
11:72525527	535.0	14.4	37.2	48.4	135.15	136.65	999.00	-0.62	0.20	--------	0	*
13:50698172	516.3	10.5	49.4	20.3	135.13	136.63	999.00	-0.64	0.00	--------	0	*
9:36400353	491.5	5.7	86.3	20.6	135.10	136.59	999.00	-0.84	0.07	--------	0	*
1:165567523	507.0	8.8	57.7	14.6	135.00	136.50	999.00	-0.79	0.03	--------	0	*
X:23926168	542.0	16.8	32.3	14.6	134.72	136.21	999.00	-0.70	0.09	--------	0	*
17:5389957	519.8	11.4	45.5	26.0	134.66	136.16	999.00	-0.79	0.00	--------	0	*
11:16760010	519.0	11.2	46.4	11.7	134.37	135.87	999.00	-0.74	0.05	--------	0	*
19:42772366	561.0	21.6	26.0	21.2	134.37	135.86	999.00	-0.69	0.11	--------	0	*
12:132315198	557.0	20.8	26.8	40.2	134.35	135.85	999.00	-0.74	0.00	--------	0	*
12:62997208	556.3	20.8	26.7	15.5	134.35	135.85	999.00	-0.48	0.29	--------	0	*
7:105753141	513.5	10.3	49.8	28.1	134.26	135.76	999.00	-0.80	0.00	--------	0	*
15:50474548	593.9	30.0	19.8	63.3	134.20	135.69	999.00	-0.74	0.00	--------	0	*
18:19192458	508.7	9.3	54.7	14.2	134.18	135.67	999.00	-0.78	0.00	--------	0	*
12:93836099	564.0	22.3	25.2	16.1	134.11	135.61	999.00	-0.65	0.07	--------	0	*
14:39902054	517.5	11.1	46.6	13.2	134.08	135.58	999.00	-0.72	0.00	--------	0	*
12:80329063	556.0	20.8	26.8	17.1	134.07	135.56	999.00	-0.72	0.07	--------	0	*
8:135844836	521.3	12.6	41.2	14.9	133.94	135.43	999.00	-0.73	0.00	--------	0	*
3:159943088	508.0	9.7	52.6	16.9	133.89	135.38	999.00	-0.75	0.00	--------	0	*
2:157199154	502.9	8.3	60.5	14.1	133.83	135.33	999.00	-0.80	0.01	--------	0	*
7:100026455	516.4	11.8	43.7	20.6	133.79	135.29	999.00	-0.67	0.31	--------	0	*
17:38444116	469.3	2.6	177.3	26.0	133.65	135.14	999.00	-0.77	0.00	--------	0	*
4:113558140	538.0	16.8	32.1	15.4	133.57	135.06	999.00	-0.69	0.10	--------	0	*
1:1447351	515.8	12.0	43.1	14.6	133.50	135.00	999.00	-0.59	0.00	--------	0	*
1:153918472	545.7	18.4	29.7	34.5	133.50	135.00	999.00	-0.56	0.00	--------	0	*
5:137090473	486.0	6.0	81.3	14.0	133.33	134.82	999.00	-0.71	0.00	--------	0	*
17:17184581	536.0	16.7	32.1	26.0	133.28	134.78	999.00	-0.67	0.00	--------	0	*
5:139031732	496.0	8.0	62.1	61.6	133.23	134.72	262.41	-0.81	0.04	--------	0	*
14:45722317	514.5	11.5	44.8	17.5	133.21	134.71	999.00	-0.79	0.00	--------	0	*
15:75743066	528.0	14.4	36.8	25.1	133.13	134.63	999.00	-0.77	0.00	--------	0	*
21:38630665	532.0	15.2	35.1	18.7	133.06	134.55	999.00	-0.71	0.07	--------	0	*
9:114393398	585.3	29.1	20.1	14.2	132.97	134.46	999.00	-0.68	0.00	--------	0	*
20:56964112	581.8	28.0	20.8	65.4	132.86	134.35	999.00	-0.78	0.00	--------	0	*
7:151217361	508.3	10.4	48.8	28.8	132.81	134.30	999.00	-0.68	0.01	--------	0	*
10:43903331	538.8	17.2	31.3	39.7	132.67	134.16	999.00	-0.72	0.00	--------	0	*
2:100106905	522.0	13.3	39.2	19.6	132.66	134.15	999.00	-0.80	0.00	--------	0	*
12:65218283	592.0	31.1	19.0	32.9	132.65	134.14	999.00	-0.73	0.08	--------	0	*
16:29973067	551.0	20.8	26.6	34.5	132.65	134.14	999.00	-0.67	0.12	--------	0	*
1:228291098	547.0	20.0	27.4	21.1	132.64	134.13	999.00	-0.64	0.06	--------	0	*
1:78445203	503.0	9.6	52.5	38.6	132.43	133.92	999.00	-0.69	0.26	--------	0	*
2:166650903	533.6	16.4	32.6	14.1	132.42	133.91	999.00	-0.47	0.00	--------	0	*
20:55204169	520.9	13.4	38.7	44.8	132.37	133.86	999.00	-0.75	0.00	--------	0	*
17:18086792	546.0	20.0	27.4	44.2	132.36	133.84	999.00	-0.57	0.27	--------	0	*
2:159314775	545.7	19.2	28.4	14.1	132.36	133.84	999.00	-0.71	0.00	--------	0	*
X:64754743	507.0	10.4	48.9	20.3	132.23	133.71	999.00	-0.76	0.01	--------	0	*
2:139259128	529.0	15.2	34.9	26.8	132.20	133.68	999.00	-0.79	0.16	--------	0	*
2:133111315	519.4	13.8	37.6	14.1	132.08	133.57	999.00	-0.53	0.00	--------	0	*
3:186288245	491.1	7.2	68.0	18.9	132.06	133.55	999.00	-0.81	0.00	--------	0	*
2:43453988	567.1	25.6	22.2	37.4	132.03	133.52	999.00	-0.66	0.41	--------	0	*
2:113403771	523.7	14.8	35.5	22.8	131.98	133.47	999.00	-0.61	0.00	--------	0	*
10:12237922	523.6	14.0	37.4	13.1	131.98	133.47	999.00	-0.59	0.00	--------	0	*
5:179125682	551.5	21.1	26.2	39.9	131.82	133.31	999.00	-0.69	0.00	--------	0	*
16:29827354	535.8	17.2	31.1	74.8	131.81	133.30	259.77	-0.80	0.00	--------	0	*
16:2479513	539.2	18.8	28.7	66.9	131.79	133.28	285.92	-0.69	0.22	--------	0	*
10:99894427	509.1	11.2	45.6	13.1	131.77	133.25	999.00	-0.71	0.00	--------	0	*
16:31085991	563.0	24.7	22.8	36.3	131.68	133.17	999.00	-0.56	0.35	--------	0	*
8:67687777	526.8	15.2	34.7	15.2	131.62	133.11	999.00	-0.77	0.00	--------	0	*
9:131873525	602.0	35.9	16.8	33.7	131.58	133.06	999.00	-0.76	0.05	--------	0	*
4:185655508	479.1	5.6	86.1	7.9	131.56	133.05	999.00	-0.62	0.00	--------	0	*
14:55518478	500.0	9.7	51.3	27.9	131.56	133.04	999.00	-0.62	0.00	--------	0	*
9:139920270	517.3	13.2	39.0	21.5	131.51	132.99	999.00	-0.76	0.00	--------	0	*
7:44835769	542.9	19.2	28.3	34.3	131.50	132.99	999.00	-0.59	0.00	--------	0	*
11:9386188	513.0	12.8	40.2	24.0	131.33	132.82	999.00	-0.74	0.05	--------	0	*
22:46692719	512.7	12.4	41.3	18.5	131.33	132.82	999.00	-0.73	0.00	--------	0	*
21:34144485	467.1	3.5	133.8	27.1	131.29	132.77	999.00	-0.84	0.00	--------	0	*
20:18118641	533.4	18.0	29.7	39.4	131.24	132.73	999.00	-0.69	0.00	--------	0	*
11:61891366	508.0	11.2	45.5	40.6	131.19	132.67	999.00	-0.66	0.19	--------	0	*
7:107220506	507.3	11.8	43.1	14.1	131.19	132.67	999.00	-0.69	0.00	--------	0	*
14:73967330	525.0	15.2	34.6	19.1	131.05	132.53	999.00	-0.75	0.00	--------	0	*
2:165477637	536.8	18.9	28.3	15.8	130.94	132.42	999.00	-0.78	0.00	--------	0	*
18:71815632	482.3	6.4	75.2	15.3	130.91	132.39	999.00	-0.67	0.00	--------	0	*
6:27114891	488.0	8.0	61.1	10.8	130.89	132.37	999.00	-0.64	0.01	--------	0	*
12:27167181	501.9	10.2	49.2	15.5	130.78	132.26	999.00	-0.68	0.00	--------	0	*
5:14664562	527.7	16.8	31.4	32.3	130.71	132.19	999.00	-0.73	0.09	--------	0	*
6:135502027	496.3	9.4	52.9	10.7	130.68	132.16	999.00	-0.86	0.00	--------	0	*
5:131629612	492.0	9.0	54.7	34.4	130.62	132.10	999.00	-0.68	0.00	--------	0	*
19:10654152	506.0	12.0	42.3	21.2	130.61	132.09	999.00	-0.74	0.00	--------	0	*
1:150849239	527.0	16.8	31.4	28.0	130.42	131.90	999.00	-0.77	0.11	--------	0	*
20:2853990	534.9	18.7	28.7	39.4	130.37	131.85	999.00	-0.63	0.00	--------	0	*
12:121837552	499.1	10.1	49.2	27.0	130.19	131.67	999.00	-0.77	0.04	--------	0	*
16:4664889	575.3	29.9	19.2	71.4	130.19	131.67	304.98	-0.59	0.00	--------	0	*
14:24584034	521.2	15.6	33.5	32.3	130.19	131.67	999.00	-0.76	0.04	--------	0	*
7:21985888	463.7	3.2	145.1	14.1	130.11	131.58	999.00	-0.77	0.00	--------	0	*
19:3388109	495.0	9.6	51.7	21.2	130.10	131.58	999.00	-0.69	0.00	--------	0	*
17:45727170	474.9	5.9	80.1	26.0	130.09	131.57	999.00	-0.80	0.00	--------	0	*
19:28284915	485.0	7.2	67.5	21.2	130.01	131.49	999.00	-0.62	0.07	--------	0	*
7:90893215	468.8	4.5	103.3	14.1	129.92	131.39	999.00	-0.83	0.00	--------	0	*
19:48949078	528.1	17.1	31.0	21.2	129.82	131.29	999.00	-0.70	0.00	--------	0	*
6:138428806	493.3	9.4	52.6	13.8	129.81	131.28	999.00	-0.80	0.00	--------	0	*
4:140004134	488.5	9.0	54.4	12.4	129.75	131.22	999.00	-0.80	0.00	--------	0	*
3:95911904	503.0	11.2	45.0	15.9	129.74	131.21	999.00	-0.85	0.00	--------	0	*
3:145878846	502.2	11.2	45.0	25.0	129.74	131.21	999.00	-0.57	0.03	--------	0	*
12:12876967	502.2	11.0	45.6	15.5	129.74	131.21	999.00	-0.71	0.00	--------	0	*
5:172572400	516.0	14.4	35.9	27.2	129.69	131.16	999.00	-0.72	0.05	--------	0	*
3:119814588	515.2	14.6	35.2	39.8	129.69	131.16	999.00	-0.66	0.00	--------	0	*
7:42276936	519.5	16.0	32.5	44.1	129.62	131.09	999.00	-0.69	0.00	--------	0	*
10:120840452	540.0	20.8	26.0	27.6	129.53	131.01	999.00	-0.66	0.23	--------	0	*
5:172198449	539.9	20.0	27.0	68.3	129.53	131.01	281.80	-0.82	0.00	--------	0	*
5:112312260	536.0	19.2	28.0	26.4	129.52	130.99	999.00	-0.73	0.07	--------	0	*
2:120981232	472.5	5.7	82.7	36.5	129.50	130.98	999.00	-0.74	0.00	--------	0	*
21:37508035	455.1	2.7	169.4	13.8	129.49	130.97	999.00	-0.73	0.08	--------	0	*
8:67454550	519.0	15.2	34.2	30.9	129.33	130.80	999.00	-0.62	0.16	--------	0	*
16:88995016	538.6	20.5	26.3	42.5	129.25	130.72	999.00	-0.77	0.00	--------	0	*
16:67597747	535.0	19.2	27.9	26.2	129.23	130.71	999.00	-0.79	0.11	--------	0	*
16:72963538	535.0	19.2	27.9	30.1	129.23	130.71	999.00	-0.74	0.07	--------	0	*
4:26322121	491.5	9.2	53.6	8.4	129.23	130.70	999.00	-0.79	0.00	--------	0	*
6:46097670	501.0	12.0	41.8	10.7	129.16	130.63	999.00	-0.77	0.02	--------	0	*
19:55919575	476.4	6.9	69.3	34.7	129.15	130.62	999.00	-0.78	0.02	--------	0	*
20:52790897	850.4	128.9	6.6	232.3	129.13	130.60	213.00	-0.62	0.10	--------	0	*
15:22833423	549.1	23.6	23.3	15.1	129.09	130.56	999.00	-0.59	0.00	--------	0	*
14:67827305	541.0	22.0	24.6	26.1	129.00	130.47	999.00	-0.78	0.00	--------	0	*
12:89746525	538.0	20.8	25.9	20.7	128.97	130.44	999.00	-0.75	0.04	--------	0	*
20:46063173	1008.0	198.7	5.1	234.5	128.63	130.10	304.29	-0.70	0.24	--------	0	*
11:9595083	480.0	7.2	66.8	27.9	128.55	130.02	999.00	-0.72	0.08	--------	0	*
8:126442278	515.5	15.1	34.1	101.4	128.47	129.94	186.30	-0.81	0.00	--------	0	*
16:20817841	493.7	10.6	46.7	32.1	128.45	129.92	999.00	-0.68	0.00	--------	0	*
11:65625915	539.5	21.4	25.2	35.0	128.43	129.90	999.00	-0.77	0.00	--------	0	*
12:110338469	488.4	9.4	51.9	21.4	128.35	129.82	999.00	-0.75	0.00	--------	0	*
14:21429521	452.0	2.4	188.8	16.6	128.30	129.77	999.00	-0.80	0.00	--------	0	*
9:123964371	576.0	31.9	18.0	23.6	128.23	129.70	999.00	-0.80	0.12	--------	0	*
14:74551667	518.3	16.9	30.6	13.2	128.14	129.60	999.00	-0.73	0.00	--------	0	*
15:101835566	534.8	20.1	26.6	25.8	128.12	129.58	999.00	-0.60	0.00	--------	0	*
15:49170236	523.0	17.6	29.8	15.1	128.11	129.58	999.00	-0.81	0.02	--------	0	*
6:139349877	522.6	17.6	29.8	14.9	128.11	129.58	999.00	-0.56	0.00	--------	0	*
16:3095509	497.0	11.2	44.5	35.4	128.00	129.47	999.00	-0.68	0.11	--------	0	*
6:52226779	496.8	11.9	41.6	22.0	128.00	129.47	999.00	-0.82	0.01	--------	0	*
15:36871571	496.1	11.5	43.0	15.1	128.00	129.47	999.00	-0.71	0.00	--------	0	*
5:158636771	546.0	23.9	22.8	27.6	127.97	129.43	999.00	-0.77	0.05	--------	0	*
16:68573028	542.0	22.3	24.3	24.8	127.91	129.38	999.00	-0.72	0.04	--------	0	*
19:39138143	514.0	15.2	33.9	32.5	127.90	129.36	999.00	-0.71	0.02	--------	0	*
17:79317104	500.2	12.8	39.2	26.0	127.87	129.34	999.00	-0.70	0.00	--------	0	*
17:41791126	487.0	9.6	50.8	26.0	127.77	129.24	999.00	-0.81	0.04	--------	0	*
14:67826682	505.0	13.9	36.2	25.6	127.76	129.23	999.00	-0.67	0.00	--------	0	*
7:140373399	508.8	14.5	35.1	51.8	127.68	129.14	308.51	-0.77	0.00	--------	0	*
2:70369999	556.0	26.3	21.1	89.5	127.64	129.11	240.24	-0.64	0.22	--------	0	*
11:63997757	513.0	15.2	33.8	32.9	127.61	129.08	999.00	-0.80	0.06	--------	0	*
10:81741514	500.0	12.3	40.8	32.0	127.58	129.05	999.00	-0.59	0.00	--------	0	*
17:65386837	593.8	37.2	16.0	43.8	127.54	129.01	999.00	-0.75	0.00	--------	0	*
16:80653979	525.0	18.4	28.6	47.5	127.53	128.99	999.00	-0.79	0.04	--------	0	*
11:125462525	481.0	8.8	54.8	20.7	127.41	128.88	999.00	-0.73	0.16	--------	0	*
8:102218133	572.6	31.9	17.9	14.9	127.40	128.86	999.00	-0.61	0.00	--------	0	*
17:74137598	476.0	8.0	59.6	26.0	127.38	128.84	999.00	-0.80	0.03	--------	0	*
20:3766852	519.4	17.1	30.4	39.4	127.25	128.72	999.00	-0.80	0.00	--------	0	*
5:1883454	546.2	25.0	21.9	14.0	127.19	128.66	999.00	-0.73	0.00	--------	0	*
7:156803364	484.0	9.5	50.7	55.3	127.19	128.65	272.53	-0.75	0.00	--------	0	*
8:120868112	502.7	13.8	36.5	26.7	127.19	128.65	999.00	-0.68	0.03	--------	0	*
15:72978578	502.4	13.2	38.0	20.3	127.19	128.65	999.00	-0.70	0.00	--------	0	*
8:134309723	558.0	27.1	20.6	52.0	127.19	128.65	999.00	-0.61	0.24	--------	0	*
2:131129694	514.9	16.7	30.9	26.3	126.99	128.46	999.00	-0.59	0.00	--------	0	*
11:66512020	518.7	17.1	30.3	33.1	126.97	128.43	999.00	-0.69	0.00	--------	0	*
11:93517172	459.0	4.8	95.8	11.7	126.97	128.43	999.00	-0.76	0.00	--------	0	*
5:37840548	527.0	19.0	27.7	46.8	126.97	128.43	999.00	-0.80	0.00	--------	0	*
5:174178555	522.7	18.9	27.7	30.8	126.96	128.42	999.00	-0.73	0.00	--------	0	*
5:43065058	483.6	9.2	52.7	34.3	126.90	128.36	999.00	-0.78	0.13	--------	0	*
7:10980267	483.1	9.4	51.5	14.1	126.90	128.36	999.00	-0.86	0.00	--------	0	*
8:141521801	563.8	29.9	18.9	51.5	126.86	128.32	999.00	-0.53	0.09	--------	0	*
19:48707455	452.9	3.1	145.5	21.2	126.85	128.31	999.00	-0.72	0.00	--------	0	*
1:150039379	541.5	23.1	23.4	14.6	126.84	128.30	999.00	-0.59	0.00	--------	0	*
8:42249263	510.0	15.2	33.6	14.9	126.75	128.21	999.00	-0.74	0.06	--------	0	*
15:90294178	533.9	21.7	24.6	37.3	126.74	128.20	999.00	-0.78	0.00	--------	0	*
17:79981010	488.0	10.4	47.0	26.0	126.72	128.17	999.00	-0.76	0.09	--------	0	*
9:73034037	487.9	10.4	46.7	102.9	126.72	128.17	164.34	-0.55	0.22	--------	0	*
7:155089526	517.8	17.8	29.2	58.4	126.69	128.14	293.29	-0.58	0.00	--------	0	*
3:155572419	556.0	27.1	20.5	30.9	126.63	128.09	999.00	-0.73	0.10	--------	0	*
2:100939040	483.0	9.6	50.3	36.8	126.61	128.07	999.00	-0.77	0.00	--------	0	*
8:96281541	610.0	43.1	14.2	37.8	126.57	128.02	999.00	-0.67	0.24	--------	0	*
6:33378057	463.0	5.6	82.9	19.5	126.56	128.02	999.00	-0.78	0.00	--------	0	*
17:66016623	504.7	14.8	34.1	43.2	126.53	127.99	999.00	-0.63	0.00	--------	0	*
14:50065775	467.4	6.3	74.4	15.9	126.51	127.97	999.00	-0.80	0.00	--------	0	*
9:133569172	537.0	22.3	24.0	29.7	126.50	127.96	999.00	-0.69	0.06	--------	0	*
8:103613284	520.6	18.4	28.4	79.5	126.39	127.85	235.30	-0.64	0.12	--------	0	*
12:57824968	482.0	9.6	50.3	22.8	126.32	127.78	999.00	-0.85	0.07	--------	0	*
8:95565876	550.3	26.7	20.6	27.9	126.25	127.71	999.00	-0.77	0.00	--------	0	*
12:31226701	466.1	6.1	76.9	15.5	126.22	127.67	999.00	-0.80	0.00	--------	0	*
1:156698175	485.1	10.8	44.8	43.5	126.14	127.59	319.10	-0.74	0.00	--------	0	*
9:33290958	485.1	10.5	46.3	13.5	126.14	127.59	999.00	-0.82	0.00	--------	0	*
4:53526222	481.0	9.6	50.2	36.2	126.03	127.49	999.00	-0.73	0.07	--------	0	*
20:2082341	506.7	15.8	32.0	39.4	125.90	127.35	999.00	-0.65	0.00	--------	0	*
12:88974304	484.5	10.2	47.4	15.5	125.85	127.30	999.00	-0.77	0.00	--------	0	*
10:12110745	523.0	19.2	27.3	15.4	125.83	127.29	999.00	-0.71	0.00	--------	0	*
16:15068775	518.7	18.6	27.9	20.1	125.82	127.28	999.00	-0.54	0.00	--------	0	*
3:145968937	454.6	4.7	96.2	15.9	125.79	127.24	999.00	-0.86	0.00	--------	0	*
13:37573590	479.0	9.5	50.2	24.3	125.74	127.19	999.00	-0.71	0.11	--------	0	*
6:167041646	436.8	1.6	264.9	24.9	125.71	127.17	999.00	-0.77	0.03	--------	0	*
22:50247171	459.4	5.5	83.7	19.9	125.68	127.14	999.00	-0.75	0.00	--------	0	*
13:110790901	459.0	5.3	86.7	8.2	125.68	127.14	999.00	-0.87	0.00	--------	0	*
3:48488032	509.7	16.6	30.7	27.4	125.57	127.02	999.00	-0.62	0.00	--------	0	*
13:41635796	483.4	10.4	46.6	11.7	125.56	127.01	999.00	-0.66	0.00	--------	0	*
1:151430857	514.0	17.6	29.3	39.7	125.55	127.00	999.00	-0.79	0.00	--------	0	*
17:4843434	496.1	13.7	36.2	30.2	125.46	126.91	999.00	-0.69	0.02	--------	0	*
17:56595466	582.9	36.7	15.9	65.6	125.46	126.91	999.00	-0.48	0.00	--------	0	*
3:38206706	473.8	8.6	55.3	35.3	125.38	126.83	999.00	-0.65	0.00	--------	0	*
3:124605571	528.7	21.1	25.1	45.8	125.33	126.78	999.00	-0.72	0.00	--------	0	*
19:46220651	509.0	16.8	30.4	42.3	125.28	126.73	999.00	-0.66	0.12	--------	0	*
1:171750432	491.7	12.7	38.9	22.3	125.28	126.73	999.00	-0.80	0.02	--------	0	*
3:169379465	491.7	12.7	38.8	27.9	125.28	126.73	999.00	-0.76	0.00	--------	0	*
8:94753018	516.4	18.4	28.1	25.6	125.26	126.71	999.00	-0.79	0.00	--------	0	*
11:61584356	520.0	19.3	26.9	24.0	124.98	126.43	999.00	-0.73	0.00	--------	0	*
1:179923871	556.5	29.2	19.0	14.8	124.92	126.37	999.00	-0.72	0.00	--------	0	*
2:11679858	515.0	18.4	28.1	41.9	124.69	126.14	999.00	-0.62	0.14	--------	0	*
3:122233858	549.0	27.9	19.7	42.7	124.68	126.13	999.00	-0.74	0.20	--------	0	*
8:117887135	475.9	9.8	48.6	14.9	124.58	126.03	999.00	-0.74	0.00	--------	0	*
19:10613235	475.4	9.3	51.2	22.3	124.58	126.03	999.00	-0.61	0.00	--------	0	*
15:51057357	484.7	11.5	42.0	43.9	124.54	125.98	316.06	-0.80	0.00	--------	0	*
X:102941824	497.1	14.3	34.7	7.2	124.52	125.97	999.00	-0.58	0.00	--------	0	*
13:53174371	455.1	5.7	79.6	15.5	124.51	125.95	999.00	-0.87	0.00	--------	0	*
14:100150231	510.0	17.6	29.0	46.5	124.41	125.85	999.00	-0.67	0.19	--------	0	*
7:107384079	513.5	18.1	28.4	14.1	124.40	125.85	999.00	-0.66	0.00	--------	0	*
12:21654554	493.0	13.6	36.3	15.5	124.31	125.76	999.00	-0.73	0.04	--------	0	*
15:52971722	550.9	28.7	19.2	15.2	124.24	125.69	999.00	-0.74	0.00	--------	0	*
2:37458618	496.2	14.3	34.8	24.1	124.24	125.68	999.00	-0.67	0.00	--------	0	*
2:70520730	454.1	5.9	77.4	17.8	124.21	125.66	999.00	-0.67	0.00	--------	0	*
1:27693543	469.7	8.9	52.5	33.9	124.21	125.65	999.00	-0.82	0.00	--------	0	*
11:32851966	500.9	15.0	33.3	28.6	124.18	125.63	999.00	-0.77	0.00	--------	0	*
19:42901102	504.6	16.2	31.2	26.9	124.14	125.59	999.00	-0.65	0.00	--------	0	*
4:171011334	487.6	12.9	37.9	11.2	124.12	125.57	999.00	-0.67	0.00	--------	0	*
1:97187242	492.0	13.6	36.3	14.6	124.02	125.47	999.00	-0.76	0.06	--------	0	*
2:232571102	473.3	9.1	52.1	40.7	124.00	125.44	319.07	-0.67	0.00	--------	0	*
5:134734848	527.9	22.9	23.1	34.8	123.97	125.42	999.00	-0.50	0.00	--------	0	*
13:113242495	468.4	8.4	56.0	16.4	123.92	125.36	999.00	-0.78	0.00	--------	0	*
11:61560552	468.3	8.3	56.6	32.3	123.92	125.36	999.00	-0.68	0.00	--------	0	*
3:129034157	499.5	15.5	32.2	42.5	123.89	125.34	999.00	-0.61	0.00	--------	0	*
12:56510247	508.0	17.7	28.7	31.5	123.84	125.28	999.00	-0.59	0.00	--------	0	*
13:47127003	560.0	31.9	17.5	41.0	123.82	125.26	999.00	-0.73	0.07	--------	0	*
17:58220475	881.7	151.1	5.8	220.3	123.73	125.17	245.83	-0.60	0.16	--------	0	*
3:44803299	473.0	9.6	49.4	15.9	123.71	125.15	999.00	-0.63	0.00	--------	0	*
11:60674062	481.4	11.4	42.2	33.9	123.67	125.11	999.00	-0.76	0.15	--------	0	*
3:130745437	494.8	14.4	34.3	15.9	123.66	125.11	999.00	-0.75	0.00	--------	0	*
12:124907493	494.1	14.8	33.4	31.4	123.66	125.11	999.00	-0.68	0.09	--------	0	*
2:73298538	522.7	21.7	24.1	52.1	123.64	125.08	321.09	-0.70	0.12	--------	0	*
12:44152738	462.8	7.3	63.3	15.5	123.58	125.02	999.00	-0.74	0.01	--------	0	*
17:48997133	515.0	20.0	25.8	49.6	123.57	125.01	323.31	-0.73	0.05	--------	0	*
3:121553961	515.0	19.2	26.9	15.9	123.57	125.01	999.00	-0.72	0.03	--------	0	*
14:55658487	511.0	18.4	27.8	17.4	123.55	125.00	999.00	-0.74	0.02	--------	0	*
2:64995061	510.3	18.3	27.8	14.1	123.55	125.00	999.00	-0.74	0.00	--------	0	*
8:55047699	477.0	10.4	46.0	16.9	123.53	124.97	999.00	-0.75	0.01	--------	0	*
15:78592067	541.0	26.3	20.5	28.9	123.46	124.91	999.00	-0.75	0.02	--------	0	*
19:58874246	480.6	11.8	40.8	25.8	123.38	124.82	999.00	-0.81	0.00	--------	0	*
10:103880327	522.0	21.6	24.2	25.1	123.36	124.80	999.00	-0.73	0.07	--------	0	*
7:102789634	466.1	8.1	57.3	22.3	123.34	124.78	999.00	-0.65	0.00	--------	0	*
X:154299289	451.0	5.7	79.1	14.5	123.33	124.77	999.00	-0.80	0.00	--------	0	*
3:113775392	501.2	16.0	31.3	15.9	123.29	124.73	999.00	-0.58	0.00	--------	0	*
3:15900500	514.0	20.0	25.8	44.3	123.29	124.72	999.00	-0.83	0.06	--------	0	*
17:56717222	708.0	81.4	8.7	153.2	123.29	124.72	231.54	-0.66	0.04	--------	0	*
17:79367956	489.0	13.6	36.0	46.3	123.16	124.60	309.98	-0.80	0.14	--------	0	*
2:25896900	525.0	22.3	23.5	55.3	123.13	124.57	311.06	-0.75	0.21	--------	0	*
2:65658045	480.0	11.5	41.7	33.7	123.09	124.53	999.00	-0.77	0.08	--------	0	*
3:113667056	512.3	19.9	25.7	21.5	123.00	124.44	999.00	-0.63	0.00	--------	0	*
17:44271512	461.0	8.0	57.8	26.0	123.00	124.44	999.00	-0.80	0.00	--------	0	*
2:172778961	455.8	6.1	74.5	17.2	123.00	124.43	999.00	-0.83	0.00	--------	0	*
9:125590869	509.0	18.4	27.7	22.8	122.99	124.42	999.00	-0.81	0.02	--------	0	*
14:58894318	469.6	9.6	48.7	13.2	122.84	124.27	999.00	-0.68	0.00	--------	0	*
2:176978894	492.0	14.4	34.2	23.6	122.80	124.24	999.00	-0.79	0.01	--------	0	*
6:39082892	492.0	14.4	34.2	11.8	122.80	124.24	999.00	-0.66	0.01	--------	0	*
13:113260742	479.0	12.0	40.0	10.6	122.80	124.24	999.00	-0.77	0.01	--------	0	*
13:48611774	478.9	11.9	40.2	15.2	122.81	124.24	999.00	-0.74	0.00	--------	0	*
7:149535349	486.9	13.6	35.7	27.7	122.59	124.03	999.00	-0.77	0.00	--------	0	*
20:18269106	486.4	13.6	35.7	39.4	122.59	124.03	999.00	-0.79	0.03	--------	0	*
19:51897753	469.0	9.4	50.1	21.2	122.55	123.98	999.00	-0.71	0.02	--------	0	*
4:83351101	477.2	11.6	41.1	86.7	122.52	123.95	186.21	-0.66	0.00	--------	0	*
5:180618264	518.8	21.6	24.1	91.9	122.51	123.95	206.40	-0.68	0.00	--------	0	*
7:124405970	495.0	16.0	31.0	25.6	122.47	123.90	999.00	-0.77	0.11	--------	0	*
15:93277444	486.0	13.6	35.8	22.8	122.30	123.74	999.00	-0.72	0.00	--------	0	*
1:150266223	489.3	14.7	33.2	30.8	122.23	123.67	999.00	-0.74	0.00	--------	0	*
1:21672151	462.4	8.8	52.4	27.0	122.17	123.61	999.00	-0.68	0.00	--------	0	*
14:102553520	528.3	24.0	22.0	49.3	122.16	123.59	999.00	-0.81	0.00	--------	0	*
2:38014190	502.0	17.6	28.6	15.8	122.13	123.57	999.00	-0.85	0.04	--------	0	*
13:110790615	453.0	6.7	67.9	8.4	122.12	123.55	999.00	-0.84	0.00	--------	0	*
6:10411937	466.5	9.8	47.7	31.4	121.97	123.40	999.00	-0.74	0.00	--------	0	*
5:430092	505.0	18.4	27.5	32.5	121.85	123.28	999.00	-0.73	0.00	--------	0	*
7:73668722	456.2	7.0	65.1	28.2	121.83	123.26	999.00	-0.77	0.14	--------	0	*
10:1095026	511.8	20.0	25.5	95.0	121.62	123.05	195.21	-0.54	0.14	--------	0	*
14:65187155	492.0	16.0	30.8	36.0	121.61	123.04	999.00	-0.69	0.03	--------	0	*
2:203736044	482.8	13.8	35.1	14.3	121.44	122.87	999.00	-0.49	0.00	--------	0	*
7:30323933	482.7	13.4	36.0	16.2	121.44	122.87	999.00	-0.80	0.00	--------	0	*
9:6757702	474.0	11.4	41.6	36.5	121.36	122.79	999.00	-0.79	0.00	--------	0	*
2:120517567	459.6	8.3	55.1	14.1	121.30	122.73	999.00	-0.69	0.00	--------	0	*
3:64430823	756.8	103.0	7.3	220.6	121.28	122.71	174.26	-0.65	0.02	--------	0	*
3:23987569	468.8	10.6	44.4	25.7	121.21	122.64	999.00	-0.68	0.00	--------	0	*
X:55026831	438.7	4.4	99.2	19.6	121.07	122.50	999.00	-0.74	0.00	--------	0	*
2:86790552	536.0	27.1	19.8	15.4	121.07	122.50	999.00	-0.67	0.08	--------	0	*
9:36190774	473.0	11.2	42.3	27.2	121.07	122.50	999.00	-0.74	0.09	--------	0	*
16:89900327	506.0	20.0	25.4	35.8	121.02	122.45	999.00	-0.74	0.04	--------	0	*
8:101225219	520.6	23.9	21.8	41.8	120.95	122.38	999.00	-0.76	0.00	--------	0	*
22:36925382	448.9	6.4	70.5	14.7	120.94	122.37	999.00	-0.68	0.00	--------	0	*
19:44259762	467.6	10.4	44.9	29.6	120.92	122.35	999.00	-0.79	0.00	--------	0	*
2:219260928	480.9	13.2	36.5	28.4	120.87	122.29	999.00	-0.58	0.00	--------	0	*
6:28834738	462.1	9.8	47.2	20.6	120.80	122.23	999.00	-0.69	0.00	--------	0	*
3:128598357	484.8	14.1	34.5	49.1	120.80	122.23	294.75	-0.64	0.08	--------	0	*
7:120591355	457.7	8.4	54.7	14.1	120.71	122.14	999.00	-0.97	0.00	--------	0	*
19:12845557	497.0	17.6	28.3	38.6	120.71	122.14	999.00	-0.68	0.07	--------	0	*
6:119216429	479.1	13.4	35.8	38.2	120.58	122.00	999.00	-0.81	0.00	--------	0	*
10:115439369	461.2	9.8	47.2	34.1	120.51	121.94	999.00	-0.70	0.26	--------	0	*
5:37371592	483.4	14.6	33.0	16.8	120.51	121.94	999.00	-0.74	0.00	--------	0	*
6:26272585	470.8	11.2	42.0	16.0	120.49	121.92	999.00	-0.81	0.00	--------	0	*
11:19262575	441.9	5.4	81.7	17.3	120.39	121.82	999.00	-0.71	0.12	--------	0	*
5:87956785	441.5	5.2	84.7	14.0	120.39	121.82	999.00	-0.71	0.00	--------	0	*
12:12878697	418.4	2.0	211.1	15.5	120.36	121.79	999.00	-0.57	0.00	--------	0	*
8:102373381	515.0	22.3	23.0	98.7	120.32	121.75	190.38	-0.70	0.14	--------	0	*
11:77123069	479.0	13.6	35.3	18.7	120.29	121.72	999.00	-0.80	0.06	--------	0	*
6:26250763	478.9	14.0	34.3	17.8	120.29	121.72	999.00	-0.77	0.00	--------	0	*
7:126893175	478.2	13.9	34.5	25.7	120.29	121.72	999.00	-0.75	0.00	--------	0	*
5:126366467	554.0	33.5	16.5	71.1	120.29	121.71	285.98	-0.47	0.55	--------	0	*
2:70485461	470.0	11.2	42.1	19.1	120.20	121.63	999.00	-0.72	0.10	--------	0	*
1:109203810	521.3	24.4	21.4	22.4	120.20	121.62	999.00	-0.53	0.00	--------	0	*
20:47188935	614.0	52.7	11.7	171.5	120.20	121.62	149.74	-0.75	0.29	--------	0	*
6:49431151	435.3	4.5	97.3	10.7	120.19	121.62	999.00	-0.86	0.00	--------	0	*
21:34961163	487.0	15.1	32.3	11.5	120.18	121.60	999.00	-0.53	0.00	--------	0	*
1:162530834	503.0	20.0	25.2	23.6	120.17	121.60	999.00	-0.75	0.16	--------	0	*
14:57735678	499.0	18.4	27.2	13.4	120.15	121.57	999.00	-0.72	0.09	--------	0	*
7:100472725	456.0	8.5	53.9	26.3	120.13	121.56	999.00	-0.78	0.00	--------	0	*
3:197807571	455.4	8.0	56.7	15.9	120.13	121.56	999.00	-0.77	0.09	--------	0	*
17:57930790	992.0	209.1	4.7	286.5	119.99	121.41	230.58	-0.60	0.10	--------	0	*
19:44258894	531.4	27.9	19.0	30.1	119.96	121.39	999.00	-0.53	0.00	--------	0	*
2:55647266	482.0	14.4	33.5	14.2	119.94	121.36	999.00	-0.69	0.09	--------	0	*
12:46776884	472.6	12.9	36.8	18.5	119.81	121.23	999.00	-0.84	0.00	--------	0	*
5:128430107	449.5	7.7	58.6	31.5	119.79	121.21	999.00	-0.76	0.02	--------	0	*
9:32552387	445.0	6.4	69.7	84.5	119.77	121.20	166.19	-0.58	0.21	--------	0	*
6:24775520	416.4	1.4	299.0	17.5	119.77	121.19	999.00	-0.70	0.01	--------	0	*
17:1303672	477.0	13.6	35.2	26.0	119.72	121.14	999.00	-0.72	0.00	--------	0	*
18:11908317	458.3	9.1	50.2	14.5	119.64	121.06	999.00	-0.75	0.00	--------	0	*
22:29137875	500.2	19.0	26.3	25.2	119.61	121.03	999.00	-0.69	0.06	--------	0	*
12:120639031	499.5	19.4	25.8	39.0	119.32	120.74	999.00	-0.75	0.00	--------	0	*
4:177241771	495.8	18.5	26.7	7.9	119.30	120.72	999.00	-0.80	0.00	--------	0	*
9:4984792	462.0	10.1	45.7	25.1	119.19	120.61	999.00	-0.75	0.03	--------	0	*
4:140477770	461.7	10.5	43.9	18.9	119.19	120.61	999.00	-0.74	0.00	--------	0	*
1:153748094	461.5	10.3	44.8	28.1	119.19	120.61	999.00	-0.85	0.00	--------	0	*
12:133614461	461.5	10.3	44.8	15.9	119.19	120.61	999.00	-0.86	0.00	--------	0	*
9:138391619	529.0	27.1	19.5	36.3	119.13	120.55	999.00	-0.72	0.16	--------	0	*
1:153950156	502.8	20.1	25.0	33.3	119.08	120.50	999.00	-0.57	0.00	--------	0	*
7:27702749	483.0	15.2	31.8	23.6	119.04	120.46	999.00	-0.71	0.13	--------	0	*
15:90645576	494.2	18.6	26.5	73.7	119.02	120.44	228.17	-0.73	0.00	--------	0	*
15:82339040	431.5	4.2	102.1	82.8	119.01	120.43	159.93	-0.67	0.00	--------	0	*
9:99179576	514.0	23.1	22.2	20.0	119.00	120.41	999.00	-0.79	0.00	--------	0	*
3:170588112	469.3	12.1	38.7	15.9	118.94	120.36	999.00	-0.66	0.00	--------	0	*
17:73780856	509.7	22.7	22.4	49.9	118.92	120.34	316.80	-0.64	0.00	--------	0	*
2:174828284	441.3	6.5	68.2	14.1	118.90	120.31	999.00	-0.90	0.00	--------	0	*
18:51751156	426.0	4.0	106.7	9.3	118.87	120.29	999.00	-0.87	0.00	--------	0	*
1:28655413	474.0	13.6	34.9	18.7	118.86	120.27	999.00	-0.74	0.04	--------	0	*
15:68521847	464.2	11.7	39.6	43.8	118.76	120.18	296.05	-0.78	0.00	--------	0	*
5:34915368	430.8	4.9	88.5	14.0	118.72	120.14	999.00	-0.78	0.00	--------	0	*
3:150481042	519.9	25.4	20.5	22.2	118.63	120.04	999.00	-0.49	0.00	--------	0	*
6:26033614	445.5	7.4	60.1	10.7	118.62	120.04	999.00	-0.79	0.03	--------	0	*
1:67896287	445.3	8.0	56.0	14.6	118.62	120.04	999.00	-0.75	0.00	--------	0	*
6:3064004	424.5	3.5	122.0	11.0	118.58	119.99	999.00	-0.71	0.00	--------	0	*
18:46987097	464.0	12.0	38.8	12.6	118.47	119.89	999.00	-0.77	0.03	--------	0	*
16:21312192	481.0	15.2	31.7	19.6	118.47	119.88	999.00	-0.69	0.03	--------	0	*
8:144373395	499.4	20.6	24.2	29.2	118.24	119.65	999.00	-0.68	0.00	--------	0	*
2:56412536	476.0	14.4	33.1	41.4	118.22	119.64	317.62	-0.81	0.14	--------	0	*
12:56862279	466.7	12.6	36.9	30.7	118.08	119.49	999.00	-0.75	0.06	--------	0	*
8:124429325	538.3	31.4	17.1	37.0	118.04	119.45	999.00	-0.69	0.00	--------	0	*
13:52158126	457.9	10.6	43.3	13.4	118.03	119.44	999.00	-0.58	0.00	--------	0	*
6:26104159	438.7	6.1	72.2	14.2	118.02	119.43	999.00	-0.74	0.00	--------	0	*
6:18265123	438.6	6.4	68.8	19.2	118.02	119.43	999.00	-0.70	0.00	--------	0	*
20:55926600	513.1	24.0	21.4	81.3	117.97	119.38	225.56	-0.73	0.00	--------	0	*
5:140864635	495.0	19.2	25.8	26.8	117.91	119.32	999.00	-0.77	0.00	--------	0	*
17:76310473	452.1	9.8	46.0	36.2	117.90	119.31	317.82	-0.88	0.00	--------	0	*
11:61129345	461.1	11.0	41.9	24.4	117.90	119.31	999.00	-0.75	0.00	--------	0	*
16:85525783	538.0	31.1	17.3	31.4	117.77	119.18	999.00	-0.71	0.06	--------	0	*
21:18985281	470.0	13.6	34.6	40.6	117.71	119.12	314.96	-0.73	0.26	--------	0	*
X:146993196	452.0	9.6	47.2	24.8	117.61	119.02	999.00	-0.82	0.03	--------	0	*
7:90894740	482.0	16.8	28.8	26.0	117.59	119.00	999.00	-0.67	0.03	--------	0	*
16:67281611	465.0	12.8	36.4	77.9	117.50	118.91	194.38	-0.64	0.23	--------	0	*
7:21985674	420.7	3.4	123.4	14.1	117.40	118.81	999.00	-0.85	0.00	--------	0	*
6:53516930	473.0	14.4	32.9	10.7	117.36	118.77	999.00	-0.70	0.05	--------	0	*
13:30267981	477.0	15.2	31.5	27.6	117.32	118.73	999.00	-0.82	0.04	--------	0	*
16:30773476	476.2	15.1	31.5	37.2	117.32	118.73	999.00	-0.81	0.15	--------	0	*
20:55205949	507.0	23.5	21.6	66.6	117.32	118.73	258.19	-0.75	0.00	--------	0	*
10:99052034	484.7	17.2	28.1	16.0	117.30	118.71	999.00	-0.74	0.00	--------	0	*
12:98987339	463.6	12.8	36.2	19.8	117.21	118.62	999.00	-0.71	0.00	--------	0	*
9:132096656	499.5	21.4	23.4	32.5	117.17	118.58	999.00	-0.75	0.00	--------	0	*
1:44440244	455.0	10.4	43.9	34.8	117.16	118.57	999.00	-0.84	0.21	--------	0	*
17:43025160	441.0	7.2	61.4	26.0	117.16	118.57	999.00	-0.75	0.03	--------	0	*
5:71604274	435.7	6.9	62.8	14.0	117.14	118.55	999.00	-0.77	0.00	--------	0	*
21:40685696	467.2	13.5	34.5	31.2	117.14	118.54	999.00	-0.78	0.08	--------	0	*
6:150038837	471.7	14.9	31.8	76.1	117.08	118.49	203.99	-0.75	0.00	--------	0	*
5:126113455	487.4	18.6	26.3	21.8	117.04	118.44	999.00	-0.65	0.00	--------	0	*
15:81097654	503.0	22.3	22.5	25.6	116.96	118.36	999.00	-0.72	0.04	--------	0	*
6:31509677	424.6	4.3	98.0	35.8	116.95	118.36	289.39	-0.73	0.09	--------	0	*
10:75936569	444.2	8.1	55.0	13.7	116.93	118.34	999.00	-0.71	0.00	--------	0	*
19:42806696	462.5	12.2	37.8	27.7	116.93	118.34	999.00	-0.78	0.00	--------	0	*
4:103748335	475.0	16.0	29.8	34.8	116.75	118.16	999.00	-0.81	0.02	--------	0	*
7:107732120	458.0	12.0	38.3	23.0	116.74	118.15	999.00	-0.90	0.00	--------	0	*
X:48958185	458.0	11.2	41.0	23.2	116.74	118.15	999.00	-0.55	0.19	--------	0	*
[truncated: 26,945 more rows]
