# Supplementary material for: Protection of CpG islands against de novo DNA methylation during oogenesis is associated with the recognition site of E2f1 and E2f2
Source: Epigenetics Chromatin. 2014 Oct 21;7:26. doi: 10.1186/1756-8935-7-26 (PMC4255709; doi:10.1186/1756-8935-7-26)
Supplement: Additional file 6 — Mini-website with GEM peak calling and motif analysis results for E2F1 ChIP-seq in MCF7 cells. [file 1756-8935-7-26-S6.zip › E2F1_MCF7_GEM_outputs/E2F1_shuffle_121_hg19_3RDistro_2_Spatial_dist_0_0.txt]

-115	0	0
-114	0	0
-113	0	0
-112	0	0
-111	0	0
-110	0	0
-109	0	0
-108	0	0
-107	0	0
-106	0	0
-105	0	0
-104	0	0
-103	0	0
-102	0	0
-101	0	0
-100	0	1
-99	0	0
-98	1	0
-97	0	1
-96	1	0
-95	0	1
-94	3	0
-93	0	1
-92	0	0
-91	0	0
-90	1	0
-89	0	0
-88	0	0
-87	0	0
-86	0	0
-85	0	0
-84	0	0
-83	0	0
-82	1	0
-81	0	0
-80	1	0
-79	1	0
-78	0	0
-77	1	0
-76	0	1
-75	0	0
-74	1	0
-73	0	1
-72	1	0
-71	0	1
-70	2	0
-69	0	1
-68	2	1
-67	0	2
-66	1	0
-65	1	0
-64	2	0
-63	0	1
-62	1	1
-61	0	1
-60	1	0
-59	2	4
-58	5	3
-57	10	7
-56	7	10
-55	10	6
-54	7	10
-53	9	11
-52	11	7
-51	9	9
-50	9	7
-49	7	13
-48	11	3
-47	4	11
-46	8	2
-45	10	14
-44	8	8
-43	11	9
-42	7	9
-41	9	10
-40	15	9
-39	8	10
-38	11	8
-37	11	10
-36	14	5
-35	9	14
-34	11	10
-33	14	7
-32	12	12
-31	14	13
-30	9	17
-29	11	7
-28	7	15
-27	11	7
-26	8	8
-25	7	4
-24	12	7
-23	8	9
-22	11	8
-21	11	10
-20	9	11
-19	11	12
-18	14	8
-17	6	9
-16	9	6
-15	9	8
-14	14	9
-13	7	13
-12	14	9
-11	3	12
-10	25	4
-9	7	22
-8	37	5
-7	4	38
-6	58	8
-5	0	64
-4	121	0
-3	0	158
-2	433	0
-1	0	629
0	4421	0
1	0	1220
2	430	0
3	0	295
4	115	0
5	0	85
6	52	0
7	4	44
8	31	6
9	6	30
10	21	6
11	7	24
12	14	5
13	12	15
14	12	5
15	13	10
16	6	10
17	7	8
18	8	10
19	12	8
20	11	14
21	9	8
22	12	8
23	8	14
24	9	8
25	7	16
26	9	7
27	6	11
28	9	7
29	16	4
30	7	10
31	11	8
32	10	12
33	11	10
34	4	12
35	7	10
36	11	7
37	8	16
38	10	6
39	8	10
40	8	6
41	6	8
42	9	11
43	8	6
44	12	8
45	8	13
46	12	10
47	9	8
48	12	9
49	4	12
50	11	9
51	8	9
52	9	10
53	11	11
54	6	8
55	15	9
56	8	9
57	5	9
58	2	6
59	3	0
60	2	2
61	0	1
62	2	0
63	1	3
64	0	1
65	0	0
66	1	1
67	0	2
68	1	0
69	1	2
70	2	0
71	0	2
72	2	0
73	0	1
74	1	0
75	0	1
76	0	0
77	0	0
78	0	0
79	0	0
80	0	0
81	0	1
82	0	0
83	0	1
84	0	0
85	1	0
86	0	0
87	0	1
88	0	0
89	0	0
90	1	0
91	0	1
92	1	0
93	1	2
94	1	0
95	0	2
96	0	0
97	0	0
98	1	0
99	1	1
100	1	0
101	1	0
102	0	0
103	0	0
104	0	0
105	0	0
106	0	0
107	0	0
108	0	0
109	0	0
110	0	0
111	0	0
112	0	0
113	0	0
114	0	0
115	0	0
