# Supplementary material for: Protection of CpG islands against de novo DNA methylation during oogenesis is associated with the recognition site of E2f1 and E2f2
Source: Epigenetics Chromatin. 2014 Oct 21;7:26. doi: 10.1186/1756-8935-7-26 (PMC4255709; doi:10.1186/1756-8935-7-26)
Supplement: Additional file 6 — Mini-website with GEM peak calling and motif analysis results for E2F1 ChIP-seq in MCF7 cells. [file 1756-8935-7-26-S6.zip › E2F1_MCF7_GEM_outputs/E2F1_shuffle_121_hg19_3RDistro_2_Read_distribution.txt]

-722	2.6858622535476986E-4
-721	2.679465108825349E-4
-720	2.6730681887331977E-4
-719	2.666671717901444E-4
-718	2.660275920960284E-4
-717	2.6538810225399176E-4
-716	2.647487247270544E-4
-715	2.64109481978236E-4
-714	2.6347039647055633E-4
-713	2.6283149066703553E-4
-712	2.621927870306931E-4
-711	2.61554308024549E-4
-710	2.6091607611162317E-4
-709	2.6027811375493534E-4
-708	2.596404434175053E-4
-707	2.5900308756235293E-4
-706	2.583660686524982E-4
-705	2.577294091509607E-4
-704	2.570931315207604E-4
-703	2.5645725822491717E-4
-702	2.558218117264508E-4
-701	2.55186814488381E-4
-700	2.545522889737278E-4
-699	2.53918257645511E-4
-698	2.5328474296675035E-4
-697	2.526517674004657E-4
-696	2.5201935340967693E-4
-695	2.5138752345740394E-4
-694	2.5075630000666636E-4
-693	2.5012570552048423E-4
-692	2.494957624618772E-4
-691	2.4886649329386527E-4
-690	2.4823792047946815E-4
-689	2.476100664817058E-4
-688	2.4698295376359797E-4
-687	2.4635660478816447E-4
-686	2.457310420184252E-4
-685	2.4510628791739997E-4
-684	2.4448236494810854E-4
-683	2.4385929557357096E-4
-682	2.432371022568068E-4
-681	2.4261580746083605E-4
-680	2.4199543364867855E-4
-679	2.4137600328335407E-4
-678	2.4075753882788246E-4
-677	2.401400627452836E-4
-676	2.3952369723435695E-4
-675	2.3890896343702064E-4
-674	2.3829648223097264E-4
-673	2.376868744939107E-4
-672	2.370807611035327E-4
-671	2.364787629375365E-4
-670	2.3588150087361994E-4
-669	2.3528959578948084E-4
-668	2.347036685628171E-4
-667	2.341243400713266E-4
-666	2.3355223119270706E-4
-665	2.329879628046565E-4
-664	2.3243215578487263E-4
-663	2.318854310110533E-4
-662	2.3134840936089645E-4
-661	2.3082171171209988E-4
-660	2.3030595894236143E-4
-659	2.2980177192937897E-4
-658	2.2930977155085036E-4
-657	2.288305786844734E-4
-656	2.2836481420794596E-4
-655	2.279130989989659E-4
-654	2.2747605393523112E-4
-653	2.2705429989443936E-4
-652	2.2664845775428858E-4
-651	2.2625914839247648E-4
-650	2.2588699268670108E-4
-649	2.255326115146601E-4
-648	2.2519662575405143E-4
-647	2.2487965628257298E-4
-646	2.245820545343624E-4
-645	2.2430309416931698E-4
-644	2.2404177940377374E-4
-643	2.237971144540699E-4
-642	2.2356810353654254E-4
-641	2.233537508675287E-4
-640	2.2315306066336555E-4
-639	2.2296503714039015E-4
-638	2.2278868451493965E-4
-637	2.226230070033512E-4
-636	2.224670088219619E-4
-635	2.2231969418710874E-4
-634	2.2218006731512894E-4
-633	2.220471324223596E-4
-632	2.2191989372513784E-4
-631	2.2179735543980072E-4
-630	2.2167852178268536E-4
-629	2.2156239697012888E-4
-628	2.2144798521846838E-4
-627	2.2133429074404104E-4
-626	2.2122031776318388E-4
-625	2.2110507049223404E-4
-624	2.2098755314752867E-4
-623	2.208667699454048E-4
-622	2.2074172510219963E-4
-621	2.2061142283425015E-4
-620	2.204748673578936E-4
-619	2.20331062889467E-4
-618	2.2017901364530752E-4
-617	2.200177238417522E-4
-616	2.1984645463676936E-4
-615	2.1966549495485194E-4
-614	2.1947539066212397E-4
-613	2.1927668762470952E-4
-612	2.190699317087327E-4
-611	2.1885566878031748E-4
-610	2.1863444470558808E-4
-609	2.1840680535066846E-4
-608	2.1817329658168272E-4
-607	2.1793446426475498E-4
-606	2.176908542660093E-4
-605	2.1744301245156967E-4
-604	2.1719148468756026E-4
-603	2.169368168401051E-4
-602	2.1667955477532827E-4
-601	2.1642024435935384E-4
-600	2.161594314583059E-4
-599	2.1589766193830847E-4
-598	2.156354816654857E-4
-597	2.1537343650596157E-4
-596	2.1511207232586025E-4
-595	2.148519349913058E-4
-594	2.1459357036842226E-4
-593	2.1433752432333363E-4
-592	2.140843427221641E-4
-591	2.1383457143103767E-4
-590	2.1358875631607852E-4
-589	2.1334744324341058E-4
-588	2.1311117807915801E-4
-587	2.128805066894448E-4
-586	2.126558670464118E-4
-585	2.1243726554626618E-4
-584	2.1222460069123198E-4
-583	2.120177709835331E-4
-582	2.1181667492539344E-4
-581	2.11621211019037E-4
-580	2.1143127776668768E-4
-579	2.1124677367056943E-4
-578	2.110675972329062E-4
-577	2.1089364695592191E-4
-576	2.107248213418406E-4
-575	2.1056101889288607E-4
-574	2.1040213811128233E-4
-573	2.1024807749925334E-4
-572	2.1009873555902296E-4
-571	2.0995401079281517E-4
-570	2.0981380170285397E-4
-569	2.096780067913632E-4
-568	2.0954652456056687E-4
-567	2.0941925351268895E-4
-566	2.092960921499533E-4
-565	2.091769389745839E-4
-564	2.090616924888047E-4
-563	2.089502511948396E-4
-562	2.0884251359491257E-4
-561	2.0873837819124756E-4
-560	2.086377434860685E-4
-559	2.0854050798159934E-4
-558	2.0844657018006396E-4
-557	2.0835582858368638E-4
-556	2.0826829895419978E-4
-555	2.0818446609137452E-4
-554	2.0810493205449015E-4
-553	2.0803029890282634E-4
-552	2.079611686956628E-4
-551	2.078981434922789E-4
-550	2.0784182535195448E-4
-549	2.07792816333969E-4
-548	2.0775171849760218E-4
-547	2.0771913390213356E-4
-546	2.0769566460684274E-4
-545	2.0768191267100944E-4
-544	2.076784801539132E-4
-543	2.0768596911483362E-4
-542	2.0770498161305035E-4
-541	2.0773611970784295E-4
-540	2.0777998545849107E-4
-539	2.0783718092427442E-4
-538	2.0790830816447243E-4
-537	2.0799396923836482E-4
-536	2.0809476620523116E-4
-535	2.0821130112435112E-4
-534	2.083441760550043E-4
-533	2.0849399305647025E-4
-532	2.0866135418802864E-4
-531	2.0884686150895906E-4
-530	2.0905111707854112E-4
-529	2.0927472295605444E-4
-528	2.0951828120077865E-4
-527	2.0978239387199336E-4
-526	2.1006759623088964E-4
-525	2.103741563463043E-4
-524	2.1070227548898577E-4
-523	2.110521549296823E-4
-522	2.1142399593914216E-4
-521	2.1181799978811384E-4
-520	2.122343677473455E-4
-519	2.126733010875855E-4
-518	2.1313500107958224E-4
-517	2.13619668994084E-4
-516	2.1412750610183906E-4
-515	2.146587136735958E-4
-514	2.1521349298010256E-4
-513	2.1579204529210754E-4
-512	2.1639457188035922E-4
-511	2.1702127401560583E-4
-510	2.1767235296859573E-4
-509	2.1834801001007718E-4
-508	2.1904844641079855E-4
-507	2.1977386344150824E-4
-506	2.2052446237295445E-4
-505	2.2130044447588558E-4
-504	2.2210201102104994E-4
-503	2.2292936327919578E-4
-502	2.237827025210715E-4
-501	2.246622300174254E-4
-500	2.255681470390058E-4
-499	2.2650065485656104E-4
-498	2.2745995474083943E-4
-497	2.284462479625893E-4
-496	2.294595298338301E-4
-495	2.3049897183166575E-4
-494	2.315635394744713E-4
-493	2.3265219828062182E-4
-492	2.3376391376849238E-4
-491	2.3489765145645798E-4
-490	2.3605237686289367E-4
-489	2.3722705550617454E-4
-488	2.3842065290467567E-4
-487	2.3963213457677207E-4
-486	2.4086046604083886E-4
-485	2.4210461281525095E-4
-484	2.433635404183835E-4
-483	2.446362143686116E-4
-482	2.4592160018431015E-4
-481	2.472186633838544E-4
-480	2.4852636948561924E-4
-479	2.498436840079798E-4
-478	2.5116957246931114E-4
-477	2.5250300038798826E-4
-476	2.5384293328238627E-4
-475	2.551883366708802E-4
-474	2.5653817607184515E-4
-473	2.5789141700365605E-4
-472	2.5924702498468803E-4
-471	2.606039655333162E-4
-470	2.619612041679155E-4
-469	2.6331770640686107E-4
-468	2.64672437768528E-4
-467	2.6602436377129115E-4
-466	2.673730594986772E-4
-465	2.687205382948182E-4
-464	2.700694230689977E-4
-463	2.7142233673049923E-4
-462	2.7278190218860625E-4
-461	2.7415074235260254E-4
-460	2.755314801317714E-4
-459	2.769267384353965E-4
-458	2.783391401727614E-4
-457	2.797713082531496E-4
-456	2.8122586558584466E-4
-455	2.8270543508013014E-4
-454	2.8421263964528953E-4
-453	2.857501021906065E-4
-452	2.8732044562536444E-4
-451	2.8892629285884693E-4
-450	2.905702668003376E-4
-449	2.9225499035911995E-4
-448	2.939830864444775E-4
-447	2.9575717796569384E-4
-446	2.9757988783205247E-4
-445	2.9945383895283703E-4
-444	3.01381654237331E-4
-443	3.0336595659481784E-4
-442	3.0540936893458116E-4
-441	3.075145141659046E-4
-440	3.0968401519807155E-4
-439	3.1192049494036575E-4
-438	3.1422657630207054E-4
-437	3.166048821924696E-4
-436	3.1905717282590087E-4
-435	3.2158175763692063E-4
-434	3.2417608336513963E-4
-433	3.268375967501683E-4
-432	3.2956374453161735E-4
-431	3.3235197344909763E-4
-430	3.351997302422197E-4
-429	3.381044616505941E-4
-428	3.410636144138318E-4
-427	3.4407463527154315E-4
-426	3.47134970963339E-4
-425	3.5024206822883015E-4
-424	3.5339337380762697E-4
-423	3.5658633443934025E-4
-422	3.598183968635807E-4
-421	3.6308700781995904E-4
-420	3.6638961404808577E-4
-419	3.6972366228757165E-4
-418	3.730865992780275E-4
-417	3.764758717590637E-4
-416	3.798889264702912E-4
-415	3.833232101513204E-4
-414	3.867761695417623E-4
-413	3.9024525138122714E-4
-412	3.9372790240932594E-4
-411	3.972215693656693E-4
-410	4.007236989898678E-4
-409	4.0423173802153225E-4
-408	4.0774313320027304E-4
-407	4.1125533126570114E-4
-406	4.147673754620303E-4
-405	4.1828469505188686E-4
-404	4.218143158025004E-4
-403	4.2536326348110065E-4
-402	4.289385638549171E-4
-401	4.3254724269117936E-4
-400	4.3619632575711716E-4
-399	4.3989283881995967E-4
-398	4.436438076469369E-4
-397	4.4745625800527827E-4
-396	4.513372156622134E-4
-395	4.5529370638497195E-4
-394	4.593327559407834E-4
-393	4.634613900968773E-4
-392	4.676866346204833E-4
-391	4.7201551527883105E-4
-390	4.7645505783915E-4
-389	4.810122880686699E-4
-388	4.8569423173462026E-4
-387	4.905079146042306E-4
-386	4.954603624447307E-4
-385	5.005586010233499E-4
-384	5.05809656107318E-4
-383	5.112205534638644E-4
-382	5.167983188602189E-4
-381	5.225499780636109E-4
-380	5.284825568412701E-4
-379	5.346030809604261E-4
-378	5.409185761883084E-4
-377	5.474360682921467E-4
-376	5.541600228112922E-4
-375	5.610846643735842E-4
-374	5.682016573789831E-4
-373	5.755026662274501E-4
-372	5.829793553189456E-4
-371	5.906233890534306E-4
-370	5.984264318308658E-4
-369	6.06380148051212E-4
-368	6.1447620211443E-4
-367	6.227062584204806E-4
-366	6.310619813693245E-4
-365	6.395350353609227E-4
-364	6.481170847952357E-4
-363	6.567997940722245E-4
-362	6.655748275918497E-4
-361	6.744338497540723E-4
-360	6.833685249588529E-4
-359	6.923705176061524E-4
-358	7.014314920959315E-4
-357	7.10543112828151E-4
-356	7.196970442027718E-4
-355	7.288849506197545E-4
-354	7.3809849647906E-4
-353	7.47329346180649E-4
-352	7.565691641244825E-4
-351	7.658096147105211E-4
-350	7.750423623387253E-4
-349	7.842590714090566E-4
-348	7.934514063214751E-4
-347	8.02611031475942E-4
-346	8.117328566106438E-4
-345	8.208247728166699E-4
-344	8.298979165233358E-4
-343	8.389634241599567E-4
-342	8.480324321558483E-4
-341	8.571160769403254E-4
-340	8.66225494942704E-4
-339	8.75371822592299E-4
-338	8.845661963184259E-4
-337	8.938197525503999E-4
-336	9.031436277175367E-4
-335	9.125489582491513E-4
-334	9.220468805745594E-4
-333	9.316485311230761E-4
-332	9.413650463240167E-4
-331	9.512075626066966E-4
-330	9.611872164004315E-4
-329	9.713151441345364E-4
-328	9.816024822383266E-4
-327	9.920603671411178E-4
-326	0.001002699935272225
-325	0.0010135323230609638
-324	0.0010245686669366494
-323	0.0010358201033285972
-322	0.0010472977686661227
-321	0.001059012799378541
-320	0.0010709763318951676
-319	0.001083199502645318
-318	0.001095693448058307
-317	0.0011084693045634506
-316	0.0011215348756222622
-315	0.001134884632825048
-314	0.0011485097147943132
-313	0.0011624012601525618
-312	0.001176550407522299
-311	0.00119094829552603
-310	0.0012055860627862584
-309	0.0012204548479254897
-308	0.0012355457895662282
-307	0.0012508500263309788
-306	0.0012663586968422464
-305	0.0012820629397225353
-304	0.0012979538935943503
-303	0.0013140226970801963
-302	0.001330260488802578
-301	0.0013466584073840002
-300	0.001363207591446967
-299	0.0013798991796139836
-298	0.0013967243105075548
-297	0.001413674122750185
-296	0.0014307397549643793
-295	0.0014479123457726425
-294	0.0014651830337974782
-293	0.001482542957661392
-292	0.0014999832559868887
-291	0.0015174950673964732
-290	0.0015350695305126492
-289	0.001552697783957922
-288	0.0015703709663547972
-287	0.0015880802163257778
-286	0.0016058177011300558
-285	0.0016235797025735653
-284	0.0016413635310989288
-283	0.0016591664971487667
-282	0.0016769859111657
-281	0.0016948190835923498
-280	0.0017126633248713383
-279	0.0017305159454452856
-278	0.0017483742557568133
-277	0.0017662355662485423
-276	0.0017840971873630937
-275	0.0018019564295430896
-274	0.0018198106032311502
-273	0.0018376570188698969
-272	0.0018554929869019513
-271	0.001873315817769934
-270	0.0018911228219164662
-269	0.0019089113097841694
-268	0.0019266785918156649
-267	0.0019444219784535734
-266	0.001962138780140516
-265	0.0019798263073191142
-264	0.0019974818704319897
-263	0.0020151027799217625
-262	0.002032686346231055
-261	0.002050229879802487
-260	0.002067730691078681
-259	0.0020851860905022573
-258	0.002102593388515837
-257	0.0021199498955620424
-256	0.002137252507054346
-255	0.00215449645828963
-254	0.00217167656953563
-253	0.0021887876610600806
-252	0.0022058245531307165
-251	0.002222782066015272
-250	0.002239655019981483
-249	0.002256438235297083
-248	0.002273126532229808
-247	0.0022897147310473923
-246	0.0023061976520175704
-245	0.002322570115408078
-244	0.0023388269414866486
-243	0.002354962950521018
-242	0.0023709729627789202
-241	0.002386851798528091
-240	0.0024025942780362647
-239	0.0024181952215711756
-238	0.0024336494494005593
-237	0.00244895178179215
-236	0.002464097039013683
-235	0.0024790800413328927
-234	0.0024938956090175147
-233	0.0025085385623352823
-232	0.002523003721553931
-231	0.0025372859069411964
-230	0.0025513799387648123
-229	0.002565280637292514
-228	0.0025789828227920364
-227	0.0025924813155311136
-226	0.0026057725275553875
-225	0.0026188592380221266
-224	0.0026317458178665063
-223	0.0026444366380237003
-222	0.0026569360694288853
-221	0.0026692484830172355
-220	0.0026813782497239263
-219	0.0026933297404841323
-218	0.002705107326233029
-217	0.002716715377905791
-216	0.002728158266437594
-215	0.0027394403627636122
-214	0.002750566037819022
-213	0.0027615396625389975
-212	0.002772365607858713
-211	0.002783048244713346
-210	0.0027935919440380693
-209	0.002804001076768059
-208	0.002814280013838489
-207	0.002824433126184536
-206	0.0028344647847413744
-205	0.0028443793604441786
-204	0.0028541812242281256
-203	0.0028638747470283877
-202	0.0028734642997801417
-201	0.0028829542534185627
-200	0.002892348978878825
-199	0.002901652847096104
-198	0.0029108702290055757
-197	0.002920005495542414
-196	0.0029290611291321023
-195	0.0029380320581613613
-194	0.002946911322507219
-193	0.0029556919620467026
-192	0.0029643670166568416
-191	0.0029729295262146643
-190	0.0029813725305971976
-189	0.00298968906968147
-188	0.0029978721833445114
-187	0.003005914911463349
-186	0.0030138102939150104
-185	0.0030215513705765247
-184	0.003029131181324919
-183	0.003036542766037223
-182	0.0030437791645904636
-181	0.0030508334168616704
-180	0.0030576985627278706
-179	0.0030643676420660927
-178	0.003070833694753365
-177	0.0030770897606667157
-176	0.0030831288796831727
-175	0.003088944091679765
-174	0.0030945284365335207
-173	0.0030998749541214675
-172	0.003104976684320634
-171	0.0031098266670080477
-170	0.003114417942060738
-169	0.0031187435493557326
-168	0.0031227965287700596
-167	0.0031265699201807476
-166	0.003130057346793518
-165	0.0031332547651288668
-164	0.0031361587150359844
-163	0.003138765736364061
-162	0.003141072368962285
-161	0.0031430751526798474
-160	0.0031447706273659377
-159	0.0031461553328697455
-158	0.0031472258090404605
-157	0.003147978595727273
-156	0.0031484102327793734
-155	0.00314851726004595
-154	0.0031482962173761935
-153	0.0031477436446192934
-152	0.00314685608162444
-151	0.003145630068240822
-150	0.0031440621443176303
-149	0.0031421488497040545
-148	0.0031398867242492835
-147	0.003137272307802509
-146	0.003134302140212919
-145	0.0031309727613297042
-144	0.003127280711002054
-143	0.003123222529079159
-142	0.0031187947554102077
-141	0.003113993929844392
-140	0.0031088165922308984
-139	0.0031032592824189204
-138	0.003097318540257645
-137	0.003090990905596263
-136	0.0030842766045624526
-135	0.0030771906083978426
-134	0.00306975157462255
-133	0.0030619781607566917
-132	0.003053889024320384
-131	0.003045502822833746
-130	0.003036838213816892
-129	0.0030279138547899412
-128	0.00301874840327301
-127	0.0030093605167862145
-126	0.0029997688528496736
-125	0.0029899920689835024
-124	0.0029800488227078193
-123	0.002969957771542741
-122	0.002959737573008384
-121	0.0029494068846248646
-120	0.0029389843639123017
-119	0.002928488668390812
-118	0.0029179384555805114
-117	0.0029073523830015174
-116	0.0028967491081739473
-115	0.0028861472886179177
-114	0.0028755655818535467
-113	0.00286502264540095
-112	0.0028545371367802446
-111	0.0028441277135115486
-110	0.002833813033114978
-109	0.002823611753110651
-108	0.002813542531018683
-107	0.0028036240243591924
-106	0.0027938688961841106
-105	0.002784265831672635
-104	0.002774797521535775
-103	0.002765446656484542
-102	0.0027561959272299472
-101	0.0027470280244830023
-100	0.0027379256389547173
-99	0.002728871461356104
-98	0.002719848182398173
-97	0.0027108384927919354
-96	0.002701825083248403
-95	0.002692790644478586
-94	0.0026837178671934962
-93	0.002674589442104144
-92	0.0026653880599215407
-91	0.0026560964113566976
-90	0.002646697187120626
-89	0.0026371730779243354
-88	0.002627506774478839
-87	0.0026176809674951468
-86	0.0026076783476842703
-85	0.00259748160575722
-84	0.0025870734324250073
-83	0.0025764365183986435
-82	0.002565553554389139
-81	0.0025544072311075054
-80	0.0025429802392647536
-79	0.0025312552695718952
-78	0.0025192150127399406
-77	0.0025068421594799007
-76	0.0024941242703357823
-75	0.0024810683851835703
-74	0.0024676864137322453
-73	0.002453990265690788
-72	0.0024399918507681793
-71	0.0024257030786733985
-70	0.0024111358591154264
-69	0.0023963021018032437
-68	0.002381213716445831
-67	0.0023658826127521686
-66	0.0023503207004312372
-65	0.0023345398891920174
-64	0.0023185520887434885
-63	0.002302369208794632
-62	0.002286003159054428
-61	0.002269465849231857
-60	0.0022527691890359
-59	0.0022359250881755365
-58	0.0022189454563597477
-57	0.0022018422032975137
-56	0.002184627238697815
-55	0.002167312472269633
-54	0.0021499098137219455
-53	0.002132431172763736
-52	0.0021148884591039837
-51	0.0020972935824516686
-50	0.0020796584525157717
-49	0.002061994979005274
-48	0.002044315071629154
-47	0.002026630640096395
-46	0.0020089509726815996
-45	0.0019912748719218723
-44	0.0019735985189199387
-43	0.0019559180947785275
-42	0.0019382297806003657
-41	0.00192052975748818
-40	0.001902814206544699
-39	0.0018850793088726488
-38	0.0018673212455747575
-37	0.001849536197753752
-36	0.0018317203465123603
-35	0.001813869872953309
-34	0.001795980958179326
-33	0.0017780497832931385
-32	0.0017600725293974732
-31	0.0017420453775950583
-30	0.0017239645089886207
-29	0.0017058261046808878
-28	0.0016876263457745871
-27	0.0016693614133724455
-26	0.001651027488577191
-25	0.0016326207524915506
-24	0.0016141373862182513
-23	0.001595573570860021
-22	0.001576925487519587
-21	0.0015581893172996765
-20	0.0015393612413030164
-19	0.0015204374406323344
-18	0.0015014140963903583
-17	0.0014822873896798146
-16	0.001463056348842268
-15	0.0014437313911746265
-14	0.0014243257812126362
-13	0.0014048527834920426
-12	0.0013853256625485906
-11	0.0013657576829180264
-10	0.0013461621091360948
-9	0.0013265522057385416
-8	0.0013069412372611123
-7	0.0012873424682395523
-6	0.0012677691632096068
-5	0.001248234586707022
-4	0.0012287520032675428
-3	0.0012093346774269143
-2	0.0011899958737208827
-1	0.001170748856685193
0	0.0011516068908555908
1	0.0011325832407678216
2	0.0011136911709576306
3	0.0010949439459607636
4	0.001076354830312966
5	0.0010579370885499836
6	0.0010397039852075608
7	0.0010216687848214438
8	0.001003844751927378
9	9.862451510611091E-4
10	9.68883246758382E-4
11	9.517723035549425E-4
12	9.349255859865361E-4
13	9.183563585889079E-4
14	9.020756767502455E-4
15	8.860857592685016E-4
16	8.703866157940716E-4
17	8.549782559773503E-4
18	8.398606894687328E-4
19	8.250339259186135E-4
20	8.104979749773878E-4
21	7.962528462954503E-4
22	7.822985495231963E-4
23	7.686350943110203E-4
24	7.552624903093175E-4
25	7.42180747168483E-4
26	7.293898745389112E-4
27	7.168898820709974E-4
28	7.046807794151363E-4
29	6.92762576221723E-4
30	6.811352821411524E-4
31	6.697989068238194E-4
32	6.587534599201188E-4
33	6.479989510804455E-4
34	6.375353899551948E-4
35	6.273627861947611E-4
36	6.174811494495399E-4
37	6.078904893699256E-4
38	5.985908156063134E-4
39	5.895821378090981E-4
40	5.808644656286747E-4
41	5.72437808715438E-4
42	5.64302176719783E-4
43	5.564575792921048E-4
44	5.489024001142652E-4
45	5.416285189939949E-4
46	5.346261897704914E-4
47	5.278856662829525E-4
48	5.21397202370576E-4
49	5.151510518725591E-4
50	5.091374686281001E-4
51	5.033467064763962E-4
52	4.977690192566452E-4
53	4.923946608080451E-4
54	4.872138849697931E-4
55	4.82216945581087E-4
56	4.7739409648112476E-4
57	4.727355915091037E-4
58	4.6823168450422175E-4
59	4.638726293056763E-4
60	4.596486797526654E-4
61	4.555500896843863E-4
62	4.5156711294003704E-4
63	4.47690003358815E-4
64	4.439090147799181E-4
65	4.40214401042544E-4
66	4.365964159858902E-4
67	4.330453134491545E-4
68	4.295513472715344E-4
69	4.261047712922279E-4
70	4.2269583935043237E-4
71	4.193148052853456E-4
72	4.159519229361653E-4
73	4.125974461420891E-4
74	4.092437615448069E-4
75	4.0589178699597817E-4
76	4.0254457314975434E-4
77	3.992051706602869E-4
78	3.958766301817275E-4
79	3.9256200236822774E-4
80	3.8926433787393906E-4
81	3.859866873530131E-4
82	3.8273210145960146E-4
83	3.795036308478555E-4
84	3.763043261719271E-4
85	3.7313723808596756E-4
86	3.7000541724412854E-4
87	3.6691191430056157E-4
88	3.6385977990941826E-4
89	3.6085206472485015E-4
90	3.5789181940100873E-4
91	3.5498209459204557E-4
92	3.521259409521123E-4
93	3.493264091353605E-4
94	3.4658654979594165E-4
95	3.4390941358800736E-4
96	3.412980511657092E-4
97	3.387555131831987E-4
98	3.362848502946274E-4
99	3.338891131541469E-4
100	3.3157135241590875E-4
101	3.293346187340645E-4
102	3.271819627627657E-4
103	3.2511643515616395E-4
104	3.2313995686189713E-4
105	3.2124993000154877E-4
106	3.194426269901885E-4
107	3.1771432024288633E-4
108	3.160612821747119E-4
109	3.1447978520073505E-4
110	3.129661017360255E-4
111	3.1151650419565324E-4
112	3.101272649946879E-4
113	3.087946565481994E-4
114	3.0751495127125745E-4
115	3.0628442157893196E-4
116	3.0509933988629264E-4
117	3.039559786084093E-4
118	3.028506101603517E-4
119	3.0177950695718967E-4
120	3.007389414139931E-4
121	2.997251859458317E-4
122	2.9873451296777523E-4
123	2.977631948948935E-4
124	2.9680750414225654E-4
125	2.9586371312493383E-4
126	2.9492809425799536E-4
127	2.939969199565108E-4
128	2.9306646263555007E-4
129	2.9213299471018294E-4
130	2.911927885954792E-4
131	2.9024211670650857E-4
132	2.89277251458341E-4
133	2.8829446526604626E-4
134	2.8729079657585963E-4
135	2.862663479586788E-4
136	2.852219880165673E-4
137	2.8415858535158823E-4
138	2.83077008565805E-4
139	2.819781262612808E-4
140	2.80862807040079E-4
141	2.79731919504263E-4
142	2.7858633225589597E-4
143	2.7742691389704126E-4
144	2.762545330297622E-4
145	2.75070058256122E-4
146	2.738743581781841E-4
147	2.7266830139801164E-4
148	2.7145275651766816E-4
149	2.702285921392167E-4
150	2.6899667686472066E-4
151	2.6775787929624343E-4
152	2.6651306803584824E-4
153	2.652631116855984E-4
154	2.640088788475572E-4
155	2.6275123812378803E-4
156	2.6149105811635405E-4
157	2.6022920742731865E-4
158	2.589665546587452E-4
159	2.577039684126968E-4
160	2.564423172912369E-4
161	2.5518246989642885E-4
162	2.539252948303359E-4
163	2.5267166069502126E-4
164	2.5142251340866753E-4
165	2.501791081539336E-4
166	2.4894277742959785E-4
167	2.4771485373443835E-4
168	2.464966695672333E-4
169	2.4528955742676093E-4
170	2.4409484981179942E-4
171	2.429138792211269E-4
172	2.4174797815352167E-4
173	2.405984791077619E-4
174	2.3946671458262568E-4
175	2.3835401707689142E-4
176	2.372617190893371E-4
177	2.36191153118741E-4
178	2.351436516638813E-4
179	2.341205472235362E-4
180	2.331231722964839E-4
181	2.321528593815026E-4
182	2.312109409773705E-4
183	2.3029874958286576E-4
184	2.2941761769676658E-4
185	2.285688778178512E-4
186	2.277538624448978E-4
187	2.2697390407668447E-4
188	2.2623033521198955E-4
189	2.2552448834959113E-4
190	2.248576959882675E-4
191	2.2423129062679677E-4
192	2.2364660476395715E-4
193	2.2310497089852684E-4
194	2.2260714906773585E-4
195	2.2215160946262123E-4
196	2.2173624981267192E-4
197	2.213589678473768E-4
198	2.2101766129622465E-4
199	2.207102278887045E-4
200	2.2043456535430516E-4
201	2.2018857142251547E-4
202	2.1997014382282441E-4
203	2.1977718028472087E-4
204	2.1960757853769364E-4
205	2.1945923631123168E-4
206	2.1933005133482382E-4
207	2.19217921337959E-4
208	2.191207440501261E-4
209	2.1903641720081397E-4
210	2.1896283851951148E-4
211	2.188979057357076E-4
212	2.188395165788911E-4
213	2.1878556877855096E-4
214	2.1873396006417603E-4
215	2.186825881652552E-4
216	2.186293508112774E-4
217	2.185721457317314E-4
218	2.1850887065610615E-4
219	2.1843742331389054E-4
220	2.1835570143457345E-4
221	2.1826160274764382E-4
222	2.1815302498259042E-4
223	2.1802786586890222E-4
224	2.178845703262148E-4
225	2.1772377203475076E-4
226	2.175466518648795E-4
227	2.173543906869703E-4
228	2.1714816937139247E-4
229	2.1692916878851537E-4
230	2.1669856980870833E-4
231	2.1645755330234066E-4
232	2.1620730013978173E-4
233	2.1594899119140086E-4
234	2.1568380732756736E-4
235	2.1541292941865063E-4
236	2.151375383350199E-4
237	2.1485881494704462E-4
238	2.1457794012509401E-4
239	2.1429609473953745E-4
240	2.140144596607443E-4
241	2.137342157590839E-4
242	2.134565439049255E-4
243	2.131826249686385E-4
244	2.1291363982059225E-4
245	2.12650769331156E-4
246	2.123951943706992E-4
247	2.1214809580959106E-4
248	2.11910654518201E-4
249	2.116840513668983E-4
250	2.1146946722605233E-4
251	2.112680829660324E-4
252	2.1108107945720783E-4
253	2.1090963756994802E-4
254	2.1075470206126975E-4
255	2.1061627323477997E-4
256	2.1049411528073318E-4
257	2.1038799238938375E-4
258	2.102976687509862E-4
259	2.102229085557949E-4
260	2.101634759940644E-4
261	2.1011913525604908E-4
262	2.1008965053200337E-4
263	2.100747860121818E-4
264	2.100743058868388E-4
265	2.1008797434622872E-4
266	2.1011555558060613E-4
267	2.1015681378022541E-4
268	2.102115131353411E-4
269	2.1027941783620754E-4
270	2.1036029207307925E-4
271	2.1045390003621067E-4
272	2.1056000591585623E-4
273	2.1067837390227037E-4
274	2.1080876818570753E-4
275	2.1095095295642222E-4
276	2.1110469240466888E-4
277	2.1126975072070192E-4
278	2.1144589209477578E-4
279	2.11632880717145E-4
280	2.1183048077806394E-4
281	2.12038456467787E-4
282	2.1225657197656883E-4
283	2.1248459149466372E-4
284	2.1272227921232615E-4
285	2.129693993198106E-4
286	2.1322571600737144E-4
287	2.1349099346526317E-4
288	2.1376499588374032E-4
289	2.1404748745305725E-4
290	2.143382323634684E-4
291	2.146369948052283E-4
292	2.1494353896859132E-4
293	2.152576290438119E-4
294	2.1557902922114458E-4
295	2.1590750369084372E-4
296	2.1624281664316385E-4
297	2.165847322683593E-4
298	2.1693301475668472E-4
299	2.1728742829839434E-4
300	2.1764773708374277E-4
301	2.180137053029844E-4
302	2.1838509714637366E-4
303	2.18761676804165E-4
304	2.191432084666129E-4
305	2.1952945632397182E-4
306	2.1992018456649617E-4
307	2.203151573844404E-4
308	2.20714138968059E-4
309	2.211168935076064E-4
310	2.2152318519333707E-4
311	2.2193277821550543E-4
312	2.223454367643659E-4
313	2.2276092503017303E-4
314	2.2317900720318114E-4
315	2.235994474736448E-4
316	2.2402201003181838E-4
317	2.244464590679564E-4
318	2.2487255877231323E-4
319	2.253000733351434E-4
320	2.2572876694670131E-4
321	2.2615840379724137E-4
322	2.2658874807701814E-4
323	2.27019563976286E-4
324	2.2745061568529937E-4
