# Supplementary material for: Protection of CpG islands against de novo DNA methylation during oogenesis is associated with the recognition site of E2f1 and E2f2
Source: Epigenetics Chromatin. 2014 Oct 21;7:26. doi: 10.1186/1756-8935-7-26 (PMC4255709; doi:10.1186/1756-8935-7-26)
Supplement: Additional file 6 — Mini-website with GEM peak calling and motif analysis results for E2F1 ChIP-seq in MCF7 cells. [file 1756-8935-7-26-S6.zip › E2F1_MCF7_GEM_outputs/E2F1_shuffle_121_hg19_3RDistro_2_GEM_filtered.txt]

Position	IP	Control	Fold	Expectd	Q_-lg10	P_-lg10	P_poiss	IPvsEMP	Noise	KmerGroup	KG_hgp	Strand
18:108389	1308.6	758.8	1.7	117.8	32.78	33.51	999.00	-0.51	0.00	--------	0	*
18:109426	1253.3	352.5	3.6	142.2	116.41	117.79	999.00	-0.26	0.00	--------	0	*
18:108123	992.4	291.7	3.4	106.7	87.96	89.17	999.00	-0.29	0.00	--------	0	*
20:52422036	671.5	348.5	1.9	512.8	10.56	23.84	10.97	-0.57	0.67	--------	0	*
20:52354621	662.9	286.6	2.3	479.2	14.43	34.52	14.91	-0.46	0.65	--------	0	*
16:33963063	578.4	304.7	1.9	157.1	19.42	19.98	146.59	-0.33	0.00	--------	0	*
14:21852002	548.2	10.1	54.2	23.1	144.45	145.98	999.00	-0.12	0.00	--------	0	*
20:45960326	485.0	201.9	2.4	401.5	4.27	27.33	4.54	-0.36	0.83	--------	0	*
16:33963873	327.6	152.6	2.1	119.6	14.80	15.29	54.88	-0.43	0.00	--------	0	*
17:58155826	318.9	150.8	2.1	201.2	13.46	14.46	13.92	-0.43	0.54	--------	0	*
11:66384381	310.8	27.1	11.5	45.5	60.14	61.14	146.03	-0.23	0.00	GGCGCGC 630/171	-67.65	+
1:108742346	295.5	27.9	10.6	47.7	56.23	57.20	128.46	-0.21	0.25	--------	0	*
15:89921303	292.8	15.9	18.4	37.4	65.60	66.65	152.53	-0.26	0.00	GGCGCGC 883/232	-100.42	+
17:58041643	277.7	157.7	1.8	189.9	7.96	8.31	8.89	-0.22	0.00	--------	0	*
20:52975049	276.0	113.3	2.4	77.4	15.69	16.19	67.82	-0.39	0.68	--------	0	*
1:114354746	249.9	79.6	3.1	44.2	20.51	21.09	100.27	-0.20	0.07	--------	0	*
17:56725589	242.0	97.4	2.5	140.5	13.81	14.77	14.28	-0.32	0.85	--------	0	*
16:14580777	231.0	128.5	1.8	26.7	7.04	7.38	129.38	-0.71	0.13	--------	0	*
20:54160734	213.0	143.7	1.5	43.4	3.57	3.81	75.06	-0.67	0.22	--------	0	*
20:5100624	203.6	6.6	31.0	39.4	50.07	50.98	75.74	-0.28	0.00	GCGCGCT 445/101	-55.45	+
17:58402624	203.0	85.4	2.4	128.2	8.80	11.64	9.17	-0.37	0.82	--------	0	*
Y:13138074	172.0	83.8	2.1	36.7	7.36	7.70	58.17	-0.41	0.77	--------	0	*
10:102673023	171.9	12.1	14.2	13.1	35.41	36.17	125.01	-0.10	0.00	--------	0	*
17:56834329	171.0	115.7	1.5	84.6	2.93	3.16	16.27	-0.84	0.00	--------	0	*
2:85766635	155.0	10.1	15.3	39.8	32.54	33.27	42.93	-0.26	0.09	GCGCGCT 445/101	-55.45	+
3:64874877	151.8	63.5	2.4	67.8	8.65	9.01	18.21	-0.43	0.00	--------	0	*
8:102504563	151.7	18.7	8.1	35.4	25.88	26.53	47.07	-0.27	0.14	GGCGCGC 883/232	-100.42	-
5:36745218	134.1	11.8	11.4	22.5	26.43	27.08	57.71	-0.18	0.00	--------	0	*
11:47448668	129.2	5.1	25.5	34.3	30.32	31.02	35.10	-0.11	0.00	--------	0	*
1:29508009	126.3	11.4	11.1	14.6	24.35	24.98	71.81	-0.13	0.13	--------	0	*
8:93978478	125.9	18.0	7.0	14.9	20.15	20.72	70.12	-0.08	0.00	--------	0	*
