# Supplementary material for: Protection of CpG islands against de novo DNA methylation during oogenesis is associated with the recognition site of E2f1 and E2f2
Source: Epigenetics Chromatin. 2014 Oct 21;7:26. doi: 10.1186/1756-8935-7-26 (PMC4255709; doi:10.1186/1756-8935-7-26)
Supplement: Additional file 6 — Mini-website with GEM peak calling and motif analysis results for E2F1 ChIP-seq in MCF7 cells. [file 1756-8935-7-26-S6.zip › E2F1_MCF7_GEM_outputs/E2F1_shuffle_121_hg19_3RDistro_1_Spatial_dist_0_2.txt]

-115	0	0
-114	0	0
-113	0	0
-112	0	0
-111	0	0
-110	0	0
-109	0	0
-108	0	0
-107	0	0
-106	0	0
-105	0	0
-104	0	0
-103	0	0
-102	0	0
-101	0	0
-100	0	0
-99	0	0
-98	0	0
-97	0	0
-96	0	0
-95	0	0
-94	1	0
-93	0	0
-92	0	0
-91	0	0
-90	1	0
-89	0	0
-88	0	0
-87	0	0
-86	0	0
-85	0	0
-84	0	1
-83	0	0
-82	1	0
-81	0	0
-80	0	0
-79	0	1
-78	0	1
-77	0	0
-76	0	0
-75	0	0
-74	1	0
-73	1	0
-72	1	0
-71	1	0
-70	1	1
-69	0	0
-68	0	0
-67	2	1
-66	1	1
-65	1	0
-64	0	1
-63	2	1
-62	0	1
-61	1	0
-60	0	2
-59	1	0
-58	0	2
-57	0	1
-56	0	1
-55	1	2
-54	0	3
-53	1	0
-52	0	2
-51	1	0
-50	0	1
-49	0	1
-48	0	0
-47	1	1
-46	0	1
-45	0	2
-44	0	1
-43	2	1
-42	0	1
-41	1	0
-40	0	1
-39	1	0
-38	0	0
-37	1	0
-36	2	0
-35	1	3
-34	1	2
-33	1	1
-32	2	3
-31	0	1
-30	3	0
-29	0	0
-28	2	1
-27	1	0
-26	3	0
-25	1	0
-24	1	0
-23	2	1
-22	0	0
-21	0	0
-20	1	0
-19	1	1
-18	0	1
-17	0	1
-16	1	1
-15	2	2
-14	1	1
-13	1	0
-12	0	0
-11	0	1
-10	3	1
-9	0	1
-8	1	0
-7	0	0
-6	0	3
-5	0	0
-4	0	7
-3	0	0
-2	0	27
-1	0	0
0	0	0
1	0	0
2	0	0
3	14	0
4	0	0
5	6	0
6	0	0
7	1	0
8	0	0
9	1	1
10	0	1
11	1	1
12	0	1
13	0	1
14	1	2
15	0	2
16	1	1
17	2	0
18	1	0
19	1	2
20	1	0
21	1	2
22	0	1
23	1	0
24	1	2
25	0	1
26	0	1
27	1	2
28	0	2
29	1	2
30	0	1
31	0	2
32	1	0
33	3	1
34	1	0
35	1	0
36	4	0
37	0	1
38	1	0
39	0	0
40	0	2
41	1	0
42	1	1
43	1	0
44	1	1
45	0	0
46	0	0
47	1	0
48	1	0
49	0	0
50	1	1
51	0	0
52	1	1
53	3	1
54	0	1
55	2	1
56	2	0
57	0	0
58	1	0
59	2	1
60	1	1
61	1	0
62	0	1
63	0	0
64	1	1
65	0	1
66	0	4
67	0	1
68	0	1
69	0	0
70	0	0
71	0	1
72	0	2
73	0	1
74	0	1
75	0	0
76	0	0
77	0	0
78	0	0
79	0	0
80	0	0
81	0	0
82	0	0
83	0	0
84	0	0
85	1	0
86	0	0
87	0	0
88	0	0
89	0	0
90	0	0
91	0	0
92	0	0
93	0	0
94	0	0
95	0	1
96	0	0
97	0	0
98	0	0
99	0	0
100	0	0
101	0	0
102	0	0
103	0	0
104	0	0
105	0	0
106	1	0
107	0	0
108	0	0
109	0	0
110	0	0
111	0	0
112	0	0
113	0	0
114	0	0
115	0	0
