# Supplementary material for: Protection of CpG islands against de novo DNA methylation during oogenesis is associated with the recognition site of E2f1 and E2f2
Source: Epigenetics Chromatin. 2014 Oct 21;7:26. doi: 10.1186/1756-8935-7-26 (PMC4255709; doi:10.1186/1756-8935-7-26)
Supplement: Additional file 6 — Mini-website with GEM peak calling and motif analysis results for E2F1 ChIP-seq in MCF7 cells. [file 1756-8935-7-26-S6.zip › E2F1_MCF7_GEM_outputs/E2F1_shuffle_121_hg19_3RDistro_1_Spatial_dist_0_1.txt]

-115	0	0
-114	0	0
-113	0	0
-112	0	0
-111	0	0
-110	0	0
-109	1	0
-108	0	0
-107	0	0
-106	2	0
-105	0	1
-104	0	0
-103	0	0
-102	1	0
-101	0	2
-100	2	0
-99	1	1
-98	2	1
-97	1	1
-96	0	0
-95	0	0
-94	0	0
-93	1	1
-92	1	1
-91	1	0
-90	0	2
-89	0	3
-88	1	0
-87	3	0
-86	1	2
-85	1	0
-84	2	3
-83	0	1
-82	0	1
-81	1	4
-80	2	3
-79	1	1
-78	1	2
-77	1	2
-76	1	1
-75	1	1
-74	1	3
-73	4	0
-72	0	1
-71	1	2
-70	1	4
-69	4	1
-68	0	5
-67	4	1
-66	2	2
-65	5	1
-64	2	0
-63	2	2
-62	3	2
-61	0	3
-60	1	0
-59	1	5
-58	3	2
-57	1	3
-56	5	1
-55	7	1
-54	5	2
-53	1	4
-52	5	4
-51	2	0
-50	4	7
-49	6	2
-48	2	6
-47	3	3
-46	7	5
-45	1	8
-44	4	5
-43	4	7
-42	5	4
-41	0	4
-40	7	3
-39	4	2
-38	0	3
-37	8	5
-36	3	2
-35	7	2
-34	11	3
-33	5	1
-32	4	7
-31	5	4
-30	6	9
-29	6	2
-28	1	2
-27	3	4
-26	1	1
-25	2	4
-24	2	4
-23	2	8
-22	7	13
-21	5	2
-20	4	6
-19	7	6
-18	5	9
-17	8	5
-16	6	6
-15	3	6
-14	5	4
-13	4	7
-12	7	2
-11	7	3
-10	5	4
-9	2	9
-8	5	6
-7	6	8
-6	1	5
-5	0	6
-4	0	0
-3	0	66
-2	0	0
-1	0	376
0	0	0
1	0	0
2	208	0
3	0	0
4	43	0
5	0	0
6	9	0
7	2	9
8	12	7
9	6	5
10	7	2
11	3	4
12	6	5
13	3	10
14	12	4
15	7	3
16	9	5
17	5	8
18	5	9
19	10	4
20	7	5
21	6	7
22	4	2
23	8	6
24	6	4
25	4	5
26	5	6
27	1	2
28	4	1
29	5	4
30	3	3
31	9	7
32	6	6
33	5	5
34	2	3
35	3	10
36	2	6
37	2	2
38	4	2
39	1	4
40	2	3
41	2	5
42	4	2
43	4	4
44	6	3
45	6	6
46	3	3
47	6	6
48	3	3
49	3	4
50	0	3
51	5	5
52	3	4
53	5	6
54	5	1
55	3	4
56	4	5
57	1	3
58	3	0
59	2	1
60	2	2
61	4	0
62	1	0
63	1	3
64	1	3
65	1	2
66	0	4
67	5	2
68	1	2
69	3	0
70	4	3
71	4	1
72	2	3
73	3	1
74	1	0
75	4	1
76	4	4
77	0	2
78	2	3
79	3	2
80	3	0
81	1	1
82	1	1
83	2	2
84	0	1
85	2	2
86	0	1
87	2	1
88	0	4
89	0	1
90	1	2
91	2	1
92	2	0
93	0	1
94	1	1
95	3	0
96	2	1
97	0	0
98	1	1
99	1	0
100	1	2
101	2	1
102	1	0
103	1	0
104	1	0
105	0	0
106	1	0
107	1	2
108	0	0
109	0	0
110	0	0
111	0	0
112	0	0
113	0	0
114	0	0
115	0	0
