# Supplementary material for: Protection of CpG islands against de novo DNA methylation during oogenesis is associated with the recognition site of E2f1 and E2f2
Source: Epigenetics Chromatin. 2014 Oct 21;7:26. doi: 10.1186/1756-8935-7-26 (PMC4255709; doi:10.1186/1756-8935-7-26)
Supplement: Additional file 6 — Mini-website with GEM peak calling and motif analysis results for E2F1 ChIP-seq in MCF7 cells. [file 1756-8935-7-26-S6.zip › E2F1_MCF7_GEM_outputs/E2F1_shuffle_121_hg19_3RDistro_2_Spatial_dist_0_6.txt]

-115	0	0
-114	0	0
-113	0	0
-112	0	0
-111	0	0
-110	0	0
-109	0	0
-108	0	0
-107	0	0
-106	0	0
-105	0	0
-104	0	0
-103	0	0
-102	0	0
-101	0	0
-100	0	0
-99	0	0
-98	0	0
-97	0	0
-96	0	0
-95	0	0
-94	0	0
-93	0	0
-92	0	0
-91	0	0
-90	0	0
-89	0	0
-88	0	0
-87	0	0
-86	0	0
-85	0	0
-84	0	0
-83	0	0
-82	0	0
-81	0	0
-80	0	0
-79	0	1
-78	0	0
-77	0	0
-76	0	0
-75	0	0
-74	0	0
-73	0	0
-72	0	0
-71	0	0
-70	0	0
-69	1	0
-68	0	0
-67	0	0
-66	1	0
-65	2	0
-64	0	0
-63	0	0
-62	0	0
-61	0	0
-60	0	0
-59	0	0
-58	0	0
-57	1	1
-56	0	2
-55	1	2
-54	1	3
-53	0	1
-52	0	1
-51	0	1
-50	0	2
-49	0	2
-48	1	1
-47	0	2
-46	0	0
-45	1	2
-44	0	1
-43	1	1
-42	2	0
-41	1	1
-40	0	1
-39	1	1
-38	0	0
-37	0	1
-36	1	0
-35	0	0
-34	1	0
-33	1	1
-32	1	1
-31	1	1
-30	0	3
-29	0	1
-28	1	1
-27	0	1
-26	1	1
-25	2	1
-24	1	2
-23	1	1
-22	1	1
-21	0	0
-20	1	1
-19	0	0
-18	0	3
-17	0	0
-16	1	2
-15	2	0
-14	1	0
-13	2	4
-12	0	3
-11	2	1
-10	0	0
-9	0	1
-8	0	0
-7	0	0
-6	0	1
-5	2	0
-4	0	0
-3	0	0
-2	0	0
-1	0	0
0	0	0
1	0	0
2	0	0
3	0	0
4	0	0
5	0	0
6	0	2
7	1	0
8	0	0
9	0	1
10	1	1
11	0	0
12	1	2
13	3	0
14	2	2
15	1	1
16	0	1
17	1	0
18	1	1
19	3	0
20	0	0
21	1	1
22	0	1
23	1	1
24	1	2
25	2	0
26	1	0
27	0	1
28	3	1
29	1	0
30	4	0
31	3	0
32	1	2
33	0	1
34	0	3
35	0	0
36	0	0
37	0	1
38	0	1
39	0	1
40	1	1
41	1	0
42	1	0
43	1	3
44	2	0
45	0	0
46	1	1
47	0	0
48	2	0
49	1	1
50	2	0
51	1	0
52	1	0
53	1	0
54	1	1
55	3	0
56	1	0
57	2	0
58	0	0
59	0	0
60	0	0
61	0	0
62	1	0
63	0	1
64	1	1
65	0	0
66	0	1
67	0	0
68	0	0
69	0	0
70	0	0
71	0	0
72	1	0
73	0	0
74	0	0
75	0	0
76	0	0
77	0	0
78	0	0
79	0	0
80	0	1
81	0	0
82	0	0
83	0	0
84	0	0
85	0	0
86	0	0
87	0	0
88	0	0
89	0	0
90	0	0
91	0	0
92	0	0
93	0	0
94	0	0
95	0	0
96	0	0
97	0	0
98	0	0
99	0	0
100	0	0
101	0	0
102	0	0
103	0	0
104	0	0
105	0	0
106	0	0
107	0	0
108	0	0
109	0	0
110	0	0
111	0	0
112	0	0
113	0	0
114	0	0
115	0	0
