# Supplementary material for: Protection of CpG islands against de novo DNA methylation during oogenesis is associated with the recognition site of E2f1 and E2f2
Source: Epigenetics Chromatin. 2014 Oct 21;7:26. doi: 10.1186/1756-8935-7-26 (PMC4255709; doi:10.1186/1756-8935-7-26)
Supplement: Additional file 6 — Mini-website with GEM peak calling and motif analysis results for E2F1 ChIP-seq in MCF7 cells. [file 1756-8935-7-26-S6.zip › E2F1_MCF7_GEM_outputs/E2F1_shuffle_121_hg19_3RDistro_3_Read_distribution.txt]

-722	3.271693148415538E-4
-721	3.757762734499245E-4
-720	3.750841842796777E-4
-719	3.7439087402572495E-4
-718	3.7369622957284795E-4
-717	3.7300013780582856E-4
-716	3.723024856094482E-4
-715	3.716031598684887E-4
-714	3.709020474677317E-4
-713	3.70199035291959E-4
-712	3.694940102259522E-4
-711	3.68786859154493E-4
-710	3.680774689623632E-4
-709	3.673657265343444E-4
-708	3.6665151875521826E-4
-707	3.6593473250976654E-4
-706	3.652152546827709E-4
-705	3.644929721590131E-4
-704	3.637677718232746E-4
-703	3.6303954056033744E-4
-702	3.6230816525498313E-4
-701	3.615735327919934E-4
-700	3.608355300561498E-4
-699	3.6009404393223414E-4
-698	3.5934896130502826E-4
-697	3.5860016905931363E-4
-696	3.578475540798721E-4
-695	3.5709100325148515E-4
-694	3.5633040345893474E-4
-693	3.555656415870024E-4
-692	3.547966045204698E-4
-691	3.540231791441187E-4
-690	3.532452523427309E-4
-689	3.5246271100108787E-4
-688	3.516754420039714E-4
-687	3.508833322361633E-4
-686	3.5008626858244507E-4
-685	3.492841379275985E-4
-684	3.484768271564053E-4
-683	3.476642231536471E-4
-682	3.468462128041057E-4
-681	3.460226829925627E-4
-680	3.4519352060379975E-4
-679	3.443586125225988E-4
-678	3.435178456337412E-4
-677	3.426715131221398E-4
-676	3.4182153337323096E-4
-675	3.4096986797544255E-4
-674	3.401170261286437E-4
-673	3.39263153935564E-4
-672	3.38408397498933E-4
-671	3.375529029214801E-4
-670	3.366968163059349E-4
-669	3.35840283755027E-4
-668	3.34983451371486E-4
-667	3.3412646525804115E-4
-666	3.3326947151742235E-4
-665	3.324126162523588E-4
-664	3.3155604556558033E-4
-663	3.3069990555981626E-4
-662	3.298443423377962E-4
-661	3.2898950200224974E-4
-660	3.281355306559064E-4
-659	3.272825744014957E-4
-658	3.264307793417471E-4
-657	3.2558029157939025E-4
-656	3.247312572171546E-4
-655	3.238838223577698E-4
-654	3.230381331039653E-4
-653	3.2219433555847064E-4
-652	3.2135257582401543E-4
-651	3.205130000033291E-4
-650	3.1967575419914124E-4
-649	3.188409845141814E-4
-648	3.1800883705117907E-4
-647	3.171788793639565E-4
-646	3.163483648107059E-4
-645	3.1551468221853126E-4
-644	3.1467807648581186E-4
-643	3.1383950652874565E-4
-642	3.1299993126353087E-4
-641	3.1216030960636536E-4
-640	3.113216004734473E-4
-639	3.104847627809748E-4
-638	3.096507554451459E-4
-637	3.0882053738215875E-4
-636	3.0799506750821124E-4
-635	3.071753047395015E-4
-634	3.063622079922278E-4
-633	3.0555673618258794E-4
-632	3.047598482267801E-4
-631	3.039725030410023E-4
-630	3.031956595414528E-4
-629	3.024302766443295E-4
-628	3.016773132658304E-4
-627	3.009377283221537E-4
-626	3.0021248072949745E-4
-625	2.9950252940405986E-4
-624	2.988088332620387E-4
-623	2.981323512196322E-4
-622	2.974740421930385E-4
-621	2.968348650984555E-4
-620	2.962157788520814E-4
-619	2.9561774237011425E-4
-618	2.9504171456875205E-4
-617	2.9448909767775585E-4
-616	2.9396306718113783E-4
-615	2.9346638664036224E-4
-614	2.9299839867244986E-4
-613	2.925575906583103E-4
-612	2.9214244997885323E-4
-611	2.917514640149884E-4
-610	2.9138312014762556E-4
-609	2.910359057576746E-4
-608	2.9070830822604493E-4
-607	2.9039881493364653E-4
-606	2.9010591326138907E-4
-605	2.8982809059018217E-4
-604	2.895638343009357E-4
-603	2.893116317745592E-4
-602	2.8906997039196257E-4
-601	2.888373375340555E-4
-600	2.8861222058174763E-4
-599	2.8839310691594877E-4
-598	2.8817848391756866E-4
-597	2.8796683896751695E-4
-596	2.8775665944670337E-4
-595	2.875464327360377E-4
-594	2.8733464621642963E-4
-593	2.8711978726878896E-4
-592	2.869003432740253E-4
-591	2.8667480161304846E-4
-590	2.864416496667681E-4
-589	2.86199374816094E-4
-588	2.859464644419359E-4
-587	2.85681089100593E-4
-586	2.8540015204992284E-4
-585	2.851009806340481E-4
-584	2.8478386584059295E-4
-583	2.844498395680573E-4
-582	2.8409993371494104E-4
-581	2.8373518017974387E-4
-580	2.833566108609656E-4
-579	2.829652576571062E-4
-578	2.8256215246666536E-4
-577	2.82148327188143E-4
-576	2.8172481372003885E-4
-575	2.812926439608528E-4
-574	2.8085284980908465E-4
-573	2.804064631632342E-4
-572	2.799545159218012E-4
-571	2.7949803998328566E-4
-570	2.7903806724618725E-4
-569	2.7857562960900586E-4
-568	2.781117589702413E-4
-567	2.776474872283934E-4
-566	2.771838462819619E-4
-565	2.7672186802944667E-4
-564	2.762625843693476E-4
-563	2.758070272001645E-4
-562	2.753562284203971E-4
-561	2.7491121992854524E-4
-560	2.744730336231088E-4
-559	2.7404270140258754E-4
-558	2.7362125516548134E-4
-557	2.732100087480047E-4
-556	2.7281140373723015E-4
-555	2.7242770288912624E-4
-554	2.7205932588438583E-4
-553	2.7170623163488275E-4
-552	2.713683790524907E-4
-551	2.7104572704908373E-4
-550	2.7073823453653556E-4
-549	2.704458604267201E-4
-548	2.7016856363151114E-4
-547	2.6990630306278254E-4
-546	2.6965903763240826E-4
-545	2.6942672625226207E-4
-544	2.692093278342178E-4
-543	2.690068012901493E-4
-542	2.6881910553193053E-4
-541	2.686461994714351E-4
-540	2.684880420205371E-4
-539	2.683445920911103E-4
-538	2.6821580859502853E-4
-537	2.681016504441656E-4
-536	2.680020765503955E-4
-535	2.67917045825592E-4
-534	2.67846517181629E-4
-533	2.677904495303802E-4
-532	2.6774880178371955E-4
-531	2.677215328535209E-4
-530	2.677086016516581E-4
-529	2.6770996709000495E-4
-528	2.6772558808043544E-4
-527	2.67755268073217E-4
-526	2.6779818867219215E-4
-525	2.6785370498228086E-4
-524	2.679224879591389E-4
-523	2.680055375211056E-4
-522	2.681038535865205E-4
-521	2.682184360737231E-4
-520	2.683502849010527E-4
-519	2.68500399986849E-4
-518	2.6866978124945144E-4
-517	2.688594286071994E-4
-516	2.690703419784324E-4
-515	2.6930352128149E-4
-514	2.6955996643471155E-4
-513	2.6984067735643665E-4
-512	2.701466539650046E-4
-511	2.704788961787551E-4
-510	2.708384039160275E-4
-509	2.712261770951613E-4
-508	2.7164321563449595E-4
-507	2.72090519452371E-4
-506	2.7256908846712584E-4
-505	2.7307992259710003E-4
-504	2.73624021760633E-4
-503	2.7420238587606426E-4
-502	2.7481601486173326E-4
-501	2.754659086359794E-4
-500	2.7615306711714226E-4
-499	2.768784902235614E-4
-498	2.776431778735761E-4
-497	2.784480353727325E-4
-496	2.792935895754026E-4
-495	2.801800177162047E-4
-494	2.811064770019159E-4
-493	2.8207186963235295E-4
-492	2.830750978073328E-4
-491	2.841150637266721E-4
-490	2.851906695901877E-4
-489	2.8630081759769643E-4
-488	2.8744440994901504E-4
-487	2.886203488439604E-4
-486	2.898275364823493E-4
-485	2.9106487506399864E-4
-484	2.92331266788725E-4
-483	2.9362561385634536E-4
-482	2.9494681846667646E-4
-481	2.9629378281953515E-4
-480	2.976654091147382E-4
-479	2.990605995521025E-4
-478	3.0047825633144464E-4
-477	3.0191728165258164E-4
-476	3.033765777153302E-4
-475	3.048550467195072E-4
-474	3.063515908649295E-4
-473	3.078651123514137E-4
-472	3.093945133787767E-4
-471	3.1093869614683535E-4
-470	3.1249656285540643E-4
-469	3.1406701570430674E-4
-468	3.1564895689335304E-4
-467	3.17241520579521E-4
-466	3.1884476874842135E-4
-465	3.204590613910337E-4
-464	3.2208502269117815E-4
-463	3.2372334288088497E-4
-462	3.253747121921844E-4
-461	3.270398208571068E-4
-460	3.2871935910768233E-4
-459	3.304140171759413E-4
-458	3.321244852939138E-4
-457	3.338514536936303E-4
-456	3.3559561260712107E-4
-455	3.373576522664162E-4
-454	3.39138262903546E-4
-453	3.409381347505407E-4
-452	3.427579580394307E-4
-451	3.445984230022461E-4
-450	3.4646021987101716E-4
-449	3.483440388777742E-4
-448	3.502505702545475E-4
-447	3.521805042333673E-4
-446	3.5413453104626375E-4
-445	3.5611334092526726E-4
-444	3.5811762410240796E-4
-443	3.601480708097162E-4
-442	3.6220537127922215E-4
-441	3.642902157429561E-4
-440	3.664032944329484E-4
-439	3.6854529758122915E-4
-438	3.7071691541982864E-4
-437	3.7291903161404844E-4
-436	3.751533035622748E-4
-435	3.7742183406760097E-4
-434	3.797277338188632E-4
-433	3.8207436547633365E-4
-432	3.8446509170028426E-4
-431	3.869032751509871E-4
-430	3.8939227848871415E-4
-429	3.919354643737376E-4
-428	3.945361954663294E-4
-427	3.9719783442676164E-4
-426	3.999237439153063E-4
-425	4.027172865922355E-4
-424	4.055818251178212E-4
-423	4.085207221523355E-4
-422	4.115373403560505E-4
-421	4.14635042389238E-4
-420	4.1781719091217036E-4
-419	4.210871485851194E-4
-418	4.2444827806835725E-4
-417	4.2790394202215607E-4
-416	4.3145750310678773E-4
-415	4.3511232398252427E-4
-414	4.388717673096378E-4
-413	4.427391957484004E-4
-412	4.46717971959084E-4
-411	4.5081145860196073E-4
-410	4.5502301833730263E-4
-409	4.5935601382538166E-4
-408	4.6381380772646995E-4
-407	4.6839907222280563E-4
-406	4.73111717584491E-4
-405	4.779505322926997E-4
-404	4.829125795850263E-4
-403	4.8799449138817055E-4
-402	4.931928996288321E-4
-401	4.985044362337105E-4
-400	5.039257331295059E-4
-399	5.094534222429177E-4
-398	5.150841355006458E-4
-397	5.2081450482939E-4
-396	5.266411621558497E-4
-395	5.325607394067249E-4
-394	5.385698685087153E-4
-393	5.446651813885205E-4
-392	5.508433099728404E-4
-391	5.571008861883747E-4
-390	5.63434541961823E-4
-389	5.69840909219885E-4
-388	5.763166198892608E-4
-387	5.828583058966497E-4
-386	5.894625991687515E-4
-385	5.961261316322663E-4
-384	6.028455352138935E-4
-383	6.096174418403327E-4
-382	6.164384834382841E-4
-381	6.233052919344469E-4
-380	6.30214499255521E-4
-379	6.371627373282064E-4
-378	6.441466380792026E-4
-377	6.511634620333254E-4
-376	6.582129841078552E-4
-375	6.652959469633364E-4
-374	6.724144498409034E-4
-373	6.795709311268393E-4
-372	6.867678292074263E-4
-371	6.940075824689473E-4
-370	7.012926292976847E-4
-369	7.086254080799209E-4
-368	7.16008357201939E-4
-367	7.234439150500214E-4
-366	7.309345200104504E-4
-365	7.384826104695091E-4
-364	7.460906248134795E-4
-363	7.537610014286448E-4
-362	7.614961787012871E-4
-361	7.692985950176893E-4
-360	7.771706887641339E-4
-359	7.851148983269034E-4
-358	7.931336620922804E-4
-357	8.012294184465476E-4
-356	8.094046057759878E-4
-355	8.176616624668832E-4
-354	8.260030269055165E-4
-353	8.344311374781705E-4
-352	8.429484325711275E-4
-351	8.515573505706702E-4
-350	8.602603298630816E-4
-349	8.690598088346435E-4
-348	8.77958225871639E-4
-347	8.869576448329029E-4
-346	8.960586314674795E-4
-345	9.052617707184323E-4
-344	9.145692224146939E-4
-343	9.239835401066638E-4
-342	9.335072773447419E-4
-341	9.431429876793273E-4
-340	9.528932246608201E-4
-339	9.6276054183962E-4
-338	9.72747492766126E-4
-337	9.828566309907382E-4
-336	9.930905100638565E-4
-335	0.00100345168353588
-334	0.0010139427049572086
-333	0.0010245661278782418
-332	0.0010353245058493795
-331	0.0010462203924210206
-330	0.001057256341143566
-329	0.001068434905567414
-328	0.001079758639242965
-327	0.0010912300957206184
-326	0.0011028518285507742
-325	0.0011146263912838314
-324	0.00112655633747019
-323	0.0011386442206602495
-322	0.00115089259440441
-321	0.0011633040122530703
-320	0.0011758810277566305
-319	0.0011886261944654905
-318	0.0012015420659300493
-317	0.0012146314554093217
-316	0.0012278982149967813
-315	0.0012413442475611364
-314	0.001254962620237582
-313	0.0012687441912279324
-312	0.0012826798187340028
-311	0.0012967603609576083
-310	0.0013109766761005641
-309	0.0013253196223646853
-308	0.0013397800579517864
-307	0.001354348841063683
-306	0.0013690168299021897
-305	0.001383774882669122
-304	0.0013986138575662948
-303	0.0014135246127955226
-302	0.0014284980065586209
-301	0.0014435248970574054
-300	0.00145859614249369
-299	0.00147370260106929
-298	0.001488835130986021
-297	0.0015039845904456976
-296	0.001519141837650135
-295	0.001534297730801148
-294	0.0015494431281005516
-293	0.0015645688877501617
-292	0.0015796658679517919
-291	0.0015947249269072587
-290	0.0016097369228183763
-289	0.0016246927138869596
-288	0.0016395831583148242
-287	0.0016543978961659751
-286	0.0016691216949531796
-285	0.0016837411585934193
-284	0.001698255109171775
-283	0.0017126654233153523
-282	0.001726973977651256
-281	0.0017411826488065915
-280	0.001755293313408465
-279	0.001769307848083981
-278	0.0017832281294602446
-277	0.0017970560341643623
-276	0.0018107934388234385
-275	0.0018244422200645793
-274	0.0018380042545148893
-273	0.0018514814188014745
-272	0.0018648755895514396
-271	0.0018781886433918904
-270	0.0018914224569499321
-269	0.0019045789068526703
-268	0.00191765986972721
-267	0.0019306672222006566
-266	0.0019436028409001156
-265	0.0019564686024526926
-264	0.0019692663834854924
-263	0.0019819980606256213
-262	0.0019946655105001834
-261	0.0020072706097362843
-260	0.00201981523496103
-259	0.002032301262801526
-258	0.002044730569884877
-257	0.002057106755744572
-256	0.002069440311539634
-255	0.002081740604853652
-254	0.00209400561734294
-253	0.0021062304841819963
-252	0.0021184103405453175
-251	0.0021305403216073998
-250	0.002142615562542741
-249	0.0021546311985258387
-248	0.002166582364731188
-247	0.002178464196333288
-246	0.0021902718285066345
-245	0.002202000396425725
-244	0.0022136450352650567
-243	0.0022252008801991255
-242	0.0022366630664024294
-241	0.002248026729049465
-240	0.00225928700331473
-239	0.00227043902437272
-238	0.0022814779273979333
-237	0.0022923988475648666
-236	0.0023031969200480165
-235	0.0023138672800218805
-234	0.0023244050626609557
-233	0.0023348054031397387
-232	0.002345063436632726
-231	0.0023551742983144164
-230	0.0023651331233593047
-229	0.0023749350469418895
-228	0.0023845752042366665
-227	0.0023940481577709805
-226	0.002403346179483559
-225	0.0024124632699581436
-224	0.0024214026349471405
-223	0.002430169781495125
-222	0.00243877021664667
-221	0.00244720944744635
-220	0.0024554929809387374
-219	0.002463626324168407
-218	0.002471614984179931
-217	0.0024794644680178855
-216	0.0024871802827268427
-215	0.0024947679353513772
-214	0.0025022329329360622
-213	0.002509580782525471
-212	0.002516816991164178
-211	0.0025239470658967576
-210	0.0025309765137677812
-209	0.002537910841821825
-208	0.0025447555571034616
-207	0.002551516166657265
-206	0.002558198177527809
-205	0.0025648070967596677
-204	0.002571348431397414
-203	0.002577827688485622
-202	0.002584250375068866
-201	0.0025906219981917176
-200	0.0025969480648987534
-199	0.0026032340822345463
-198	0.0026094855572436682
-197	0.002615707029834598
-196	0.0026218991713714158
-195	0.0026280597773398633
-194	0.002634179008256701
-193	0.002640245115896443
-192	0.0026462463520336055
-191	0.0026521709684427025
-190	0.0026580072168982494
-189	0.0026637433491747613
-188	0.002669367617046754
-187	0.0026748682722887427
-186	0.002680233566675241
-185	0.0026854517519807656
-184	0.002690511079979831
-183	0.002695399802446952
-182	0.002700106171156644
-181	0.0027046184378834224
-180	0.002708924854401801
-179	0.0027130136724862973
-178	0.0027168731439114247
-177	0.002720491520451698
-176	0.002723857053881634
-175	0.0027269579959757467
-174	0.0027297825985085505
-173	0.0027323191132545624
-172	0.002734555791988296
-171	0.002736480886484266
-170	0.0027380826485169894
-169	0.00273934932986098
-168	0.0027402691822907533
-167	0.002740832042714078
-166	0.002741034088571737
-165	0.0027408762212193867
-164	0.002740371897139158
-163	0.0027395377115948
-162	0.0027383902598500614
-161	0.0027369461371686927
-160	0.0027352219388144436
-159	0.0027332342600510638
-158	0.0027309996961423022
-157	0.002728534842351909
-156	0.0027258562939436333
-155	0.002722980646181225
-154	0.002719924494328434
-153	0.002716704433649008
-152	0.002713337059406699
-151	0.0027098389668652554
-150	0.0027062267512884264
-149	0.002702517007939962
-148	0.002698726332083612
-147	0.0026948713189831257
-146	0.0026909685639022528
-145	0.002687034662104743
-144	0.002683086208854345
-143	0.00267913979941481
-142	0.002675212029049886
-141	0.0026713194930233224
-140	0.0026674787865988707
-139	0.0026637065050402783
-138	0.002660019243611296
-137	0.002656432869876464
-136	0.002652960340603486
-135	0.0026496096808461453
-134	0.0026463720995993805
-133	0.002643234601843418
-132	0.0026401841925584855
-131	0.0026372078767248107
-130	0.00263429265932262
-129	0.0026314255453321403
-128	0.0026285935397335996
-127	0.002625783647507225
-126	0.0026229828736332437
-125	0.002620178223091882
-124	0.002617356700863368
-123	0.002614505311927928
-122	0.0026116110612657904
-121	0.0026086609538571817
-120	0.002605641994682329
-119	0.002602541188721459
-118	0.0025993455409548
-117	0.0025960420563625776
-116	0.0025926177399250203
-115	0.0025890595966223556
-114	0.002585354631434809
-113	0.0025814898493426094
-112	0.002577452255325983
-111	0.002573228854365157
-110	0.002568806651440359
-109	0.002564172651531816
-108	0.002559313859619755
-107	0.0025542173381343752
-106	0.002548870379305771
-105	0.0025432635682001224
-104	0.002537400431428073
-103	0.002531287730986385
-102	0.0025249322288718157
-101	0.002518340687081127
-100	0.0025115198676110774
-99	0.0025044765324584287
-98	0.0024972174436199393
-97	0.0024897493630923703
-96	0.002482079052872482
-95	0.002474213274957033
-94	0.0024661587913427847
-93	0.0024579223640264964
-92	0.002449510755004928
-91	0.0024409307262748406
-90	0.002432189039832993
-89	0.0024232924576761457
-88	0.0024142477418010594
-87	0.0024050616542044927
-86	0.0023957409568832067
-85	0.002386292411833962
-84	0.0023767227810535165
-83	0.002367038826538632
-82	0.002357247310286068
-81	0.0023473549942925843
-80	0.002337368640554942
-79	0.0023272950110698994
-78	0.002317140867834218
-77	0.0023069133101919605
-76	0.002296620786876407
-75	0.002286271267721245
-74	0.002275869457572591
-73	0.0022654192450296687
-72	0.0022549245186916996
-71	0.0022443891671579067
-70	0.0022338170790275128
-69	0.0022232121428997407
-68	0.002212578247373813
-67	0.0022019192810489524
-66	0.0021912391325243814
-65	0.0021805416903993226
-64	0.0021698308432729994
-63	0.002159110479744634
-62	0.002148384488413449
-61	0.002137656757878667
-60	0.0021269311767395114
-59	0.002116211633595204
-58	0.002105502017044968
-57	0.002094806215688026
-56	0.0020841281181236005
-55	0.0020734716129509143
-54	0.0020628405887691908
-53	0.0020522389341776515
-52	0.00204167053777552
-51	0.0020311392881620185
-50	0.0020206490739363694
-49	0.0020102037836977962
-48	0.0019998073060455215
-47	0.0019894613096688328
-46	0.001979158583617281
-45	0.001968888024707859
-44	0.0019586318404670607
-43	0.0019483705660987578
-42	0.0019380847368068218
-41	0.0019277548877951241
-40	0.0019173615542675358
-39	0.001906885271427928
-38	0.0018963065744801721
-37	0.0018856059986281394
-36	0.0018747640790757012
-35	0.0018637613510267288
-34	0.0018525783496850935
-33	0.0018411956102546661
-32	0.0018295936679393185
-31	0.0018177530579429214
-30	0.0018056543154693462
-29	0.0017932779757224647
-28	0.0017806045739061473
-27	0.0017676146452242662
-26	0.001754288724880692
-25	0.0017406073480792962
-24	0.0017265510500239503
-23	0.0017121003659185253
-22	0.0016972358309668917
-21	0.001681937980372922
-20	0.001666187349340487
-19	0.0016499644730734579
-18	0.0016332498867757063
-17	0.0016160293641071524
-16	0.0015983096325519136
-15	0.0015801062623667433
-14	0.0015614492410747371
-13	0.0015423721605155767
-12	0.0015229086125289435
-11	0.0015030921889545188
-10	0.0014829564816319846
-9	0.0014625350824010225
-8	0.0014418615831013144
-7	0.001420969575572541
-6	0.0013998926516543848
-5	0.0013786644031865268
-4	0.0013573184220086489
-3	0.0013358882999604325
-2	0.0013144076288815595
-1	0.0012929100006117112
0	0.0012714290069905693
1	0.0012499982398578155
2	0.001228651291053131
3	0.0012074217524161975
4	0.001186343215786697
5	0.0011654492730043113
6	0.001144773515908721
7	0.0011243495363396088
8	0.0011042109261366552
9	0.0010843912771395427
10	0.0010649241811879525
11	0.0010458432301215662
12	0.0010271820157800656
13	0.0010089694303969717
14	9.912155677811647E-4
15	9.739233122109494E-4
16	9.570855082669704E-4
17	9.406924906054574E-4
18	9.247345938826399E-4
19	9.092021527547477E-4
20	8.940855018780102E-4
21	8.79374975908657E-4
22	8.650609095029178E-4
23	8.511336373170222E-4
24	8.375834940071999E-4
25	8.244008142296804E-4
26	8.115759326406934E-4
27	7.990991838964686E-4
28	7.869609026532353E-4
29	7.751514235672234E-4
30	7.636610812946623E-4
31	7.524802104917816E-4
32	7.415991458148112E-4
33	7.310082219199803E-4
34	7.20697773463519E-4
35	7.106581351016567E-4
36	7.008796414906226E-4
37	6.913526272866472E-4
38	6.820674271459591E-4
39	6.730143757247888E-4
40	6.641838076793652E-4
41	6.555660576659184E-4
42	6.471514603406777E-4
43	6.389316862811368E-4
44	6.309037497498444E-4
45	6.230655787313798E-4
46	6.154134124133891E-4
47	6.079430677842845E-4
48	6.006503618324792E-4
49	5.935311115463856E-4
50	5.86581133914416E-4
51	5.797962459249833E-4
52	5.731722645665E-4
53	5.66705006827379E-4
54	5.603902896960326E-4
55	5.542239301608734E-4
56	5.482017452103141E-4
57	5.423195518327674E-4
58	5.365731670166458E-4
59	5.309584077503618E-4
60	5.254710910223282E-4
61	5.201070338209575E-4
62	5.148620531346625E-4
63	5.097319659518556E-4
64	5.047125892609493E-4
65	4.997997400503567E-4
66	4.949892353084899E-4
67	4.902768920237618E-4
68	4.8565852718458486E-4
69	4.811299577793717E-4
70	4.76687000796535E-4
71	4.723254732244874E-4
72	4.680411920516415E-4
73	4.638297573442474E-4
74	4.596859014799064E-4
75	4.5560512111858585E-4
76	4.515868377383686E-4
77	4.4763145402186626E-4
78	4.437393726516904E-4
79	4.399109963104526E-4
80	4.361467276807644E-4
81	4.3244696944523737E-4
82	4.288121242864831E-4
83	4.252425948871132E-4
84	4.217387839297394E-4
85	4.1830109409697304E-4
86	4.1492992807142583E-4
87	4.1162568853570934E-4
88	4.083887781724351E-4
89	4.052195996642148E-4
90	4.021185556936599E-4
91	3.9908604894338206E-4
92	3.961224820959929E-4
93	3.9322825783410386E-4
94	3.904037788403267E-4
95	3.8764944779727295E-4
96	3.8496566738755405E-4
97	3.8235284029378174E-4
98	3.7981136919856747E-4
99	3.77341656784523E-4
100	3.749441057342599E-4
101	3.7261911873038954E-4
102	3.7036709845552365E-4
103	3.6818851404205234E-4
104	3.660841004214795E-4
105	3.640540408240888E-4
106	3.6209604587616806E-4
107	3.6020720805300595E-4
108	3.5838461982989135E-4
109	3.5662537368211315E-4
110	3.5492656208496026E-4
111	3.532852775137214E-4
112	3.5169861244368545E-4
113	3.5016365935014123E-4
114	3.486775107083776E-4
115	3.4723725899368346E-4
116	3.4583999668134755E-4
117	3.4448281624665866E-4
118	3.4316281016490575E-4
119	3.418770709113777E-4
120	3.406226909613632E-4
121	3.393967627901511E-4
122	3.381963788730303E-4
123	3.3701863168528965E-4
124	3.35860613702218E-4
125	3.347194173991041E-4
126	3.335921352512369E-4
127	3.3247585973390515E-4
128	3.3136768332239774E-4
129	3.302646984920035E-4
130	3.291639977180112E-4
131	3.2806267347570967E-4
132	3.2695781824038794E-4
133	3.2584672601260574E-4
134	3.247274968940069E-4
135	3.2359887341300606E-4
136	3.2246136170401506E-4
137	3.2131590880294536E-4
138	3.201634617457085E-4
139	3.1900496756821604E-4
140	3.178413733063794E-4
141	3.1667362599611E-4
142	3.1550267267331923E-4
143	3.1432946037391875E-4
144	3.1315493613381993E-4
145	3.1198004698893423E-4
146	3.1080573997517314E-4
147	3.0963296212844804E-4
148	3.084626604846706E-4
149	3.072957820797522E-4
150	3.061332739496042E-4
151	3.049760831301382E-4
152	3.038251566572656E-4
153	3.026814415668979E-4
154	3.015458848949466E-4
155	3.004194336773232E-4
156	2.99303034949939E-4
157	2.981976357487057E-4
158	2.9710418310953455E-4
159	2.960236240683371E-4
160	2.949569056610249E-4
161	2.939049749235093E-4
162	2.9286877889170195E-4
163	2.91849116744143E-4
164	2.9084619622988834E-4
165	2.898600659126195E-4
166	2.888907290440061E-4
167	2.8793817754771444E-4
168	2.8700240334741093E-4
169	2.8608339836676207E-4
170	2.8518115452943424E-4
171	2.8429566375909386E-4
172	2.8342691797940737E-4
173	2.825749091140412E-4
174	2.817396290866618E-4
175	2.809210698209355E-4
176	2.801192232405288E-4
177	2.793340812691081E-4
178	2.785656358303398E-4
179	2.778138788478904E-4
180	2.770788022454262E-4
181	2.763603979466138E-4
182	2.756586578751194E-4
183	2.749735739546096E-4
184	2.7430513810875075E-4
185	2.7365334226120923E-4
186	2.730181783356516E-4
187	2.7239963825574415E-4
188	2.717977139451534E-4
189	2.712123973275457E-4
190	2.706436803265875E-4
191	2.7009155486594516E-4
192	2.695560128692852E-4
193	2.6903725940997746E-4
194	2.6853635216020534E-4
195	2.680542778577394E-4
196	2.675908869038845E-4
197	2.671457456158291E-4
198	2.667184203107617E-4
199	2.6630847730587087E-4
200	2.65915482918345E-4
201	2.655390034653726E-4
202	2.651786052641421E-4
203	2.648338546318421E-4
204	2.6450431788566103E-4
205	2.641895613427874E-4
206	2.6388915132040966E-4
207	2.636026541357163E-4
208	2.633296361058958E-4
209	2.630696635481367E-4
210	2.6282230277962745E-4
211	2.6258712011755647E-4
212	2.623636818791123E-4
213	2.621515543814835E-4
214	2.619503039418585E-4
215	2.617594968774257E-4
216	2.615786995053737E-4
217	2.61407478142891E-4
218	2.6124539910716595E-4
219	2.6109202871538715E-4
220	2.6094693328474307E-4
221	2.6080967913242215E-4
222	2.6067983257561293E-4
223	2.6055671033292486E-4
224	2.6043863072865153E-4
225	2.603240340169079E-4
226	2.6021284656541066E-4
227	2.601053662702771E-4
228	2.6000189102762445E-4
229	2.5990271873356985E-4
230	2.598081472842306E-4
231	2.597184745757238E-4
232	2.5963399850416677E-4
233	2.595550169656767E-4
234	2.594818278563708E-4
235	2.594147290723662E-4
236	2.5935401850978024E-4
237	2.5929999406473005E-4
238	2.5925295363333285E-4
239	2.5921319511170587E-4
240	2.5918101639596633E-4
241	2.591567153822314E-4
242	2.591405899666184E-4
243	2.591329380452444E-4
244	2.5913405751422673E-4
245	2.591442462696826E-4
246	2.5916380220772904E-4
247	2.5919302322448354E-4
248	2.592322072160631E-4
249	2.59281652078585E-4
250	2.5934165570816643E-4
251	2.594125160009247E-4
252	2.594945308529769E-4
253	2.5958811895732624E-4
254	2.5969418219451965E-4
255	2.598135411695067E-4
256	2.5994620819730493E-4
257	2.6009199352044853E-4
258	2.6025070738147177E-4
259	2.6042216002290894E-4
260	2.606061616872943E-4
261	2.608025226171621E-4
262	2.610110530550466E-4
263	2.612315632434821E-4
264	2.614638634250029E-4
265	2.617077638421433E-4
266	2.619630747374374E-4
267	2.622296063534196E-4
268	2.625071689326242E-4
269	2.6279557271758535E-4
270	2.6309462795083745E-4
271	2.6340414487491465E-4
272	2.637239337323513E-4
273	2.6405380476568165E-4
274	2.6439356821744003E-4
275	2.647430343301605E-4
276	2.6510201334637763E-4
277	2.654703155086255E-4
278	2.6584775105943843E-4
279	2.6623413024135054E-4
280	2.6662926329689644E-4
281	2.670329604686101E-4
282	2.674450319990258E-4
283	2.67865288130678E-4
284	2.682935391061009E-4
285	2.687295951678287E-4
286	2.691732665583957E-4
287	2.6962436352033617E-4
288	2.7008269629618444E-4
289	2.705480751284747E-4
290	2.7102031025974126E-4
291	2.714992119325184E-4
292	2.719845903893403E-4
293	2.7247625587274135E-4
294	2.729740186252558E-4
295	2.734776888894178E-4
296	2.739870769077618E-4
297	2.745019929228219E-4
298	2.7502224717713253E-4
299	2.7554764991322785E-4
300	2.760780113736422E-4
301	2.766131418009097E-4
302	2.771528514375648E-4
303	2.7769695052614176E-4
304	2.782452493091747E-4
305	2.7879755802919805E-4
306	2.7935368692874596E-4
307	2.799134462503527E-4
308	2.8047664623655276E-4
309	2.810430971298801E-4
310	2.816126091728692E-4
311	2.8218499260805423E-4
312	2.8276005767796945E-4
313	2.8333761462514927E-4
314	2.839174736921278E-4
315	2.844994451214394E-4
316	2.850833391556183E-4
317	2.856689660371988E-4
318	2.862561360087152E-4
319	2.868446593127016E-4
320	2.8743434619169243E-4
321	2.88025006888222E-4
322	2.886164516448244E-4
323	2.8920849070403405E-4
324	3.2674075434551526E-4
