# Supplementary material for: Protection of CpG islands against de novo DNA methylation during oogenesis is associated with the recognition site of E2f1 and E2f2
Source: Epigenetics Chromatin. 2014 Oct 21;7:26. doi: 10.1186/1756-8935-7-26 (PMC4255709; doi:10.1186/1756-8935-7-26)
Supplement: Additional file 6 — Mini-website with GEM peak calling and motif analysis results for E2F1 ChIP-seq in MCF7 cells. [file 1756-8935-7-26-S6.zip › E2F1_MCF7_GEM_outputs/E2F1_shuffle_121_hg19_3RDistro_1_Read_distribution.txt]

-722	2.0693563624166411E-4
-721	2.0646856249621716E-4
-720	2.0600197809987202E-4
-719	2.0553637240173042E-4
-718	2.0507223475089417E-4
-717	2.0461005449646505E-4
-716	2.0415032098754481E-4
-715	2.0369352357323519E-4
-714	2.0324015160263803E-4
-713	2.0279069442485519E-4
-712	2.0234564138898827E-4
-711	2.0190548184413919E-4
-710	2.014707051394096E-4
-709	2.0104180062390143E-4
-708	2.0061925764671635E-4
-707	2.0020356555695617E-4
-706	1.997952137037227E-4
-705	1.9939469143611765E-4
-704	1.9900248810324287E-4
-703	1.9861909305420006E-4
-702	1.982449956380911E-4
-701	1.9788068520401765E-4
-700	1.9752665110108158E-4
-699	1.9718338267838467E-4
-698	1.9685136928502864E-4
-697	1.965311002701153E-4
-696	1.9622306498274643E-4
-695	1.959277527720238E-4
-694	1.9564565298704919E-4
-693	1.953772549769244E-4
-692	1.951230480907512E-4
-691	1.9488352167763132E-4
-690	1.9465916508666658E-4
-689	1.9445046766695877E-4
-688	1.9425791876760966E-4
-687	1.9408200773772104E-4
-686	1.9392322392639466E-4
-685	1.937820566827323E-4
-684	1.9365899535583577E-4
-683	1.935545292948068E-4
-682	1.934691478487472E-4
-681	1.9340334036675874E-4
-680	1.9335759619794324E-4
-679	1.933324046914024E-4
-678	1.9332825519623807E-4
-677	1.93345637061552E-4
-676	1.9338482485644297E-4
-675	1.9344523402999773E-4
-674	1.9352606525130004E-4
-673	1.9362651918943354E-4
-672	1.9374579651348212E-4
-671	1.9388309789252948E-4
-670	1.9403762399565933E-4
-669	1.9420857549195544E-4
-668	1.9439515305050156E-4
-667	1.9459655734038148E-4
-666	1.9481198903067884E-4
-665	1.9504064879047745E-4
-664	1.9528173728886107E-4
-663	1.9553445519491348E-4
-662	1.957980031777183E-4
-661	1.960715819063594E-4
-660	1.9635439204992045E-4
-659	1.9664563427748526E-4
-658	1.9694450925813748E-4
-657	1.9725021766096095E-4
-656	1.9756196015503937E-4
-655	1.978789374094565E-4
-654	1.9820035009329612E-4
-653	1.985253988756419E-4
-652	1.9885328442557766E-4
-651	1.991832074121871E-4
-650	1.9951436850455394E-4
-649	1.99845968371762E-4
-648	2.0017720768289497E-4
-647	2.0050728710703665E-4
-646	2.008354630407128E-4
-645	2.0116121479021756E-4
-644	2.014840773892871E-4
-643	2.0180358587165763E-4
-642	2.0211927527106528E-4
-641	2.0243068062124624E-4
-640	2.027373369559367E-4
-639	2.030387793088728E-4
-638	2.033345427137908E-4
-637	2.0362416220442682E-4
-636	2.0390717281451706E-4
-635	2.0418310957779772E-4
-634	2.0445150752800492E-4
-633	2.0471190169887485E-4
-632	2.0496382712414376E-4
-631	2.0520681883754778E-4
-630	2.0544041187282305E-4
-629	2.056641412637058E-4
-628	2.0587754204393218E-4
-627	2.060801492472384E-4
-626	2.062714979073607E-4
-625	2.0645112305803508E-4
-624	2.0661855973299787E-4
-623	2.067733429659852E-4
-622	2.0691500779073323E-4
-621	2.0704308924097818E-4
-620	2.0715712235045618E-4
-619	2.0725664215290345E-4
-618	2.073411836820562E-4
-617	2.074102819716505E-4
-616	2.0746369989398447E-4
-615	2.075021116756033E-4
-614	2.0752641938161416E-4
-613	2.0753752507712405E-4
-612	2.0753633082724017E-4
-611	2.0752373869706954E-4
-610	2.0750065075171933E-4
-609	2.074679690562966E-4
-608	2.0742659567590842E-4
-607	2.0737743267566194E-4
-606	2.0732138212066424E-4
-605	2.0725934607602244E-4
-604	2.0719222660684356E-4
-603	2.0712092577823482E-4
-602	2.0704634565530322E-4
-601	2.0696938830315584E-4
-600	2.0689095578689984E-4
-599	2.0681195017164232E-4
-598	2.0673327352249034E-4
-597	2.0665582790455107E-4
-596	2.0658051538293153E-4
-595	2.0650823802273886E-4
-594	2.0643989788908014E-4
-593	2.0637639704706247E-4
-592	2.0631863756179292E-4
-591	2.0626752149837866E-4
-590	2.062239509219267E-4
-589	2.0618882789754425E-4
-588	2.061630544903383E-4
-587	2.06147532765416E-4
-586	2.0614309801632528E-4
-585	2.061503184503774E-4
-584	2.0616969550332453E-4
-583	2.062017306109187E-4
-582	2.0624692520891219E-4
-581	2.0630578073305692E-4
-580	2.0637879861910515E-4
-579	2.064664803028089E-4
-578	2.0656932721992038E-4
-577	2.0668784080619167E-4
-576	2.0682252249737485E-4
-575	2.0697387372922216E-4
-574	2.071423959374856E-4
-573	2.0732859055791732E-4
-572	2.0753295902626944E-4
-571	2.0775600277829406E-4
-570	2.0799822324974338E-4
-569	2.0826012187636942E-4
-568	2.0854220009392432E-4
-567	2.0884495933816028E-4
-566	2.0916890104482933E-4
-565	2.095145266496836E-4
-564	2.0988233758847534E-4
-563	2.1027283529695645E-4
-562	2.1068652121087917E-4
-561	2.1112389676599557E-4
-560	2.1158546339805786E-4
-559	2.120717225428181E-4
-558	2.125831756360284E-4
-557	2.1312032411344086E-4
-556	2.136832032625241E-4
-555	2.142699837776127E-4
-554	2.1487837020475753E-4
-553	2.155060670900096E-4
-552	2.161507789794199E-4
-551	2.1681021041903943E-4
-550	2.1748206595491914E-4
-549	2.1816405013310998E-4
-548	2.1885386749966295E-4
-547	2.1954922260062913E-4
-546	2.2024781998205932E-4
-545	2.209473641900047E-4
-544	2.2164555977051604E-4
-543	2.223401112696445E-4
-542	2.2302872323344097E-4
-541	2.237091002079564E-4
-540	2.2437894673924187E-4
-539	2.2503596737334826E-4
-538	2.256778666563266E-4
-537	2.2630234913422788E-4
-536	2.2690711935310304E-4
-535	2.274898818590031E-4
-534	2.28048341197979E-4
-533	2.285802019160818E-4
-532	2.2908316855936234E-4
-531	2.295549456738717E-4
-530	2.2999323780566086E-4
-529	2.303957495007807E-4
-528	2.307601853052824E-4
-527	2.3108424976521675E-4
-526	2.313667553707416E-4
-525	2.3161094638844167E-4
-524	2.318211750290086E-4
-523	2.3200179350313399E-4
-522	2.3215715402150942E-4
-521	2.322916087948264E-4
-520	2.3240951003377654E-4
-519	2.3251520994905145E-4
-518	2.3261306075134265E-4
-517	2.3270741465134182E-4
-516	2.3280262385974045E-4
-515	2.3290304058723015E-4
-514	2.330130170445025E-4
-513	2.3313690544224904E-4
-512	2.3327905799116138E-4
-511	2.3344382690193116E-4
-510	2.3363556438524985E-4
-509	2.338586226518091E-4
-508	2.341173539123005E-4
-507	2.3441611037741555E-4
-506	2.3475924425784588E-4
-505	2.3515110776428305E-4
-504	2.3559605310741877E-4
-503	2.3609843249794437E-4
-502	2.3666259814655164E-4
-501	2.3729290226393203E-4
-500	2.3799369706077716E-4
-499	2.3876933474777863E-4
-498	2.3962416753562808E-4
-497	2.4056254763501697E-4
-496	2.4158731313376073E-4
-495	2.4269524562817022E-4
-494	2.4388161259168006E-4
-493	2.451416814977248E-4
-492	2.464707198197391E-4
-491	2.4786399503115764E-4
-490	2.49316774605415E-4
-489	2.508243260159457E-4
-488	2.523819167361846E-4
-487	2.539848142395662E-4
-486	2.5562828599952505E-4
-485	2.573075994894959E-4
-484	2.5901802218291335E-4
-483	2.60754821553212E-4
-482	2.625132650738264E-4
-481	2.642886202181913E-4
-480	2.660761544597413E-4
-479	2.67871135271911E-4
-478	2.6966883012813494E-4
-477	2.7146450650184797E-4
-476	2.7325343186648457E-4
-475	2.750308736954793E-4
-474	2.76792099462267E-4
-473	2.785323766402821E-4
-472	2.8024697270295925E-4
-471	2.8193115512373316E-4
-470	2.835801913760384E-4
-469	2.8518934893330953E-4
-468	2.8675389526898134E-4
-467	2.8826909785648833E-4
-466	2.897317624374109E-4
-465	2.9114484782591187E-4
-464	2.9251285110430014E-4
-463	2.9384026935488423E-4
-462	2.951315996599728E-4
-461	2.963913391018746E-4
-460	2.9762398476289824E-4
-459	2.988340337253524E-4
-458	3.0002598307154576E-4
-457	3.012043298837871E-4
-456	3.023735712443849E-4
-455	3.0353820423564793E-4
-454	3.047027259398849E-4
-453	3.058716334394043E-4
-452	3.07049423816515E-4
-451	3.082405941535256E-4
-450	3.094496415327448E-4
-449	3.1068106303648113E-4
-448	3.1193935574704343E-4
-447	3.1322901674674027E-4
-446	3.1455454311788046E-4
-445	3.1592043194277243E-4
-444	3.1733118030372504E-4
-443	3.1879128528304693E-4
-442	3.203052439630467E-4
-441	3.218775534260331E-4
-440	3.235127107543147E-4
-439	3.252152130302003E-4
-438	3.269895573359985E-4
-437	3.2884024075401796E-4
-436	3.3077025610959526E-4
-435	3.327765792001787E-4
-434	3.3485468156624435E-4
-433	3.370000347482684E-4
-432	3.392081102867269E-4
-431	3.414743797220961E-4
-430	3.437943145948521E-4
-429	3.46163386445471E-4
-428	3.485770668144289E-4
-427	3.510308272422022E-4
-426	3.535201392692668E-4
-425	3.56040474436099E-4
-424	3.585873042831747E-4
-423	3.611561003509703E-4
-422	3.637423341799618E-4
-421	3.6634147731062533E-4
-420	3.6894900128343715E-4
-419	3.7156037763887335E-4
-418	3.7417107791741E-4
-417	3.7677657365952337E-4
-416	3.793723364056895E-4
-415	3.8195383769638457E-4
-414	3.845165490720848E-4
-413	3.8705594207326616E-4
-412	3.8956748824040487E-4
-411	3.920466591139771E-4
-410	3.944889262344591E-4
-409	3.968897611423268E-4
-408	3.9924463537805636E-4
-407	4.0154902048212404E-4
-406	4.0380127527047435E-4
-405	4.0601130766092507E-4
-404	4.081919128467624E-4
-403	4.103558860212728E-4
-402	4.1251602237774205E-4
-401	4.146851171094569E-4
-400	4.168759654097031E-4
-399	4.1910136247176724E-4
-398	4.2137410348893543E-4
-397	4.237069836544938E-4
-396	4.261127981617286E-4
-395	4.2860434220392613E-4
-394	4.3119441097437257E-4
-393	4.3389579966635424E-4
-392	4.3672130347315724E-4
-391	4.396837175880678E-4
-390	4.427958372043723E-4
-389	4.4607045751535667E-4
-388	4.495203737143074E-4
-387	4.531583809945107E-4
-386	4.569972745492526E-4
-385	4.610498495718195E-4
-384	4.6532890125549774E-4
-383	4.6984722479357315E-4
-382	4.746176153793323E-4
-381	4.796528682060612E-4
-380	4.849657784670462E-4
-379	4.905691413555736E-4
-378	4.964757520649294E-4
-377	5.026984057884002E-4
-376	5.09246062368491E-4
-375	5.16112340244585E-4
-374	5.232870225052839E-4
-373	5.307598922391899E-4
-372	5.385207325349053E-4
-371	5.465593264810316E-4
-370	5.548654571661712E-4
-369	5.634289076789262E-4
-368	5.722394611078985E-4
-367	5.8128690054169E-4
-366	5.905610090689032E-4
-365	6.000515697781397E-4
-364	6.097483657580017E-4
-363	6.196411800970912E-4
-362	6.297197958840102E-4
-361	6.399739962073611E-4
-360	6.503935641557455E-4
-359	6.609682828177657E-4
-358	6.716879352820235E-4
-357	6.825423046371213E-4
-356	6.935211739716606E-4
-355	7.046143263742443E-4
-354	7.158115449334736E-4
-353	7.271026127379509E-4
-352	7.384773128762782E-4
-351	7.499254284370576E-4
-350	7.614367425088911E-4
-349	7.730010381803807E-4
-348	7.846080985401285E-4
-347	7.962477066767366E-4
-346	8.079117907823935E-4
-345	8.19600859463633E-4
-344	8.313175664305763E-4
-343	8.430645653933434E-4
-342	8.548445100620552E-4
-341	8.666600541468324E-4
-340	8.785138513577953E-4
-339	8.904085554050646E-4
-338	9.02346819998761E-4
-337	9.14331298849005E-4
-336	9.263646456659174E-4
-335	9.384495141596184E-4
-334	9.505885580402289E-4
-333	9.627844310178693E-4
-332	9.750397868026605E-4
-331	9.873572791047225E-4
-330	9.997395616341768E-4
-329	0.0010121892881011431
-328	0.0010247091122157427
-327	0.0010373016876880955
-326	0.0010499696682283227
-325	0.0010627157075465447
-324	0.001075542459352882
-323	0.0010884525773574552
-322	0.001101448715270385
-321	0.0011145335268017919
-320	0.0011277096656617965
-319	0.0011409797855605195
-318	0.0011543465402080813
-317	0.0011678125833146028
-316	0.001181380092127963
-315	0.0011950493380470755
-314	0.0012088201160086124
-313	0.0012226922209492466
-312	0.0012366654478056496
-311	0.001250739591514494
-310	0.0012649144470124518
-309	0.0012791898092361957
-308	0.0012935654731223976
-307	0.0013080412336077298
-306	0.0013226168856288647
-305	0.0013372922241224742
-304	0.0013520670440252311
-303	0.001366941140273807
-302	0.0013819143078048748
-301	0.0013969863415551063
-300	0.0014121570364611735
-299	0.0014274261874597496
-298	0.0014427935894875058
-297	0.0014582590374811152
-296	0.001473822326377249
-295	0.0014894832511125806
-294	0.0015052416066237816
-293	0.0015210971878475245
-292	0.0015370497897204817
-291	0.0015530992071793245
-290	0.0015692452351607268
-289	0.0015854876686013592
-288	0.0016018263024378948
-287	0.0016182609316070054
-286	0.0016347906464923255
-285	0.0016514117192653328
-284	0.0016681197175444692
-283	0.0016849102089481743
-282	0.001701778761094889
-281	0.0017187209416030544
-280	0.0017357323180911093
-279	0.0017528084581774953
-278	0.001769944929480653
-277	0.0017871372996190226
-276	0.0018043811362110445
-275	0.0018216720068751596
-274	0.0018390054792298083
-273	0.0018563771208934304
-272	0.0018737824994844669
-271	0.0018912171826213583
-270	0.0019086767379225453
-269	0.0019261567330064685
-268	0.0019436527354915675
-267	0.001961160312996283
-266	0.001978675033139057
-265	0.0019961924635383283
-264	0.002013708171812538
-263	0.002031217725580126
-262	0.002048716692459534
-261	0.002066200640069202
-260	0.002083665136027569
-259	0.002101105747953078
-258	0.0021185180434641674
-257	0.0021358975901792795
-256	0.0021532393100360233
-255	0.002170535542248691
-254	0.002187777980350742
-253	0.0022049583178756394
-252	0.0022220682483568427
-251	0.0022390994653278136
-250	0.002256043662322013
-249	0.002272892532872902
-248	0.002289637770513941
-247	0.002306271068778592
-246	0.002322784121200316
-245	0.002339168621312574
-244	0.002355416262648826
-243	0.0023715187387425337
-242	0.0023874677431271582
-241	0.002403254969336161
-240	0.0024188721109030024
-239	0.0024343108613611437
-238	0.0024495629142440465
-237	0.0024646199630851706
-236	0.0024794737014179782
-235	0.00249411582277593
-234	0.002508538020692487
-233	0.0025227319887011095
-232	0.0025366894203352596
-231	0.002550402009128398
-230	0.0025638614486139855
-229	0.0025770594323254836
-228	0.0025899876537963528
-227	0.0026026378065600545
-226	0.002615004779369313
-225	0.0026270962418539095
-224	0.002638923058862887
-223	0.0026504960952452874
-222	0.0026618262158501576
-221	0.0026729242855265387
-220	0.0026838011691234756
-219	0.0026944677314900117
-218	0.0027049348374751907
-217	0.0027152133519280563
-216	0.002725314139697652
-215	0.002735248065633022
-214	0.0027450259945832095
-213	0.0027546587913972577
-212	0.0027641573209242114
-211	0.002773532448013114
-210	0.002782795037513009
-209	0.00279195595427294
-208	0.0028010260631419494
-207	0.0028100162289690835
-206	0.0028189373166033842
-205	0.002827800190893896
-204	0.002836615716689662
-203	0.002845394758839726
-202	0.002854148182193132
-201	0.002862886851598923
-200	0.0028716216319061437
-199	0.0028803633879638368
-198	0.0028891229846210466
-197	0.0028979112867268167
-196	0.002906734780736908
-195	0.002915582439533952
-194	0.0029244388576072995
-193	0.0029332886294462963
-192	0.002942116349540295
-191	0.0029509066123786423
-190	0.0029596440124506885
-189	0.002968313144245782
-188	0.0029768986022532737
-187	0.00298538498096251
-186	0.002993756874862842
-185	0.003001998878443618
-184	0.0030100955861941878
-183	0.003018031592603899
-182	0.0030257914921621035
-181	0.003033359879358148
-180	0.003040721348681382
-179	0.003047860494621155
-178	0.003054761911666817
-177	0.0030614101943077154
-176	0.0030677899370332006
-175	0.003073885734332621
-174	0.003079682180695326
-173	0.0030851638706106653
-172	0.0030903153985679874
-171	0.003095121359056641
-170	0.0030995663465659753
-169	0.003103634955585341
-168	0.0031073117806040855
-167	0.0031105814161115583
-166	0.0031134320716668575
-165	0.0031158664171080748
-164	0.003117890737343052
-163	0.003119511317279629
-162	0.0031207344418256464
-161	0.0031215663958889463
-160	0.003122013464377369
-159	0.003122081932198753
-158	0.003121778084260943
-157	0.003121108205471777
-156	0.0031200785807390967
-155	0.0031186954949707435
-154	0.003116965233074558
-153	0.0031148940799583798
-152	0.00311248832053005
-151	0.0031097542396974114
-150	0.0031066981223683027
-149	0.0031033262534505652
-148	0.0030996449178520404
-147	0.0030956604004805676
-146	0.0030913789862439898
-145	0.0030868069600501454
-144	0.0030819506068068777
-143	0.003076816211422026
-142	0.00307141005880343
-141	0.003065738433858934
-140	0.003059807621496375
-139	0.003053623906623596
-138	0.0030471935741484373
-137	0.00304052290897874
-136	0.003033619020063912
-135	0.0030264923125196347
-134	0.003019154015503156
-133	0.0030116153581717245
-132	0.003003887569682589
-131	0.0029959818791929975
-130	0.0029879095158601983
-129	0.002979681708841439
-128	0.0029713096872939705
-127	0.0029628046803750396
-126	0.0029541779172418945
-125	0.0029454406270517843
-124	0.0029366040389619576
-123	0.0029276793821296616
-122	0.002918677885712146
-121	0.0029096107788666586
-120	0.0029004892907504476
-119	0.0028913246505207625
-118	0.002882128087334851
-117	0.0028729108303499613
-116	0.0028636841087233424
-115	0.0028544591516122416
-114	0.0028452471881739096
-113	0.002836059447565593
-112	0.0028269071589445403
-111	0.0028178015514679997
-110	0.0028087538542932214
-109	0.002799775296577452
-108	0.0027908771074779404
-107	0.0027820705161519356
-106	0.0027733626130652107
-105	0.0027647439339176416
-104	0.002756200875717628
-103	0.00274771983547357
-102	0.0027392872101938697
-101	0.0027308893968869263
-100	0.0027225127925611403
-99	0.0027141437942249124
-98	0.002705768798886643
-97	0.002697374203554733
-96	0.002688946405237583
-95	0.002680471800943592
-94	0.0026719367876811622
-93	0.002663327762458693
-92	0.002654631122284586
-91	0.00264583326416724
-90	0.0026369205851150567
-89	0.002627879482136436
-88	0.002618696352239779
-87	0.002609357592433485
-86	0.002599849599725956
-85	0.0025901587711255913
-84	0.0025802715036407926
-83	0.0025701741942799586
-82	0.0025598532400514917
-81	0.002549295037963791
-80	0.002538485985025257
-79	0.0025274124782442907
-78	0.0025160609146292925
-77	0.0025044176911886633
-76	0.002492473097101293
-75	0.0024802329902280356
-74	0.0024677071206002346
-73	0.0024549052382492344
-72	0.002441837093206379
-71	0.002428512435503011
-70	0.0024149410151704754
-69	0.0024011325822401145
-68	0.0023870968867432747
-67	0.0023728436787112976
-66	0.002358382708175528
-65	0.0023437237251673097
-64	0.002328876479717987
-63	0.0023138507218589013
-62	0.0022986562016213993
-61	0.0022833026690368243
-60	0.002267799874136519
-59	0.002252157566951828
-58	0.002236385497514095
-57	0.002220493415854664
-56	0.0022044910720048785
-55	0.002188388215996082
-54	0.00217219459785962
-53	0.002155919967626834
-52	0.00213957407532907
-51	0.00212316667099767
-50	0.002106707504663979
-49	0.0020902063263593404
-48	0.002073672886115098
-47	0.0020571169339625964
-46	0.0020405456762629735
-45	0.002023956144696548
-44	0.0020073428272734347
-43	0.0019907002120037472
-42	0.001974022786897599
-41	0.001957305039965104
-40	0.0019405414592163764
-39	0.0019237265326615292
-38	0.0019068547483106772
-37	0.0018899205941739342
-36	0.0018729185582614138
-35	0.0018558431285832298
-34	0.001838688793149496
-33	0.0018214500399703266
-32	0.0018041213570558353
-31	0.0017866972324161357
-30	0.0017691721540613423
-29	0.0017515406100015681
-28	0.0017337970882469274
-27	0.0017159360768075344
-26	0.0016979520636935025
-25	0.0016798395369149455
-24	0.0016615929844819779
-23	0.0016432068944047128
-22	0.0016246757546932644
-21	0.0016059940533577465
-20	0.0015871562784082732
-19	0.0015681569178549579
-18	0.0015489904597079146
-17	0.0015296513919772574
-16	0.0015101377268135273
-15	0.0014904615729289723
-14	0.0014706385631762689
-13	0.001450684330408092
-12	0.0014306145074771174
-11	0.0014104447272360212
-10	0.0013901906225374785
-9	0.001369867826234165
-8	0.001349491971178757
-7	0.001329078690223929
-6	0.001308643616222358
-5	0.0012882023820267186
-4	0.0012677706204896873
-3	0.0012473639644639386
-2	0.0012269980468021492
-1	0.0012066885003569944
0	0.0011864509579811498
1	0.0011663010525272911
2	0.0011462544168480936
3	0.0011263266837962334
4	0.0011065334862243863
5	0.0010868904569852277
6	0.001067413228931433
7	0.001048117434915678
8	0.0010290187077906384
9	0.0010101326804089902
10	9.914749856234084E-4
11	9.730612562865689E-4
12	9.549071252511477E-4
13	9.3702822536982E-4
14	9.194381216179822E-4
15	9.021421074619129E-4
16	8.851434084906113E-4
17	8.684452502930762E-4
18	8.520508584583071E-4
19	8.35963458575303E-4
20	8.20186276233063E-4
21	8.047225370205861E-4
22	7.895754665268719E-4
23	7.747482903409191E-4
24	7.602442340517272E-4
25	7.460665232482949E-4
26	7.322183835196216E-4
27	7.187030404547066E-4
28	7.055237196425488E-4
29	6.926836466721473E-4
30	6.801860471325013E-4
31	6.6803414661261E-4
32	6.562311707014724E-4
33	6.447803449880879E-4
34	6.336848950614553E-4
35	6.22948046510574E-4
36	6.125730249244432E-4
37	6.025630558920617E-4
38	5.929213650024289E-4
39	5.836511778445438E-4
40	5.747557200074057E-4
41	5.662382170800137E-4
42	5.581018946513667E-4
43	5.503499783104641E-4
44	5.429826398325299E-4
45	5.359878357376874E-4
46	5.293504687322849E-4
47	5.230554415226709E-4
48	5.170876568151935E-4
49	5.11432017316201E-4
50	5.060734257320419E-4
51	5.009967847690642E-4
52	4.961869971336165E-4
53	4.916289655320469E-4
54	4.8730759267070383E-4
55	4.832077812559355E-4
56	4.7931443399409023E-4
57	4.7561245359151644E-4
58	4.7208674275456226E-4
59	4.687222041895761E-4
60	4.655037406029063E-4
61	4.624162547009009E-4
62	4.5944464918990847E-4
63	4.565738267762772E-4
64	4.5378869016635554E-4
65	4.5107414206649153E-4
66	4.4841508518303377E-4
67	4.457964222223303E-4
68	4.432030558907295E-4
69	4.4061988889457985E-4
70	4.380318239402294E-4
71	4.3542376373402654E-4
72	4.327806109823196E-4
73	4.3008726839145685E-4
74	4.2733214213543373E-4
75	4.2451765225883414E-4
76	4.216497222738888E-4
77	4.1873427569282873E-4
78	4.1577723602788494E-4
79	4.1278452679128824E-4
80	4.097620714952697E-4
81	4.067157936520599E-4
82	4.036516167738903E-4
83	4.0057546437299136E-4
84	3.974932599615942E-4
85	3.9441092705192973E-4
86	3.9133438915622885E-4
87	3.882695697867225E-4
88	3.8522239245564167E-4
89	3.821987806752172E-4
90	3.7920465795768E-4
91	3.7624594781526105E-4
92	3.733285737601912E-4
93	3.7045845930470153E-4
94	3.676415279610227E-4
95	3.64883703241386E-4
96	3.6219090865802206E-4
97	3.595690677231619E-4
98	3.5702410394903645E-4
99	3.5456194084787664E-4
100	3.521885019319133E-4
101	3.4990971071337755E-4
102	3.477314907045002E-4
103	3.456597654175121E-4
104	3.436986017767225E-4
105	3.4184464035475333E-4
106	3.400926651363049E-4
107	3.3843746010607734E-4
108	3.368738092487708E-4
109	3.3539649654908566E-4
110	3.34000305991722E-4
111	3.3268002156138014E-4
112	3.314304272427602E-4
113	3.302463070205623E-4
114	3.29122444879487E-4
115	3.280536248042341E-4
116	3.270346307795041E-4
117	3.26060246789997E-4
118	3.2512525682041324E-4
119	3.242244448554529E-4
120	3.2335259487981615E-4
121	3.2250449087820325E-4
122	3.216749168353145E-4
123	3.2085865673585E-4
124	3.2005049456450995E-4
125	3.192452143059947E-4
126	3.184375999450043E-4
127	3.1762243546623907E-4
128	3.1679450485439913E-4
129	3.1594859209418475E-4
130	3.1507948117029627E-4
131	3.141819560674336E-4
132	3.132508007702972E-4
133	3.122807992635872E-4
134	3.1126800163565826E-4
135	3.102135223894824E-4
136	3.0911974213168624E-4
137	3.079890414688963E-4
138	3.0682380100773915E-4
139	3.0562640135484127E-4
140	3.0439922311682917E-4
141	3.0314464690032946E-4
142	3.018650533119686E-4
143	3.0056282295837315E-4
144	2.992403364461698E-4
145	2.978999743819848E-4
146	2.9654411737244486E-4
147	2.951751460241765E-4
148	2.937954409438062E-4
149	2.9240738273796053E-4
150	2.9101335201326604E-4
151	2.896157293763492E-4
152	2.882168954338366E-4
153	2.868192307923548E-4
154	2.854251160585302E-4
155	2.840369318389896E-4
156	2.8265705874035927E-4
157	2.812878773692658E-4
158	2.7993176833233577E-4
159	2.785911122361957E-4
160	2.772682896874722E-4
161	2.7596568129279164E-4
162	2.7468566765878063E-4
163	2.734306293920658E-4
164	2.722024538427377E-4
165	2.7100105533474345E-4
166	2.6982585493549454E-4
167	2.6867627371240195E-4
168	2.675517327328771E-4
169	2.664516530643314E-4
170	2.65375455774176E-4
171	2.6432256192982206E-4
172	2.632923925986811E-4
173	2.622843688481642E-4
174	2.6129791174568277E-4
175	2.603324423586481E-4
176	2.593873817544714E-4
177	2.584621510005639E-4
178	2.5755617116433703E-4
179	2.5666886331320195E-4
180	2.557996485145699E-4
181	2.5494794783585234E-4
182	2.5411318234446037E-4
183	2.5329477310780536E-4
184	2.524921411932986E-4
185	2.5170470766835133E-4
186	2.509318936003749E-4
187	2.501731200567804E-4
188	2.4942780810497924E-4
189	2.4869537881238283E-4
190	2.479752532464022E-4
191	2.4726685247444883E-4
192	2.4656959756393386E-4
193	2.4588290958226866E-4
194	2.452061371300219E-4
195	2.445383389403922E-4
196	2.4387850127973544E-4
197	2.432256104144077E-4
198	2.4257865261076482E-4
199	2.4193661413516294E-4
200	2.4129848125395805E-4
201	2.4066324023350595E-4
202	2.4002987734016282E-4
203	2.3939737884028453E-4
204	2.387647310002271E-4
205	2.381309200863466E-4
206	2.3749493236499886E-4
207	2.3685575410253997E-4
208	2.362123715653259E-4
209	2.3556377101971253E-4
210	2.3490893873205602E-4
211	2.3424686096871225E-4
212	2.335765239960372E-4
213	2.3289691408038686E-4
214	2.322070174881173E-4
215	2.3150582048558444E-4
216	2.307923093391442E-4
217	2.3006547031515265E-4
218	2.2932428967996577E-4
219	2.2856775369993953E-4
220	2.2779484864142988E-4
221	2.2700456077079286E-4
222	2.2619587635438446E-4
223	2.2536778165856058E-4
224	2.245196973261682E-4
225	2.2365278150601782E-4
226	2.227686267234108E-4
227	2.2186882550364877E-4
228	2.2095497037203298E-4
229	2.2002865385386487E-4
230	2.19091468474446E-4
231	2.181450067590776E-4
232	2.171908612330613E-4
233	2.1623062442169846E-4
234	2.1526588885029054E-4
235	2.1429824704413892E-4
236	2.1332929152854507E-4
237	2.1236061482881043E-4
238	2.1139380947023638E-4
239	2.104304679781244E-4
240	2.0947218287777593E-4
241	2.0852054669449237E-4
242	2.0757715195357518E-4
243	2.0664359118032576E-4
244	2.057214569000456E-4
245	2.0481234163803607E-4
246	2.0391783791959866E-4
247	2.0303953827003474E-4
248	2.0217903521464582E-4
249	2.013379212787333E-4
250	2.0051778898759855E-4
251	1.9972023086654308E-4
252	1.989468394408683E-4
253	1.9819920723587563E-4
254	1.9747859715000648E-4
255	1.96784953574262E-4
256	1.961178912727832E-4
257	1.9547702500971115E-4
258	1.94861969549187E-4
259	1.942723396553518E-4
260	1.9370775009234657E-4
261	1.931678156243125E-4
262	1.926521510153906E-4
263	1.921603710297219E-4
264	1.9169209043144755E-4
265	1.9124692398470863E-4
266	1.9082448645364614E-4
267	1.904243926024012E-4
268	1.900462571951149E-4
269	1.8968969499592834E-4
270	1.8935432076898253E-4
271	1.890397492784186E-4
272	1.8874559528837763E-4
273	1.8847147356300064E-4
274	1.882169988664287E-4
275	1.87981785962803E-4
276	1.8776544961626452E-4
277	1.8756760459095437E-4
278	1.873878656510136E-4
279	1.8722584756058336E-4
280	1.8708116508380458E-4
281	1.8695343298481847E-4
282	1.868422660277661E-4
283	1.8674727897678847E-4
284	1.8666808659602668E-4
285	1.8660430364962188E-4
286	1.8655554490171504E-4
287	1.865214251164473E-4
288	1.8650155905795975E-4
289	1.8649556149039341E-4
290	1.865030471778894E-4
291	1.8652363088458878E-4
292	1.8655692737463267E-4
293	1.8660255141216204E-4
294	1.8666011776131806E-4
295	1.8672924118624178E-4
296	1.8680953645107426E-4
297	1.8690061831995664E-4
298	1.8700210155702995E-4
299	1.8711360092643522E-4
300	1.872347311923136E-4
301	1.8736510711880611E-4
302	1.875043434700539E-4
303	1.8765205501019801E-4
304	1.8780785650337952E-4
305	1.8797136271373946E-4
306	1.8814218840541893E-4
307	1.8831994834255905E-4
308	1.8850425728930082E-4
309	1.8869473000978542E-4
310	1.8889098126815385E-4
311	1.890926258285472E-4
312	1.892992784551066E-4
313	1.8951055391197303E-4
314	1.897260669632876E-4
315	1.8994543237319146E-4
316	1.9016826490582557E-4
317	1.9039417932533115E-4
318	1.9062279039584913E-4
319	1.9085371288152063E-4
320	1.910865615464868E-4
321	1.9132095115488866E-4
322	1.915564964708673E-4
323	1.9179281225856372E-4
324	1.9202951328211912E-4
