# Supplementary material for: Protection of CpG islands against de novo DNA methylation during oogenesis is associated with the recognition site of E2f1 and E2f2
Source: Epigenetics Chromatin. 2014 Oct 21;7:26. doi: 10.1186/1756-8935-7-26 (PMC4255709; doi:10.1186/1756-8935-7-26)
Supplement: Additional file 6 — Mini-website with GEM peak calling and motif analysis results for E2F1 ChIP-seq in MCF7 cells. [file 1756-8935-7-26-S6.zip › E2F1_MCF7_GEM_outputs/E2F1_shuffle_121_hg19_3RDistro_1_Spatial_dist_0_0.txt]

-115	0	0
-114	0	0
-113	0	0
-112	0	0
-111	0	0
-110	0	0
-109	0	0
-108	1	1
-107	0	1
-106	0	1
-105	0	0
-104	0	0
-103	0	0
-102	0	0
-101	0	0
-100	0	0
-99	0	0
-98	0	0
-97	1	0
-96	2	1
-95	0	1
-94	1	1
-93	0	0
-92	0	0
-91	4	1
-90	0	2
-89	4	0
-88	1	2
-87	2	2
-86	0	2
-85	2	1
-84	3	1
-83	1	2
-82	1	1
-81	1	1
-80	3	1
-79	1	3
-78	1	1
-77	1	2
-76	3	2
-75	0	3
-74	2	1
-73	1	3
-72	2	2
-71	1	1
-70	2	3
-69	4	2
-68	2	3
-67	1	2
-66	2	2
-65	3	3
-64	1	2
-63	1	2
-62	0	1
-61	2	0
-60	2	2
-59	1	5
-58	3	1
-57	6	6
-56	1	4
-55	5	2
-54	2	3
-53	4	4
-52	4	3
-51	7	2
-50	3	4
-49	3	6
-48	0	0
-47	3	2
-46	2	0
-45	6	4
-44	2	6
-43	6	3
-42	3	4
-41	3	5
-40	5	2
-39	2	4
-38	3	6
-37	6	5
-36	7	1
-35	2	7
-34	4	3
-33	3	6
-32	2	2
-31	2	5
-30	1	3
-29	4	2
-28	2	4
-27	4	3
-26	3	3
-25	5	1
-24	5	4
-23	7	3
-22	7	5
-21	5	6
-20	6	5
-19	6	10
-18	8	5
-17	4	5
-16	6	4
-15	5	6
-14	11	5
-13	3	13
-12	15	4
-11	1	12
-10	23	3
-9	4	21
-8	34	3
-7	2	35
-6	51	5
-5	0	61
-4	102	0
-3	0	127
-2	315	0
-1	0	451
0	2945	0
1	0	798
2	327	0
3	0	229
4	103	0
5	0	81
6	53	0
7	4	44
8	30	3
9	3	30
10	19	2
11	4	20
12	13	2
13	9	12
14	11	5
15	8	9
16	6	6
17	4	8
18	8	7
19	10	6
20	9	9
21	5	6
22	8	4
23	6	9
24	5	5
25	5	10
26	5	4
27	2	5
28	5	3
29	6	2
30	3	4
31	4	1
32	7	4
33	2	1
34	6	2
35	2	5
36	8	1
37	3	7
38	5	1
39	3	4
40	5	1
41	3	2
42	5	4
43	6	3
44	5	5
45	4	5
46	3	5
47	2	1
48	4	4
49	0	2
50	7	5
51	4	4
52	4	7
53	5	4
54	3	4
55	3	3
56	4	5
57	2	3
58	6	6
59	1	2
60	4	3
61	0	0
62	2	1
63	0	1
64	2	0
65	1	1
66	2	3
67	2	3
68	5	3
69	2	3
70	2	3
71	4	3
72	1	2
73	2	2
74	4	2
75	1	3
76	2	0
77	1	2
78	1	1
79	1	1
80	3	0
81	0	3
82	3	1
83	1	2
84	1	1
85	2	1
86	1	3
87	0	1
88	0	2
89	2	0
90	0	4
91	2	0
92	1	3
93	1	1
94	2	3
95	0	2
96	0	0
97	0	0
98	0	0
99	0	0
100	1	0
101	0	0
102	0	0
103	0	1
104	1	0
105	0	1
106	0	0
107	0	0
108	0	0
109	0	0
110	0	0
111	0	0
112	0	0
113	0	0
114	0	0
115	0	0
