# Supplementary material for: Protection of CpG islands against de novo DNA methylation during oogenesis is associated with the recognition site of E2f1 and E2f2
Source: Epigenetics Chromatin. 2014 Oct 21;7:26. doi: 10.1186/1756-8935-7-26 (PMC4255709; doi:10.1186/1756-8935-7-26)
Supplement: Additional file 6 — Mini-website with GEM peak calling and motif analysis results for E2F1 ChIP-seq in MCF7 cells. [file 1756-8935-7-26-S6.zip › E2F1_MCF7_GEM_outputs/E2F1_shuffle_121_hg19_3RDistro_1_GEM_filtered.txt]

Position	IP	Control	Fold	Expectd	Q_-lg10	P_-lg10	P_poiss	IPvsEMP	Noise
18:109424	1257.1	354.4	3.5	139.7	116.45	117.85	999.00	-0.25	0.00	--------	0	*
18:108157	1201.2	314.8	3.8	108.5	120.16	121.59	999.00	-0.29	0.00	--------	0	*
8:95906820	1137.0	21.6	52.8	15.9	300.43	302.61	999.00	-0.06	0.13	--------	0	*
18:108395	1081.8	734.0	1.5	118.0	15.19	15.71	999.00	-0.47	0.00	--------	0	*
17:59494334	779.0	360.0	2.2	459.6	34.82	35.60	41.65	-0.49	0.55	--------	0	*
3:128370054	775.0	9.6	80.9	19.3	212.09	213.94	999.00	0.00	0.50	--------	0	*
2:28614844	767.0	16.8	45.8	45.6	199.63	201.42	999.00	-0.28	0.65	--------	0	*
16:88879374	747.0	14.4	52.0	85.2	196.54	198.32	999.00	-0.15	0.43	--------	0	*
20:52402131	724.0	358.4	2.0	466.1	27.61	28.54	28.30	-0.40	0.72	--------	0	*
17:57231331	687.0	25.5	26.9	33.5	165.59	167.24	999.00	-0.18	0.00	--------	0	*
20:52354621	667.6	287.1	2.3	479.2	15.23	35.03	15.75	-0.46	0.64	--------	0	*
20:52528611	659.0	307.3	2.1	376.8	28.89	29.60	39.25	-0.33	0.80	--------	0	*
19:14528644	649.0	7.2	90.3	25.3	178.15	179.85	999.00	0.05	0.00	--------	0	*
8:48874010	645.0	16.0	40.4	28.7	165.60	167.25	999.00	0.01	0.42	--------	0	*
20:55819348	635.0	421.4	1.5	559.0	2.79	10.52	3.06	-0.38	0.84	--------	0	*
20:55780973	626.0	265.8	2.4	532.2	4.09	33.76	4.40	-0.35	0.82	--------	0	*
12:62997711	625.0	24.7	25.3	19.6	149.15	150.72	999.00	-0.21	0.00	--------	0	*
17:59545275	612.0	332.0	1.8	489.7	6.88	19.38	7.25	-0.36	0.83	--------	0	*
13:20357651	601.0	16.8	35.9	42.5	151.64	153.22	999.00	0.01	0.00	--------	0	*
20:52334938	547.0	246.6	2.2	435.8	6.43	26.49	6.78	-0.30	0.92	--------	0	*
20:52524572	542.0	241.1	2.2	465.3	3.27	26.83	3.55	-0.34	0.91	--------	0	*
10:115613675	537.0	9.6	56.1	39.1	142.34	143.87	999.00	-0.03	0.00	--------	0	*
7:148893205	500.0	20.0	25.1	32.1	119.32	120.74	999.00	0.03	0.66	--------	0	*
19:10612760	494.0	16.0	30.9	27.6	122.18	123.61	999.00	-0.18	0.00	--------	0	*
3:14988478	482.0	19.2	25.2	50.3	114.25	115.64	287.41	-0.05	0.00	--------	0	*
17:59498555	469.0	218.7	2.1	413.1	2.17	21.40	2.43	-0.34	0.75	--------	0	*
20:52248564	463.0	229.1	2.0	348.1	8.20	18.54	8.59	-0.42	0.67	--------	0	*
16:20913327	459.0	24.7	18.6	45.8	102.69	104.02	281.89	-0.26	0.62	--------	0	*
20:49297158	458.0	189.2	2.4	347.1	7.72	26.04	8.10	-0.41	0.67	--------	0	*
Y:58983550	453.0	125.3	3.6	347.2	7.12	43.82	7.49	-0.27	0.79	--------	0	*
20:52728673	448.0	213.1	2.1	258.2	18.98	19.56	26.50	-0.33	0.86	--------	0	*
20:49339806	440.0	193.2	2.3	362.8	4.02	22.50	4.33	-0.37	0.90	--------	0	*
Y:13461225	438.9	201.6	2.2	261.0	20.10	20.69	23.54	-0.42	0.18	--------	0	*
20:52302700	437.9	224.1	2.0	347.7	5.42	16.30	5.76	-0.63	0.00	--------	0	*
17:59441464	429.0	206.7	2.1	345.2	4.80	18.38	5.12	-0.35	0.74	--------	0	*
20:46110693	424.0	212.3	2.0	275.8	16.02	16.64	16.55	-0.41	0.71	--------	0	*
20:52576548	424.0	225.9	1.9	245.8	13.96	14.47	24.70	-0.51	0.29	--------	0	*
20:52601036	423.9	220.9	1.9	216.4	14.76	15.28	35.42	-0.49	0.00	--------	0	*
17:59381049	421.0	180.4	2.3	260.5	19.21	22.57	19.79	-0.38	0.83	--------	0	*
20:52544273	414.0	198.7	2.1	335.5	4.40	17.91	4.72	-0.33	0.82	--------	0	*
Y:13461071	407.9	164.8	2.5	253.8	18.29	24.31	18.85	-0.49	0.18	--------	0	*
14:61748465	402.0	20.0	20.1	16.7	91.83	93.09	999.00	-0.04	0.00	--------	0	*
3:64034635	400.0	185.2	2.2	175.5	17.99	18.55	47.33	-0.37	0.83	--------	0	*
20:46122932	397.0	217.1	1.8	304.1	6.34	12.61	6.70	-0.48	0.69	--------	0	*
20:49303902	389.0	175.6	2.2	307.6	5.02	19.06	5.35	-0.31	0.79	--------	0	*
20:46048851	379.0	186.0	2.0	253.6	12.41	15.77	12.88	-0.42	0.58	--------	0	*
16:33963063	377.8	240.3	1.6	72.2	7.32	7.69	140.60	-0.66	0.00	--------	0	*
20:45824215	374.0	170.8	2.2	303.1	4.03	17.99	4.33	-0.40	0.75	--------	0	*
1:16160923	371.0	12.8	29.1	84.6	90.62	91.87	115.44	-0.06	0.00	--------	0	*
20:45907512	371.0	178.8	2.1	291.8	5.00	16.02	5.33	-0.41	0.73	--------	0	*
3:64173000	370.0	158.0	2.3	217.3	19.39	19.98	20.90	-0.39	0.86	--------	0	*
12:46776395	367.0	13.6	27.0	17.7	88.35	89.59	999.00	-0.06	0.00	--------	0	*
20:52546020	366.6	221.4	1.7	224.4	8.51	8.91	18.16	-0.69	0.46	--------	0	*
15:52972203	358.0	24.7	14.5	17.6	75.08	76.22	322.40	0.03	0.00	--------	0	*
17:58613122	358.0	178.0	2.0	221.1	14.02	14.53	17.15	-0.38	0.79	--------	0	*
20:52817580	356.8	155.1	2.3	302.5	2.64	18.74	2.91	-0.40	0.74	--------	0	*
3:11760229	355.0	24.7	14.3	28.6	74.27	75.41	248.27	-0.19	0.00	--------	0	*
1:62901510	353.0	13.6	26.0	18.7	84.40	85.60	306.95	-0.09	0.00	--------	0	*
17:59362307	351.0	182.8	1.9	287.9	3.47	12.80	3.76	-0.43	0.80	--------	0	*
20:49334593	347.0	163.6	2.1	293.8	2.60	15.70	2.87	-0.32	0.91	--------	0	*
10:70092788	346.0	12.0	28.9	13.1	84.66	85.87	999.00	-0.15	0.00	--------	0	*
17:25265205	342.0	142.9	2.4	247.6	7.72	19.43	8.10	-0.37	0.83	--------	0	*
20:46006143	340.0	151.7	2.2	286.1	2.71	17.16	2.98	-0.39	0.75	--------	0	*
20:49309049	335.0	175.6	1.9	268.3	4.01	12.04	4.31	-0.40	0.76	--------	0	*
3:64249420	334.0	143.7	2.3	215.0	12.96	18.02	13.44	-0.41	0.87	--------	0	*
20:45924937	333.0	151.7	2.2	239.1	7.86	16.18	8.25	-0.48	0.65	--------	0	*
20:46613420	322.0	134.1	2.4	132.3	17.71	18.27	43.63	-0.36	0.89	--------	0	*
17:59352900	313.0	126.1	2.5	172.2	18.21	18.78	21.72	-0.40	0.77	--------	0	*
17:59357109	313.0	182.0	1.7	146.7	8.28	8.68	32.45	-0.53	0.00	--------	0	*
20:49429888	312.0	129.3	2.4	167.8	17.36	17.92	23.05	-0.41	0.77	--------	0	*
2:112896897	311.0	2.4	129.9	26.9	86.59	87.81	208.83	-0.07	0.00	--------	0	*
17:59323295	309.0	154.0	2.0	251.9	3.27	12.42	3.55	-0.37	0.86	--------	0	*
20:49365257	308.0	154.8	2.0	245.3	3.89	12.30	4.19	-0.34	0.84	--------	0	*
4:103267125	308.0	13.6	22.7	9.3	71.75	72.87	999.00	-0.28	0.00	--------	0	*
20:46164032	301.0	145.3	2.1	209.9	8.30	13.03	8.70	-0.49	0.71	--------	0	*
3:64193943	299.0	155.6	1.9	148.9	10.58	11.02	27.00	-0.34	0.86	--------	0	*
3:64211068	298.0	162.0	1.8	188.8	9.37	9.79	12.85	-0.41	0.75	--------	0	*
3:64192250	297.0	140.5	2.1	130.7	12.96	13.45	35.26	-0.38	0.79	--------	0	*
20:49422869	295.0	139.7	2.1	197.5	9.79	13.37	10.22	-0.43	0.70	--------	0	*
20:45927547	293.0	191.6	1.5	236.7	3.35	5.58	3.64	-0.50	0.81	--------	0	*
20:46066076	290.0	130.9	2.2	218.1	5.37	14.49	5.70	-0.49	0.68	--------	0	*
17:59314735	281.0	191.6	1.5	217.3	4.29	4.61	4.70	-0.47	0.79	--------	0	*
20:53069083	281.0	113.3	2.5	162.8	16.37	16.96	16.91	-0.42	0.76	--------	0	*
10:102107414	279.0	10.4	26.9	22.8	66.81	67.88	194.01	-0.06	0.00	--------	0	*
3:64654384	276.0	121.3	2.3	128.0	13.90	14.40	29.44	-0.37	0.71	--------	0	*
1:193074813	275.0	18.4	15.0	15.6	57.92	58.92	231.63	-0.29	0.00	--------	0	*
17:62389652	268.0	108.6	2.5	138.0	15.62	16.15	22.41	-0.48	0.79	--------	0	*
17:59693490	265.2	135.6	2.0	95.3	9.94	10.37	46.10	-0.94	0.00	--------	0	*
Y:13448225	264.0	111.7	2.4	176.0	9.01	14.84	9.42	-0.33	0.50	--------	0	*
17:58041618	263.8	159.8	1.7	187.4	6.25	6.60	7.12	-0.30	0.00	--------	0	*
17:59515747	263.1	132.7	2.0	169.1	10.21	10.64	11.04	-0.64	0.00	--------	0	*
17:57935428	263.0	128.5	2.0	221.1	2.23	11.23	2.48	-0.25	0.00	--------	0	*
20:52663617	262.0	117.3	2.2	206.4	3.66	13.25	3.96	-0.43	0.72	--------	0	*
3:64106528	261.0	104.6	2.5	42.3	15.50	16.03	113.00	-0.42	0.62	--------	0	*
3:64791189	259.0	125.3	2.1	118.1	10.82	11.27	28.76	-0.43	0.71	--------	0	*
17:59831200	258.6	146.6	1.8	158.5	7.45	7.83	12.78	-0.61	0.00	--------	0	*
16:33953362	258.4	151.0	1.7	203.2	3.73	7.27	4.02	-0.66	0.00	--------	0	*
20:53087991	256.0	126.1	2.0	166.6	9.67	10.69	10.10	-0.40	0.73	--------	0	*
1:114354731	251.0	79.1	3.2	43.3	20.85	21.45	103.81	-0.22	0.06	--------	0	*
11:66384444	250.6	27.0	9.3	45.8	45.37	46.25	97.97	-0.02	0.00	--------	0	*
20:52793540	250.0	138.9	1.8	173.1	7.24	8.01	7.62	-0.40	0.67	--------	0	*
17:59746034	248.9	164.6	1.5	150.0	4.36	4.67	13.02	-0.71	0.59	--------	0	*
17:58486258	244.0	106.2	2.3	151.2	11.15	13.02	11.60	-0.35	0.77	--------	0	*
17:57962587	237.0	117.3	2.0	179.2	4.35	9.89	4.67	-0.44	0.72	--------	0	*
17:59340732	232.4	129.1	1.8	180.0	3.76	7.45	4.06	-0.73	0.00	--------	0	*
16:14580782	232.0	128.5	1.8	26.7	7.11	7.49	130.32	-0.71	0.13	--------	0	*
17:59515438	230.9	131.5	1.8	155.4	6.58	6.94	8.04	-1.01	0.00	--------	0	*
20:46435989	229.0	93.4	2.5	156.2	7.15	13.72	7.52	-0.44	0.88	--------	0	*
20:53046137	229.0	122.9	1.9	139.8	7.68	8.07	11.52	-0.49	0.71	--------	0	*
1:114473414	228.0	95.8	2.4	84.8	12.63	13.11	37.29	-0.16	0.00	--------	0	*
21:40556114	224.0	20.8	10.8	14.8	42.77	43.63	174.91	-0.19	0.00	--------	0	*
11:62609537	220.0	35.1	6.3	114.5	17.58	32.98	18.13	-0.20	0.51	--------	0	*
1:112519367	218.0	97.4	2.2	137.3	9.44	11.21	9.86	-0.37	0.79	--------	0	*
6:21587272	218.0	12.8	17.1	16.3	47.82	48.73	159.74	-0.12	0.00	--------	0	*
16:33950350	217.0	123.1	1.8	95.1	6.32	6.68	26.73	-0.72	0.28	--------	0	*
20:46813215	217.0	107.8	2.0	145.2	7.40	9.13	7.78	-0.45	0.67	--------	0	*
3:64674034	217.0	120.9	1.8	141.4	6.64	7.00	8.66	-0.76	0.00	--------	0	*
17:59616103	216.0	124.5	1.7	102.4	5.98	6.32	22.25	-0.37	0.86	--------	0	*
6:64346773	216.0	12.0	18.0	10.7	48.21	49.12	194.54	-0.15	0.00	--------	0	*
20:53270973	215.2	109.0	2.0	145.2	7.23	8.65	7.60	-0.58	0.00	--------	0	*
20:46443203	213.0	107.0	2.0	162.8	3.72	8.80	4.02	-0.48	0.69	--------	0	*
20:53153349	213.0	98.2	2.2	138.5	8.19	10.31	8.58	-0.48	0.44	--------	0	*
20:54160719	213.0	142.1	1.5	43.4	3.62	3.91	75.06	-0.68	0.21	--------	0	*
17:59931502	211.1	106.7	2.0	147.0	6.20	8.67	6.55	-0.89	0.00	--------	0	*
20:45778808	210.7	132.1	1.6	47.6	4.50	4.81	67.01	-0.72	0.09	--------	0	*
17:2208055	208.0	10.4	20.0	26.0	46.97	47.87	110.27	-0.16	0.00	--------	0	*
20:47139874	207.0	97.4	2.1	100.4	9.27	9.69	20.32	-0.41	0.75	--------	0	*
1:62903399	203.0	19.2	10.6	14.6	38.08	38.89	151.56	-0.29	0.00	--------	0	*
20:11870971	200.0	12.0	16.7	39.4	43.83	44.69	72.90	-0.14	0.00	--------	0	*
20:46609241	198.0	95.0	2.1	143.9	4.64	9.06	4.96	-0.46	0.86	--------	0	*
6:33588765	197.3	4.8	41.3	59.3	44.16	51.66	45.03	-0.25	0.09	--------	0	*
6:27799045	197.0	6.4	30.9	14.4	48.07	48.97	145.86	-0.28	0.00	--------	0	*
1:119683826	196.0	6.4	30.7	14.6	47.78	48.69	143.61	-0.08	0.00	--------	0	*
2:204104767	196.0	8.8	22.3	15.4	45.64	46.52	139.87	-0.12	0.64	--------	0	*
3:64378996	196.0	114.1	1.7	149.2	3.56	5.59	3.85	-0.48	0.75	--------	0	*
17:59345224	195.0	120.2	1.6	160.4	2.11	4.73	2.36	-0.61	0.57	--------	0	*
5:78281641	194.0	14.4	13.5	17.3	39.59	40.42	128.56	-0.20	0.00	--------	0	*
11:73499779	193.0	7.2	26.9	18.8	45.84	46.73	121.16	-0.07	0.23	--------	0	*
3:49508300	193.0	16.0	12.1	27.1	38.52	39.33	93.93	-0.23	0.51	--------	0	*
20:46229948	191.4	100.0	1.9	139.2	4.56	7.24	4.88	-0.90	0.00	--------	0	*
20:47155535	190.0	88.6	2.1	130.5	5.85	9.15	6.20	-0.48	0.63	--------	0	*
17:58444768	189.0	99.0	1.9	123.1	6.84	7.20	7.67	-0.37	0.87	--------	0	*
20:53177879	188.0	90.2	2.1	139.8	3.92	8.49	4.22	-0.42	0.80	--------	0	*
5:102595691	187.0	20.0	9.4	14.0	33.98	34.74	137.00	-0.13	0.00	--------	0	*
20:52883626	187.0	97.6	1.9	128.8	5.70	7.13	6.05	-0.94	0.45	--------	0	*
20:45786688	184.6	98.7	1.9	141.2	3.33	6.73	3.62	-0.86	0.44	--------	0	*
20:52834042	184.0	112.5	1.6	135.8	4.01	4.65	4.31	-0.41	0.78	--------	0	*
16:33865311	183.0	76.6	2.4	36.5	10.26	10.70	66.01	-0.48	0.42	--------	0	*
6:27776334	183.0	11.2	16.4	38.6	39.20	40.02	62.53	-0.11	0.00	--------	0	*
9:124360322	183.0	23.9	7.6	31.9	30.34	31.06	74.64	-0.18	0.00	--------	0	*
17:59718571	179.8	107.7	1.7	111.6	4.57	4.88	8.78	-0.89	0.00	--------	0	*
20:53434300	179.7	90.1	2.0	39.4	7.09	7.46	59.22	-0.72	0.00	--------	0	*
Y:13138067	179.0	80.6	2.2	86.6	8.83	9.24	17.86	-0.42	0.78	--------	0	*
7:87506497	178.0	11.2	15.9	14.1	37.85	38.66	126.33	-0.11	0.00	--------	0	*
17:58837193	173.0	113.3	1.5	61.7	3.24	3.53	30.67	-1.04	0.00	--------	0	*
3:64219109	172.2	120.9	1.4	132.4	2.58	2.84	3.38	-0.66	0.00	--------	0	*
14:64804572	172.0	11.2	15.4	20.2	36.23	37.02	95.71	-0.13	0.00	--------	0	*
1:155660957	170.0	6.4	26.6	14.6	40.45	41.28	115.07	-0.28	0.14	--------	0	*
17:56948601	168.0	73.4	2.3	71.9	8.75	9.15	21.68	-0.41	0.66	--------	0	*
20:52884209	167.6	98.4	1.7	116.2	4.53	4.84	5.43	-0.51	0.45	--------	0	*
20:45797415	164.8	88.9	1.9	126.8	2.91	5.97	3.18	-0.54	0.61	--------	0	*
20:52990643	164.0	84.6	1.9	39.4	6.15	6.51	48.96	-0.98	0.00	--------	0	*
15:89921192	163.9	14.9	11.0	37.1	31.69	32.43	52.27	0.10	0.00	--------	0	*
3:64218290	163.8	108.2	1.5	111.9	3.00	3.28	5.63	-0.58	0.00	--------	0	*
1:180199648	162.0	18.4	8.8	45.7	28.35	29.05	40.06	-0.06	0.00	--------	0	*
3:61983073	162.0	92.6	1.7	91.4	4.71	5.03	10.75	-0.42	0.79	--------	0	*
20:52965647	161.1	83.8	1.9	111.2	5.10	6.43	5.43	-0.85	0.00	--------	0	*
20:53421311	160.8	81.4	2.0	81.3	6.29	6.65	14.35	-0.99	0.00	--------	0	*
20:52918665	160.0	89.4	1.8	123.1	2.81	5.25	3.09	-0.72	0.33	--------	0	*
13:49549415	159.0	10.4	15.3	8.2	33.59	34.35	140.71	-0.20	0.00	--------	0	*
17:59731196	158.2	89.0	1.8	84.9	4.96	5.28	12.33	-0.89	0.00	--------	0	*
1:107423510	158.0	89.4	1.8	104.5	4.71	5.03	6.17	-0.37	0.00	--------	0	*
17:59714927	158.0	83.0	1.9	50.2	5.61	5.94	33.33	-0.75	0.00	--------	0	*
2:133012966	157.2	87.8	1.8	116.3	3.57	5.32	3.87	-0.59	0.00	--------	0	*
3:64814958	156.3	90.4	1.7	82.0	4.47	4.78	12.91	-0.72	0.00	--------	0	*
17:58310696	156.0	82.2	1.9	107.1	4.93	5.87	5.26	-0.76	0.62	--------	0	*
3:61920539	156.0	76.6	2.0	90.2	6.54	6.90	9.66	-0.40	0.71	--------	0	*
2:173941539	155.0	22.3	6.9	14.1	24.16	24.81	101.77	-0.12	0.00	--------	0	*
17:4853587	154.0	13.6	11.3	26.0	29.84	30.56	64.82	-0.29	0.29	--------	0	*
2:131850511	153.1	16.1	9.5	16.2	27.68	28.37	92.22	-0.23	0.00	--------	0	*
3:64874877	151.4	63.4	2.4	67.8	8.61	9.01	18.21	-0.44	0.00	--------	0	*
3:64156766	149.9	81.3	1.8	117.6	2.38	5.32	2.64	-0.57	0.00	--------	0	*
3:64272098	147.5	99.7	1.5	81.8	2.59	2.86	10.51	-0.76	0.00	--------	0	*
17:59725526	145.9	75.2	1.9	93.7	5.48	5.82	6.45	-0.71	0.00	--------	0	*
17:57107027	144.8	72.3	2.0	85.8	5.87	6.21	8.44	-0.45	0.00	--------	0	*
3:63158038	144.0	82.2	1.8	39.7	4.20	4.51	36.77	-0.65	0.53	--------	0	*
20:52985970	143.3	72.9	2.0	45.6	5.74	6.09	30.69	-0.93	0.00	--------	0	*
Y:28788149	141.0	61.5	2.3	95.9	4.69	7.83	5.01	-0.47	0.52	--------	0	*
1:51433823	137.4	5.2	26.6	48.0	25.01	33.28	25.67	-0.21	0.00	--------	0	*
5:43122395	136.0	14.4	9.5	17.1	24.50	25.15	72.43	-0.18	0.00	--------	0	*
17:59889177	135.8	72.2	1.9	44.8	4.79	5.11	27.49	-0.85	0.00	--------	0	*
17:59888725	135.2	76.3	1.8	52.4	4.19	4.50	21.48	-1.03	0.00	--------	0	*
17:58299002	134.0	75.0	1.8	81.1	4.11	4.42	7.33	-0.55	0.71	--------	0	*
3:63838964	134.0	73.4	1.8	75.2	4.40	4.72	9.20	-0.29	0.69	--------	0	*
5:36745228	133.6	11.8	11.3	22.5	26.15	26.82	56.82	-0.23	0.00	--------	0	*
3:62044577	133.0	64.7	2.1	72.3	5.77	6.12	9.96	-0.45	0.79	--------	0	*
1:29507994	132.1	11.3	11.7	14.6	25.89	26.56	77.51	-0.18	0.12	--------	0	*
11:47448708	131.1	6.7	19.7	33.9	29.87	30.59	36.82	-0.30	0.00	--------	0	*
1:115031548	131.0	66.2	2.0	71.0	5.17	5.50	9.92	-0.42	0.76	--------	0	*
15:44718496	130.0	7.2	18.1	15.1	28.39	29.09	73.03	-0.21	0.00	--------	0	*
20:33264328	129.0	11.2	11.5	39.4	24.85	25.50	28.98	-0.17	0.00	--------	0	*
3:61623292	128.0	66.2	1.9	72.4	4.81	5.13	8.63	-0.70	0.00	--------	0	*
8:93978466	127.6	18.2	7.0	14.9	20.02	20.62	71.99	-0.12	0.00	--------	0	*
2:122287537	126.0	10.4	12.1	50.9	17.85	25.48	18.41	-0.10	0.00	--------	0	*
3:64271440	125.5	78.3	1.6	80.9	2.92	3.20	5.69	-0.89	0.00	--------	0	*
