# Supplementary material for: Protection of CpG islands against de novo DNA methylation during oogenesis is associated with the recognition site of E2f1 and E2f2
Source: Epigenetics Chromatin. 2014 Oct 21;7:26. doi: 10.1186/1756-8935-7-26 (PMC4255709; doi:10.1186/1756-8935-7-26)
Supplement: Additional file 6 — Mini-website with GEM peak calling and motif analysis results for E2F1 ChIP-seq in MCF7 cells. [file 1756-8935-7-26-S6.zip › E2F1_MCF7_GEM_outputs/E2F1_shuffle_121_hg19_3RDistro_1_GEM_insignificant.bed]

track name=GEM_/share/data1/rschulz/ngs/ChIP/E2f/E2F1/06-GEM/output/E2F1_shuffle_121_hg19_3RDistro_outputs/E2F1_shuffle_121_hg19_3RDistro_1 description="GEM Event Call"
chr16	1753593	1753793	16:1753693	66.0
chr4	15005047	15005247	4:15005147	40.0
chr7	389301	389501	7:389401	62.0
chr8	121823521	121823721	8:121823621	74.0
chr8	126606266	126606466	8:126606366	98.0
chr1	114138425	114138625	1:114138525	29.0
chr1	168740527	168740727	1:168740627	29.0
chr1	172743858	172744058	1:172743958	29.0
chr1	211877391	211877591	1:211877491	29.0
chr12	20922087	20922287	12:20922187	29.0
chr12	33607681	33607881	12:33607781	29.0
chr12	46244261	46244461	12:46244361	29.0
chr12	60302198	60302398	12:60302298	29.0
chr12	66962583	66962783	12:66962683	29.0
chr14	31015857	31016057	14:31015957	29.0
chr18	20166796	20166996	18:20166896	29.0
chr2	62888447	62888647	2:62888547	29.0
chr2	66426640	66426840	2:66426740	29.0
chr2	216489348	216489548	2:216489448	29.0
chr3	106347406	106347606	3:106347506	29.0
chr5	95435873	95436073	5:95435973	29.0
chr8	87414337	87414537	8:87414437	29.0
chr9	79679014	79679214	9:79679114	29.0
chr9	127471061	127471261	9:127471161	28.9
chr2	169113197	169113397	2:169113297	28.9
chr14	37445805	37446005	14:37445905	28.8
chr1	41706874	41707074	1:41706974	28.6
chr3	169342470	169342670	3:169342570	28.6
chr1	190893602	190893802	1:190893702	28.5
chr14	38045098	38045298	14:38045198	27.5
chr4	191027937	191028137	4:191028037	46.0
chr8	86895312	86895512	8:86895412	46.0
chr8	90698552	90698752	8:90698652	46.0
chr9	89356341	89356541	9:89356441	46.0
chr3	63165947	63166147	3:63166047	45.5
chr14	98596390	98596590	14:98596490	32.0
chr3	186430799	186430999	3:186430899	32.0
chr9	140640272	140640472	9:140640372	44.0
chr2	232537771	232537971	2:232537871	41.0
chrX	39956954	39957154	X:39957054	47.0
chr3	46037270	46037470	3:46037370	31.0
chr15	51939557	51939757	15:51939657	40.0
chr17	20946118	20946318	17:20946218	64.0
chr5	77135762	77135962	5:77135862	25.0
chr10	125034168	125034368	10:125034268	33.8
chr9	93361240	93361440	9:93361340	33.0
chrX	56133843	56134043	X:56133943	16.0
chrX	65313334	65313534	X:65313434	16.0
chrX	147539885	147540085	X:147539985	16.0
chrX	54522746	54522946	X:54522846	29.0
chr1	219676564	219676764	1:219676664	39.0
chr11	67811058	67811258	11:67811158	39.0
chr5	102342600	102342800	5:102342700	39.0
chr12	63432538	63432738	12:63432638	38.0
chr22	39638907	39639107	22:39639007	75.0
chr21	44465884	44466084	21:44465984	58.0
chr16	46777145	46777345	16:46777245	32.0
chr16	56366749	56366949	16:56366849	32.0
chr16	64770782	64770982	16:64770882	32.0
chr16	73238432	73238632	16:73238532	32.0
chr16	77004025	77004225	16:77004125	32.0
chr16	79183573	79183773	16:79183673	32.0
chr16	49891182	49891382	16:49891282	31.3
chr16	83932953	83933153	16:83933053	62.4
chr15	96869931	96870131	15:96870031	47.2
chr12	70366115	70366315	12:70366215	34.0
chr3	53622212	53622412	3:53622312	34.0
chr16	12118329	12118529	16:12118429	72.0
chr16	66730042	66730242	16:66730142	56.0
chr22	40904210	40904410	22:40904310	19.9
chr10	76784928	76785128	10:76785028	29.0
chr14	51422426	51422626	14:51422526	29.5
chr21	34145424	34145624	21:34145524	42.8
chr4	169552986	169553186	4:169553086	31.8
chr12	49672583	49672783	12:49672683	79.0
chr16	2263712	2263912	16:2263812	49.0
chr19	4379495	4379695	19:4379595	55.0
chr2	220143840	220144040	2:220143940	50.0
chr19	42749108	42749308	19:42749208	62.6
chr19	45843739	45843939	19:45843839	54.0
chr11	63972071	63972271	11:63972171	36.0
chr3	37794984	37795184	3:37795084	36.0
chr5	72926391	72926591	5:72926491	36.0
chr7	30205791	30205991	7:30205891	43.0
chr8	101548957	101549157	8:101549057	43.0
chr13	57860600	57860800	13:57860700	21.0
chr4	75074534	75074734	4:75074634	21.0
chr4	187823041	187823241	4:187823141	21.0
chr6	21296910	21297110	6:21297010	21.0
chrX	149987332	149987532	X:149987432	21.0
chr4	95868760	95868960	4:95868860	20.8
chr3	132441903	132442103	3:132442003	52.0
chr1	218023765	218023965	1:218023865	36.0
chr4	77129641	77129841	4:77129741	36.0
chr6	35402885	35403085	6:35402985	28.0
chr1	231036859	231037059	1:231036959	26.0
chr5	71044390	71044590	5:71044490	51.0
chr17	58402541	58402741	17:58402641	160.7
chr4	981085	981285	4:981185	44.7
chr16	31147124	31147324	16:31147224	47.0
chrX	118892854	118893054	X:118892954	33.4
chr22	29138347	29138547	22:29138447	41.8
chr15	73558041	73558241	15:73558141	51.0
chr3	63471827	63472027	3:63471927	51.0
chr1	42334089	42334289	1:42334189	49.0
chr3	11102594	11102794	3:11102694	49.0
chrX	148652348	148652548	X:148652448	40.0
chr19	6280284	6280484	19:6280384	34.0
chr19	23975470	23975670	19:23975570	34.0
chr19	33488004	33488204	19:33488104	34.0
chr19	1513310	1513510	19:1513410	34.0
chr19	36231956	36232156	19:36232056	33.8
chr19	2269659	2269859	19:2269759	33.5
chr19	4343294	4343494	19:4343394	33.5
chr19	2494651	2494851	19:2494751	33.4
chr19	9930382	9930582	19:9930482	33.3
chr19	10399994	10400194	19:10400094	33.2
chr3	193603662	193603862	3:193603762	48.0
chr6	43020888	43021088	6:43020988	35.0
chr11	75505023	75505223	11:75505123	66.0
chr2	136555127	136555327	2:136555227	46.0
chr14	52445921	52446121	14:52446021	42.0
chr16	87397591	87397791	16:87397691	53.0
chr2	127842789	127842989	2:127842889	44.0
chr4	37893344	37893544	4:37893444	43.0
chr2	237733623	237733823	2:237733723	45.0
chr17	6579461	6579661	17:6579561	40.0
chr17	26602057	26602257	17:26602157	40.0
chr17	71561060	71561260	17:71561160	40.0
chr17	77133568	77133768	17:77133668	40.0
chr17	45056396	45056596	17:45056496	39.7
chr17	38518891	38519091	17:38518991	39.7
chr17	80063835	80064035	17:80063935	39.3
chr17	34122787	34122987	17:34122887	39.2
chr21	41978406	41978606	21:41978506	35.0
chr12	52585817	52586017	12:52585917	57.1
chr1	205462519	205462719	1:205462619	46.0
chr12	131246408	131246608	12:131246508	55.0
chr12	38446892	38447092	12:38446992	58.0
chr1	10755098	10755298	1:10755198	38.0
chr10	134778330	134778530	10:134778430	25.9
chr13	21524571	21524771	13:21524671	41.0
chr6	50811693	50811893	6:50811793	27.0
chr1	202854371	202854571	1:202854471	33.0
chr10	30508988	30509188	10:30509088	33.0
chr13	22650891	22651091	13:22650991	33.0
chr13	35141877	35142077	13:35141977	33.0
chr16	1486524	1486724	16:1486624	33.0
chr18	2529330	2529530	18:2529430	33.0
chr5	13894048	13894248	5:13894148	33.0
chr5	174949940	174950140	5:174950040	33.0
chr8	37707357	37707557	8:37707457	33.0
chr8	106647062	106647262	8:106647162	33.0
chr9	114572784	114572984	9:114572884	33.0
chr15	50286392	50286592	15:50286492	32.9
chr13	20208410	20208610	13:20208510	32.3
chr8	116879398	116879598	8:116879498	32.0
chr3	7029408	7029608	3:7029508	27.0
chr3	59779239	59779439	3:59779339	27.0
chr3	97406691	97406891	3:97406791	27.0
chr3	113637578	113637778	3:113637678	27.0
chr3	113891354	113891554	3:113891454	27.0
chr3	121839411	121839611	3:121839511	27.0
chr3	124141753	124141953	3:124141853	27.0
chr3	167795101	167795301	3:167795201	27.0
chr3	169489661	169489861	3:169489761	27.0
chr3	188889684	188889884	3:188889784	27.0
chr3	17601099	17601299	3:17601199	26.6
chr3	175030723	175030923	3:175030823	26.6
chr18	5240951	5241151	18:5241051	16.0
chr18	6092337	6092537	18:6092437	16.0
chr5	31971074	31971274	5:31971174	29.0
chr8	126391212	126391412	8:126391312	62.0
chr1	184342300	184342500	1:184342400	40.0
chr12	97881503	97881703	12:97881603	40.0
chr15	53926897	53927097	15:53926997	40.0
chr17	54673783	54673983	17:54673883	40.0
chr19	11924782	11924982	19:11924882	40.0
chr19	56577785	56577985	19:56577885	40.0
chr2	198570326	198570526	2:198570426	39.4
chr2	54330998	54331198	2:54331098	25.0
chr13	50307766	50307966	13:50307866	24.0
chr21	16377798	16377998	21:16377898	24.0
chr4	106080129	106080329	4:106080229	24.0
chr6	12538930	12539130	6:12539030	24.0
chr6	74605673	74605873	6:74605773	24.0
chr14	38119722	38119922	14:38119822	23.2
chr6	119962601	119962801	6:119962701	23.2
chr17	58433610	58433810	17:58433710	224.6
chr4	154605285	154605485	4:154605385	24.7
chr15	29863427	29863627	15:29863527	26.0
chr15	43212129	43212329	15:43212229	26.0
chr15	54240542	54240742	15:54240642	26.0
chr15	55037927	55038127	15:55038027	26.0
chr15	77544007	77544207	15:77544107	26.0
chr15	91821640	91821840	15:91821740	26.0
chr15	97702351	97702551	15:97702451	26.0
chr6	9361038	9361238	6:9361138	20.0
chr6	23729027	23729227	6:23729127	20.0
chr6	47380220	47380420	6:47380320	20.0
chr6	94346852	94347052	6:94346952	20.0
chr6	121032220	121032420	6:121032320	20.0
chr6	133047958	133048158	6:133048058	20.0
chr6	133756594	133756794	6:133756694	20.0
chr6	126101299	126101499	6:126101399	19.9
chr12	121019008	121019208	12:121019108	61.4
chr15	81072903	81073103	15:81073003	73.0
chr1	188658670	188658870	1:188658770	30.0
chr12	106054676	106054876	12:106054776	30.0
chr14	30692732	30692932	14:30692832	30.0
chr2	78773993	78774193	2:78774093	30.0
chr3	168608845	168609045	3:168608945	30.0
chr9	116691760	116691960	9:116691860	30.0
chrX	118149482	118149682	X:118149582	30.0
chrX	152805166	152805366	X:152805266	30.0
chr22	37915265	37915465	22:37915365	29.8
chr5	66300409	66300609	5:66300509	29.0
chr10	29675247	29675447	10:29675347	28.0
chr10	127574579	127574779	10:127574679	65.0
chr14	107210766	107210966	14:107210866	27.0
chr15	82426236	82426436	15:82426336	27.0
chr15	99813425	99813625	15:99813525	27.0
chr2	182942638	182942838	2:182942738	27.0
chr3	23344443	23344643	3:23344543	27.0
chr3	26906898	26907098	3:26906998	27.0
chr3	99474577	99474777	3:99474677	27.0
chr3	174951258	174951458	3:174951358	27.0
chr3	182231346	182231546	3:182231446	27.0
chr5	15304063	15304263	5:15304163	27.0
chr5	75273592	75273792	5:75273692	27.0
chr5	113163359	113163559	5:113163459	27.0
chr5	140235934	140236134	5:140236034	27.0
chr5	156826709	156826909	5:156826809	27.0
chr7	26101382	26101582	7:26101482	27.0
chr8	104993254	104993454	8:104993354	26.9
chr7	39056378	39056578	7:39056478	26.6
chr3	177315292	177315492	3:177315392	26.5
chr2	159455535	159455735	2:159455635	26.4
chr21	32716445	32716645	21:32716545	28.5
chr9	136453508	136453708	9:136453608	26.2
chr8	98021214	98021414	8:98021314	52.0
chr9	139760702	139760902	9:139760802	52.0
chr3	62508496	62508696	3:62508596	51.3
chr16	30488227	30488427	16:30488327	36.4
chr17	60136842	60137042	17:60136942	47.4
chr14	96588981	96589181	14:96589081	31.0
chr9	87403916	87404116	9:87404016	23.5
chr10	12192248	12192448	10:12192348	24.0
chr9	92729687	92729887	9:92729787	28.0
chr2	133023314	133023514	2:133023414	437.8
chr17	77813611	77813811	17:77813711	52.2
chr18	7245671	7245871	18:7245771	18.0
chr14	69526307	69526507	14:69526407	37.0
chr21	40034158	40034358	21:40034258	37.0
chr3	49757051	49757251	3:49757151	37.0
chr9	93156130	93156330	9:93156230	37.0
chr15	84224293	84224493	15:84224393	30.0
chr6	11053607	11053807	6:11053707	30.0
chr9	2015102	2015302	9:2015202	160.6
chr13	37888274	37888474	13:37888374	19.0
chr13	67231417	67231617	13:67231517	19.0
chr4	47359408	47359608	4:47359508	19.0
chr4	90098638	90098838	4:90098738	19.0
chr4	97240713	97240913	4:97240813	19.0
chr4	105562580	105562780	4:105562680	19.0
chr4	146825879	146826079	4:146825979	19.0
chr2	61698591	61698791	2:61698691	36.4
chr20	37670986	37671186	20:37671086	56.0
chr20	42059921	42060121	20:42060021	56.0
chr20	42136209	42136409	20:42136309	56.0
chr20	47562611	47562811	20:47562711	56.0
chr20	61064339	61064539	20:61064439	56.0
chr20	13619410	13619610	20:13619510	55.6
chr20	29592477	29592677	20:29592577	55.6
chr20	34542687	34542887	20:34542787	55.3
chr20	42955131	42955331	20:42955231	55.2
chr20	49548482	49548682	20:49548582	55.1
chrX	128907889	128908089	X:128907989	31.0
chr17	61043881	61044081	17:61043981	104.1
chr9	94457736	94457936	9:94457836	56.0
chr2	91816786	91816986	2:91816886	190.0
chr2	150185666	150185866	2:150185766	37.0
chr5	17762361	17762561	5:17762461	29.2
chr21	17681908	17682108	21:17682008	21.0
chr21	23562898	23563098	21:23562998	21.0
chr1	224669426	224669626	1:224669526	31.0
chr12	129423555	129423755	12:129423655	31.0
chrX	31871997	31872197	X:31872097	15.0
chrX	67085380	67085580	X:67085480	15.0
chrX	124552601	124552801	X:124552701	15.0
chrX	135527922	135528122	X:135528022	15.0
chr1	110185941	110186141	1:110186041	55.0
chr4	13691611	13691811	4:13691711	16.0
chr4	89550036	89550236	4:89550136	16.0
chr4	97237006	97237206	4:97237106	16.0
chr4	104261744	104261944	4:104261844	16.0
chr4	106480527	106480727	4:106480627	16.0
chr4	117300254	117300454	4:117300354	16.0
chr4	122878704	122878904	4:122878804	16.0
chr4	123558528	123558728	4:123558628	16.0
chr4	132130705	132130905	4:132130805	16.0
chr4	145231577	145231777	4:145231677	16.0
chr4	156349377	156349577	4:156349477	16.0
chr4	174575031	174575231	4:174575131	16.0
chr4	147941846	147942046	4:147941946	15.1
chr16	88982545	88982745	16:88982645	43.0
chr12	13197725	13197925	12:13197825	30.0
chr1	52834362	52834562	1:52834462	32.6
chr7	1479107	1479307	7:1479207	41.0
chr15	40077423	40077623	15:40077523	30.0
chr4	108977715	108977915	4:108977815	29.0
chr5	138089886	138090086	5:138089986	47.3
chr9	132935568	132935768	9:132935668	53.0
chr1	197191493	197191693	1:197191593	34.0
chr14	38048490	38048690	14:38048590	34.0
chr15	86860005	86860205	15:86860105	34.0
chr2	68589242	68589442	2:68589342	34.0
chr2	212162070	212162270	2:212162170	34.0
chr2	223275420	223275620	2:223275520	34.0
chr3	94242821	94243021	3:94242921	34.0
chr3	150776568	150776768	3:150776668	34.0
chr6	74407031	74407231	6:74407131	34.0
chr7	132971450	132971650	7:132971550	34.0
chr3	101798779	101798979	3:101798879	33.8
chr4	191033596	191033796	4:191033696	33.6
chr7	191645	191845	7:191745	33.5
chr2	1028674	1028874	2:1028774	27.0
chr7	152088410	152088610	7:152088510	27.0
chr3	3080430	3080630	3:3080530	45.0
chr1	108680618	108680818	1:108680718	48.4
chr2	239417871	239418071	2:239417971	33.0
chr7	2378116	2378316	7:2378216	33.0
chr5	11066855	11067055	5:11066955	34.6
chr9	89751838	89752038	9:89751938	22.0
chr9	104482183	104482383	9:104482283	22.0
chr9	128375389	128375589	9:128375489	21.6
chr8	37552526	37552726	8:37552626	37.2
chr1	183387357	183387557	1:183387457	34.0
chr16	22411263	22411463	16:22411363	34.0
chr5	66502958	66503158	5:66503058	43.0
chr17	61915989	61916189	17:61916089	103.0
chr14	38044639	38044839	14:38044739	26.1
chr15	94779972	94780172	15:94780072	35.0
chr19	16086783	16086983	19:16086883	35.0
chr8	126964333	126964533	8:126964433	35.0
chr16	27375229	27375429	16:27375329	42.0
chr2	70548662	70548862	2:70548762	33.0
chr2	31535716	31535916	2:31535816	36.0
chr10	9082919	9083119	10:9083019	31.0
chr2	151165737	151165937	2:151165837	31.0
chr8	104581942	104582142	8:104582042	31.0
chr8	117010578	117010778	8:117010678	31.0
chr9	14442511	14442711	9:14442611	31.0
chr9	107611053	107611253	9:107611153	31.0
chrX	51636571	51636771	X:51636671	31.0
chr10	119256176	119256376	10:119256276	30.5
chr2	202646323	202646523	2:202646423	30.2
chr11	76650433	76650633	11:76650533	22.0
chr13	37606565	37606765	13:37606665	22.0
chr18	43751522	43751722	18:43751622	22.0
chr21	16429766	16429966	21:16429866	22.0
chr4	34316524	34316724	4:34316624	22.0
chr4	100256118	100256318	4:100256218	22.0
chr4	139032688	139032888	4:139032788	22.0
chr6	121949047	121949247	6:121949147	22.0
chr9	122202658	122202858	9:122202758	22.0
chrX	53616518	53616718	X:53616618	22.0
chr15	83292999	83293199	15:83293099	46.0
chr10	77907973	77908173	10:77908073	22.9
chr10	109304857	109305057	10:109304957	22.5
chr1	201192075	201192275	1:201192175	45.0
chr5	67953089	67953289	5:67953189	37.0
chr7	150125912	150126112	7:150126012	37.0
chr3	139258441	139258641	3:139258541	58.2
chr2	97202202	97202402	2:97202302	60.2
chr6	37098622	37098822	6:37098722	31.0
chr6	41748690	41748890	6:41748790	44.0
chr14	76278345	76278545	14:76278445	38.0
chr14	81769730	81769930	14:81769830	38.0
chr3	107565302	107565502	3:107565402	38.0
chr18	18654391	18654591	18:18654491	19.0
chr13	52498224	52498424	13:52498324	42.0
chr8	97512185	97512385	8:97512285	41.0
chr7	1139361	1139561	7:1139461	40.0
chr12	5744310	5744510	12:5744410	35.0
chr1	115064712	115064912	1:115064812	136.0
chr7	99938996	99939196	7:99939096	25.0
chr1	117209819	117210019	1:117209919	89.2
chr16	89788463	89788663	16:89788563	117.8
chr3	62681865	62682065	3:62681965	68.0
chr17	14205992	14206192	17:14206092	59.9
chr5	76326584	76326784	5:76326684	32.3
chr17	65967012	65967212	17:65967112	42.0
chr1	12585596	12585796	1:12585696	28.0
chr1	169000900	169001100	1:169001000	28.0
chr12	89511403	89511603	12:89511503	28.0
chr12	98095743	98095943	12:98095843	28.0
chr14	69574021	69574221	14:69574121	28.0
chr14	89533810	89534010	14:89533910	28.0
chr15	60515540	60515740	15:60515640	28.0
chr18	32306606	32306806	18:32306706	28.0
chr2	182117503	182117703	2:182117603	28.0
chr2	218272249	218272449	2:218272349	28.0
chr2	221786463	221786663	2:221786563	28.0
chr3	96341757	96341957	3:96341857	28.0
chr3	100035609	100035809	3:100035709	28.0
chr3	112441056	112441256	3:112441156	28.0
chr3	139583013	139583213	3:139583113	28.0
chr5	71791208	71791408	5:71791308	28.0
chr5	115058917	115059117	5:115059017	28.0
chr5	117036726	117036926	5:117036826	28.0
chr7	17134740	17134940	7:17134840	28.0
chr7	102768472	102768672	7:102768572	28.0
chr7	143716747	143716947	7:143716847	28.0
chr7	143826256	143826456	7:143826356	28.0
chr8	105146482	105146682	8:105146582	28.0
chr8	107693883	107694083	8:107693983	28.0
chr8	123268795	123268995	8:123268895	28.0
chr1	150669567	150669767	1:150669667	27.8
chr2	200321913	200322113	2:200322013	27.6
chr2	172410511	172410711	2:172410611	27.6
chr21	41518092	41518292	21:41518192	43.0
chr12	124218050	124218250	12:124218150	31.0
chr10	8871328	8871528	10:8871428	25.0
chr10	89624166	89624366	10:89624266	25.0
chr13	39041781	39041981	13:39041881	25.0
chr2	164478690	164478890	2:164478790	25.0
chr5	102749218	102749418	5:102749318	25.0
chr5	109248331	109248531	5:109248431	25.0
chr7	77042469	77042669	7:77042569	25.0
chr9	33722130	33722330	9:33722230	25.0
chr5	15995358	15995558	5:15995458	24.5
chr4	83931349	83931549	4:83931449	24.1
chr16	84538333	84538533	16:84538433	65.9
chr8	97414757	97414957	8:97414857	55.0
chr13	104382900	104383100	13:104383000	19.0
chr14	71741556	71741756	14:71741656	25.0
chr2	109305597	109305797	2:109305697	25.0
chr18	77155017	77155217	18:77155117	18.4
chr13	33859910	33860110	13:33860010	50.0
chr17	67329273	67329473	17:67329373	42.0
chr10	101414894	101415094	10:101414994	30.0
chr13	38609504	38609704	13:38609604	17.0
chr18	22818609	22818809	18:22818709	17.0
chr4	58094431	58094631	4:58094531	17.0
chr4	73297888	73298088	4:73297988	17.0
chr4	81360791	81360991	4:81360891	17.0
chr4	124830971	124831171	4:124831071	17.0
chr4	150779350	150779550	4:150779450	17.0
chr4	160874524	160874724	4:160874624	17.0
chrX	31895495	31895695	X:31895595	17.0
chrX	130273262	130273462	X:130273362	17.0
chrX	73702673	73702873	X:73702773	16.9
chr4	165621805	165622005	4:165621905	16.3
chr1	56250763	56250963	1:56250863	25.0
chr1	62136405	62136605	1:62136505	25.0
chr1	97991359	97991559	1:97991459	25.0
chr1	112895072	112895272	1:112895172	25.0
chr1	120925656	120925856	1:120925756	25.0
chr1	148604249	148604449	1:148604349	25.0
chr1	164480364	164480564	1:164480464	25.0
chr1	185861960	185862160	1:185862060	25.0
chr1	232055672	232055872	1:232055772	25.0
chr1	234573478	234573678	1:234573578	25.0
chr1	246235608	246235808	1:246235708	25.0
chr1	40521986	40522186	1:40522086	24.9
chr1	218721920	218722120	1:218722020	24.8
chr1	65774901	65775101	1:65775001	24.5
chr1	189698635	189698835	1:189698735	24.0
chr13	47579183	47579383	13:47579283	24.3
chr7	140787940	140788140	7:140788040	29.0
chr4	151178288	151178488	4:151178388	32.0
chr20	45831418	45831618	20:45831518	555.2
chr14	101352082	101352282	14:101352182	26.0
chr14	89493572	89493772	14:89493672	48.0
chr1	145281447	145281647	1:145281547	35.0
chr1	146872042	146872242	1:146872142	35.0
chr13	46645848	46646048	13:46645948	35.0
chr15	95866989	95867189	15:95867089	35.0
chr5	100240138	100240338	5:100240238	35.0
chr5	169891730	169891930	5:169891830	35.0
chr7	148414685	148414885	7:148414785	35.0
chr8	96787524	96787724	8:96787624	35.0
chr9	138688245	138688445	9:138688345	35.0
chr11	85779531	85779731	11:85779631	34.8
chr1	26488140	26488340	1:26488240	34.5
chr15	53745869	53746069	15:53745969	34.1
chr5	92917087	92917287	5:92917187	32.5
chr17	48981789	48981989	17:48981889	68.0
chr9	114937555	114937755	9:114937655	54.1
chr13	41737587	41737787	13:41737687	17.0
chr16	85604020	85604220	16:85604120	95.8
chr19	48820630	48820830	19:48820730	35.0
chr11	122967070	122967270	11:122967170	27.0
chr6	4099685	4099885	6:4099785	20.0
chr5	36732267	36732467	5:36732367	39.0
chr17	62777642	62777842	17:62777742	52.5
chr16	1138485	1138685	16:1138585	51.0
chr9	136223846	136224046	9:136223946	54.0
chr1	116564532	116564732	1:116564632	39.0
chr8	99853123	99853323	8:99853223	39.0
chr12	6756531	6756731	12:6756631	26.0
chr12	21833195	21833395	12:21833295	26.0
chr12	25653939	25654139	12:25654039	26.0
chr12	28355769	28355969	12:28355869	26.0
chr12	31231676	31231876	12:31231776	26.0
chr12	40272717	40272917	12:40272817	26.0
chr12	80688657	80688857	12:80688757	26.0
chr12	84844804	84845004	12:84844904	26.0
chr12	89632544	89632744	12:89632644	26.0
chr12	102873010	102873210	12:102873110	26.0
chr12	39300374	39300574	12:39300474	25.6
chr12	68120739	68120939	12:68120839	25.3
chr5	25135979	25136179	5:25136079	24.0
chr5	27101391	27101591	5:27101491	24.0
chr5	30644076	30644276	5:30644176	24.0
chr5	38270034	38270234	5:38270134	24.0
chr5	52447558	52447758	5:52447658	24.0
chr5	72902416	72902616	5:72902516	24.0
chr5	82618386	82618586	5:82618486	24.0
chr5	126709850	126710050	5:126709950	24.0
chr5	130598603	130598803	5:130598703	24.0
chr5	154909054	154909254	5:154909154	24.0
chr5	140457524	140457724	5:140457624	23.7
chr5	90205054	90205254	5:90205154	23.6
chr5	25857542	25857742	5:25857642	23.2
chr2	159783250	159783450	2:159783350	28.0
chr14	27754511	27754711	14:27754611	23.0
chr14	32013713	32013913	14:32013813	23.0
chr14	33963466	33963666	14:33963566	23.0
chr14	62438105	62438305	14:62438205	23.0
chr14	63372438	63372638	14:63372538	23.0
chr14	80700093	80700293	14:80700193	23.0
chr14	89287931	89288131	14:89288031	23.0
chr11	41738282	41738482	11:41738382	21.0
chr11	1968596	1968796	11:1968696	20.5
chr2	33316013	33316213	2:33316113	28.0
chr4	57740458	57740658	4:57740558	28.0
chr7	107135394	107135594	7:107135494	28.0
chr3	18814504	18814704	3:18814604	47.0
chr11	19290694	19290894	11:19290794	32.0
chr15	96156188	96156388	15:96156288	32.0
chr2	222675013	222675213	2:222675113	32.0
chr21	11060992	11061192	21:11061092	32.0
chr5	28850618	28850818	5:28850718	32.0
chr5	66324428	66324628	5:66324528	32.0
chr5	111032928	111033128	5:111033028	32.0
chr6	10521536	10521736	6:10521636	32.0
chr9	132063405	132063605	9:132063505	32.0
chr6	26055940	26056140	6:26056040	31.3
chr16	2213281	2213481	16:2213381	43.0
chr17	61057040	61057240	17:61057140	43.0
chr3	127865328	127865528	3:127865428	43.0
chr7	6670041	6670241	7:6670141	43.0
chr21	35445827	35446027	21:35445927	29.1
chr6	35464024	35464224	6:35464124	42.0
chr14	100029538	100029738	14:100029638	55.0
chr19	14182718	14182918	19:14182818	72.0
chr8	95997088	95997288	8:95997188	51.0
chr13	39614086	39614286	13:39614186	20.0
chrX	123040534	123040734	X:123040634	20.0
chr7	131713414	131713614	7:131713514	50.0
chrX	146878374	146878574	X:146878474	15.0
chrX	116042007	116042207	X:116042107	14.9
chr19	16186940	16187140	19:16187040	51.8
chr4	11781778	11781978	4:11781878	21.0
chr14	23028471	23028671	14:23028571	49.0
chr2	97215749	97215949	2:97215849	39.4
chr10	25950604	25950804	10:25950704	29.0
chr10	30017931	30018131	10:30018031	29.0
chr3	136782274	136782474	3:136782374	29.0
chr3	171201345	171201545	3:171201445	29.0
chr4	41622701	41622901	4:41622801	29.0
chr5	122447987	122448187	5:122448087	29.0
chr6	109545622	109545822	6:109545722	29.0
chr14	31591611	31591811	14:31591711	28.8
chr3	180629974	180630174	3:180630074	28.5
chr8	90684951	90685151	8:90685051	28.3
chr12	12502731	12502931	12:12502831	28.3
chr8	61194586	61194786	8:61194686	28.2
chr2	69831461	69831661	2:69831561	28.1
chr5	114961306	114961506	5:114961406	31.6
chr2	215672823	215673023	2:215672923	31.0
chr3	58163391	58163591	3:58163491	31.0
chr3	142695566	142695766	3:142695666	31.0
chr20	45898543	45898743	20:45898643	281.0
chr10	79629915	79630115	10:79630015	47.0
chr13	34799293	34799493	13:34799393	36.0
chr19	16283884	16284084	19:16283984	36.0
chr2	135249461	135249661	2:135249561	36.0
chr8	113182496	113182696	8:113182596	36.0
chr3	18020096	18020296	3:18020196	35.9
chr10	44839366	44839566	10:44839466	37.0
chr2	34011183	34011383	2:34011283	24.0
chr2	35436267	35436467	2:35436367	24.0
chr2	68701202	68701402	2:68701302	24.0
chr2	154259840	154260040	2:154259940	24.0
chr2	200142931	200143131	2:200143031	24.0
chr2	223032313	223032513	2:223032413	24.0
chr2	223763360	223763560	2:223763460	24.0
chr2	226705970	226706170	2:226706070	24.0
chr2	74795474	74795674	2:74795574	26.8
chr2	135555155	135555355	2:135555255	32.0
chr5	9795874	9796074	5:9795974	32.0
chr7	112032043	112032243	7:112032143	45.0
chr10	108378122	108378322	10:108378222	23.0
chr11	43623218	43623418	11:43623318	23.0
chr13	98945579	98945779	13:98945679	23.0
chr14	56288686	56288886	14:56288786	23.0
chr4	18148299	18148499	4:18148399	23.0
chr4	111225627	111225827	4:111225727	23.0
chr4	140877916	140878116	4:140878016	23.0
chr9	84487319	84487519	9:84487419	23.0
chrX	14083188	14083388	X:14083288	23.0
chrX	67575528	67575728	X:67575628	23.0
chr9	103461712	103461912	9:103461812	22.8
chr10	64133635	64133835	10:64133735	22.0
chr1	80519894	80520094	1:80519994	26.0
chr1	120198739	120198939	1:120198839	26.0
chr1	194289397	194289597	1:194289497	26.0
chr11	62848378	62848578	11:62848478	26.0
chr14	38121011	38121211	14:38121111	26.0
chr14	62848511	62848711	14:62848611	26.0
chr2	160131026	160131226	2:160131126	26.0
chr4	154269374	154269574	4:154269474	26.0
chr5	103144364	103144564	5:103144464	26.0
chr2	33090651	33090851	2:33090751	25.8
chr5	140262416	140262616	5:140262516	25.7
chr6	133562521	133562721	6:133562621	25.4
chr16	28502688	28502888	16:28502788	47.3
chr12	93591894	93592094	12:93591994	33.0
chr1	6655184	6655384	1:6655284	25.0
chr1	116544819	116545019	1:116544919	44.0
chr8	17561095	17561295	8:17561195	25.0
chr8	19794521	19794721	8:19794621	25.0
chr8	58810900	58811100	8:58811000	25.0
chr8	69282015	69282215	8:69282115	25.0
chr8	72391254	72391454	8:72391354	25.0
chr8	88171822	88172022	8:88171922	25.0
chr8	90131474	90131674	8:90131574	25.0
chr8	93213402	93213602	8:93213502	25.0
chr8	100671071	100671271	8:100671171	25.0
chr8	112399575	112399775	8:112399675	25.0
chr8	11141361	11141561	8:11141461	24.4
chr8	8820967	8821167	8:8821067	24.3
chr8	112934022	112934222	8:112934122	24.2
chr7	51957924	51958124	7:51958024	24.0
chr7	77084744	77084944	7:77084844	24.0
chr7	89880590	89880790	7:89880690	24.0
chr7	90269083	90269283	7:90269183	24.0
chr7	90599404	90599604	7:90599504	24.0
chr7	94182079	94182279	7:94182179	24.0
chr7	108058449	108058649	7:108058549	24.0
chr7	116033795	116033995	7:116033895	24.0
chr7	53099504	53099704	7:53099604	23.3
chr7	41322372	41322572	7:41322472	23.2
chr11	83122003	83122203	11:83122103	34.0
chr16	71615600	71615800	16:71615700	34.0
chr9	126719579	126719779	9:126719679	43.0
chr16	14556731	14556931	16:14556831	31.0
chr16	46824113	46824313	16:46824213	31.0
chr16	66907112	66907312	16:66907212	31.0
chr16	67051956	67052156	16:67052056	31.0
chr13	33607641	33607841	13:33607741	22.0
chr4	56600230	56600430	4:56600330	22.0
chr3	150256556	150256756	3:150256656	40.0
chr8	92968338	92968538	8:92968438	40.0
chr2	46875365	46875565	2:46875465	35.0
chr7	98723249	98723449	7:98723349	35.0
chr9	35490024	35490224	9:35490124	37.0
chr13	90890788	90890988	13:90890888	16.0
chr13	113046872	113047072	13:113046972	15.8
chr13	57984020	57984220	13:57984120	15.8
chr13	24174767	24174967	13:24174867	15.3
chr1	23778586	23778786	1:23778686	41.0
chr12	122299655	122299855	12:122299755	41.0
chr15	79891163	79891363	15:79891263	41.0
chr18	3710857	3711057	18:3710957	41.0
chr1	155970972	155971172	1:155971072	36.0
chr5	2454646	2454846	5:2454746	40.0
chr1	204367643	204367843	1:204367743	38.0
chr3	122084458	122084658	3:122084558	28.2
chr3	15687534	15687734	3:15687634	58.0
chr17	1523824	1524024	17:1523924	39.0
chr17	2719228	2719428	17:2719328	39.0
chr17	2764462	2764662	17:2764562	39.0
chr17	47938562	47938762	17:47938662	39.0
chr17	79072015	79072215	17:79072115	39.0
chr17	79605754	79605954	17:79605854	39.0
chr17	18907796	18907996	17:18907896	38.4
chr17	38657886	38658086	17:38657986	38.1
chr17	33469286	33469486	17:33469386	38.1
chr12	74930604	74930804	12:74930704	42.0
chrX	23294420	23294620	X:23294520	17.0
chrX	41401442	41401642	X:41401542	17.0
chrX	63284311	63284511	X:63284411	17.0
chrX	133887362	133887562	X:133887462	17.0
chr20	46641243	46641443	20:46641343	264.0
chr10	126703642	126703842	10:126703742	32.9
chr10	28966091	28966291	10:28966191	37.8
chr1	201095849	201096049	1:201095949	53.0
chr11	64014725	64014925	11:64014825	41.5
chr7	67090429	67090629	7:67090529	41.0
chr2	153074883	153075083	2:153074983	26.0
chr9	15276670	15276870	9:15276770	26.0
chr12	58736371	58736571	12:58736471	33.0
chr13	42943561	42943761	13:42943661	33.0
chr15	60683390	60683590	15:60683490	33.0
chr2	102439807	102440007	2:102439907	33.0
chr3	27549302	27549502	3:27549402	33.0
chr3	96376627	96376827	3:96376727	33.0
chr3	115508455	115508655	3:115508555	33.0
chr4	675695	675895	4:675795	33.0
chr4	129382491	129382691	4:129382591	33.0
chr5	57384723	57384923	5:57384823	33.0
chr6	11390279	11390479	6:11390379	33.0
chr7	34355340	34355540	7:34355440	33.0
chr8	88261388	88261588	8:88261488	33.0
chr13	47511075	47511275	13:47511175	32.9
chr8	90062422	90062622	8:90062522	32.7
chr22	30723181	30723381	22:30723281	43.2
chr6	2704391	2704591	6:2704491	23.0
chr8	128552147	128552347	8:128552247	49.0
chr8	144069689	144069889	8:144069789	41.8
chr19	617218	617418	19:617318	33.0
chr19	843202	843402	19:843302	33.0
chr19	2264557	2264757	19:2264657	33.0
chr19	3762970	3763170	19:3763070	33.0
chr19	4547393	4547593	19:4547493	33.0
chr19	12273738	12273938	19:12273838	33.0
chr19	31716211	31716411	19:31716311	33.0
chr19	45008421	45008621	19:45008521	33.0
chr19	52443886	52444086	19:52443986	33.0
chr19	7587540	7587740	19:7587640	32.5
chr7	66459536	66459736	7:66459636	47.5
chr2	205237414	205237614	2:205237514	24.0
chr9	98075071	98075271	9:98075171	31.3
chr20	346829	347029	20:346929	55.0
chr20	19756347	19756547	20:19756447	55.0
chr20	31564734	31564934	20:31564834	55.0
chr20	62130802	62131002	20:62130902	54.2
chr17	57908566	57908766	17:57908666	127.9
chr15	50316672	50316872	15:50316772	48.0
chr10	125034778	125034978	10:125034878	32.2
chr10	102791702	102791902	10:102791802	41.5
chr9	125424302	125424502	9:125424402	24.0
chr10	129726643	129726843	10:129726743	37.0
chr16	81569518	81569718	16:81569618	37.0
chr4	8230414	8230614	4:8230514	37.0
chr8	110221654	110221854	8:110221754	37.0
chr8	126873607	126873807	8:126873707	37.0
chr8	109596819	109597019	8:109596919	37.0
chr8	67525348	67525548	8:67525448	36.7
chr12	123321142	123321342	12:123321242	40.6
chr10	104988198	104988398	10:104988298	44.4
chr1	202036438	202036638	1:202036538	45.0
chr1	219445458	219445658	1:219445558	45.0
chr7	156803675	156803875	7:156803775	74.5
chr16	734261	734461	16:734361	41.0
chr16	1027978	1028178	16:1028078	41.0
chr6	57517669	57517869	6:57517769	41.0
chr21	47217552	47217752	21:47217652	40.4
chrX	18376039	18376239	X:18376139	20.0
chr10	22535334	22535534	10:22535434	30.0
chr12	92287425	92287625	12:92287525	30.0
chr14	22978041	22978241	14:22978141	30.0
chr14	58922491	58922691	14:58922591	30.0
chr15	60189198	60189398	15:60189298	30.0
chr2	168943740	168943940	2:168943840	30.0
chr2	209264089	209264289	2:209264189	30.0
chr5	11092557	11092757	5:11092657	30.0
chr6	108455077	108455277	6:108455177	30.0
chr8	107982239	107982439	8:107982339	30.0
chr8	136627228	136627428	8:136627328	30.0
chr11	2291165	2291365	11:2291265	29.3
chr8	81490139	81490339	8:81490239	29.2
chr5	10417145	10417345	5:10417245	39.0
chr13	106162803	106163003	13:106162903	18.0
chr13	112144802	112145002	13:112144902	18.0
chr18	32982072	32982272	18:32982172	18.0
chr4	75600191	75600391	4:75600291	18.0
chrX	62116447	62116647	X:62116547	18.0
chrX	83143758	83143958	X:83143858	18.0
chrX	121699938	121700138	X:121700038	18.0
chr4	85200334	85200534	4:85200434	17.6
chr8	91951436	91951636	8:91951536	34.0
chr3	128772389	128772589	3:128772489	52.0
chr3	176228321	176228521	3:176228421	36.0
chr12	111449658	111449858	12:111449758	32.0
chr3	61868563	61868763	3:61868663	78.0
chr4	2202058	2202258	4:2202158	18.0
chr2	3383953	3384153	2:3384053	29.2
chr7	2883453	2883653	7:2883553	49.9
chr20	56268388	56268588	20:56268488	108.6
chr3	193858718	193858918	3:193858818	113.7
chr11	64002566	64002766	11:64002666	51.0
chr3	63311244	63311444	3:63311344	54.0
chr3	62507674	62507874	3:62507774	53.6
chr3	129830561	129830761	3:129830661	30.4
chr10	78993409	78993609	10:78993509	23.0
chr2	36584361	36584561	2:36584461	37.0
chr13	28235654	28235854	13:28235754	25.0
chr21	39140456	39140656	21:39140556	33.0
chr10	74085040	74085240	10:74085140	30.0
chr1	185666507	185666707	1:185666607	26.0
chr10	135186770	135186970	10:135186870	33.1
chr15	96637594	96637794	15:96637694	26.0
chr5	96176843	96177043	5:96176943	26.0
chr6	10852733	10852933	6:10852833	26.0
chr8	28351141	28351341	8:28351241	24.5
chr1	109655302	109655502	1:109655402	69.0
chr1	46337912	46338112	1:46338012	27.0
chr1	86001643	86001843	1:86001743	27.0
chr11	113652486	113652686	11:113652586	27.0
chr12	74945085	74945285	12:74945185	27.0
chr14	68871505	68871705	14:68871605	27.0
chr15	72752786	72752986	15:72752886	27.0
chr15	87962589	87962789	15:87962689	27.0
chr18	28874413	28874613	18:28874513	27.0
chr18	32967005	32967205	18:32967105	27.0
chr2	134238109	134238309	2:134238209	27.0
chr2	145417331	145417531	2:145417431	27.0
chr2	221864533	221864733	2:221864633	27.0
chr3	22769675	22769875	3:22769775	27.0
chr3	130400872	130401072	3:130400972	27.0
chr5	13363781	13363981	5:13363881	27.0
chr5	13756138	13756338	5:13756238	27.0
chr5	40518684	40518884	5:40518784	27.0
chr5	111770485	111770685	5:111770585	27.0
chr5	135768000	135768200	5:135768100	27.0
chr6	74414048	74414248	6:74414148	27.0
chr7	96218503	96218703	7:96218603	27.0
chr7	127349154	127349354	7:127349254	27.0
chr8	56642441	56642641	8:56642541	27.0
chr8	114026290	114026490	8:114026390	27.0
chr8	110843678	110843878	8:110843778	26.9
chr9	66471118	66471318	9:66471218	26.5
chr3	23421790	23421990	3:23421890	26.0
chr3	24469876	24470076	3:24469976	26.0
chr3	26122658	26122858	3:26122758	26.0
chr3	38215941	38216141	3:38216041	26.0
chr3	62832502	62832702	3:62832602	26.0
chr3	125200585	125200785	3:125200685	26.0
chr3	152747083	152747283	3:152747183	26.0
chr3	168082051	168082251	3:168082151	26.0
chr3	168535255	168535455	3:168535355	26.0
chr3	168828387	168828587	3:168828487	26.0
chr3	154989149	154989349	3:154989249	25.9
chr3	21525606	21525806	3:21525706	25.1
chr3	102081985	102082185	3:102082085	25.1
chr7	50623501	50623701	7:50623601	31.7
chrX	19002454	19002654	X:19002554	23.5
chr16	70692841	70693041	16:70692941	34.0
chr16	78027061	78027261	16:78027161	34.0
chr21	38160517	38160717	21:38160617	34.0
chr8	110176336	110176536	8:110176436	34.0
chr8	144139103	144139303	8:144139203	34.0
chr21	11043156	11043356	21:11043256	33.7
chr15	88070781	88070981	15:88070881	33.4
chr1	36705975	36706175	1:36706075	27.0
chr7	147887091	147887291	7:147887191	27.0
chr1	106806731	106806931	1:106806831	85.1
chr11	39036041	39036241	11:39036141	21.0
chr13	98015024	98015224	13:98015124	21.0
chr13	114811699	114811899	13:114811799	21.0
chr18	7923221	7923421	18:7923321	21.0
chr18	19242643	19242843	18:19242743	21.0
chr22	22177902	22178102	22:22178002	21.0
chr4	81296786	81296986	4:81296886	21.0
chr4	166114336	166114536	4:166114436	21.0
chr4	173995724	173995924	4:173995824	21.0
chr6	11416281	11416481	6:11416381	21.0
chr6	143143050	143143250	6:143143150	21.0
chr6	148485695	148485895	6:148485795	21.0
chrX	13119943	13120143	X:13120043	21.0
chr4	123073939	123074139	4:123074039	20.3
chr20	58784204	58784404	20:58784304	70.0
chr13	107511923	107512123	13:107512023	24.0
chr2	98679855	98680055	2:98679955	24.0
chr2	207555054	207555254	2:207555154	24.0
chr7	79775254	79775454	7:79775354	24.0
chr7	92347831	92348031	7:92347931	23.8
chr9	82507276	82507476	9:82507376	23.7
chr9	2571178	2571378	9:2571278	23.6
chr7	774923	775123	7:775023	25.5
chr10	104988006	104988206	10:104988106	44.6
chr15	60038784	60038984	15:60038884	25.0
chr15	60595836	60596036	15:60595936	25.0
chrX	131991209	131991409	X:131991309	19.0
chr20	49241034	49241234	20:49241134	94.5
chr11	64876289	64876489	11:64876389	46.0
chr5	1211887	1212087	5:1211987	46.0
chr12	105896933	105897133	12:105897033	26.9
chr3	194341878	194342078	3:194341978	33.0
chr7	141424878	141425078	7:141424978	24.0
chr1	182150510	182150710	1:182150610	28.0
chr15	95891314	95891514	15:95891414	28.0
chr3	196066740	196066940	3:196066840	45.0
chr9	88669801	88670001	9:88669901	45.0
chr7	34026933	34027133	7:34027033	55.0
chr5	53606335	53606535	5:53606435	23.3
chr8	108654952	108655152	8:108655052	32.1
chr1	151712481	151712681	1:151712581	58.0
chr2	217547359	217547559	2:217547459	58.0
chr1	108348579	108348779	1:108348679	38.0
chr12	62334178	62334378	12:62334278	38.0
chr5	128732603	128732803	5:128732703	38.0
chr8	90266420	90266620	8:90266520	38.0
chr8	92297328	92297528	8:92297428	38.0
chr8	100719102	100719302	8:100719202	38.0
chr8	111912480	111912680	8:111912580	38.0
chr7	1452381	1452581	7:1452481	37.0
chr11	64780594	64780794	11:64780694	39.0
chr1	34872894	34873094	1:34872994	40.0
chr3	157340051	157340251	3:157340151	27.0
chrX	13955943	13956143	X:13956043	19.5
chr2	27009306	27009506	2:27009406	38.0
chr1	187674628	187674828	1:187674728	30.0
chr2	38285349	38285549	2:38285449	30.0
chr7	65970900	65971100	7:65971000	30.0
chr2	9699179	9699379	2:9699279	29.0
chr1	120430477	120430677	1:120430577	42.0
chr11	118308669	118308869	11:118308769	27.1
chr7	5397663	5397863	7:5397763	41.0
chr16	8767820	8768020	16:8767920	49.1
chr20	47833690	47833890	20:47833790	73.0
chr2	86238603	86238803	2:86238703	40.0
chr11	68084362	68084562	11:68084462	37.0
chr9	33162695	33162895	9:33162795	49.0
chr16	1772262	1772462	16:1772362	58.0
chr5	18392047	18392247	5:18392147	39.0
chr14	90207089	90207289	14:90207189	31.0
chr14	90975235	90975435	14:90975335	65.0
chr8	107295386	107295586	8:107295486	33.0
chr1	164568126	164568326	1:164568226	25.0
chr18	24925465	24925665	18:24925565	20.0
chr4	81185946	81186146	4:81186046	20.0
chr10	120826686	120826886	10:120826786	31.0
chr12	55248099	55248299	12:55248199	31.0
chr13	24580058	24580258	13:24580158	31.0
chr2	27844171	27844371	2:27844271	31.0
chr2	109256396	109256596	2:109256496	31.0
chr7	16707756	16707956	7:16707856	31.0
chr7	148493926	148494126	7:148494026	31.0
chr8	88097957	88098157	8:88098057	31.0
chr8	97992838	97993038	8:97992938	31.0
chr8	105932641	105932841	8:105932741	31.0
chr9	14096315	14096515	9:14096415	31.0
chr1	167772564	167772764	1:167772664	31.0
chr3	4735314	4735514	3:4735414	30.8
chr16	80118734	80118934	16:80118834	30.6
chr10	7830729	7830929	10:7830829	30.6
chr19	33523236	33523436	19:33523336	34.0
chr4	77561476	77561676	4:77561576	36.0
chr16	19305554	19305754	16:19305654	55.0
chr22	17566269	17566469	22:17566369	33.6
chrX	62063745	62063945	X:62063845	15.0
chr11	15923409	15923609	11:15923509	36.0
chrX	134478040	134478240	X:134478140	39.2
chr17	63624527	63624727	17:63624627	58.0
chr2	65215477	65215677	2:65215577	304.0
chrX	20074974	20075174	X:20075074	22.3
chr6	44082308	44082508	6:44082408	47.0
chr7	128044123	128044323	7:128044223	54.0
chr18	30082713	30082913	18:30082813	17.9
chr13	52698951	52699151	13:52699051	20.0
chr15	72564272	72564472	15:72564372	39.0
chr13	38454662	38454862	13:38454762	16.0
chr18	25655319	25655519	18:25655419	16.0
chr18	32227289	32227489	18:32227389	16.0
chr4	90718296	90718496	4:90718396	16.0
chr4	116035006	116035206	4:116035106	16.0
chr4	131416081	131416281	4:131416181	16.0
chr4	141868793	141868993	4:141868893	16.0
chr4	156838549	156838749	4:156838649	15.4
chr19	40927257	40927457	19:40927357	52.7
chr15	50124954	50125154	15:50125054	28.4
chr6	56803594	56803794	6:56803694	19.0
chr6	87353212	87353412	6:87353312	19.0
chr6	133281935	133282135	6:133282035	19.0
chr6	145454985	145455185	6:145455085	19.0
chr6	28714958	28715158	6:28715058	18.7
chr1	954589	954789	1:954689	29.0
chr4	38664859	38665059	4:38664959	53.0
chr1	116605336	116605536	1:116605436	35.0
chr16	13737365	13737565	16:13737465	35.0
chr7	32339233	32339433	7:32339333	35.0
chr8	89053508	89053708	8:89053608	35.0
chr10	75173284	75173484	10:75173384	34.7
chr14	66835123	66835323	14:66835223	33.0
chr1	115491707	115491907	1:115491807	43.0
chr8	105464811	105465011	8:105464911	43.0
chr14	66627734	66627934	14:66627834	25.0
chr13	22249732	22249932	13:22249832	52.0
chr1	201977205	201977405	1:201977305	35.0
chr8	81599398	81599598	8:81599498	39.0
chr9	136253240	136253440	9:136253340	38.8
chr1	118338504	118338704	1:118338604	38.8
chr15	52470039	52470239	15:52470139	82.0
chr17	59844905	59845105	17:59845005	169.2
chr15	32322251	32322451	15:32322351	29.4
chr1	118337908	118338108	1:118338008	30.2
chrX	148586706	148586906	X:148586806	33.9
chr1	32506240	32506440	1:32506340	28.0
chr1	173514962	173515162	1:173515062	28.0
chr10	93556039	93556239	10:93556139	28.0
chr12	76103430	76103630	12:76103530	28.0
chr13	20205766	20205966	13:20205866	28.0
chr13	47384965	47385165	13:47385065	28.0
chr14	59216003	59216203	14:59216103	28.0
chr2	160572006	160572206	2:160572106	28.0
chr3	168834184	168834384	3:168834284	28.0
chr4	3535552	3535752	4:3535652	28.0
chr7	44280964	44281164	7:44281064	28.0
chr7	64131430	64131630	7:64131530	28.0
chr8	71418726	71418926	8:71418826	28.0
chrX	100001365	100001565	X:100001465	28.0
chr1	215790653	215790853	1:215790753	27.8
chr4	5367511	5367711	4:5367611	27.8
chr1	218917346	218917546	1:218917446	27.8
chr9	95168953	95169153	9:95169053	27.6
chr6	52589519	52589719	6:52589619	27.5
chr5	179894257	179894457	5:179894357	51.0
chr11	70605999	70606199	11:70606099	41.4
chr6	28849025	28849225	6:28849125	22.0
chr13	30969394	30969594	13:30969494	40.4
chr1	154973470	154973670	1:154973570	90.6
chr3	186884942	186885142	3:186885042	25.9
chr15	70145932	70146132	15:70146032	43.0
chr10	8276045	8276245	10:8276145	35.0
chr14	106368221	106368421	14:106368321	27.0
chr4	77197901	77198101	4:77198001	22.0
chr6	25858453	25858653	6:25858553	22.0
chr20	53505730	53505930	20:53505830	137.1
chr19	42785445	42785645	19:42785545	43.0
chr10	125847596	125847796	10:125847696	52.0
chr12	57637533	57637733	12:57637633	47.4
chr10	95200508	95200708	10:95200608	36.0
chr16	11457178	11457378	16:11457278	44.0
chr10	482107	482307	10:482207	38.8
chr16	4165642	4165842	16:4165742	66.0
chr19	3971107	3971307	19:3971207	39.8
chr11	67350164	67350364	11:67350264	42.0
chr21	9448036	9448236	21:9448136	20.0
chr21	22737333	22737533	21:22737433	20.0
chr15	50344558	50344758	15:50344658	52.0
chr4	122260722	122260922	4:122260822	16.0
chr20	46247177	46247377	20:46247277	122.7
chr3	129295618	129295818	3:129295718	36.0
chr8	91688439	91688639	8:91688539	48.0
chr10	95123768	95123968	10:95123868	24.2
chr18	6079147	6079347	18:6079247	15.0
chr18	24990321	24990521	18:24990421	15.0
chr18	45430662	45430862	18:45430762	15.0
chr18	70870147	70870347	18:70870247	15.0
chr2	216908920	216909120	2:216909020	28.8
chr22	38142428	38142628	22:38142528	33.0
chr1	173362360	173362560	1:173362460	25.0
chr10	32373284	32373484	10:32373384	25.0
chr10	62531717	62531917	10:62531817	25.0
chr13	34497649	34497849	13:34497749	25.0
chr13	42884424	42884624	13:42884524	25.0
chr14	96980749	96980949	14:96980849	25.0
chr18	26415058	26415258	18:26415158	25.0
chr2	125682332	125682532	2:125682432	25.0
chr2	150579169	150579369	2:150579269	25.0
chr2	207012771	207012971	2:207012871	25.0
chr5	15880186	15880386	5:15880286	25.0
chr5	42887362	42887562	5:42887462	25.0
chr5	99582991	99583191	5:99583091	25.0
chr5	105208641	105208841	5:105208741	25.0
chr5	156206539	156206739	5:156206639	25.0
chr6	17282310	17282510	6:17282410	25.0
chr8	110923329	110923529	8:110923429	25.0
chr8	111550708	111550908	8:111550808	25.0
chr9	106598857	106599057	9:106598957	25.0
chrX	70366162	70366362	X:70366262	25.0
chr14	27067019	27067219	14:27067119	24.5
chr9	297531	297731	9:297631	24.2
chr16	15601176	15601376	16:15601276	48.0
chr2	232789892	232790092	2:232789992	48.0
chr14	105780233	105780433	14:105780333	36.1
chr13	107720864	107721064	13:107720964	19.0
chr4	87250642	87250842	4:87250742	19.0
chr4	176154473	176154673	4:176154573	19.0
chr6	23204805	23205005	6:23204905	19.0
chr16	89788976	89789176	16:89789076	110.1
chr11	126275678	126275878	11:126275778	32.0
chr2	1909252	1909452	2:1909352	36.0
chr14	25129165	25129365	14:25129265	25.0
chr9	23826247	23826447	9:23826347	21.0
chr9	85436919	85437119	9:85437019	21.0
chr9	113453357	113453557	9:113453457	21.0
chr9	12784566	12784766	9:12784666	20.5
chr9	136890997	136891197	9:136891097	47.0
chr11	64813901	64814101	11:64814001	30.0
chr17	58108457	58108657	17:58108557	52.0
chr1	215147244	215147444	1:215147344	32.0
chr10	76717101	76717301	10:76717201	32.0
chr12	68582024	68582224	12:68582124	32.0
chr2	120063099	120063299	2:120063199	32.0
chr3	23418114	23418314	3:23418214	32.0
chr3	178865407	178865607	3:178865507	32.0
chr3	188452386	188452586	3:188452486	32.0
chr4	140435707	140435907	4:140435807	32.0
chr5	13624521	13624721	5:13624621	32.0
chr5	123599693	123599893	5:123599793	32.0
chr5	174929029	174929229	5:174929129	32.0
chr6	33712120	33712320	6:33712220	32.0
chr6	144881404	144881604	6:144881504	32.0
chr7	2387676	2387876	7:2387776	32.0
chr8	97738809	97739009	8:97738909	32.0
chr8	108967147	108967347	8:108967247	32.0
chr9	137720401	137720601	9:137720501	32.0
chr2	113916858	113917058	2:113916958	31.8
chr1	174819955	174820155	1:174820055	31.3
chr6	84569273	84569473	6:84569373	31.1
chr2	148601594	148601794	2:148601694	31.0
chr13	112036927	112037127	13:112037027	22.0
chr18	76960643	76960843	18:76960743	22.0
chr4	69241968	69242168	4:69242068	22.0
chr4	100789375	100789575	4:100789475	22.0
chr4	109056822	109057022	4:109056922	22.0
chr6	7366661	7366861	6:7366761	22.0
chr6	46968673	46968873	6:46968773	22.0
chr6	134703441	134703641	6:134703541	22.0
chr22	18121790	18121990	22:18121890	21.7
chr22	48938072	48938272	22:48938172	21.2
chr17	61160541	61160741	17:61160641	53.0
chr3	63376204	63376404	3:63376304	52.5
chr10	102469739	102469939	10:102469839	36.4
chr15	77367926	77368126	15:77368026	47.0
chr10	8845898	8846098	10:8845998	22.0
chr10	28748538	28748738	10:28748638	22.0
chr10	43937377	43937577	10:43937477	22.0
chr10	52617409	52617609	10:52617509	22.0
chr10	81863921	81864121	10:81864021	22.0
chr10	113055565	113055765	10:113055665	22.0
chr10	52856643	52856843	10:52856743	21.7
chr10	101899837	101900037	10:101899937	21.7
chr10	95930944	95931144	10:95931044	21.5
chr10	63551001	63551201	10:63551101	21.3
chr12	105003331	105003531	12:105003431	34.9
chr10	71841187	71841387	10:71841287	24.0
chr8	111015787	111015987	8:111015887	40.0
chr3	75790763	75790963	3:75790863	39.5
chr14	77895719	77895919	14:77895819	36.0
chr3	12242263	12242463	3:12242363	36.0
chr8	87441315	87441515	8:87441415	36.0
chr9	140168411	140168611	9:140168511	35.2
chrX	135865609	135865809	X:135865709	24.0
chr15	38544912	38545112	15:38545012	28.0
chr19	42724001	42724201	19:42724101	50.6
chr1	146808900	146809100	1:146809000	29.0
chr1	24165602	24165802	1:24165702	24.0
chr1	61605073	61605273	1:61605173	24.0
chr1	69283093	69283293	1:69283193	24.0
chr1	85047360	85047560	1:85047460	24.0
chr1	91316946	91317146	1:91317046	24.0
chr1	146009714	146009914	1:146009814	24.0
chr1	154070714	154070914	1:154070814	24.0
chr1	173958295	173958495	1:173958395	24.0
chr1	174049924	174050124	1:174050024	24.0
chr1	189198402	189198602	1:189198502	24.0
chr1	207438002	207438202	1:207438102	24.0
chr1	215972246	215972446	1:215972346	24.0
chr1	229850824	229851024	1:229850924	24.0
chr1	215032375	215032575	1:215032475	23.8
chr1	240599415	240599615	1:240599515	23.5
chr1	805040	805240	1:805140	23.2
chr1	52607464	52607664	1:52607564	23.1
chr1	30818353	30818553	1:30818453	23.0
chr12	1769488	1769688	12:1769588	34.0
chr7	26593358	26593558	7:26593458	34.0
chr10	84218752	84218952	10:84218852	25.0
chr14	49032814	49033014	14:49032914	25.0
chr4	18458246	18458446	4:18458346	17.0
chr17	62988696	62988896	17:62988796	49.0
chr12	103344292	103344492	12:103344392	40.9
chr5	73833751	73833951	5:73833851	30.8
chr2	239067904	239068104	2:239068004	26.0
chr8	68645987	68646187	8:68646087	26.0
chr8	134958145	134958345	8:134958245	26.0
chr20	536655	536855	20:536755	54.0
chr20	3451553	3451753	20:3451653	54.0
chr20	14016697	14016897	20:14016797	54.0
chr20	57643729	57643929	20:57643829	54.0
chr20	18568529	18568729	20:18568629	53.9
chr20	271112	271312	20:271212	53.6
chr20	61733396	61733596	20:61733496	53.6
chr20	18118019	18118219	20:18118119	53.2
chr19	54485443	54485643	19:54485543	48.0
chr1	146953691	146953891	1:146953791	26.0
chr16	4775022	4775222	16:4775122	41.0
chr7	131356812	131357012	7:131356912	41.0
chr10	134225184	134225384	10:134225284	44.1
chr1	3527709	3527909	1:3527809	29.0
chr1	14353434	14353634	1:14353534	29.0
chr1	179843632	179843832	1:179843732	29.0
chr10	62723955	62724155	10:62724055	29.0
chr10	134847931	134848131	10:134848031	29.0
chr2	105953704	105953904	2:105953804	29.0
chr7	17139179	17139379	7:17139279	29.0
chr7	123290727	123290927	7:123290827	29.0
chr7	129057112	129057312	7:129057212	29.0
chr8	100220299	100220499	8:100220399	29.0
chr1	1285016	1285216	1:1285116	27.0
chr1	230884004	230884204	1:230884104	40.0
chr10	38078857	38079057	10:38078957	27.0
chr2	201165505	201165705	2:201165605	27.0
chr3	169245637	169245837	3:169245737	27.0
chr5	53241780	53241980	5:53241880	27.0
chr9	114016332	114016532	9:114016432	27.0
chr4	100837302	100837502	4:100837402	15.0
chr4	102864448	102864648	4:102864548	15.0
chr4	109068135	109068335	4:109068235	15.0
chr4	118111104	118111304	4:118111204	15.0
chr4	137972100	137972300	4:137972200	15.0
chr4	140307749	140307949	4:140307849	15.0
chr4	22662827	22663027	4:22662927	15.0
chr4	175959724	175959924	4:175959824	14.1
chr12	12988619	12988819	12:12988719	37.0
chr1	10753991	10754191	1:10754091	30.0
chr21	38119669	38119869	21:38119769	25.3
chr5	94618986	94619186	5:94619086	33.0
chr7	56074948	56075148	7:56075048	28.0
chr7	120401906	120402106	7:120402006	28.0
chr8	109839723	109839923	8:109839823	28.0
chrX	39614919	39615119	X:39615019	38.0
chr12	31868314	31868514	12:31868414	25.0
chr12	61961626	61961826	12:61961726	25.0
chr12	62551278	62551478	12:62551378	25.0
chr12	71377967	71378167	12:71378067	25.0
chr12	77675105	77675305	12:77675205	25.0
chr12	89414417	89414617	12:89414517	25.0
chr12	100606958	100607158	12:100607058	25.0
chr12	123194994	123195194	12:123195094	25.0
chr12	126603506	126603706	12:126603606	25.0
chr12	68286965	68287165	12:68287065	24.9
chr12	100516598	100516798	12:100516698	24.5
chr13	97793947	97794147	13:97794047	18.0
chr2	208978076	208978276	2:208978176	24.7
chr6	51403762	51403962	6:51403862	22.0
chr1	10437615	10437815	1:10437715	29.0
chr2	1950599	1950799	2:1950699	29.0
chr5	108645959	108646159	5:108646059	29.0
chr22	34371932	34372132	22:34372032	20.0
chr6	166874454	166874654	6:166874554	20.0
chrX	131897592	131897792	X:131897692	20.0
chr17	27915919	27916119	17:27916019	38.0
chr17	47415362	47415562	17:47415462	38.0
chr17	48385216	48385416	17:48385316	38.0
chr17	58971182	58971382	17:58971282	38.0
chr17	59022855	59023055	17:59022955	38.0
chr17	78038042	78038242	17:78038142	38.0
chr17	34091424	34091624	17:34091524	38.0
chr17	16120560	16120760	17:16120660	37.9
chr17	59195807	59196007	17:59195907	37.8
chr17	80376657	80376857	17:80376757	37.7
chr17	40984995	40985195	17:40985095	37.7
chr17	76348692	76348892	17:76348792	37.6
chr17	39845479	39845679	17:39845579	37.1
chrX	53684376	53684576	X:53684476	14.0
chrX	57577462	57577662	X:57577562	14.0
chrX	84078248	84078448	X:84078348	14.0
chrX	137140252	137140452	X:137140352	14.0
chr3	111451217	111451417	3:111451317	31.0
chr6	125533702	125533902	6:125533802	31.0
chr6	138245279	138245479	6:138245379	34.0
chr13	48059645	48059845	13:48059745	32.0
chr5	139175136	139175336	5:139175236	33.0
chr12	48099284	48099484	12:48099384	32.8
chr15	52812529	52812729	15:52812629	41.0
chr3	101587611	101587811	3:101587711	41.0
chr10	134211527	134211727	10:134211627	30.6
chr15	54167463	54167663	15:54167563	32.0
chr10	29311623	29311823	10:29311723	33.0
chr11	64334063	64334263	11:64334163	33.0
chr12	69672460	69672660	12:69672560	33.0
chr15	59653036	59653236	15:59653136	33.0
chr2	108673	108873	2:108773	33.0
chr2	86599483	86599683	2:86599583	33.0
chr2	138433597	138433797	2:138433697	33.0
chr2	227388798	227388998	2:227388898	33.0
chr3	41280418	41280618	3:41280518	33.0
chr7	52339434	52339634	7:52339534	33.0
chr10	28966591	28966791	10:28966691	32.5
chr14	75954142	75954342	14:75954242	32.4
chr13	30476596	30476796	13:30476696	32.0
chr6	148664277	148664477	6:148664377	30.0
chr20	57482885	57483085	20:57482985	92.0
chr9	137279175	137279375	9:137279275	50.0
chr5	8154095	8154295	5:8154195	23.0
chr5	9883832	9884032	5:9883932	23.0
chr5	25569156	25569356	5:25569256	23.0
chr5	85941242	85941442	5:85941342	23.0
chr5	86027306	86027506	5:86027406	23.0
chr5	102006013	102006213	5:102006113	23.0
chr5	113521083	113521283	5:113521183	23.0
chr5	170516201	170516401	5:170516301	23.0
chr5	25707264	25707464	5:25707364	22.7
chr5	44539359	44539559	5:44539459	22.7
chr1	145743882	145744082	1:145743982	51.0
chr9	135548916	135549116	9:135549016	33.0
chr1	216420193	216420393	1:216420293	37.0
chr12	57632844	57633044	12:57632944	37.0
chr11	68452596	68452796	11:68452696	31.5
chr6	15969765	15969965	6:15969865	23.0
chr17	56033064	56033264	17:56033164	86.0
chr22	19702442	19702642	22:19702542	29.6
chr3	4480008	4480208	3:4480108	29.0
chr5	1867653	1867853	5:1867753	44.0
chr14	28568910	28569110	14:28569010	22.0
chr14	87826752	87826952	14:87826852	22.0
chr14	91518881	91519081	14:91518981	22.0
chr1	162249037	162249237	1:162249137	26.0
chr11	93669085	93669285	11:93669185	26.0
chr12	46541184	46541384	12:46541284	26.0
chr13	19894277	19894477	13:19894377	26.0
chr13	41327650	41327850	13:41327750	26.0
chr13	47774129	47774329	13:47774229	26.0
chr14	20999185	20999385	14:20999285	26.0
chr15	52888065	52888265	15:52888165	26.0
chr18	23865959	23866159	18:23866059	26.0
chr2	305562	305762	2:305662	26.0
chr2	156239413	156239613	2:156239513	26.0
chr2	178261622	178261822	2:178261722	26.0
chr2	188950372	188950572	2:188950472	26.0
chr3	19607708	19607908	3:19607808	26.0
chr3	112147305	112147505	3:112147405	26.0
chr3	122304102	122304302	3:122304202	26.0
chr3	122969404	122969604	3:122969504	26.0
chr3	167912366	167912566	3:167912466	26.0
chr4	174173387	174173587	4:174173487	26.0
chr4	187708810	187709010	4:187708910	26.0
chr5	9645673	9645873	5:9645773	26.0
chr5	15882333	15882533	5:15882433	26.0
chr5	145641204	145641404	5:145641304	26.0
chr6	32223000	32223200	6:32223100	26.0
chr7	7478761	7478961	7:7478861	26.0
chr7	12476846	12477046	7:12476946	26.0
chr7	51864332	51864532	7:51864432	26.0
chr7	87703023	87703223	7:87703123	26.0
chr7	106176282	106176482	7:106176382	26.0
chr7	108177674	108177874	7:108177774	26.0
chr7	123706095	123706295	7:123706195	26.0
chr8	89136836	89137036	8:89136936	26.0
chr8	92400420	92400620	8:92400520	26.0
chr8	106549682	106549882	8:106549782	26.0
chr8	123244554	123244754	8:123244654	26.0
chr9	88227302	88227502	9:88227402	26.0
chr3	154950438	154950638	3:154950538	25.8
chr5	19314997	19315197	5:19315097	25.7
chr16	8480457	8480657	16:8480557	30.0
chr16	13841459	13841659	16:13841559	30.0
chr16	82801485	82801685	16:82801585	30.0
chr16	88567946	88568146	16:88568046	29.9
chr16	8223183	8223383	16:8223283	29.7
chr16	54318220	54318420	16:54318320	29.5
chrX	40017320	40017520	X:40017420	25.5
chr13	100560434	100560634	13:100560534	18.6
chr1	114687280	114687480	1:114687380	104.5
chr1	117443287	117443487	1:117443387	59.0
chr7	127671317	127671517	7:127671417	33.3
chr19	35970221	35970421	19:35970321	33.3
chr14	21131452	21131652	14:21131552	46.0
chr8	102980905	102981105	8:102981005	46.0
chr6	13581984	13582184	6:13582084	19.0
chr11	14611240	14611440	11:14611340	20.0
chr11	83251453	83251653	11:83251553	20.0
chr11	84068071	84068271	11:84068171	20.0
chr11	117055983	117056183	11:117056083	20.0
chr11	1969071	1969271	11:1969171	19.5
chr11	107461589	107461789	11:107461689	19.5
chr9	130675194	130675394	9:130675294	48.0
chr13	107513452	107513652	13:107513552	17.0
chr7	47783606	47783806	7:47783706	24.0
chr21	45285765	45285965	21:45285865	62.0
chr19	1501317	1501517	19:1501417	32.0
chr19	5805861	5806061	19:5805961	32.0
chr19	17459547	17459747	19:17459647	32.0
chr19	33493519	33493719	19:33493619	32.0
chr19	35282584	35282784	19:35282684	32.0
chr19	44019911	44020111	19:44020011	32.0
chr19	49851267	49851467	19:49851367	32.0
chr19	59038748	59038948	19:59038848	32.0
chr19	9785451	9785651	19:9785551	31.7
chr19	1275940	1276140	19:1276040	31.5
chr16	21538222	21538422	16:21538322	72.0
chr15	71629825	71630025	15:71629925	43.7
chr16	69757838	69758038	16:69757938	63.0
chr2	97561236	97561436	2:97561336	65.0
chr11	17586157	17586357	11:17586257	23.0
chr14	34092570	34092770	14:34092670	23.0
chr21	30622964	30623164	21:30623064	23.0
chr5	12588535	12588735	5:12588635	23.0
chr5	44565978	44566178	5:44566078	23.0
chr5	174314542	174314742	5:174314642	23.0
chr6	47638100	47638300	6:47638200	23.0
chr6	134700368	134700568	6:134700468	23.0
chr9	85119589	85119789	9:85119689	22.4
chr22	29706492	29706692	22:29706592	22.2
chr2	38689336	38689536	2:38689436	36.6
chr11	76495592	76495792	11:76495692	65.0
chr7	156802236	156802436	7:156802336	72.0
chr17	56494927	56495127	17:56495027	51.0
chr8	144680363	144680563	8:144680463	51.0
chr7	2395048	2395248	7:2395148	51.0
chr2	8352327	8352527	2:8352427	23.0
chr2	17778423	17778623	2:17778523	23.0
chr2	32487204	32487404	2:32487304	23.0
chr2	80356387	80356587	2:80356487	23.0
chr2	102968172	102968372	2:102968272	23.0
chr2	144878852	144879052	2:144878952	23.0
chr2	145173473	145173673	2:145173573	23.0
chr2	152418506	152418706	2:152418606	23.0
chr2	163331251	163331451	2:163331351	23.0
chr2	164340530	164340730	2:164340630	23.0
chr2	167119419	167119619	2:167119519	23.0
chr2	169150234	169150434	2:169150334	23.0
chr2	180623349	180623549	2:180623449	23.0
chr2	182803381	182803581	2:182803481	23.0
chr2	184792758	184792958	2:184792858	23.0
chr2	189554813	189555013	2:189554913	23.0
chr2	205476881	205477081	2:205476981	23.0
chr2	212319515	212319715	2:212319615	23.0
chr2	75518854	75519054	2:75518954	22.7
chr2	142256255	142256455	2:142256355	22.5
chr7	70996841	70997041	7:70996941	24.0
chr3	15707079	15707279	3:15707179	42.0
chr8	38708394	38708594	8:38708494	24.0
chr8	48705524	48705724	8:48705624	24.0
chr8	50708083	50708283	8:50708183	24.0
chr8	51775742	51775942	8:51775842	24.0
chr8	65114376	65114576	8:65114476	24.0
chr8	88613666	88613866	8:88613766	24.0
chr8	103221162	103221362	8:103221262	24.0
chr8	88791164	88791364	8:88791264	23.8
chr8	33424876	33425076	8:33424976	23.7
chr8	121541766	121541966	8:121541866	23.3
chr8	41436103	41436303	8:41436203	23.2
chr6	2846480	2846680	6:2846580	27.0
chr12	115881366	115881566	12:115881466	47.0
chr10	32649258	32649458	10:32649358	30.0
chr12	52024922	52025122	12:52025022	30.0
chr2	95528086	95528286	2:95528186	30.0
chr3	131496801	131497001	3:131496901	30.0
chr9	124103460	124103660	9:124103560	30.0
chr12	10874656	10874856	12:10874756	29.0
chr4	21536365	21536565	4:21536465	20.0
chr4	75407310	75407510	4:75407410	20.0
chr4	102058610	102058810	4:102058710	20.0
chr4	105492671	105492871	4:105492771	20.0
chr4	163985152	163985352	4:163985252	20.0
chr4	176923476	176923676	4:176923576	20.0
chr6	12729720	12729920	6:12729820	20.0
chr6	143677980	143678180	6:143678080	20.0
chr6	155107223	155107423	6:155107323	20.0
chrX	20240049	20240249	X:20240149	20.0
chr4	113269532	113269732	4:113269632	19.1
chr7	6542998	6543198	7:6543098	35.2
chr11	62328256	62328456	11:62328356	41.0
chr3	126243088	126243288	3:126243188	46.0
chr2	241336191	241336391	2:241336291	24.1
chr3	63674918	63675118	3:63675018	122.0
chr16	22201551	22201751	16:22201651	71.1
chr17	79849847	79850047	17:79849947	40.5
chr14	76044174	76044374	14:76044274	46.4
chr6	136834952	136835152	6:136835052	20.0
chr6	140299140	140299340	6:140299240	20.0
chr7	10744407	10744607	7:10744507	23.0
chr7	78681616	78681816	7:78681716	23.0
chr7	88884399	88884599	7:88884499	23.0
chr7	90556149	90556349	7:90556249	23.0
chr7	123347915	123348115	7:123348015	23.0
chr7	125008300	125008500	7:125008400	23.0
chr7	138863427	138863627	7:138863527	23.0
chr7	143824938	143825138	7:143825038	23.0
chr7	80410881	80411081	7:80410981	22.8
chr7	17338386	17338586	7:17338486	22.7
chr7	36478085	36478285	7:36478185	22.7
chr4	42469584	42469784	4:42469684	16.0
chr7	51030110	51030310	7:51030210	34.4
chr5	31364479	31364679	5:31364579	28.0
chr19	34732614	34732814	19:34732714	33.0
chr3	63763325	63763525	3:63763425	66.1
chr1	118336148	118336348	1:118336248	38.0
chr1	168849514	168849714	1:168849614	34.0
chr12	77270643	77270843	12:77270743	34.0
chr14	39525143	39525343	14:39525243	34.0
chr9	87637697	87637897	9:87637797	34.0
chr4	108852906	108853106	4:108853006	33.0
chr20	29582755	29582955	20:29582855	55.0
chr1	32405518	32405718	1:32405618	32.5
chr17	58576518	58576718	17:58576618	177.0
chr10	118547585	118547785	10:118547685	25.0
chr9	85683336	85683536	9:85683436	20.8
chr8	126852004	126852204	8:126852104	47.0
chr4	99609630	99609830	4:99609730	29.0
chr8	127659889	127660089	8:127659989	54.0
chr6	52051147	52051347	6:52051247	21.0
chr3	193807423	193807623	3:193807523	43.0
chr20	48388938	48389138	20:48389038	54.0
chr1	3542177	3542377	1:3542277	42.0
chr2	98312583	98312783	2:98312683	27.0
chr20	47265067	47265267	20:47265167	168.0
chr9	100836806	100837006	9:100836906	68.0
chr2	101666845	101667045	2:101666945	26.0
chr16	17285443	17285643	16:17285543	38.0
chr9	98199768	98199968	9:98199868	41.0
chr12	125001769	125001969	12:125001869	75.8
chr5	35994563	35994763	5:35994663	22.7
chr16	4364478	4364678	16:4364578	42.7
chr10	5488406	5488606	10:5488506	27.0
chr11	34595592	34595792	11:34595692	27.0
chr12	49012385	49012585	12:49012485	27.0
chr13	28023325	28023525	13:28023425	27.0
chr15	39697179	39697379	15:39697279	27.0
chr3	98633312	98633512	3:98633412	27.0
chr3	169558966	169559166	3:169559066	27.0
chr3	182402111	182402311	3:182402211	27.0
chr5	9436363	9436563	5:9436463	27.0
chr6	107199544	107199744	6:107199644	27.0
chr8	68649713	68649913	8:68649813	27.0
chr8	133788015	133788215	8:133788115	26.9
chr2	54197573	54197773	2:54197673	26.8
chr13	36909426	36909626	13:36909526	26.5
chr3	126319106	126319306	3:126319206	26.4
chr8	121758056	121758256	8:121758156	26.1
chr20	55851069	55851269	20:55851169	761.0
chr17	58983115	58983315	17:58983215	40.0
chr21	47061029	47061229	21:47061129	48.0
chr14	61951981	61952181	14:61952081	47.0
chr18	74208213	74208413	18:74208313	32.8
chr8	94687381	94687581	8:94687481	26.3
chr19	41917762	41917962	19:41917862	44.0
chr12	111541010	111541210	12:111541110	39.0
chr14	75895172	75895372	14:75895272	65.0
chr14	25501564	25501764	14:25501664	23.0
chr21	38819041	38819241	21:38819141	21.0
chr1	16115114	16115314	1:16115214	24.4
chr14	24299408	24299608	14:24299508	47.0
chr10	103990313	103990513	10:103990413	43.1
chr17	58875238	58875438	17:58875338	116.2
chr4	39104059	39104259	4:39104159	17.0
chr5	19795161	19795361	5:19795261	39.0
chr8	98314713	98314913	8:98314813	39.0
chr9	117264531	117264731	9:117264631	50.2
chr3	160990557	160990757	3:160990657	36.0
chr2	70352310	70352510	2:70352410	108.7
chr1	109530143	109530343	1:109530243	24.0
chr13	32376641	32376841	13:32376741	24.0
chr6	108187424	108187624	6:108187524	24.0
chrY	10036248	10036448	Y:10036348	80.5
chr10	61768852	61769052	10:61768952	31.0
chr12	46612521	46612721	12:46612621	31.0
chr13	28950801	28951001	13:28950901	31.0
chr13	39309922	39310122	13:39310022	31.0
chr2	73429214	73429414	2:73429314	31.0
chr2	154152421	154152621	2:154152521	31.0
chr3	4421034	4421234	3:4421134	31.0
chr3	79873288	79873488	3:79873388	31.0
chr3	99598699	99598899	3:99598799	31.0
chr5	17786033	17786233	5:17786133	31.0
chr5	57158403	57158603	5:57158503	31.0
chr6	57311584	57311784	6:57311684	31.0
chr8	96380083	96380283	8:96380183	31.0
chr8	102207222	102207422	8:102207322	31.0
chr9	84795891	84796091	9:84795991	31.0
chr9	138542325	138542525	9:138542425	31.0
chr16	14211064	14211264	16:14211164	30.8
chr7	557558	557758	7:557658	32.3
chr1	147793696	147793896	1:147793796	35.0
chr8	91265543	91265743	8:91265643	34.5
chr7	55339713	55339913	7:55339813	36.0
chr12	102297635	102297835	12:102297735	34.0
chr12	71932114	71932314	12:71932214	25.0
chr2	149373191	149373391	2:149373291	25.0
chr11	120039559	120039759	11:120039659	25.2
chr6	99969396	99969596	6:99969496	20.2
chr3	3239215	3239415	3:3239315	25.0
chr3	13982067	13982267	3:13982167	25.0
chr3	28239835	28240035	3:28239935	25.0
chr3	30120360	30120560	3:30120460	25.0
chr3	78129522	78129722	3:78129622	25.0
chr3	78327030	78327230	3:78327130	25.0
chr3	85312119	85312319	3:85312219	25.0
chr3	104892928	104893128	3:104893028	25.0
chr3	105015495	105015695	3:105015595	25.0
chr3	108888964	108889164	3:108889064	25.0
chr3	118337092	118337292	3:118337192	25.0
chr3	137251917	137252117	3:137252017	25.0
chr3	142843805	142844005	3:142843905	25.0
chr3	149281787	149281987	3:149281887	25.0
chr3	159547465	159547665	3:159547565	25.0
chr3	172671210	172671410	3:172671310	25.0
chr3	176455501	176455701	3:176455601	25.0
chr3	186998775	186998975	3:186998875	25.0
chr3	188135114	188135314	3:188135214	25.0
chr3	189983631	189983831	3:189983731	25.0
chr3	107833534	107833734	3:107833634	24.1
chr12	114195069	114195269	12:114195169	49.0
chr1	230636346	230636546	1:230636446	35.0
chr6	109663922	109664122	6:109664022	35.0
chr1	154909575	154909775	1:154909675	47.6
chr10	104403455	104403655	10:104403555	152.0
chr11	2925512	2925712	11:2925612	26.0
chr1	111779552	111779752	1:111779652	34.0
chr11	65686853	65687053	11:65686953	34.0
chr1	179637426	179637626	1:179637526	24.0
chr1	187522935	187523135	1:187523035	24.0
chr1	197433297	197433497	1:197433397	24.0
chr1	214612921	214613121	1:214613021	24.0
chr13	39068601	39068801	13:39068701	24.0
chr2	180554096	180554296	2:180554196	24.0
chr2	182968354	182968554	2:182968454	24.0
chr5	19695088	19695288	5:19695188	24.0
chr5	123812808	123813008	5:123812908	24.0
chr5	146689948	146690148	5:146690048	24.0
chr7	117484935	117485135	7:117485035	24.0
chr8	68765037	68765237	8:68765137	24.0
chr8	77333260	77333460	8:77333360	24.0
chr8	101151475	101151675	8:101151575	24.0
chr9	84756574	84756774	9:84756674	24.0
chrX	102865449	102865649	X:102865549	23.9
chr1	185925774	185925974	1:185925874	23.9
chr1	95086949	95087149	1:95087049	23.8
chr6	19899158	19899358	6:19899258	29.0
chr7	129565518	129565718	7:129565618	29.0
chr4	2431673	2431873	4:2431773	27.0
chr6	26223948	26224148	6:26224048	27.0
chr11	60845528	60845728	11:60845628	25.0
chr12	125873139	125873339	12:125873239	25.0
chr18	25758394	25758594	18:25758494	28.0
chr6	150259857	150260057	6:150259957	32.0
chr18	40006415	40006615	18:40006515	15.0
chr4	18123318	18123518	4:18123418	15.0
chr4	102637653	102637853	4:102637753	15.0
chr4	116750209	116750409	4:116750309	15.0
chr4	128097382	128097582	4:128097482	15.0
chrX	64655899	64656099	X:64655999	15.0
chrX	134704634	134704834	X:134704734	15.0
chr4	23873792	23873992	4:23873892	14.1
chr17	64333466	64333666	17:64333566	43.9
chr7	99070883	99071083	7:99070983	33.0
chr13	50931829	50932029	13:50931929	31.0
chr9	89849042	89849242	9:89849142	31.0
chr5	27964995	27965195	5:27965095	29.0
chr5	35247956	35248156	5:35248056	30.0
chr6	113918205	113918405	6:113918305	30.0
chr3	121775036	121775236	3:121775136	25.0
chr16	22139174	22139374	16:22139274	42.0
chr13	19218213	19218413	13:19218313	15.0
chr13	52627769	52627969	13:52627869	15.0
chr13	52913020	52913220	13:52913120	15.0
chr13	86077509	86077709	13:86077609	15.0
chr13	111668859	111669059	13:111668959	15.0
chr13	52688734	52688934	13:52688834	14.9
chr22	41842734	41842934	22:41842834	48.0
chr7	99719799	99719999	7:99719899	43.4
chr7	158750833	158751033	7:158750933	47.0
chr7	123283948	123284148	7:123284048	28.3
chr4	24474780	24474980	4:24474880	25.5
chr15	54089777	54089977	15:54089877	24.0
chr15	58027609	58027809	15:58027709	24.0
chr15	73406443	73406643	15:73406543	24.0
chr15	76561683	76561883	15:76561783	24.0
chr15	88071196	88071396	15:88071296	23.6
chr10	48358728	48358928	10:48358828	30.0
chr9	132221515	132221715	9:132221615	50.0
chr2	27637116	27637316	2:27637216	23.6
chr1	200904075	200904275	1:200904175	31.0
chr1	107087068	107087268	1:107087168	103.0
chr4	78545459	78545659	4:78545559	21.0
chr6	16827344	16827544	6:16827444	21.0
chr9	104144516	104144716	9:104144616	21.0
chr4	75145972	75146172	4:75146072	20.9
chr4	139228616	139228816	4:139228716	20.2
chr11	59554587	59554787	11:59554687	40.0
chr3	37493165	37493365	3:37493265	40.0
chr9	139958550	139958750	9:139958650	40.0
chr16	33922136	33922336	16:33922236	39.5
chr5	34941371	34941571	5:34941471	23.0
chr9	100955181	100955381	9:100955281	50.4
chr4	4526338	4526538	4:4526438	18.0
chr4	89923375	89923575	4:89923475	18.0
chrX	90712080	90712280	X:90712180	17.7
chr4	103363172	103363372	4:103363272	17.1
chr4	153057915	153058115	4:153058015	18.0
chr8	89081007	89081207	8:89081107	27.0
chr10	129595560	129595760	10:129595660	28.0
chr12	4524344	4524544	12:4524444	28.0
chr12	11733295	11733495	12:11733395	28.0
chr22	19718438	19718638	22:19718538	28.0
chr3	166908734	166908934	3:166908834	28.0
chr3	169996577	169996777	3:169996677	28.0
chr3	173998613	173998813	3:173998713	28.0
chr3	175946042	175946242	3:175946142	28.0
chr5	57580441	57580641	5:57580541	28.0
chr7	126747899	126748099	7:126747999	28.0
chr2	54683872	54684072	2:54683972	27.6
chr8	118533271	118533471	8:118533371	27.6
chr12	98884759	98884959	12:98884859	27.2
chr2	118954041	118954241	2:118954141	33.0
chr13	45742361	45742561	13:45742461	36.0
chr14	42105991	42106191	14:42106091	36.0
chr3	63304611	63304811	3:63304711	36.0
chr8	140732318	140732518	8:140732418	36.0
chr8	128485880	128486080	8:128485980	36.0
chr5	68390333	68390533	5:68390433	35.5
chr18	32354050	32354250	18:32354150	17.0
chr4	159577667	159577867	4:159577767	17.0
chr17	59970773	59970973	17:59970873	193.0
chr9	34665957	34666157	9:34666057	44.0
chr8	123695579	123695779	8:123695679	104.0
chr8	128485558	128485758	8:128485658	28.0
chr8	89339384	89339584	8:89339484	44.1
chr1	207752787	207752987	1:207752887	32.0
chr13	43861195	43861395	13:43861295	32.0
chr4	41131274	41131474	4:41131374	32.0
chr6	10163576	10163776	6:10163676	32.0
chr7	34296501	34296701	7:34296601	32.0
chr8	69611602	69611802	8:69611702	32.0
chr8	91199128	91199328	8:91199228	32.0
chr8	101153185	101153385	8:101153285	32.0
chr8	133772868	133773068	8:133772968	32.0
chr5	7869723	7869923	5:7869823	31.9
chr11	76572030	76572230	11:76572130	31.6
chr9	66472245	66472445	9:66472345	31.2
chr6	105584599	105584799	6:105584699	31.1
chr1	94312918	94313118	1:94313018	31.1
chr20	17585939	17586139	20:17586039	53.0
chr20	23422469	23422669	20:23422569	53.0
chr20	34207562	34207762	20:34207662	52.9
chr5	13954885	13955085	5:13954985	28.0
chr7	1200070	1200270	7:1200170	43.7
chr6	151973552	151973752	6:151973652	53.0
chr20	362805	363005	20:362905	93.5
chr5	77945141	77945341	5:77945241	33.0
chr8	101535911	101536111	8:101536011	27.0
chr14	71101653	71101853	14:71101753	27.7
chr4	190797741	190797941	4:190797841	26.9
chr1	234680616	234680816	1:234680716	42.0
chr2	71355575	71355775	2:71355675	34.1
chr22	20315979	20316179	22:20316079	18.0
chr13	25746074	25746274	13:25746174	27.0
chr12	67452976	67453176	12:67453076	25.0
chr6	7141603	7141803	6:7141703	31.4
chr6	109777441	109777641	6:109777541	36.0
chr13	21435993	21436193	13:21436093	18.0
chr16	15529413	15529613	16:15529513	36.3
chr10	4731055	4731255	10:4731155	22.6
chr4	10625838	10626038	4:10625938	28.0
chr19	58739702	58739902	19:58739802	40.5
chr1	117705415	117705615	1:117705515	41.0
chr8	110073472	110073672	8:110073572	41.0
chr12	13251088	13251288	12:13251188	53.0
chr19	50095045	50095245	19:50095145	35.8
chr8	101734308	101734508	8:101734408	99.8
chr7	101345803	101346003	7:101345903	43.0
chr16	75130810	75131010	16:75130910	65.0
chr19	17032075	17032275	19:17032175	40.0
chr1	41575240	41575440	1:41575340	25.0
chr1	182824636	182824836	1:182824736	25.0
chr1	192430873	192431073	1:192430973	25.0
chr11	84393488	84393688	11:84393588	25.0
chr11	129557239	129557439	11:129557339	25.0
chr12	68249117	68249317	12:68249217	25.0
chr12	71327624	71327824	12:71327724	25.0
chr12	83273060	83273260	12:83273160	25.0
chr13	36527798	36527998	13:36527898	25.0
chr14	79809315	79809515	14:79809415	25.0
chr15	68378734	68378934	15:68378834	25.0
chr2	143168295	143168495	2:143168395	25.0
chr2	198963800	198964000	2:198963900	25.0
chr22	25134404	25134604	22:25134504	25.0
chr3	8944363	8944563	3:8944463	25.0
chr3	23390424	23390624	3:23390524	25.0
chr3	26946840	26947040	3:26946940	25.0
chr3	30962282	30962482	3:30962382	25.0
chr3	72566505	72566705	3:72566605	25.0
chr3	89381672	89381872	3:89381772	25.0
chr3	146232649	146232849	3:146232749	25.0
chr3	163314862	163315062	3:163314962	25.0
chr3	164804599	164804799	3:164804699	25.0
chr4	9700834	9701034	4:9700934	25.0
chr4	112880514	112880714	4:112880614	25.0
chr5	29899709	29899909	5:29899809	25.0
chr5	60576966	60577166	5:60577066	25.0
chr5	73005444	73005644	5:73005544	25.0
chr5	109032194	109032394	5:109032294	25.0
chr5	147283476	147283676	5:147283576	25.0
chr6	91691977	91692177	6:91692077	25.0
chr7	116612051	116612251	7:116612151	25.0
chr7	141380353	141380553	7:141380453	25.0
chr8	49832338	49832538	8:49832438	25.0
chr8	59059827	59060027	8:59059927	25.0
chr8	96662668	96662868	8:96662768	25.0
chr8	106297165	106297365	8:106297265	25.0
chr8	114121834	114122034	8:114121934	25.0
chr8	129690365	129690565	8:129690465	25.0
chr8	142970778	142970978	8:142970878	25.0
chrX	109934678	109934878	X:109934778	25.0
chr12	7023326	7023526	12:7023426	25.0
chr1	145130028	145130228	1:145130128	24.8
chr2	230786796	230786996	2:230786896	24.2
chr11	120172540	120172740	11:120172640	25.8
chr4	3172354	3172554	4:3172454	26.0
chrX	122904254	122904454	X:122904354	26.0
chr2	242577441	242577641	2:242577541	40.0
chr15	91811786	91811986	15:91811886	51.0
chr22	29774015	29774215	22:29774115	50.0
chr21	9695908	9696108	21:9696008	45.4
chr15	53490888	53491088	15:53490988	45.4
chr3	22460577	22460777	3:22460677	28.0
chr17	66454171	66454371	17:66454271	50.9
chr14	77611258	77611458	14:77611358	50.0
chr9	68400293	68400493	9:68400393	21.0
chr8	121757413	121757613	8:121757513	26.9
chr2	46314747	46314947	2:46314847	39.0
chr3	107660220	107660420	3:107660320	39.0
chr1	108888971	108889171	1:108889071	37.0
chr12	104679795	104679995	12:104679895	26.0
chr2	30934652	30934852	2:30934752	64.0
chrX	118387673	118387873	X:118387773	16.0
chr22	26495933	26496133	22:26496033	23.0
chr1	181005015	181005215	1:181005115	49.0
chr12	38450875	38451075	12:38450975	49.0
chr7	32333048	32333248	7:32333148	38.0
chr1	178983335	178983535	1:178983435	38.0
chr11	69456071	69456271	11:69456171	50.5
chr11	69924221	69924421	11:69924321	46.0
chr10	135122977	135123177	10:135123077	37.0
chr10	280727	280927	10:280827	29.0
chr10	11562514	11562714	10:11562614	29.0
chr12	106739699	106739899	12:106739799	29.0
chr2	169386469	169386669	2:169386569	29.0
chr3	97179523	97179723	3:97179623	29.0
chr3	113081253	113081453	3:113081353	29.0
chr3	154920584	154920784	3:154920684	29.0
chr4	190796801	190797001	4:190796901	29.0
chr5	118645171	118645371	5:118645271	29.0
chr5	145013534	145013734	5:145013634	29.0
chr7	123404094	123404294	7:123404194	29.0
chr8	59147949	59148149	8:59148049	29.0
chr9	91952762	91952962	9:91952862	29.0
chr5	65425011	65425211	5:65425111	29.0
chr9	94368548	94368748	9:94368648	29.0
chr8	102834845	102835045	8:102834945	36.0
chr1	207038647	207038847	1:207038747	50.6
chr1	161397791	161397991	1:161397891	33.0
chr14	52246974	52247174	14:52247074	33.0
chr8	118609554	118609754	8:118609654	33.0
chr16	71089583	71089783	16:71089683	32.6
chr11	575592	575792	11:575692	19.2
chr1	203132148	203132348	1:203132248	40.0
chr17	3881830	3882030	17:3881930	48.0
chr22	46921679	46921879	22:46921779	30.0
chr17	27055450	27055650	17:27055550	137.3
chr17	5409861	5410061	17:5409961	37.0
chr17	14229141	14229341	17:14229241	37.0
chr17	16075106	16075306	17:16075206	37.0
chr17	29248788	29248988	17:29248888	37.0
chr17	46749250	46749450	17:46749350	37.0
chr17	65127046	65127246	17:65127146	37.0
chr17	79017871	79018071	17:79017971	37.0
chr17	79075544	79075744	17:79075644	37.0
chr17	14109514	14109714	17:14109614	36.9
chr17	33308022	33308222	17:33308122	36.9
chr17	74864888	74865088	17:74864988	36.6
chr17	4853453	4853653	17:4853553	36.5
chr17	17727275	17727475	17:17727375	36.3
chr17	79268384	79268584	17:79268484	36.3
chr17	7183823	7184023	17:7183923	36.2
chr2	120770997	120771197	2:120771097	37.9
chr10	30823437	30823637	10:30823537	36.0
chr10	133849760	133849960	10:133849860	36.0
chr14	103889898	103890098	14:103889998	36.0
chr5	149828669	149828869	5:149828769	44.1
chr21	39512724	39512924	21:39512824	45.7
chr8	89011811	89012011	8:89011911	24.0
chr1	9902928	9903128	1:9903028	33.8
chr6	142887942	142888142	6:142888042	22.0
chr9	82411453	82411653	9:82411553	22.0
chr6	120049385	120049585	6:120049485	21.5
chrX	33743966	33744166	X:33744066	21.2
chr6	100942279	100942479	6:100942379	19.0
chr6	6139457	6139657	6:6139557	18.0
chr6	24821973	24822173	6:24822073	18.0
chr6	53758994	53759194	6:53759094	18.0
chr6	82516729	82516929	6:82516829	18.0
chr6	84975138	84975338	6:84975238	18.0
chr6	88554310	88554510	6:88554410	18.0
chr6	92227053	92227253	6:92227153	18.0
chr6	105027496	105027696	6:105027596	18.0
chr6	110121117	110121317	6:110121217	18.0
chr6	120219850	120220050	6:120219950	18.0
chr6	128825637	128825837	6:128825737	18.0
chr6	139764880	139765080	6:139764980	18.0
chr6	143994867	143995067	6:143994967	18.0
chr6	147539771	147539971	6:147539871	18.0
chr2	208031326	208031526	2:208031426	34.4
chr11	32346838	32347038	11:32346938	21.0
chr9	33167549	33167749	9:33167649	43.9
chr20	46424275	46424475	20:46424375	202.0
chr13	47840696	47840896	13:47840796	47.0
chr17	59693193	59693393	17:59693293	116.8
chr22	37252658	37252858	22:37252758	25.7
chr19	40048427	40048627	19:40048527	34.0
chr1	184658652	184658852	1:184658752	25.0
chr21	41762233	41762433	21:41762333	36.4
chr1	156664552	156664752	1:156664652	38.9
chr1	153700995	153701195	1:153701095	32.8
chr19	7702601	7702801	19:7702701	33.0
chr16	4250405	4250605	16:4250505	46.0
chr9	33415738	33415938	9:33415838	46.0
chr1	116711119	116711319	1:116711219	61.0
chr14	63961367	63961567	14:63961467	22.0
chr1	107221796	107221996	1:107221896	67.8
chr2	48320468	48320668	2:48320568	23.0
chr2	183359809	183360009	2:183359909	23.0
chr4	966825	967025	4:966925	23.0
chr5	123976907	123977107	5:123977007	23.0
chr20	55602674	55602874	20:55602774	111.0
chr1	117689551	117689751	1:117689651	36.5
chr5	14947529	14947729	5:14947629	24.9
chr11	77010641	77010841	11:77010741	19.4
chr7	82234	82434	7:82334	38.0
chr2	235861568	235861768	2:235861668	44.5
chr1	25663495	25663695	1:25663595	23.0
chr1	59153323	59153523	1:59153423	23.0
chr1	87794593	87794793	1:87794693	23.0
chr1	88300961	88301161	1:88301061	23.0
chr1	95459372	95459572	1:95459472	23.0
chr1	111817736	111817936	1:111817836	23.0
chr1	187430414	187430614	1:187430514	23.0
chr1	188403839	188404039	1:188403939	23.0
chr1	197677048	197677248	1:197677148	23.0
chr1	212311882	212312082	1:212311982	23.0
chr1	228849432	228849632	1:228849532	23.0
chr1	232503290	232503490	1:232503390	23.0
chr1	239260103	239260303	1:239260203	23.0
chr1	93425938	93426138	1:93426038	22.6
chr1	171349951	171350151	1:171350051	22.5
chr1	1260392	1260592	1:1260492	22.5
chr1	110241019	110241219	1:110241119	22.2
chr4	170001152	170001352	4:170001252	26.3
chr11	123172334	123172534	11:123172434	24.0
chr10	131034752	131034952	10:131034852	22.0
chr21	31251082	31251282	21:31251182	19.0
chr9	34646205	34646405	9:34646305	29.6
chr1	199241877	199242077	1:199241977	30.0
chr10	887370	887570	10:887470	30.0
chr12	79896744	79896944	12:79896844	30.0
chr4	80585112	80585312	4:80585212	15.0
chr13	100506987	100507187	13:100507087	19.0
chr18	2304293	2304493	18:2304393	19.0
chr18	27291976	27292176	18:27292076	19.0
chr18	37166782	37166982	18:37166882	19.0
chr22	17902088	17902288	22:17902188	19.0
chr4	102903002	102903202	4:102903102	19.0
chr6	55494489	55494689	6:55494589	19.0
chr6	76195929	76196129	6:76196029	19.0
chrX	154871043	154871243	X:154871143	19.0
chr22	18256976	18257176	22:18257076	25.7
chr2	159374729	159374929	2:159374829	25.0
chr2	201101778	201101978	2:201101878	25.0
chr2	222312115	222312315	2:222312215	25.0
chr5	5956549	5956749	5:5956649	29.0
chr8	87142871	87143071	8:87142971	29.0
chr5	176958722	176958922	5:176958822	53.0
chr9	120199803	120200003	9:120199903	23.0
chr9	90509729	90509929	9:90509829	19.5
chr13	94334595	94334795	13:94334695	16.0
chr18	25034339	25034539	18:25034439	16.0
chr18	32937806	32938006	18:32937906	16.0
chr4	164164725	164164925	4:164164825	16.0
chrX	109566054	109566254	X:109566154	16.0
chrX	139881600	139881800	X:139881700	16.0
chr4	139229611	139229811	4:139229711	15.8
chr4	174683895	174684095	4:174683995	15.2
chr12	124066800	124067000	12:124066900	42.0
chr10	109219429	109219629	10:109219529	21.0
chr10	109585055	109585255	10:109585155	21.0
chr10	120932060	120932260	10:120932160	21.0
chr10	133831218	133831418	10:133831318	21.0
chr10	109291932	109292132	10:109292032	20.9
chr10	109185162	109185362	10:109185262	20.7
chr3	155890471	155890671	3:155890571	34.0
chr9	89445181	89445381	9:89445281	26.0
chr5	142940907	142941107	5:142941007	27.0
chr8	37403131	37403331	8:37403231	27.0
chr8	86480444	86480644	8:86480544	27.0
chr15	71495187	71495387	15:71495287	66.0
chr6	7136132	7136332	6:7136232	22.0
chr14	100222666	100222866	14:100222766	43.0
chr2	174367875	174368075	2:174367975	23.7
chrX	48928603	48928803	X:48928703	21.0
chr1	174327549	174327749	1:174327649	26.0
[truncated: 20,164 more rows]
