# Supplementary material for: Protection of CpG islands against de novo DNA methylation during oogenesis is associated with the recognition site of E2f1 and E2f2
Source: Epigenetics Chromatin. 2014 Oct 21;7:26. doi: 10.1186/1756-8935-7-26 (PMC4255709; doi:10.1186/1756-8935-7-26)
Supplement: Additional file 6 — Mini-website with GEM peak calling and motif analysis results for E2F1 ChIP-seq in MCF7 cells. [file 1756-8935-7-26-S6.zip › E2F1_MCF7_GEM_outputs/E2F1_shuffle_121_hg19_3RDistro_1_zzzzz_heavyRegions.txt]

8:124407426-124409505
8:141520969-141523026
8:143807793-143809687
