# Supplementary material for: Protection of CpG islands against de novo DNA methylation during oogenesis is associated with the recognition site of E2f1 and E2f2
Source: Epigenetics Chromatin. 2014 Oct 21;7:26. doi: 10.1186/1756-8935-7-26 (PMC4255709; doi:10.1186/1756-8935-7-26)
Supplement: Additional file 6 — Mini-website with GEM peak calling and motif analysis results for E2F1 ChIP-seq in MCF7 cells. [file 1756-8935-7-26-S6.zip › E2F1_MCF7_GEM_outputs/E2F1_shuffle_121_hg19_3RDistro_2_Spatial_dist_0_2.txt]

-115	0	0
-114	0	0
-113	0	0
-112	0	0
-111	0	0
-110	0	0
-109	0	1
-108	0	0
-107	0	0
-106	0	0
-105	0	0
-104	1	0
-103	0	0
-102	0	0
-101	0	0
-100	0	0
-99	0	0
-98	0	0
-97	0	0
-96	3	0
-95	0	2
-94	0	0
-93	0	1
-92	1	1
-91	0	0
-90	0	0
-89	0	0
-88	0	0
-87	0	1
-86	0	0
-85	0	2
-84	0	0
-83	1	0
-82	2	2
-81	2	0
-80	2	0
-79	2	2
-78	0	1
-77	1	0
-76	0	2
-75	1	1
-74	0	2
-73	0	1
-72	1	1
-71	1	1
-70	2	3
-69	1	0
-68	0	0
-67	0	0
-66	1	1
-65	0	1
-64	0	1
-63	0	1
-62	1	1
-61	0	2
-60	1	2
-59	4	0
-58	2	1
-57	3	5
-56	4	5
-55	7	9
-54	8	6
-53	8	9
-52	3	6
-51	8	7
-50	12	9
-49	10	8
-48	9	10
-47	6	8
-46	9	5
-45	4	8
-44	9	7
-43	2	10
-42	6	5
-41	10	12
-40	4	6
-39	4	6
-38	7	6
-37	10	12
-36	7	8
-35	11	12
-34	9	12
-33	7	16
-32	9	10
-31	14	11
-30	4	6
-29	8	12
-28	4	13
-27	12	7
-26	7	8
-25	6	7
-24	11	9
-23	13	10
-22	8	12
-21	10	4
-20	5	5
-19	10	5
-18	8	7
-17	7	7
-16	4	10
-15	6	10
-14	3	8
-13	10	9
-12	8	5
-11	6	9
-10	2	10
-9	8	6
-8	10	8
-7	6	9
-6	15	8
-5	0	8
-4	68	25
-3	0	0
-2	450	0
-1	0	0
0	0	0
1	0	0
2	0	0
3	0	268
4	0	0
5	23	50
6	5	0
7	5	15
8	13	4
9	6	10
10	8	8
11	7	3
12	8	6
13	9	5
14	7	5
15	9	5
16	7	8
17	12	5
18	7	3
19	4	13
20	9	13
21	5	7
22	4	8
23	11	8
24	11	13
25	9	13
26	4	10
27	14	11
28	13	11
29	11	9
30	8	11
31	8	4
32	12	7
33	12	10
34	14	9
35	7	7
36	14	12
37	12	7
38	8	10
39	4	10
40	6	3
41	6	10
42	11	5
43	8	5
44	10	1
45	10	6
46	8	5
47	10	14
48	9	9
49	14	8
50	7	12
51	11	13
52	5	7
53	8	6
54	9	11
55	5	5
56	4	8
57	6	5
58	1	4
59	1	1
60	1	1
61	3	1
62	1	0
63	1	0
64	2	0
65	1	1
66	1	0
67	1	1
68	0	0
69	1	0
70	0	1
71	2	1
72	2	1
73	1	0
74	1	2
75	2	1
76	1	1
77	0	0
78	0	1
79	1	1
80	0	1
81	4	0
82	0	2
83	1	2
84	0	3
85	0	1
86	0	0
87	0	0
88	0	1
89	0	0
90	0	0
91	0	1
92	1	0
93	0	2
94	2	0
95	0	2
96	0	0
97	0	1
98	0	0
99	1	2
100	0	0
101	0	1
102	0	0
103	0	0
104	0	0
105	0	0
106	0	0
107	0	0
108	0	1
109	0	0
110	1	0
111	0	0
112	0	0
113	0	0
114	0	0
115	0	0
