# Supplementary material for: Protection of CpG islands against de novo DNA methylation during oogenesis is associated with the recognition site of E2f1 and E2f2
Source: Epigenetics Chromatin. 2014 Oct 21;7:26. doi: 10.1186/1756-8935-7-26 (PMC4255709; doi:10.1186/1756-8935-7-26)
Supplement: Additional file 6 — Mini-website with GEM peak calling and motif analysis results for E2F1 ChIP-seq in MCF7 cells. [file 1756-8935-7-26-S6.zip › E2F1_MCF7_GEM_outputs/E2F1_shuffle_121_hg19_3RDistro_2_KSM.txt]

#5000/5000
#20.70
# k-mer/r.c.	Cluster	Offset	PosCt	wPosCt	NegCt	HGP_10
GGCGCGC/GCGCGCC	0	-4	794	880	171	-128.0	3 4 12 16 17 18 26 31 34 39 43 44 51 55 57 59 65 69 71 72 74 76 77 79 80 84 89 91 95 97 98 100 110 111 112 113 116 124 126 127 129 130 134 152 156 165 171 174 189 196 200 208 213 215 219 224 225 228 229 233 235 241 249 250 251 253 254 263 269 270 271 274 276 278 279 280 283 284 293 299 301 303 306 310 317 318 321 327 332 335 338 347 356 362 364 365 376 383 384 394 402 404 407 411 414 415 423 441 …	11 14 32 68 69 81 82 85 106 110 121 123 136 139 153 154 155 170 180 248 258 280 302 331 393 410 448 449 475 481 501 509 560 569 589 590 601 621 650 651 653 665 666 727 744 762 785 826 884 895 900 932 967 972 1011 1088 1152 1154 1161 1164 1167 1179 1281 1290 1321 1322 1332 1372 1374 1378 1411 1426 1448 1449 1496 1720 1733 1782 1843 1847 1908 1994 2032 2044 2153 2155 2178 2256 2264 2349 2397 2448 2…
GCGGCGC/GCGCCGC	2	-4	626	706	213	-68.3	1 4 6 17 18 19 21 22 26 28 32 36 37 43 48 55 65 69 71 94 99 100 101 104 110 111 115 120 127 129 131 133 134 145 168 172 177 183 189 194 200 203 213 215 216 221 228 233 235 236 238 250 259 261 264 267 271 274 278 279 283 287 294 301 303 304 310 321 323 325 335 339 362 367 368 379 380 392 397 406 412 413 415 420 424 425 431 441 450 455 457 468 478 485 492 507 508 522 536 554 560 561 566 574 578 580…	7 47 80 99 105 106 107 111 124 128 149 153 166 190 281 367 415 448 475 481 484 489 497 507 509 550 561 564 652 653 770 808 811 852 861 878 883 884 885 886 894 928 932 972 1041 1042 1063 1084 1086 1105 1130 1139 1152 1174 1175 1180 1223 1289 1290 1299 1321 1322 1333 1371 1374 1378 1382 1392 1431 1448 1449 1498 1541 1571 1647 1662 1720 1721 1745 1770 1780 1782 1800 1801 1836 1844 1927 1932 1933 199…
GCGCGCT/AGCGCGC	0	-3	504	605	101	-94.7	0 8 12 17 19 21 25 28 29 33 39 41 43 44 45 51 55 59 60 62 65 71 73 80 81 85 88 95 99 108 111 116 124 126 127 132 133 134 141 145 152 169 171 172 174 184 187 191 199 200 215 219 222 224 229 233 235 248 249 252 258 260 269 270 278 279 284 287 293 298 303 309 312 318 326 329 335 350 354 384 394 399 403 407 411 434 450 453 463 466 471 478 483 488 490 495 511 515 524 526 530 537 540 551 556 559 585 59…	6 10 29 81 94 106 124 280 310 331 410 449 475 488 560 600 651 720 805 819 852 885 895 900 1003 1087 1088 1135 1161 1179 1180 1321 1330 1346 1372 1374 1511 1843 1847 1958 2051 2112 2155 2254 2264 2287 2333 2394 2397 2403 2422 2469 2507 2570 2798 2825 2929 2981 2989 3011 3063 3090 3110 3139 3186 3193 3250 3290 3305 3412 3439 3550 3551 3570 3593 3626 3662 3788 3803 3812 3882 4017 4026 4045 4091 4106…
CGGCGCG/CGCGCCG	0	-5	534	604	179	-59.0	4 6 12 16 17 18 19 21 22 43 51 55 57 65 71 78 79 80 96 100 101 104 110 111 114 124 125 127 129 134 139 165 168 177 189 192 200 203 204 215 233 236 238 246 249 250 253 259 261 270 271 274 280 283 284 303 306 310 321 335 347 358 359 362 367 368 384 398 406 414 415 416 423 432 441 447 457 485 492 502 504 508 511 512 513 522 523 554 557 559 560 574 578 579 580 586 590 608 610 611 614 632 655 661 670 …	7 41 47 80 99 105 106 123 136 139 149 153 166 180 248 278 281 282 367 393 411 448 455 469 475 481 488 501 509 510 560 577 621 650 652 653 665 799 811 883 884 894 921 932 972 1041 1063 1069 1085 1086 1143 1152 1154 1174 1180 1197 1281 1289 1290 1321 1322 1333 1374 1378 1431 1444 1448 1496 1498 1517 1518 1572 1647 1720 1733 1782 1800 1844 1894 1914 1927 1931 2016 2153 2249 2256 2257 2264 2267 2308 …
CGGCGCG/CGCGCCG	2	-3	534	604	179	-59.0	4 6 12 16 17 18 19 21 22 43 51 55 57 65 71 78 79 80 96 100 101 104 110 111 114 124 125 127 129 134 139 165 168 177 189 192 200 203 204 215 233 236 238 246 249 250 253 259 261 270 271 274 280 283 284 303 306 310 321 335 347 358 359 362 367 368 384 398 406 414 415 416 423 432 441 447 457 485 492 502 504 508 511 512 513 522 523 554 557 559 560 574 578 579 580 586 590 608 610 611 614 632 655 661 670 …	7 41 47 80 99 105 106 123 136 139 149 153 166 180 248 278 281 282 367 393 411 448 455 469 475 481 488 501 509 510 560 577 621 650 652 653 665 799 811 883 884 894 921 932 972 1041 1063 1069 1085 1086 1143 1152 1154 1174 1180 1197 1281 1289 1290 1321 1322 1333 1374 1378 1431 1444 1448 1496 1498 1517 1518 1572 1647 1720 1733 1782 1800 1844 1894 1914 1927 1931 2016 2153 2249 2256 2257 2264 2267 2308 …
CGCGCGG/CCGCGCG	0	-2	520	586	158	-63.1	0 13 16 29 31 37 44 54 55 69 71 72 84 95 101 128 132 133 137 145 148 151 158 169 172 174 176 187 189 196 206 213 222 226 228 229 242 250 251 255 256 263 276 280 283 284 287 288 298 299 301 303 307 309 310 318 321 323 326 327 332 333 334 338 353 356 383 384 390 391 409 411 415 440 447 455 457 463 470 490 495 502 511 515 521 526 527 530 538 540 560 564 573 577 579 583 591 592 594 611 631 634 635 64…	0 11 23 29 32 46 68 69 82 102 106 107 110 122 124 128 139 149 153 154 170 175 227 258 280 302 333 393 452 497 501 572 633 652 666 732 807 819 852 885 932 936 939 940 972 1003 1011 1041 1042 1044 1087 1104 1143 1152 1156 1180 1282 1290 1322 1330 1372 1377 1378 1438 1449 1460 1493 1496 1498 1596 1733 1743 1800 1843 1868 1897 1930 1966 2015 2044 2112 2123 2216 2256 2287 2288 2323 2501 2537 2578 2640…
GCGCGCA/TGCGCGC	0	-3	466	530	93	-80.0	3 4 8 18 19 25 26 34 39 40 43 45 51 54 55 57 74 76 80 81 89 91 95 96 98 104 111 113 126 133 134 148 151 176 190 191 192 198 208 229 241 242 252 254 255 263 269 270 274 278 283 287 301 303 310 312 335 353 359 362 364 365 376 391 399 414 452 453 454 457 460 500 502 521 522 524 540 551 555 556 557 559 577 581 583 588 611 616 619 639 654 655 667 673 683 689 694 696 723 732 734 741 759 783 791 795 810…	10 11 14 124 149 280 331 333 448 569 590 601 621 650 651 665 694 720 727 784 785 805 826 936 939 1164 1167 1281 1332 1346 1411 1493 1511 1517 1596 1626 1711 1720 1775 1800 1868 1908 1963 1966 1994 2018 2032 2051 2178 2254 2333 2422 2502 2503 2507 2537 2540 2578 2640 2651 2684 2799 2824 2825 2929 2962 3005 3039 3249 3435 3504 3579 3589 3641 3662 3764 3854 3881 4000 4136 4137 4171 4267 4281 4427 44…
GCGCGCA/TGCGCGC	4	-4	466	530	93	-80.0	3 4 8 18 19 25 26 34 39 40 43 45 51 54 55 57 74 76 80 81 89 91 95 96 98 104 111 113 126 133 134 148 151 176 190 191 192 198 208 229 241 242 252 254 255 263 269 270 274 278 283 287 301 303 310 312 335 353 359 362 364 365 376 391 399 414 452 453 454 457 460 500 502 521 522 524 540 551 555 556 557 559 577 581 583 588 611 616 619 639 654 655 667 673 683 689 694 696 723 732 734 741 759 783 791 795 810…	10 11 14 124 149 280 331 333 448 569 590 601 621 650 651 665 694 720 727 784 785 805 826 936 939 1164 1167 1281 1332 1346 1411 1493 1511 1517 1596 1626 1711 1720 1775 1800 1868 1908 1963 1966 1994 2018 2032 2051 2178 2254 2333 2422 2502 2503 2507 2537 2540 2578 2640 2651 2684 2799 2824 2825 2929 2962 3005 3039 3249 3435 3504 3579 3589 3641 3662 3764 3854 3881 4000 4136 4137 4171 4267 4281 4427 44…
GGCGCTC/GAGCGCC	0	-4	540	522	100	-74.3	15 17 33 37 45 46 52 69 76 79 102 106 116 156 184 205 215 220 221 231 236 249 264 267 271 277 280 300 309 313 317 321 323 325 327 351 352 379 387 389 404 412 416 417 418 440 445 469 474 475 480 481 485 542 543 548 552 556 565 566 573 583 601 622 627 640 641 644 650 655 657 658 662 677 683 698 704 715 746 772 814 828 840 845 847 854 855 858 860 863 872 876 880 884 912 914 916 926 929 949 952 967 9…	10 14 46 89 100 283 318 411 449 469 481 583 588 634 886 893 907 953 1022 1066 1075 1077 1103 1107 1133 1180 1185 1269 1315 1335 1363 1378 1422 1500 1563 1580 1677 1746 1774 1822 1860 2058 2091 2092 2111 2116 2145 2227 2308 2413 2509 2690 2723 2763 2806 2867 2874 2918 2932 3095 3132 3144 3272 3400 3528 3538 3542 3545 3627 3633 3654 3700 3714 3764 3786 3791 3845 3912 3913 3931 3994 3997 4028 4130 4…
GCGCCAG/CTGGCGC	1	-3	449	502	114	-62.7	2 3 11 20 23 39 45 57 64 72 79 110 111 115 119 120 124 127 135 145 151 173 174 196 212 214 220 235 251 256 265 270 292 293 303 310 312 313 322 325 331 340 347 348 355 357 358 359 360 365 373 376 382 389 404 410 416 417 418 428 433 440 460 466 496 498 500 525 539 549 554 575 593 598 602 611 612 614 615 621 622 624 627 631 635 640 657 662 663 675 683 686 694 719 743 762 764 771 774 776 789 791 795 …	47 54 87 89 111 118 121 122 180 249 283 300 319 507 539 566 586 609 648 650 740 766 779 786 787 845 878 911 942 959 964 981 985 1008 1021 1024 1041 1042 1066 1156 1185 1334 1367 1374 1502 1596 1677 1694 1733 1795 1854 1924 1929 1935 2020 2062 2072 2157 2239 2254 2275 2331 2341 2413 2477 2520 2528 2553 2659 2665 2724 2768 2807 2871 2949 2995 3024 3061 3065 3140 3151 3190 3273 3385 3400 3524 3528 3…
GGCGCCT/AGGCGCC	1	-4	416	461	148	-40.7	2 20 21 43 49 63 65 76 81 94 111 117 119 129 131 133 169 173 176 182 198 206 210 212 213 216 221 222 228 234 254 279 286 297 314 341 342 345 348 350 354 360 370 372 375 382 396 398 410 424 433 442 446 455 458 469 474 484 494 498 500 517 539 549 556 561 580 599 602 615 617 622 625 633 638 660 667 689 695 697 701 705 715 733 749 759 764 774 775 798 815 820 832 835 844 848 849 850 860 896 901 903 90…	30 81 103 136 166 295 327 332 389 415 459 461 475 501 571 589 597 602 603 630 649 652 678 707 740 743 749 757 783 792 816 817 839 861 885 932 954 984 1042 1070 1088 1207 1225 1275 1299 1303 1369 1382 1397 1401 1440 1459 1471 1495 1518 1529 1533 1571 1647 1655 1659 1676 1706 1741 1775 1780 1782 1801 1836 1843 1894 1927 2020 2044 2048 2066 2113 2179 2225 2335 2401 2444 2461 2637 2641 2643 2674 2677…
CGCGCCT/AGGCGCG	1	-4	380	452	130	-45.2	15 16 18 24 26 34 51 52 61 72 77 78 80 91 92 95 98 112 115 119 120 126 129 140 142 152 156 158 187 201 202 203 213 215 228 241 253 266 269 271 278 285 292 299 306 312 316 317 329 332 336 338 349 359 363 364 366 373 374 383 394 398 409 411 415 417 440 447 452 456 463 471 481 488 502 511 523 532 554 558 569 575 578 581 588 591 593 629 638 660 675 678 688 689 714 719 721 733 737 767 789 794 804 805 …	14 28 68 69 73 84 121 127 152 154 172 203 248 280 283 336 393 402 403 448 548 563 621 649 744 748 762 867 895 932 972 980 1011 1041 1051 1078 1079 1084 1088 1122 1123 1153 1164 1167 1372 1374 1413 1576 1627 1632 1782 1931 1954 1962 1994 2032 2216 2226 2239 2283 2383 2448 2485 2503 2537 2553 2570 2656 2720 2738 2759 2798 2857 2859 2875 2920 2921 2925 2929 2933 2950 3005 3020 3050 3077 3093 3094 33…
CGCGCAG/CTGCGCG	4	-3	386	446	122	-46.9	4 8 21 26 34 39 40 43 51 53 54 55 57 67 74 76 81 87 89 91 95 98 103 105 113 126 130 133 134 138 151 176 205 216 238 241 250 252 261 263 270 283 287 301 303 310 318 362 365 394 414 432 453 454 463 469 481 482 507 516 548 561 567 574 577 578 581 583 593 600 609 611 613 615 616 619 639 652 654 655 673 675 692 694 706 732 741 743 744 759 783 790 791 795 804 818 856 884 886 887 915 929 931 950 969 973…	10 11 149 180 331 333 507 551 560 561 569 590 600 601 651 716 720 725 770 780 936 965 980 1012 1036 1167 1218 1270 1281 1299 1346 1368 1371 1393 1411 1448 1493 1517 1565 1576 1596 1720 1766 1770 1800 1868 1908 1994 1995 2018 2023 2178 2254 2256 2333 2348 2422 2483 2503 2537 2540 2598 2622 2640 2651 2662 2684 2733 2799 2860 2864 2883 2921 2929 2980 2985 3039 3092 3140 3166 3230 3249 3282 3286 3399…
GGCGCCA/TGGCGCC	1	-4	367	426	92	-55.2	2 7 10 11 20 21 70 72 81 87 93 94 99 110 111 115 118 119 120 127 129 135 173 182 196 210 212 214 256 265 275 281 282 299 302 304 314 331 333 345 348 357 360 362 376 382 407 410 413 425 428 433 441 478 480 484 498 517 521 523 525 539 547 549 553 556 562 565 578 589 598 599 602 611 612 613 615 622 627 630 671 672 685 686 715 743 747 764 767 788 791 797 828 849 863 870 875 877 891 893 916 917 936 93…	47 54 106 111 124 153 180 244 304 374 566 603 609 630 648 740 752 787 817 845 864 911 959 981 1008 1021 1042 1088 1134 1151 1200 1333 1459 1463 1502 1542 1659 1745 1780 1808 1924 1927 1932 2016 2020 2024 2087 2141 2258 2265 2471 2477 2528 2665 2677 2724 2768 2774 2807 2949 2994 2995 3024 3061 3098 3125 3211 3273 3295 3329 3341 3385 3528 3546 3579 3611 3670 3740 3745 3823 3827 3831 3859 3882 3908 …
GCGCCCT/AGGGCGC	5	-1	383	420	116	-43.7	0 11 16 34 43 55 69 74 86 91 102 110 118 130 131 133 153 158 167 169 177 183 187 189 206 208 215 216 225 234 253 255 256 265 277 279 283 284 309 320 325 328 351 356 365 367 374 386 391 406 423 424 474 479 481 483 507 511 515 525 539 553 561 563 581 582 625 656 660 678 686 694 703 705 757 775 776 789 820 828 830 832 833 870 876 893 895 902 917 958 969 976 978 981 996 1013 1052 1063 1077 1095 1101 …	72 82 149 195 196 218 229 246 302 392 438 450 452 569 589 609 635 649 653 666 711 718 725 762 777 784 967 989 1005 1070 1086 1138 1153 1175 1195 1232 1269 1329 1371 1382 1390 1392 1397 1459 1460 1474 1528 1571 1621 1676 1730 1751 1846 1933 1950 1952 1962 1967 2139 2177 2224 2225 2282 2311 2344 2345 2380 2423 2454 2465 2471 2540 2582 2824 2877 2918 2928 2930 2994 2999 3061 3077 3078 3094 3166 3190…
CCTGGCG/CGCCAGG	7	-3	380	419	119	-42.4	2 11 20 39 40 42 57 79 110 111 120 124 127 134 142 146 151 162 172 174 200 214 225 249 256 272 293 321 348 352 355 358 359 365 376 382 409 410 416 418 428 433 440 442 450 458 462 466 482 487 498 525 527 528 539 591 595 598 602 612 614 622 624 657 662 668 683 693 714 754 764 771 789 791 800 828 829 830 832 844 860 877 887 889 891 895 901 911 919 936 941 950 951 953 963 975 984 1002 1005 1018 1020 …	7 47 48 54 58 87 95 111 118 121 128 140 148 164 174 283 300 304 323 448 507 566 578 586 605 609 660 811 845 954 964 981 1024 1041 1088 1185 1327 1334 1474 1502 1533 1541 1548 1677 1694 1721 1774 1864 1924 1925 1935 2062 2072 2149 2239 2275 2333 2341 2380 2403 2419 2466 2477 2488 2520 2528 2553 2659 2665 2671 2672 2724 2768 2806 2807 2814 2908 2945 2995 3024 3104 3151 3170 3304 3312 3385 3392 3400…
GCGGGAA/TTCCCGC	3	-3	339	409	111	-43.3	2 4 11 13 27 30 36 44 51 53 60 63 68 75 82 83 90 112 116 125 135 138 139 141 143 147 150 162 175 178 180 193 199 201 218 227 231 232 239 240 244 265 292 294 315 319 324 325 327 343 355 368 391 435 437 444 453 465 469 487 491 493 522 531 532 540 558 572 580 582 583 594 597 605 647 651 662 675 676 692 696 708 724 729 732 738 744 747 751 755 758 780 782 785 792 799 813 814 816 847 850 854 858 902 90…	0 87 130 156 177 332 333 354 375 413 589 597 598 605 608 631 691 715 754 755 779 786 818 820 883 897 903 1004 1084 1133 1173 1322 1360 1392 1486 1542 1566 1662 1738 1744 1768 1816 1928 1999 2014 2054 2059 2088 2130 2264 2271 2288 2303 2323 2324 2356 2424 2499 2539 2631 2672 2677 2784 2785 2849 2851 2853 2920 2924 3051 3087 3111 3192 3194 3208 3269 3349 3403 3414 3432 3439 3539 3550 3629 3637 3686…
GCGCTCT/AGAGCGC	0	-3	367	378	60	-60.2	10 22 25 37 41 43 46 52 65 78 99 102 103 108 116 118 130 202 205 215 217 229 252 256 258 261 277 280 285 287 293 303 309 317 323 326 335 350 352 387 389 416 427 439 478 481 517 526 542 548 566 568 583 585 586 594 624 644 650 655 657 658 694 709 723 731 737 762 824 826 852 855 872 876 880 910 929 930 946 975 1030 1031 1050 1064 1066 1067 1073 1083 1122 1123 1140 1149 1178 1192 1195 1205 1213 1227 …	46 65 89 150 188 243 302 331 449 550 800 874 885 927 953 1066 1075 1107 1161 1218 1328 1860 1893 1963 2413 2599 2695 2696 2770 2782 2874 2927 2932 3122 3184 3236 3274 3545 3627 3633 3646 3753 3788 3798 3848 3913 4106 4107 4130 4235 4326 4399 4461 4556 4579 4665 4800 4807 4884 4982
CGCGCCA/TGGCGCG	1	-4	313	364	114	-33.0	3 12 23 32 39 49 50 57 59 64 89 90 116 124 136 151 156 164 165 171 174 188 189 194 203 220 235 251 270 276 279 293 296 303 310 318 340 347 357 358 365 376 384 404 446 450 460 466 475 496 500 505 527 554 575 582 593 595 614 617 621 631 635 650 683 684 694 703 707 708 718 719 727 728 742 745 762 771 774 775 776 793 795 800 825 829 839 864 887 889 892 904 913 914 933 936 939 950 951 953 955 967 981 …	39 77 118 121 140 162 215 460 519 586 590 650 651 687 727 728 742 744 766 785 826 841 900 985 1041 1042 1086 1156 1161 1220 1334 1340 1341 1424 1498 1512 1579 1677 1733 1741 1751 1787 1824 1843 1929 1935 1956 2048 2135 2157 2165 2235 2274 2275 2372 2392 2485 2522 2626 2659 2738 2871 2875 2883 2913 2949 2987 3007 3021 3026 3065 3073 3124 3140 3157 3160 3190 3197 3231 3249 3261 3513 3524 3528 3542 …
GCGCTCG/CGAGCGC	0	-3	309	329	84	-36.9	12 15 19 32 33 45 51 69 95 134 145 151 156 169 201 215 219 220 221 236 284 300 313 325 327 350 351 367 411 414 417 445 463 475 476 480 485 543 560 568 571 573 579 596 629 638 640 644 666 673 696 698 715 717 732 746 757 763 772 777 794 813 816 819 842 845 866 874 879 884 887 888 914 916 946 952 972 977 984 990 994 1041 1048 1060 1068 1075 1077 1081 1095 1102 1116 1130 1133 1163 1166 1167 1185 1199…	10 14 36 81 123 188 318 410 418 469 475 481 528 535 651 808 838 877 878 882 886 893 907 1012 1133 1180 1315 1368 1474 1746 1822 2116 2155 2254 2264 2349 2352 2428 2453 2469 2599 2723 2806 2825 2896 2918 2995 3006 3095 3105 3110 3116 3132 3144 3193 3326 3400 3542 3546 3613 3633 3634 3653 3714 3764 3882 3896 3994 4028 4076 4130 4180 4267 4328 4407 4410 4443 4564 4588 4590 4607 4841 4892 4963
CGCGCAC/GTGCGCG	4	-3	290	319	81	-36.0	3 19 30 45 52 104 110 111 126 133 148 151 157 176 180 183 186 190 191 192 198 229 242 254 255 263 269 274 296 310 328 333 335 336 364 369 376 391 399 408 414 457 460 464 502 522 551 553 555 557 559 577 588 615 673 683 723 734 741 778 834 838 841 843 850 851 883 884 887 890 909 914 923 936 973 1001 1005 1013 1022 1028 1039 1067 1084 1095 1096 1097 1109 1121 1150 1151 1170 1249 1259 1262 1264 1266 …	11 14 124 149 280 299 448 497 564 621 650 665 694 727 765 784 826 878 1011 1123 1164 1174 1276 1303 1332 1367 1413 1602 1626 1681 1775 1966 2051 2247 2251 2254 2255 2256 2453 2502 2578 2651 2772 2784 2824 2825 2856 2949 2962 3005 3011 3032 3068 3288 3425 3550 3558 3589 3593 3636 3662 3764 3875 3952 3983 4000 4131 4136 4137 4165 4171 4281 4370 4389 4418 4427 4454 4521 4603 4625 4937
CGGCGCT/AGCGCCG	2	-3	277	301	94	-27.4	4 17 28 32 36 37 47 48 69 86 94 100 116 172 175 220 236 241 252 253 264 267 271 296 301 321 323 325 352 368 384 392 404 412 420 425 450 468 480 518 536 561 587 588 601 617 641 644 650 675 680 683 693 698 809 814 840 841 845 847 854 855 870 879 922 933 949 952 972 982 1014 1017 1025 1060 1066 1078 1093 1126 1142 1172 1173 1178 1199 1202 1227 1246 1253 1266 1285 1310 1329 1332 1355 1359 1403 1432 1…	11 14 149 180 305 335 484 532 564 588 871 886 969 1043 1076 1130 1133 1180 1185 1223 1268 1315 1368 1372 1390 1439 1541 1563 1677 1721 1821 1860 1894 1929 1999 2058 2147 2308 2470 2507 2626 2631 2688 2690 2763 2806 2865 2950 2980 3042 3095 3132 3165 3181 3191 3240 3250 3312 3379 3399 3528 3560 3577 3580 3593 3654 3700 3703 3819 3824 3828 3845 4027 4028 4116 4165 4266 4272 4280 4326 4346 4365 4368…
AGCGCCA/TGGCGCT	1	-4	284	283	71	-32.3	14 18 33 45 79 118 143 156 174 207 214 231 249 295 300 307 313 322 325 327 355 369 377 387 389 410 416 417 418 542 552 608 639 657 662 663 675 683 686 753 758 772 810 820 828 832 860 872 884 953 979 986 993 999 1051 1053 1071 1082 1087 1104 1110 1122 1148 1169 1178 1192 1196 1203 1209 1244 1269 1302 1314 1345 1349 1354 1381 1385 1388 1400 1420 1436 1437 1442 1454 1462 1479 1497 1525 1555 1583 164…	89 179 181 224 249 283 507 539 696 786 801 878 893 928 942 973 1022 1024 1041 1066 1074 1125 1185 1367 1374 1441 1500 1596 1600 1631 1681 1854 1861 1913 1965 2023 2072 2108 2238 2239 2331 2348 2413 2442 2490 2520 2881 3181 3355 3400 3424 3561 3731 3740 3795 3937 3952 3994 4062 4165 4181 4247 4251 4468 4556 4567 4756 4895 4897 4923 4963
GCGCCTT/AAGGCGC	1	-3	233	269	61	-33.5	2 15 16 18 20 21 46 47 52 65 95 98 129 140 154 155 156 173 184 212 311 312 341 342 346 359 364 375 446 484 488 517 549 554 575 588 599 627 638 695 697 701 719 733 759 775 794 798 807 808 816 820 848 850 858 887 889 896 903 912 939 968 995 1003 1012 1014 1020 1026 1029 1036 1041 1044 1049 1070 1081 1085 1114 1133 1149 1156 1208 1234 1289 1291 1300 1313 1322 1401 1416 1422 1430 1489 1494 1541 1543 …	149 154 248 318 563 589 606 779 784 817 867 983 1041 1051 1071 1088 1139 1395 1397 1533 1547 1571 1592 1646 1800 1962 1973 2109 2145 2225 2227 2239 2283 2637 2641 2643 2677 2717 2871 2883 2921 2950 3061 3329 3394 3467 3505 3599 3689 3718 3924 4066 4114 4137 4165 4213 4228 4651 4893 4991 4995
CCGCGCA/TGCGCGG	4	-4	214	252	84	-21.3	3 21 53 67 73 87 103 110 115 130 138 157 170 176 180 186 205 216 238 250 252 260 292 299 318 328 333 336 369 394 414 432 447 464 481 482 516 536 548 561 574 578 593 600 609 639 660 673 692 706 743 744 790 818 844 884 886 915 921 923 929 976 984 993 1005 1021 1022 1029 1048 1061 1075 1095 1097 1098 1118 1121 1169 1225 1231 1249 1260 1262 1277 1316 1318 1334 1346 1355 1365 1373 1402 1440 1454 1472 …	46 180 279 507 551 560 561 600 694 716 725 765 770 818 980 1011 1012 1174 1218 1276 1299 1345 1367 1368 1371 1393 1394 1413 1448 1565 1589 1593 1602 1681 1930 1995 2023 2251 2254 2256 2348 2453 2483 2598 2733 2772 2823 2824 2856 2864 2897 2935 2949 2985 3011 3032 3161 3287 3288 3399 3425 3550 3593 3606 3636 3839 3847 3875 3983 3993 4046 4108 4131 4137 4165 4369 4370 4389 4521 4530 4561 4599 4803 …
GACGCGC/GCGCGTC	0	-4	249	249	64	-27.9	7 105 109 116 118 128 133 136 137 198 212 280 350 358 368 384 413 434 440 460 463 507 521 527 564 565 567 568 578 588 623 640 643 656 674 689 750 763 786 794 804 816 834 853 879 914 925 931 933 936 946 949 950 982 984 1058 1063 1066 1067 1094 1120 1141 1193 1202 1203 1225 1244 1272 1273 1282 1287 1289 1324 1346 1352 1361 1386 1451 1457 1527 1562 1576 1577 1584 1600 1620 1621 1634 1638 1645 1650 1…	32 68 106 107 155 227 248 310 449 488 550 564 565 740 807 884 965 985 1047 1087 1122 1123 1322 1368 1390 1408 1431 1576 1743 1751 1897 1914 2066 2115 2216 2254 2309 2465 2499 2500 2582 2824 2912 2998 3020 3068 3092 3124 3140 3193 3250 3282 3287 3290 3339 3374 3614 3803 3827 4003 4210 4397 4492 4616
GCGCTCA/TGAGCGC	0	-3	222	235	76	-20.7	12 28 35 36 44 45 76 99 106 151 184 186 199 221 222 225 246 249 258 264 267 279 289 317 350 412 416 418 434 474 514 519 520 537 552 556 579 584 601 619 644 704 712 729 765 783 788 813 860 887 897 918 921 926 986 997 1022 1037 1046 1051 1060 1070 1078 1097 1148 1154 1196 1233 1234 1253 1310 1345 1400 1422 1434 1442 1454 1497 1522 1564 1572 1587 1631 1771 1820 1867 1899 1901 1908 1919 1955 1971 197…	99 102 201 283 411 449 582 600 601 632 634 705 763 822 829 852 895 938 1022 1075 1077 1103 1167 1319 1422 1455 1500 1563 1677 1758 1908 1927 1942 2058 2074 2106 2111 2125 2145 2255 2469 2544 2547 2582 2690 2874 2911 2927 2981 3185 3272 3483 3561 3624 3654 3662 3700 3786 3797 3810 3812 3912 4080 4093 4211 4247 4251 4324 4329 4330 4354 4407 4442 4559 4753 4964
TTGGCGG/CCGCCAA	6	-3	183	232	53	-28.8	3 6 15 22 25 27 29 30 49 51 55 62 65 66 78 83 88 95 110 126 139 146 162 230 265 346 362 377 385 388 393 397 432 438 491 568 608 610 611 643 671 684 691 708 740 762 768 769 774 787 791 799 806 812 813 885 898 931 934 935 987 1006 1024 1035 1043 1056 1093 1112 1131 1139 1183 1187 1214 1215 1248 1267 1325 1360 1412 1413 1445 1450 1467 1538 1542 1551 1623 1634 1652 1654 1661 1691 1742 1764 1792 1813 …	52 99 124 175 474 510 564 591 651 691 869 1072 1264 1548 1555 1605 1665 1682 1734 1967 1982 1991 2239 2489 2521 2588 2751 2773 2879 3009 3106 3171 3209 3218 3233 3260 3269 3303 3485 3606 3628 3770 3836 3909 3984 4046 4161 4212 4232 4393 4652 4653 4909
GCGCCAA/TTGGCGC	1	-3	181	230	38	-35.9	7 10 12 21 32 33 39 49 59 70 78 81 87 89 90 93 97 116 126 164 171 214 269 281 282 295 296 299 300 302 307 314 318 333 357 359 362 369 428 446 475 542 552 553 589 611 613 672 684 703 708 718 742 758 775 863 876 892 893 953 955 978 993 1015 1017 1104 1110 1125 1133 1141 1162 1169 1185 1211 1269 1271 1290 1314 1339 1341 1363 1369 1387 1435 1442 1462 1530 1555 1595 1617 1624 1637 1666 1707 1745 1751 …	106 304 310 539 566 801 900 1022 1042 1088 1134 1151 1441 1463 1606 1659 1751 1780 1927 1932 1965 2392 2490 2677 2886 3295 3528 3605 3670 3679 3740 3795 3923 3957 4427 4556 4567 4579
ACGGCGC/GCGCCGT	2	-4	152	163	52	-14.9	19 26 57 70 99 204 241 275 283 296 312 319 331 354 416 424 447 523 525 526 557 559 608 641 655 670 692 703 727 778 830 844 870 871 952 972 982 1005 1008 1015 1016 1060 1072 1099 1111 1130 1173 1175 1202 1227 1234 1284 1314 1326 1368 1375 1414 1435 1440 1491 1498 1503 1515 1581 1620 1628 1634 1645 1650 1763 1786 1809 1853 1948 1974 1976 2037 2042 2129 2218 2223 2226 2248 2275 2328 2391 2454 2467 2…	10 129 154 332 353 475 501 564 566 600 635 652 799 845 878 969 1043 1133 1303 1390 1412 1439 1441 1496 1733 1821 1843 1860 1894 2087 2309 2454 2502 2553 2554 2637 2641 2643 2677 2763 2768 2921 3063 3093 3179 3187 3439 3653 3876 3931 4443 4850
GCGCCTA/TAGGCGC	1	-3	103	124	37	-12.5	15 52 63 111 126 129 140 142 176 198 221 228 278 280 306 317 351 396 398 424 435 456 469 556 601 605 659 689 749 857 896 919 952 980 981 996 1016 1031 1061 1083 1119 1186 1253 1402 1450 1453 1471 1492 1501 1505 1572 1670 1688 1721 1755 1845 1849 1876 1887 1888 1975 2003 2026 2242 2266 2275 2316 2503 2538 2564 2607 2609 2764 2823 2839 3011 3017 3141 3180 3196 3214 3294 3381 3387 3479 3532 3667 370…	68 127 166 740 792 949 972 1077 1103 1160 1330 1369 1372 1382 1471 1576 1655 1701 1866 2375 2383 2444 2892 3309 3413 3604 3662 3798 3948 4127 4135 4492 4586 4589 4788 4841 4981
GCGCGAA/TTCGCGC	3	-3	96	124	37	-12.5	10 18 26 29 30 33 52 81 84 203 212 244 260 288 296 306 329 338 365 367 377 381 485 585 657 660 675 710 729 778 878 897 911 913 915 965 985 1009 1028 1129 1130 1145 1161 1217 1220 1271 1333 1453 1691 1747 1821 1838 1843 1849 1853 1877 1894 1904 1910 1917 1938 2078 2094 2150 2211 2263 2318 2440 2451 2471 2495 2583 2598 3009 3219 3383 3445 3660 3661 3785 3888 3900 3947 3981 4071 4365 4400 4419 4420 …	15 84 105 128 149 172 191 282 572 577 978 1036 1042 1047 1135 1333 1486 1844 1962 2421 2537 2654 2656 2684 2723 2768 3093 3164 3258 3288 3460 3952 4165 4273 4417 4625 4891
CGCGCAA/TTGCGCG	4	-3	95	110	16	-19.1	7 25 73 80 96 151 235 252 260 278 292 353 377 452 500 528 536 556 607 639 654 667 689 696 741 763 810 921 931 1044 1124 1253 1365 1390 1436 1490 1532 1592 1622 1630 1640 1690 1692 1693 1787 1807 1839 1928 1937 1946 1984 1989 2031 2049 2075 2091 2107 2125 2131 2267 2269 2309 2452 2458 2624 2628 2670 2773 2777 2836 2937 3193 3291 3347 3591 3621 3696 3882 3983 4218 4230 4260 4292 4297 4377 4429 4502…	279 694 785 805 1394 1408 1462 1589 1593 1711 1930 2651 2935 3077 3287 3641
CGCGCAT/ATGCGCG	4	-3	74	88	28	-8.6	3 18 115 130 170 182 208 289 294 299 312 359 447 521 524 540 639 660 829 844 980 1048 1061 1067 1231 1262 1272 1282 1322 1361 1410 1488 1510 1542 1570 1585 1611 1696 1818 2061 2092 2196 2202 2360 2438 2549 2629 2668 2696 2709 2736 2788 2828 2854 2898 3168 3242 3244 3443 3622 3877 3904 3981 3989 4111 4150 4411 4545 4592 4614 4657 4673 4751 4891	46 149 564 818 939 1477 1511 1547 1565 1711 1758 1963 1966 2032 2421 2507 2578 2651 2823 2897 2912 2961 3068 3161 3287 3847 3993 4046
