# Supplementary material for: Protection of CpG islands against de novo DNA methylation during oogenesis is associated with the recognition site of E2f1 and E2f2
Source: Epigenetics Chromatin. 2014 Oct 21;7:26. doi: 10.1186/1756-8935-7-26 (PMC4255709; doi:10.1186/1756-8935-7-26)
Supplement: Additional file 6 — Mini-website with GEM peak calling and motif analysis results for E2F1 ChIP-seq in MCF7 cells. [file 1756-8935-7-26-S6.zip › E2F1_MCF7_GEM_outputs/E2F1_shuffle_121_hg19_3RDistro_1_PFM.txt]

DE E2F1_shuffle_121_hg19_3RDistro_1_0_3_c1332
1 102 250 970 10 G
2 99 0 1232 0 G
3 0 1331 0 0 C
4 0 0 1331 0 G
5 0 1331 0 0 C
6 0 0 1060 271 G
7 0 1331 0 0 C
XX

DE E2F1_shuffle_121_hg19_3RDistro_1_1_4_c1453
1 243 150 978 83 G
2 1 1 1451 1 G
3 1 1451 1 1 C
4 1 1 1451 1 G
5 1 1451 1 1 C
6 1 1451 1 1 C
7 895 1 1 557 A
XX

DE E2F1_shuffle_121_hg19_3RDistro_1_2_3_c436
1 0 0 435 0 G
2 0 435 0 0 C
3 0 0 435 0 G
4 0 62 373 0 G
5 0 0 435 0 G
6 435 0 0 0 A
7 435 0 0 0 A
XX

DE E2F1_shuffle_121_hg19_3RDistro_1_3_-1_c381
1 0 0 380 0 G
2 0 380 0 0 C
3 0 0 380 0 G
4 0 380 0 0 C
5 104 276 0 0 C
6 0 380 0 0 C
7 0 0 0 380 T
XX
