# Supplementary material for: Protection of CpG islands against de novo DNA methylation during oogenesis is associated with the recognition site of E2f1 and E2f2
Source: Epigenetics Chromatin. 2014 Oct 21;7:26. doi: 10.1186/1756-8935-7-26 (PMC4255709; doi:10.1186/1756-8935-7-26)
Supplement: Additional file 6 — Mini-website with GEM peak calling and motif analysis results for E2F1 ChIP-seq in MCF7 cells. [file 1756-8935-7-26-S6.zip › E2F1_MCF7_GEM_outputs/E2F1_shuffle_121_hg19_3RDistro_2_GEM_insignificant.txt]

Position	IP	Control	Fold	Expectd	Q_-lg10	P_-lg10	P_poiss	IPvsEMP	Noise	KmerGroup	KG_hgp	Strand
16:30596733	46.6	9.9	4.7	31.7	2.00	6.43	2.20	-0.36	0.00	GGCGCGC 883/232	-100.42	-
1:152226198	26.0	8.0	3.3	15.0	2.00	2.83	2.20	-0.54	0.00	--------	0	*
12:103352384	51.7	17.6	2.9	35.8	2.00	4.53	2.20	-0.75	0.00	GGCGCGC 630/171	-67.65	+
5:148724502	25.0	6.2	4.0	15.0	2.00	3.18	2.20	-0.26	0.00	--------	0	*
16:762917	64.0	10.4	6.2	45.8	2.00	9.81	2.19	-0.77	0.00	--------	0	*
1:13870488	33.0	6.4	5.2	20.4	2.00	4.67	2.19	-0.51	0.35	GGCGCTC 360/100	-37.20	+
4:146654513	56.4	5.0	11.2	39.9	2.00	11.09	2.19	-0.69	0.00	GCGCGCT 445/101	-55.45	-
19:8271683	35.0	7.2	4.9	22.0	2.00	4.68	2.19	-0.62	0.52	--------	0	*
19:1000353	34.0	7.2	4.7	21.2	1.99	4.46	2.19	-0.71	0.00	GACGCGC 197/64	-17.41	-
19:5905170	34.0	5.6	6.1	21.2	1.99	5.38	2.19	-1.25	0.09	--------	0	*
19:5968289	34.0	10.4	3.3	21.2	1.99	3.39	2.19	-0.67	0.00	GCGCTCT 269/60	-33.96	-
19:11698587	34.0	8.8	3.9	21.2	1.99	4.07	2.19	-0.50	0.57	GGCGCTC 360/100	-37.20	-
19:23975461	34.0	9.6	3.5	21.2	1.99	3.71	2.19	-0.69	0.00	GGCGCGC 806/220	-87.57	+
19:33488104	34.0	4.0	8.5	21.2	1.99	6.52	2.19	-0.79	0.38	--------	0	*
19:49291475	34.0	7.2	4.7	21.2	1.99	4.46	2.19	-0.80	0.00	--------	0	*
19:49982273	34.0	7.2	4.7	21.2	1.99	4.46	2.19	-0.73	0.00	--------	0	*
19:52913743	34.0	10.4	3.3	21.2	1.99	3.39	2.19	-0.86	0.20	--------	0	*
19:56047897	34.0	13.6	2.5	21.2	1.99	2.56	2.19	-0.83	0.00	--------	0	*
19:883795	33.7	8.3	4.1	21.2	1.99	4.07	2.19	-1.12	0.00	--------	0	*
19:51014343	33.6	7.6	4.4	21.2	1.99	4.46	2.19	-0.53	0.00	GGCGCTC 360/100	-37.20	+
19:9930487	33.4	2.8	11.8	21.2	1.99	7.21	2.19	-0.94	0.00	--------	0	*
19:36232058	33.1	7.7	4.3	21.2	1.99	4.46	2.19	-0.62	0.02	--------	0	*
19:34992716	33.0	8.8	3.8	21.2	1.99	4.07	2.19	-0.51	0.00	GCGCTCT 269/60	-33.96	-
10:82214137	50.0	10.8	4.6	34.2	1.99	6.64	2.19	-0.19	0.00	GCGCTCT 269/60	-33.96	-
10:125034888	33.2	10.3	3.2	21.2	1.99	3.39	2.19	-1.10	0.00	--------	0	*
16:87397696	53.0	19.2	2.8	36.6	1.99	4.15	2.19	-0.49	0.69	--------	0	*
9:116444856	45.0	12.8	3.5	30.1	1.99	4.82	2.19	-0.73	0.00	--------	0	*
2:127842887	44.0	16.0	2.8	29.3	1.99	3.71	2.19	-0.78	0.47	--------	0	*
2:36582940	43.7	14.0	3.1	29.3	1.99	4.30	2.19	-0.79	0.00	GGCGCGC 630/171	-67.65	+
2:237733733	45.0	10.4	4.3	30.1	1.99	5.57	2.18	-0.90	0.63	--------	0	*
17:2278344	40.0	9.6	4.2	26.0	1.99	4.92	2.18	-0.67	0.00	--------	0	*
17:6148263	40.0	12.8	3.1	26.0	1.99	3.87	2.18	-0.61	0.43	--------	0	*
17:6579569	40.0	16.8	2.4	26.0	1.99	2.80	2.18	-0.66	0.00	--------	0	*
17:25897399	40.0	12.8	3.1	26.0	1.99	3.87	2.18	-0.71	0.00	--------	0	*
17:41755473	40.0	5.6	7.2	26.0	1.99	6.81	2.18	-0.72	0.00	GCGCGCA 394/93	-47.41	+
17:55331050	40.0	17.6	2.3	26.0	1.99	2.57	2.18	-0.63	0.53	--------	0	*
17:77133683	40.0	12.8	3.1	26.0	1.99	3.87	2.18	-0.72	0.00	GGCGCTC 360/100	-37.20	-
17:38518993	39.8	11.2	3.6	26.0	1.99	4.20	2.18	-0.82	0.00	--------	0	*
17:75136350	39.7	10.3	3.9	26.0	1.99	4.54	2.18	-0.76	0.00	GGCGCGC 630/171	-67.65	+
17:40985125	39.6	7.6	5.2	26.0	1.99	5.78	2.18	-0.97	0.00	--------	0	*
17:40125280	39.4	4.6	8.6	26.0	1.99	7.40	2.18	-1.04	0.01	GGCGCTC 360/100	-37.20	-
17:80063923	39.4	13.3	3.0	26.0	1.99	3.57	2.18	-0.77	0.00	--------	0	*
17:39845564	39.1	8.8	4.4	26.0	1.99	5.33	2.18	-0.52	0.00	--------	0	*
15:32322241	33.1	4.2	7.8	21.3	1.99	5.92	2.18	-1.02	0.00	--------	0	*
4:93226632	22.6	4.5	5.0	12.8	1.99	3.34	2.18	-0.91	0.00	GCGCGCA 394/93	-47.41	+
12:105003416	35.1	12.2	2.9	22.8	1.99	3.15	2.18	-0.72	0.00	--------	0	*
1:151566790	65.0	23.1	2.8	46.7	1.98	5.09	2.18	-0.71	0.03	GGCGCGC 806/220	-87.57	-
7:127806740	46.0	13.6	3.4	30.9	1.98	4.68	2.18	-0.68	0.61	GGCGCGC 630/171	-67.65	+
7:100808907	55.1	3.2	17.2	39.2	1.98	12.34	2.18	-0.84	0.00	GGCGCGC 630/171	-67.65	+
2:60781763	31.0	9.7	3.2	19.7	1.98	3.33	2.18	-0.35	0.41	GGCGCTC 360/100	-37.20	-
11:450065	37.1	10.1	3.7	24.4	1.98	4.15	2.18	-0.99	0.00	--------	0	*
2:201165594	27.0	9.6	2.8	15.8	1.98	2.42	2.18	-0.61	0.00	--------	0	*
7:142736245	27.0	9.6	2.8	15.8	1.98	2.42	2.18	-0.58	0.00	--------	0	*
18:2529435	33.0	14.4	2.3	9.1	1.98	2.18	9.09	-0.62	0.00	--------	0	*
9:109518077	33.0	14.4	2.3	13.2	1.98	2.18	5.50	-0.51	0.38	GCGCTCT 269/60	-33.96	-
8:116879498	32.3	14.7	2.2	14.9	1.98	2.18	4.47	-1.18	0.00	--------	0	*
7:102984616	32.1	14.5	2.2	14.7	1.98	2.18	4.56	-0.65	0.00	GGCGCTC 529/141	-57.37	-
20:19256631	64.0	22.3	2.9	45.9	1.98	5.20	2.18	-0.60	0.47	--------	0	*
6:17988246	27.5	10.8	2.5	16.6	1.98	2.32	2.18	-1.24	0.00	--------	0	*
16:82362944	37.1	14.2	2.6	24.5	1.98	2.96	2.17	-0.56	0.00	--------	0	*
3:234498	27.0	8.0	3.4	15.9	1.98	3.03	2.17	-0.83	0.00	--------	0	*
3:6811694	27.0	4.8	5.6	15.9	1.98	4.25	2.17	-0.61	0.00	GCGCGCA 394/93	-47.41	+
3:7029558	27.0	9.6	2.8	15.9	1.98	2.42	2.17	-0.54	0.00	--------	0	*
3:59779344	27.0	5.6	4.8	15.9	1.98	3.79	2.17	-0.57	0.00	--------	0	*
3:78536679	27.0	4.8	5.6	15.9	1.98	4.25	2.17	-0.45	0.00	--------	0	*
3:93899221	27.0	8.8	3.1	15.9	1.98	2.71	2.17	-0.91	0.00	--------	0	*
3:97406804	27.0	8.0	3.4	15.9	1.98	3.03	2.17	-1.30	0.00	--------	0	*
3:101412743	27.0	3.2	8.5	15.9	1.98	4.77	2.17	-0.40	0.00	GGCGCTC 360/100	-37.20	-
3:113637682	27.0	6.4	4.2	15.9	1.98	3.39	2.17	-0.62	0.00	--------	0	*
3:121839541	27.0	5.6	4.8	15.9	1.98	3.79	2.17	-0.63	0.00	--------	0	*
3:167795231	27.0	9.6	2.8	15.9	1.98	2.42	2.17	-0.69	0.57	--------	0	*
3:182231427	27.0	9.6	2.8	15.9	1.98	2.42	2.17	-0.71	0.00	--------	0	*
3:188889790	27.0	8.8	3.1	15.9	1.98	2.71	2.17	-0.73	0.00	--------	0	*
3:193108858	27.0	7.2	3.8	15.9	1.98	3.03	2.17	-0.60	0.00	--------	0	*
18:5241076	16.0	4.0	4.0	7.8	1.98	2.23	2.17	-0.82	0.00	--------	0	*
18:6092470	16.0	1.6	10.0	7.8	1.98	3.18	2.17	-1.04	0.00	--------	0	*
18:25195870	16.0	4.0	4.0	7.8	1.98	2.23	2.17	-0.37	0.00	GCGCGCT 445/101	-55.45	+
18:31826931	16.0	3.2	5.0	7.8	1.98	2.23	2.17	-0.51	0.00	GCGCTCT 269/60	-33.96	+
18:48636906	16.0	4.0	4.0	7.8	1.98	2.23	2.17	-1.06	0.00	GGCGCGC 630/171	-67.65	+
12:97881574	40.0	20.0	2.0	15.5	1.97	2.17	6.82	-0.49	0.00	--------	0	*
14:24583277	40.0	20.0	2.0	21.4	1.97	2.17	3.70	-0.70	0.00	GCGCGCT 445/101	-55.45	-
19:1240477	40.0	20.0	2.0	25.0	1.97	2.17	2.45	-0.54	0.55	GGCGCGC 883/232	-100.42	-
3:58508216	40.0	19.2	2.1	20.7	1.97	2.17	3.96	-0.37	0.87	GGCGCTC 360/100	-37.20	+
7:111845954	39.5	19.0	2.1	19.7	1.97	2.17	4.41	-0.42	0.45	GGCGCGC 630/171	-67.65	+
7:73133429	42.9	6.8	6.3	28.5	1.97	6.98	2.17	-0.87	0.00	GGCGCGC 883/232	-100.42	-
14:106971936	25.0	6.4	3.9	14.4	1.97	2.98	2.17	-0.73	0.00	--------	0	*
X:138287470	26.0	6.4	4.1	15.1	1.97	3.18	2.17	-0.96	0.00	GGCGCTC 360/100	-37.20	+
13:50307881	24.0	8.8	2.7	8.2	1.97	2.17	5.25	-0.80	0.00	--------	0	*
4:5362228	24.0	8.8	2.7	10.9	1.97	2.17	3.38	-0.49	0.00	GCGCTCT 269/60	-33.96	+
4:106080221	24.0	8.8	2.7	7.9	1.97	2.17	5.51	-0.80	0.00	--------	0	*
6:71122913	24.0	8.8	2.7	10.7	1.97	2.17	3.52	-0.47	0.00	GGCGCGC 630/171	-67.65	-
6:74605751	24.0	8.8	2.7	10.7	1.97	2.17	3.52	-0.73	0.41	--------	0	*
6:131193853	24.0	8.8	2.7	10.8	1.97	2.17	3.44	-0.40	0.00	GGCGCTC 360/100	-37.20	-
14:48144862	23.4	8.7	2.7	13.2	1.97	2.17	2.31	-1.07	0.00	GCGCGCA 394/93	-47.41	-
6:124124397	23.4	9.0	2.6	10.7	1.97	2.17	3.52	-0.53	0.00	GCGCGCT 445/101	-55.45	-
6:119962701	23.3	8.3	2.8	10.7	1.97	2.17	3.52	-0.77	0.00	--------	0	*
21:35288110	23.3	8.3	2.8	11.5	1.97	2.17	3.08	-0.79	0.00	--------	0	*
11:110301129	23.1	8.5	2.7	11.7	1.97	2.17	2.96	-0.59	0.00	GGCGCGC 806/220	-87.57	-
4:166437394	23.1	8.2	2.8	11.7	1.97	2.17	2.98	-0.55	0.00	--------	0	*
15:54240635	26.0	7.2	3.6	15.1	1.97	2.83	2.17	-0.66	0.00	--------	0	*
15:55038044	26.0	5.6	4.7	15.1	1.97	3.57	2.17	-0.75	0.00	--------	0	*
15:77544112	26.0	7.6	3.4	15.1	1.97	2.83	2.17	-0.66	0.00	--------	0	*
15:84267068	26.0	8.0	3.3	15.1	1.97	2.83	2.17	-0.56	0.00	GGCGCTC 360/100	-37.20	-
15:85728786	26.0	8.0	3.3	15.1	1.97	2.83	2.17	-0.97	0.00	--------	0	*
15:91821720	26.0	8.8	3.0	15.1	1.97	2.52	2.17	-0.90	0.00	--------	0	*
15:97702464	26.0	7.2	3.6	15.1	1.97	2.83	2.17	-0.93	0.00	--------	0	*
9:131418052	52.0	8.0	6.5	35.9	1.97	8.58	2.17	-0.76	0.00	--------	0	*
6:9361138	20.0	2.4	8.4	10.7	1.97	3.61	2.16	-1.01	0.00	--------	0	*
6:23729159	20.0	4.8	4.2	10.7	1.97	2.69	2.16	-1.13	0.00	--------	0	*
6:121032330	20.0	4.0	5.0	10.7	1.97	3.11	2.16	-1.11	0.00	--------	0	*
6:133048001	20.0	1.6	12.5	10.7	1.97	4.22	2.16	-0.74	0.00	--------	0	*
6:118971721	19.5	4.4	4.4	10.7	1.97	2.69	2.16	-0.97	0.00	GACGCGC 197/64	-17.41	+
5:66503039	43.0	16.0	2.7	28.5	1.97	3.53	2.16	-1.21	0.00	--------	0	*
X:63284446	17.0	1.6	10.6	8.5	1.97	3.44	2.16	-0.57	0.00	--------	0	*
2:31288254	30.0	12.8	2.3	16.6	1.97	2.16	2.73	-0.36	0.73	GCGCTCT 269/60	-33.96	+
3:170747168	30.0	12.8	2.3	15.9	1.97	2.16	3.00	-0.60	0.00	--------	0	*
6:4136408	30.0	12.8	2.3	13.3	1.97	2.16	4.25	-0.80	0.00	GGCGCTC 360/100	-37.20	-
6:11053714	30.0	12.8	2.3	17.9	1.97	2.16	2.26	-0.95	0.14	--------	0	*
X:73657450	30.0	12.8	2.3	12.3	1.97	2.16	4.84	-0.68	0.00	--------	0	*
5:17478451	29.8	12.0	2.5	16.1	1.97	2.16	2.90	-0.80	0.00	--------	0	*
13:47971151	29.6	12.2	2.4	9.8	1.97	2.16	6.80	-0.95	0.00	--------	0	*
2:232478756	44.2	12.5	3.5	30.2	1.97	4.82	2.16	-0.66	0.00	GGCGCGC 806/220	-87.57	-
1:43423053	37.0	13.6	2.7	23.7	1.97	3.05	2.16	-0.65	0.00	--------	0	*
2:43152885	50.6	9.5	5.3	35.1	1.97	7.32	2.16	-0.58	0.10	--------	0	*
10:29675352	28.0	8.8	3.2	16.7	1.97	2.89	2.16	-0.87	0.28	--------	0	*
1:148555799	59.3	3.1	19.1	42.6	1.97	13.43	2.16	-0.71	0.00	--------	0	*
11:1241191	27.0	10.4	2.6	11.7	1.96	2.16	4.03	-0.91	0.00	--------	0	*
14:107210876	27.0	10.4	2.6	15.8	1.96	2.16	2.18	-0.82	0.27	GGCGCGC 630/171	-67.65	-
15:83751701	27.0	10.4	2.6	15.7	1.96	2.16	2.23	-0.68	0.00	--------	0	*
15:99813534	27.0	10.4	2.6	15.1	1.96	2.16	2.43	-0.90	0.00	--------	0	*
2:182942723	27.0	10.4	2.6	14.1	1.96	2.16	2.85	-0.66	0.00	--------	0	*
3:99474661	27.0	10.4	2.6	15.9	1.96	2.16	2.17	-0.57	0.00	--------	0	*
3:174951376	27.0	10.4	2.6	15.9	1.96	2.16	2.17	-0.67	0.00	--------	0	*
5:75273692	27.0	10.7	2.5	14.0	1.96	2.16	2.89	-0.64	0.00	--------	0	*
7:26101476	27.0	10.4	2.6	14.1	1.96	2.16	2.84	-0.84	0.16	--------	0	*
8:25315331	27.0	10.4	2.6	14.9	1.96	2.16	2.53	-0.70	0.00	GGCGCGC 630/171	-67.65	+
5:15304160	26.8	10.4	2.6	14.0	1.96	2.16	2.89	-0.84	0.00	--------	0	*
8:143758824	81.0	23.9	3.4	60.5	1.96	7.98	2.16	-0.63	0.23	--------	0	*
1:149982167	43.1	22.9	1.9	24.7	1.96	2.16	3.54	-0.51	0.00	GCGCTCT 269/60	-33.96	-
21:45126500	39.0	11.2	3.5	25.3	1.96	4.00	2.16	-0.70	0.47	--------	0	*
20:57267550	85.0	54.3	1.6	63.0	1.96	2.16	2.33	-0.66	0.72	--------	0	*
2:232478959	45.8	5.1	9.0	31.0	1.96	8.29	2.15	-0.85	0.00	GGCGCGC 883/232	-100.42	+
13:101326083	25.3	2.1	12.3	15.2	1.96	5.12	2.15	-1.14	0.00	GGCGCGC 630/171	-67.65	+
17:71308683	41.9	7.4	5.7	27.8	1.96	6.24	2.15	-0.97	0.00	--------	0	*
14:105262324	71.0	19.2	3.7	52.0	1.95	7.44	2.15	-0.89	0.36	--------	0	*
7:151279733	36.0	11.2	3.2	23.0	1.95	3.45	2.15	-0.62	0.00	--------	0	*
14:100029638	55.0	16.8	3.3	38.5	1.95	5.39	2.15	-0.81	0.29	--------	0	*
7:98924181	30.4	11.3	2.7	19.0	1.95	2.57	2.15	-0.27	0.00	GGCGCTC 529/141	-57.37	+
3:49142295	40.9	8.3	4.9	27.0	1.95	5.55	2.15	-0.81	0.07	GGCGCTC 360/100	-37.20	+
16:30969940	61.0	19.2	3.2	43.5	1.95	5.55	2.14	-0.62	0.69	--------	0	*
12:132380924	42.0	11.3	3.7	27.8	1.95	4.58	2.14	-0.72	0.00	--------	0	*
2:88991584	38.3	4.8	8.0	25.4	1.95	7.15	2.14	-1.17	0.00	GGCGCGC 630/171	-67.65	+
2:65608317	54.0	11.2	4.8	37.7	1.95	7.07	2.14	-0.70	0.39	GGCGCTC 360/100	-37.20	+
12:132166017	28.0	4.0	7.0	16.7	1.95	5.02	2.14	-0.52	0.00	GACGCGC 197/64	-17.41	-
8:54786964	28.0	8.0	3.5	16.7	1.95	3.22	2.14	-0.35	0.00	GCGCGCA 394/93	-47.41	-
9:92729775	28.0	10.4	2.7	16.7	1.95	2.32	2.14	-0.53	0.00	--------	0	*
14:21093765	36.4	17.2	2.1	20.9	1.95	2.14	3.04	-0.68	0.00	--------	0	*
1:157102086	26.0	3.2	8.1	15.2	1.94	4.53	2.14	-0.46	0.00	--------	0	*
6:6687726	37.7	7.8	4.9	24.6	1.94	5.33	2.14	-1.22	0.00	GGCGCTC 360/100	-37.20	+
9:747400	61.0	20.0	3.1	43.6	1.94	5.55	2.14	-0.57	0.00	--------	0	*
13:98944016	24.0	6.4	3.8	13.7	1.94	2.78	2.14	-0.87	0.00	GGCGCTC 360/100	-37.20	-
20:362930	95.3	6.2	15.4	73.7	1.94	20.68	2.14	-0.94	0.00	--------	0	*
17:65967116	41.0	6.4	6.4	27.0	1.94	6.51	2.14	-0.95	0.51	--------	0	*
10:48354534	32.8	6.4	5.1	20.6	1.94	4.67	2.14	-0.64	0.00	GGCGCTC 360/100	-37.20	+
13:37888362	19.0	5.1	3.8	8.2	1.94	2.14	3.06	-0.93	0.00	--------	0	*
13:67231517	19.0	5.6	3.4	8.2	1.94	2.14	3.06	-1.34	0.00	--------	0	*
4:22097913	19.0	5.6	3.4	7.9	1.94	2.14	3.24	-0.80	0.00	--------	0	*
4:47359516	19.0	5.6	3.4	7.9	1.94	2.14	3.24	-1.18	0.00	--------	0	*
4:97240863	19.0	5.6	3.4	7.9	1.94	2.14	3.24	-0.99	0.00	--------	0	*
4:105562650	19.0	5.6	3.4	7.9	1.94	2.14	3.24	-0.81	0.00	--------	0	*
4:146826051	19.0	5.6	3.4	8.5	1.94	2.14	2.87	-0.63	0.00	--------	0	*
X:119376927	19.0	5.6	3.4	8.8	1.94	2.14	2.71	-0.86	0.00	--------	0	*
13:93880738	18.9	5.8	3.3	8.2	1.94	2.14	3.06	-0.52	0.00	GGCGCTC 529/141	-57.37	-
19:37861780	38.7	9.2	4.2	25.4	1.94	4.72	2.14	-0.44	0.00	GCGCGCA 394/93	-47.41	+
20:2733113	56.0	13.6	4.1	39.4	1.94	6.67	2.13	-0.44	0.56	GGCGCGC 630/171	-67.65	+
20:37671095	56.0	6.4	8.8	39.4	1.94	10.17	2.13	-0.80	0.00	--------	0	*
20:42059964	56.0	11.2	5.0	39.4	1.94	7.51	2.13	-0.67	0.00	GGCGCTC 360/100	-37.20	-
20:47562708	56.0	20.8	2.7	39.4	1.94	4.39	2.13	-0.72	0.53	--------	0	*
20:29592570	55.6	17.3	3.2	39.4	1.94	5.26	2.13	-1.27	0.00	--------	0	*
X:40005611	34.1	8.0	4.3	22.2	1.94	4.68	2.13	-0.59	0.00	GGCGCGC 883/232	-100.42	-
11:62649238	76.4	9.3	8.2	57.3	1.94	13.53	2.13	-0.63	0.49	--------	0	*
11:62598964	55.2	10.3	5.4	39.4	1.94	7.97	2.13	-0.81	0.39	GCGCTCT 269/60	-33.96	-
9:94457834	56.0	25.5	2.2	39.4	1.94	3.21	2.13	-0.63	0.36	--------	0	*
17:79213578	47.3	7.2	6.6	32.8	1.93	7.63	2.13	-0.76	0.00	GGCGCTC 360/100	-37.20	-
21:23562998	21.0	5.6	3.8	11.5	1.93	2.53	2.13	-0.98	0.00	--------	0	*
14:71268854	31.0	12.0	2.6	19.1	1.93	2.57	2.13	-0.62	0.00	--------	0	*
X:31872082	15.0	0.8	18.8	7.2	1.93	3.59	2.13	-1.38	0.00	--------	0	*
X:67085504	15.0	0.8	18.8	7.2	1.93	3.59	2.13	-0.87	0.00	--------	0	*
X:124552713	15.0	1.6	9.4	7.2	1.93	2.93	2.13	-1.27	0.00	--------	0	*
X:135528051	15.0	2.4	6.3	7.2	1.93	2.42	2.13	-0.72	0.00	--------	0	*
3:52232090	47.9	4.8	9.9	32.8	1.93	9.45	2.13	-1.25	0.00	GGCGCGC 630/171	-67.65	+
4:10836733	16.0	4.0	4.0	7.9	1.93	2.23	2.13	-0.51	0.00	GCGCGCA 394/93	-47.41	+
4:13691711	16.0	3.2	5.0	7.9	1.93	2.23	2.13	-0.94	0.00	--------	0	*
4:64271789	16.0	3.2	5.0	7.9	1.93	2.23	2.13	-1.00	0.00	--------	0	*
4:89550148	16.0	4.0	4.0	7.9	1.93	2.23	2.13	-1.24	0.00	--------	0	*
4:97237124	16.0	3.2	5.0	7.9	1.93	2.23	2.13	-0.87	0.00	--------	0	*
4:104261784	16.0	4.0	4.0	7.9	1.93	2.23	2.13	-0.79	0.00	GCGCTCT 269/60	-33.96	-
4:106480647	16.0	4.0	4.0	7.9	1.93	2.23	2.13	-0.75	0.00	--------	0	*
4:114017556	16.0	2.4	6.7	7.9	1.93	2.66	2.13	-0.45	0.00	GGCGCTC 360/100	-37.20	+
4:117300386	16.0	4.0	4.0	7.9	1.93	2.23	2.13	-0.74	0.00	--------	0	*
4:122878819	16.0	3.2	5.0	7.9	1.93	2.23	2.13	-0.84	0.00	--------	0	*
4:123558628	16.0	2.4	6.7	7.9	1.93	2.66	2.13	-0.87	0.00	--------	0	*
4:130775451	16.0	3.2	5.0	7.9	1.93	2.23	2.13	-0.82	0.00	--------	0	*
4:145231692	16.0	3.2	5.0	7.9	1.93	2.23	2.13	-0.90	0.00	--------	0	*
4:156349492	16.0	4.0	4.0	7.9	1.93	2.23	2.13	-1.19	0.00	--------	0	*
4:174575146	16.0	3.2	5.0	7.9	1.93	2.23	2.13	-0.82	0.00	--------	0	*
6:28983250	51.1	10.1	5.1	36.1	1.93	7.08	2.12	-0.66	0.00	GGCGCGC 630/171	-67.65	+
3:187457883	49.1	16.7	2.9	34.5	1.93	4.47	2.12	-0.73	0.00	GGCGCGC 883/232	-100.42	-
4:24474794	27.4	6.7	4.1	16.8	1.93	3.59	2.12	-0.45	0.00	GACGCGC 197/64	-17.41	-
11:61582794	43.1	17.1	2.5	29.5	1.93	3.19	2.12	-0.79	0.00	--------	0	*
21:43188958	53.0	15.2	3.5	37.0	1.93	5.34	2.12	-0.60	0.62	--------	0	*
11:2949621	51.2	3.5	14.7	36.1	1.92	11.26	2.12	-1.00	0.00	--------	0	*
6:2704530	23.0	6.4	3.6	13.0	1.92	2.58	2.12	-1.04	0.00	--------	0	*
21:18500752	34.0	15.2	2.2	12.2	1.92	2.12	6.68	-1.09	0.00	--------	0	*
7:47349712	34.0	15.2	2.2	16.4	1.92	2.12	4.02	-0.60	0.00	--------	0	*
9:114572921	34.0	16.0	2.1	16.4	1.92	2.12	4.03	-0.51	0.00	--------	0	*
1:153650298	34.0	15.9	2.1	17.5	1.92	2.12	3.50	-0.53	0.00	--------	0	*
10:88021860	33.9	15.2	2.2	20.4	1.92	2.12	2.43	-0.52	0.00	GCGCTCT 269/60	-33.96	+
5:17762443	29.4	6.9	4.3	18.4	1.92	4.02	2.11	-0.86	0.00	--------	0	*
15:83876731	50.7	15.9	3.2	35.3	1.92	4.96	2.11	-1.33	0.19	GGCGCGC 883/232	-100.42	-
1:117037035	73.9	24.3	3.0	54.8	1.92	6.37	2.11	-0.84	0.17	--------	0	*
1:25756458	42.4	3.4	12.5	28.7	1.92	8.86	2.11	-0.97	0.00	GGCGCTC 360/100	-37.20	+
7:152088504	27.0	8.0	3.4	16.0	1.92	3.03	2.11	-0.57	0.00	--------	0	*
3:132441984	52.0	12.8	4.1	36.2	1.92	6.23	2.11	-0.83	0.00	--------	0	*
2:54331122	25.0	5.6	4.5	14.5	1.92	3.36	2.11	-0.97	0.00	--------	0	*
7:150760013	48.6	10.2	4.8	33.7	1.92	6.42	2.11	-0.68	0.38	GCGCTCT 269/60	-33.96	+
12:107689843	32.0	9.6	3.3	19.9	1.91	3.33	2.11	-0.63	0.00	--------	0	*
9:71501590	22.0	5.6	3.9	12.3	1.91	2.73	2.11	-0.75	0.00	--------	0	*
9:89751928	22.0	5.9	3.7	12.3	1.91	2.73	2.11	-0.91	0.00	--------	0	*
9:125038698	22.0	4.8	4.6	12.3	1.91	3.12	2.11	-0.41	0.76	GCGCTCT 269/60	-33.96	-
9:104482278	21.9	2.8	7.7	12.3	1.91	4.11	2.11	-1.26	0.00	--------	0	*
9:103289663	21.1	1.3	16.7	12.3	1.91	4.75	2.11	-0.32	0.00	GCGCGCA 394/93	-47.41	+
19:41112440	48.1	8.1	6.0	33.7	1.91	7.35	2.10	-0.69	0.00	--------	0	*
12:6363981	34.0	11.2	3.0	21.5	1.91	3.09	2.10	-0.86	0.00	--------	0	*
3:53622337	34.0	9.6	3.5	21.5	1.91	3.71	2.10	-0.65	0.00	--------	0	*
2:27009400	38.0	7.9	4.8	25.5	1.91	5.56	2.10	-0.57	0.00	--------	0	*
2:152955680	50.6	15.6	3.2	35.4	1.91	4.96	2.10	-0.99	0.00	GCGCTCT 269/60	-33.96	-
17:36862473	54.8	6.1	9.0	38.7	1.91	9.92	2.10	-0.79	0.00	--------	0	*
3:111393192	26.8	6.9	3.9	16.1	1.91	3.39	2.10	-0.47	0.00	GCGCGCA 394/93	-47.41	-
11:118308769	27.2	9.2	3.0	16.9	1.91	2.59	2.10	-0.58	0.00	--------	0	*
15:94780049	35.0	10.4	3.4	22.3	1.91	3.57	2.10	-0.83	0.00	GGCGCTC 360/100	-37.20	+
21:47062481	64.0	16.0	4.0	46.3	1.91	7.53	2.10	-1.12	0.00	GGCGCTC 360/100	-37.20	+
16:23435039	48.0	10.4	4.6	32.9	1.90	6.21	2.10	-0.74	0.00	--------	0	*
13:21635654	32.4	12.3	2.6	20.8	1.90	2.64	2.10	-0.37	0.00	GGCGCTC 360/100	-37.20	+
8:25042475	34.4	8.2	4.2	22.4	1.90	4.28	2.10	-0.55	0.15	GGCGCGC 806/220	-87.57	-
13:103425364	22.3	4.4	5.1	13.1	1.90	3.34	2.10	-0.29	0.00	GGCGCTC 360/100	-37.20	-
2:70548787	33.0	9.6	3.4	20.8	1.90	3.52	2.10	-0.56	0.00	--------	0	*
11:65122251	41.2	1.6	26.5	28.0	1.90	10.25	2.10	-0.95	0.00	GGCGCGC 806/220	-87.57	+
16:70594504	33.0	14.4	2.3	20.8	1.90	2.18	2.09	-0.73	0.00	--------	0	*
2:105953854	31.0	13.6	2.3	14.4	1.90	2.09	4.03	-0.73	0.14	--------	0	*
2:240645810	31.0	13.6	2.3	14.1	1.90	2.09	4.18	-0.57	0.00	--------	0	*
7:16707868	31.0	13.6	2.3	14.1	1.90	2.09	4.16	-1.17	0.00	--------	0	*
8:104582067	31.0	13.6	2.3	14.9	1.90	2.09	3.77	-1.15	0.00	--------	0	*
X:51636676	31.0	13.6	2.3	12.6	1.90	2.09	5.07	-0.89	0.00	--------	0	*
5:101490481	30.9	13.2	2.3	14.0	1.90	2.09	4.23	-1.58	0.00	--------	0	*
10:119256276	30.8	13.1	2.4	16.7	1.90	2.09	2.94	-0.62	0.00	--------	0	*
11:2291261	30.1	13.2	2.3	18.8	1.90	2.09	2.23	-0.87	0.00	GCGCGCT 445/101	-55.45	-
6:108187504	24.0	3.2	7.5	13.8	1.90	4.05	2.09	-0.73	0.00	--------	0	*
11:8932089	22.0	7.2	3.1	11.7	1.90	2.09	2.32	-0.78	0.00	GGCGCGC 806/220	-87.57	-
11:61989747	22.0	7.2	3.1	11.7	1.90	2.09	2.32	-0.43	0.00	GCGCTCT 269/60	-33.96	+
11:76650543	22.0	8.0	2.8	11.7	1.90	2.09	2.32	-1.32	0.00	--------	0	*
13:37606663	22.0	8.0	2.8	9.1	1.90	2.09	3.71	-0.69	0.00	--------	0	*
18:43751582	22.0	8.0	2.8	11.4	1.90	2.09	2.45	-0.85	0.00	--------	0	*
21:16429856	22.0	7.2	3.1	11.5	1.90	2.09	2.43	-0.95	0.00	--------	0	*
4:66864876	22.0	7.2	3.1	7.9	1.90	2.09	4.54	-0.40	0.00	GCGCGCA 394/93	-47.41	+
X:53616633	22.0	7.2	3.1	12.2	1.90	2.09	2.15	-0.84	0.00	--------	0	*
22:45559403	21.7	7.0	3.1	11.5	1.90	2.09	2.42	0.07	0.00	GCGCGCA 394/93	-47.41	-
6:166756115	21.4	7.7	2.8	11.6	1.90	2.09	2.37	-0.61	0.00	GCGCGCA 394/93	-47.41	+
15:83293095	46.0	18.4	2.5	31.3	1.90	3.26	2.09	-0.56	0.64	--------	0	*
9:84177516	46.0	22.3	2.1	31.3	1.90	2.42	2.09	-0.57	0.56	--------	0	*
10:52834676	22.8	3.0	7.7	13.1	1.90	4.36	2.09	-0.55	0.00	GACGCGC 197/64	-17.41	+
10:109304957	22.6	8.0	2.8	13.1	1.90	2.27	2.09	-0.92	0.00	--------	0	*
1:31712127	37.0	13.6	2.7	24.0	1.90	3.05	2.09	-0.61	0.51	GGCGCTC 360/100	-37.20	-
3:123170324	51.1	7.5	6.8	36.3	1.90	8.58	2.09	-0.64	0.00	--------	0	*
1:175726711	44.0	15.2	2.9	29.7	1.90	3.71	2.09	-0.46	0.00	GGCGCTC 529/141	-57.37	-
12:56401122	44.0	9.6	4.6	29.7	1.90	5.77	2.09	-0.59	0.00	GGCGCTC 360/100	-37.20	+
6:37098722	30.9	9.1	3.4	19.2	1.89	3.14	2.09	-0.78	0.00	--------	0	*
1:19777686	39.0	13.6	2.9	25.6	1.89	3.40	2.09	-0.64	0.00	--------	0	*
10:102321849	39.0	13.6	2.9	25.6	1.89	3.40	2.09	-0.66	0.61	GCGCTCT 269/60	-33.96	+
20:57724671	93.0	26.3	3.5	71.4	1.89	9.25	2.09	-0.39	0.67	GGCGCTC 360/100	-37.20	-
3:107565432	38.0	18.4	2.1	23.2	1.89	2.09	2.54	-0.60	0.00	--------	0	*
16:11457283	44.0	10.4	4.2	29.7	1.89	5.36	2.09	-0.83	0.00	--------	0	*
17:25802494	40.0	15.2	2.6	26.4	1.89	3.04	2.09	-0.51	0.39	GCGCTCT 269/60	-33.96	-
9:136707560	41.0	13.6	3.0	27.2	1.89	3.75	2.09	-0.61	0.62	GGCGCTC 360/100	-37.20	-
12:122250098	31.6	10.8	2.9	20.0	1.89	3.02	2.08	-0.74	0.00	GCGCGCA 394/93	-47.41	+
10:15130679	37.0	6.0	6.1	24.0	1.89	5.58	2.08	-0.67	0.29	GGCGCTC 360/100	-37.20	-
19:42607140	34.6	10.9	3.2	22.4	1.89	3.57	2.08	-0.52	0.00	--------	0	*
7:134635014	26.0	8.8	3.0	15.4	1.89	2.52	2.08	-0.80	0.00	--------	0	*
1:216969423	28.0	11.2	2.5	14.6	1.89	2.08	2.91	-0.61	0.00	--------	0	*
12:20922211	28.0	11.2	2.5	15.5	1.89	2.08	2.57	-0.71	0.00	--------	0	*
14:31015977	28.0	12.0	2.3	13.2	1.89	2.08	3.57	-0.41	0.00	--------	0	*
14:89533906	28.0	11.2	2.5	14.4	1.89	2.08	3.04	-0.59	0.00	--------	0	*
2:84106365	28.0	11.2	2.5	14.1	1.89	2.08	3.16	-0.51	0.00	GACGCGC 197/64	-17.41	+
2:157963858	28.0	12.0	2.3	14.1	1.89	2.08	3.16	-0.65	0.00	--------	0	*
2:182117625	28.0	11.2	2.5	14.1	1.89	2.08	3.16	-0.83	0.44	--------	0	*
2:221786568	28.0	12.0	2.3	14.1	1.89	2.08	3.16	-0.72	0.00	--------	0	*
3:100035715	28.0	11.2	2.5	15.9	1.89	2.08	2.44	-1.32	0.00	--------	0	*
3:112441233	28.0	11.2	2.5	15.9	1.89	2.08	2.44	-0.78	0.00	--------	0	*
5:31153928	28.0	12.0	2.3	14.0	1.89	2.08	3.20	-0.35	0.76	GGCGCTC 529/141	-57.37	-
5:55511250	28.0	11.2	2.5	16.6	1.89	2.08	2.20	-0.54	0.00	--------	0	*
5:71791351	28.0	11.2	2.5	14.0	1.89	2.08	3.20	-0.53	0.00	--------	0	*
5:117036841	28.0	11.6	2.4	14.0	1.89	2.08	3.20	-0.86	0.00	--------	0	*
5:176189765	28.0	12.0	2.3	14.0	1.89	2.08	3.20	-0.51	0.00	GGCGCTC 529/141	-57.37	-
7:143716862	28.0	11.2	2.5	15.8	1.89	2.08	2.44	-1.00	0.00	--------	0	*
8:105146564	28.0	12.0	2.3	14.9	1.89	2.08	2.82	-0.87	0.00	GGCGCTC 360/100	-37.20	-
8:123268905	28.0	12.0	2.3	14.9	1.89	2.08	2.82	-1.21	0.42	--------	0	*
8:133696156	28.0	11.2	2.5	15.2	1.89	2.08	2.69	-0.57	0.00	--------	0	*
X:152805177	28.0	11.2	2.5	9.8	1.89	2.08	5.85	-0.63	0.39	GGCGCTC 360/100	-37.20	-
X:153285687	28.0	12.0	2.3	12.2	1.89	2.08	4.16	-0.74	0.00	--------	0	*
8:107693983	27.9	11.2	2.5	14.9	1.89	2.08	2.82	-1.02	0.00	--------	0	*
2:172410611	27.5	11.6	2.4	14.1	1.89	2.08	3.16	-1.22	0.00	--------	0	*
5:20367463	27.3	11.0	2.5	14.0	1.89	2.08	3.20	-1.19	0.00	--------	0	*
15:90019036	43.0	16.8	2.6	28.9	1.89	3.27	2.08	-0.69	0.62	--------	0	*
12:124218151	31.0	9.6	3.2	19.3	1.89	3.14	2.08	-0.61	0.00	--------	0	*
2:38953373	31.0	6.4	4.9	19.3	1.89	4.24	2.08	-1.17	0.00	--------	0	*
8:143750777	54.7	13.0	4.2	38.8	1.89	6.46	2.08	-0.90	0.17	GGCGCTC 529/141	-57.37	-
6:119670857	37.5	10.2	3.7	24.8	1.89	4.15	2.08	-0.68	0.00	GGCGCGC 883/232	-100.42	-
18:8609334	27.8	8.2	3.4	16.9	1.89	2.89	2.08	-1.29	0.00	GGCGCGC 630/171	-67.65	+
10:8871423	25.0	9.6	2.6	13.1	1.89	2.08	2.67	-0.67	0.00	--------	0	*
10:89624299	25.0	9.6	2.6	13.1	1.89	2.08	2.67	-0.87	0.00	--------	0	*
13:32425527	25.0	9.6	2.6	14.2	1.89	2.08	2.21	-0.52	0.59	GCGCTCT 269/60	-33.96	-
13:39041884	25.0	9.6	2.6	8.2	1.89	2.08	5.74	-0.90	0.00	--------	0	*
13:49549370	25.0	9.6	2.6	8.2	1.89	2.08	5.74	-0.92	0.00	--------	0	*
14:21348299	25.0	9.6	2.6	13.2	1.89	2.08	2.60	-0.61	0.00	--------	0	*
2:43679807	25.0	9.6	2.6	14.1	1.89	2.08	2.27	-0.95	0.36	--------	0	*
2:179669400	25.0	9.6	2.6	14.1	1.89	2.08	2.27	-0.63	0.00	--------	0	*
5:63942268	25.0	9.6	2.6	14.0	1.89	2.08	2.31	-0.81	0.00	--------	0	*
7:12692458	25.0	9.6	2.6	14.1	1.89	2.08	2.26	-0.85	0.00	--------	0	*
7:77042568	25.0	9.6	2.6	14.1	1.89	2.08	2.26	-0.83	0.00	--------	0	*
7:79775501	25.0	9.6	2.6	14.1	1.89	2.08	2.26	-0.51	0.00	--------	0	*
9:26892879	25.0	9.2	2.7	14.6	1.89	2.08	2.10	-1.23	0.00	--------	0	*
9:102669063	24.9	9.5	2.6	13.4	1.89	2.08	2.53	-0.53	0.00	GGCGCGC 630/171	-67.65	+
5:15995458	24.6	9.5	2.6	14.0	1.89	2.08	2.31	-1.14	0.00	--------	0	*
7:92347940	24.0	9.6	2.5	14.1	1.89	2.08	2.26	-1.03	0.00	GACGCGC 197/64	-17.41	+
6:111136810	33.1	3.1	10.8	21.6	1.88	6.52	2.08	-0.79	0.15	GGCGCGC 806/220	-87.57	-
1:10755264	38.0	9.6	4.0	24.8	1.88	4.51	2.08	-0.85	0.00	GGCGCGC 630/171	-67.65	-
13:104383015	19.0	2.4	7.9	10.2	1.88	3.37	2.08	-1.40	0.00	--------	0	*
10:124940661	25.0	4.0	6.3	14.6	1.88	4.29	2.08	-1.22	0.00	--------	0	*
2:109305692	25.0	6.4	3.9	14.6	1.88	2.98	2.08	-0.80	0.00	--------	0	*
13:31326437	44.0	10.4	4.2	29.7	1.88	5.36	2.07	-0.38	0.78	GCGCTCT 269/60	-33.96	-
6:150325970	25.5	4.5	5.7	15.4	1.88	4.02	2.07	-0.45	0.00	GCGCTCT 269/60	-33.96	+
17:79455074	42.0	21.6	1.9	26.0	1.88	2.07	2.62	-1.08	0.00	GGCGCGC 630/171	-67.65	+
4:73297993	17.0	4.8	3.5	7.9	1.88	2.07	2.47	-0.96	0.00	--------	0	*
4:81360886	17.0	4.8	3.5	7.9	1.88	2.07	2.47	-0.75	0.00	--------	0	*
4:124831076	17.0	4.8	3.5	7.9	1.88	2.07	2.47	-1.10	0.00	--------	0	*
4:160874617	17.0	4.8	3.5	7.9	1.88	2.07	2.47	-1.38	0.00	--------	0	*
4:183161514	17.0	4.8	3.5	7.9	1.88	2.07	2.47	-0.69	0.00	GCGCTCT 269/60	-33.96	-
X:130273387	17.0	4.8	3.5	7.2	1.88	2.07	2.88	-0.88	0.00	--------	0	*
X:35938206	17.0	5.0	3.4	7.2	1.88	2.07	2.88	-0.97	0.00	GGCGCTC 529/141	-57.37	-
X:73702773	16.8	4.3	3.9	7.2	1.88	2.07	2.88	-0.88	0.00	--------	0	*
4:156838672	16.1	4.4	3.7	7.9	1.88	2.07	2.47	-0.75	0.00	--------	0	*
4:30721481	16.1	4.2	3.8	8.1	1.88	2.07	2.36	-0.52	0.00	GGCGCTC 360/100	-37.20	-
1:22755832	25.0	4.8	5.2	14.6	1.88	3.79	2.07	-0.83	0.00	--------	0	*
1:35350092	25.0	8.8	2.8	14.6	1.88	2.34	2.07	-0.51	0.00	--------	0	*
1:56250878	25.0	4.8	5.2	14.6	1.88	3.79	2.07	-0.75	0.00	--------	0	*
1:62136498	25.0	9.6	2.6	14.6	1.88	2.08	2.07	-0.81	0.00	--------	0	*
1:97991444	25.0	7.2	3.5	14.6	1.88	2.64	2.07	-1.51	0.00	GCGCGCA 394/93	-47.41	-
1:120925757	25.0	3.2	7.8	14.6	1.88	4.29	2.07	-1.15	0.00	--------	0	*
1:146009573	25.0	6.4	3.9	14.6	1.88	2.98	2.07	-0.46	0.00	GGCGCTC 360/100	-37.20	+
1:174250443	25.0	9.6	2.6	14.6	1.88	2.08	2.07	-0.40	0.00	GCGCTCT 269/60	-33.96	-
1:185862040	25.0	3.2	7.8	14.6	1.88	4.29	2.07	-0.53	0.00	--------	0	*
1:234573594	25.0	4.8	5.2	14.6	1.88	3.79	2.07	-0.85	0.00	--------	0	*
1:40522086	24.9	5.4	4.6	14.6	1.88	3.36	2.07	-0.74	0.00	--------	0	*
1:218722005	24.7	8.9	2.8	14.6	1.88	2.34	2.07	-1.05	0.00	--------	0	*
1:160001986	24.2	7.6	3.2	14.6	1.88	2.64	2.07	-0.26	0.00	GCGCGCT 445/101	-55.45	+
1:68150650	24.2	9.6	2.5	14.6	1.88	2.08	2.07	-0.07	0.00	GCGCGCA 394/93	-47.41	-
1:189698735	24.1	7.0	3.4	14.6	1.88	2.64	2.07	-0.89	0.00	--------	0	*
14:96589183	31.0	8.8	3.5	19.3	1.88	3.47	2.07	-0.71	0.00	--------	0	*
12:33048711	26.8	2.9	9.4	16.2	1.88	5.38	2.07	-1.32	0.00	--------	0	*
7:140788065	29.0	9.6	3.0	17.7	1.88	2.77	2.07	-0.50	0.00	--------	0	*
18:7245766	18.0	2.4	7.5	9.5	1.88	3.13	2.07	-0.59	0.00	--------	0	*
2:65662993	44.7	13.8	3.2	30.6	1.87	4.49	2.06	-0.24	0.00	--------	0	*
10:1247504	27.0	8.8	3.1	16.2	1.87	2.71	2.06	-0.50	0.86	GGCGCTC 529/141	-57.37	+
7:152579282	27.0	8.0	3.4	16.2	1.87	3.03	2.06	-0.59	0.00	--------	0	*
10:134211652	30.6	8.0	3.8	19.3	1.87	3.83	2.06	-0.63	0.00	--------	0	*
1:145281545	35.0	16.8	2.1	14.6	1.87	2.06	5.36	-0.62	0.51	--------	0	*
1:218023867	35.0	16.8	2.1	14.6	1.87	2.06	5.36	-0.86	0.28	--------	0	*
4:108852904	34.6	16.3	2.1	7.9	1.87	2.06	11.90	-0.63	0.00	GGCGCGC 883/232	-100.42	+
16:28875177	46.8	16.5	2.8	32.3	1.86	3.95	2.05	-0.87	0.00	GGCGCTC 360/100	-37.20	+
22:39151300	27.8	5.8	4.8	17.0	1.86	4.01	2.05	-1.19	0.00	GGCGCGC 630/171	-67.65	+
12:5744430	35.0	5.6	6.3	22.5	1.86	5.61	2.05	-0.88	0.32	--------	0	*
9:114937673	54.8	31.2	1.8	24.5	1.86	2.05	7.07	-0.95	0.00	GCGCTCT 269/60	-33.96	-
22:22306448	33.0	12.0	2.8	20.9	1.86	2.91	2.05	-0.93	0.00	--------	0	*
7:99755271	44.0	14.4	3.1	29.9	1.85	3.99	2.04	-0.56	0.39	GCGCTCT 269/60	-33.96	+
16:25026806	55.0	15.2	3.6	39.0	1.85	5.73	2.04	-0.61	0.62	--------	0	*
22:50468885	23.0	7.2	3.2	13.2	1.85	2.27	2.04	-0.62	0.26	GGCGCGC 883/232	-100.42	-
6:4099797	20.0	5.6	3.6	11.0	1.85	2.33	2.04	-0.71	0.00	--------	0	*
19:56015294	35.1	8.4	4.2	23.4	1.85	4.48	2.04	-0.80	0.07	GGCGCGC 883/232	-100.42	+
16:1138590	51.0	28.7	1.8	23.3	1.85	2.04	6.33	-0.68	0.54	--------	0	*
12:6450650	42.2	9.1	4.6	29.1	1.85	5.56	2.04	-0.73	0.00	--------	0	*
16:78954245	39.0	19.2	2.0	21.5	1.85	2.04	3.35	-0.77	0.00	--------	0	*
9:136253407	38.8	19.8	2.0	24.9	1.85	2.04	2.28	-0.94	0.00	--------	0	*
3:107940935	38.3	19.2	2.0	15.9	1.85	2.04	6.17	-0.85	0.00	GGCGCTC 360/100	-37.20	+
1:2159021	26.7	6.5	4.1	16.3	1.85	3.39	2.04	-1.17	0.00	--------	0	*
12:14392530	26.0	5.6	4.7	15.5	1.85	3.57	2.04	-0.73	0.00	--------	0	*
12:21833275	26.0	1.6	16.3	15.5	1.85	5.82	2.04	-0.85	0.00	--------	0	*
12:28355897	26.0	5.6	4.7	15.5	1.85	3.57	2.04	-0.80	0.00	--------	0	*
12:31231777	26.0	4.8	5.4	15.5	1.85	4.02	2.04	-0.59	0.40	--------	0	*
12:39503715	26.0	8.0	3.3	15.5	1.85	2.83	2.04	-0.42	0.00	GCGCTCT 269/60	-33.96	+
12:40272803	26.0	8.8	3.0	15.5	1.85	2.52	2.04	-0.58	0.40	--------	0	*
12:80688737	26.0	8.0	3.3	15.5	1.85	2.83	2.04	-0.61	0.00	--------	0	*
12:89632664	26.0	4.8	5.4	15.5	1.85	4.02	2.04	-0.83	0.00	--------	0	*
12:102873130	26.0	7.2	3.6	15.5	1.85	2.83	2.04	-0.79	0.00	--------	0	*
12:23299345	25.8	4.0	6.5	15.5	1.85	4.53	2.04	-0.73	0.00	--------	0	*
5:25136104	24.0	6.4	3.8	14.0	1.84	2.78	2.04	-0.51	0.00	--------	0	*
5:30644189	24.0	5.6	4.3	14.0	1.84	3.15	2.04	-1.08	0.00	--------	0	*
5:52447677	24.0	8.0	3.0	14.0	1.84	2.46	2.04	-0.72	0.00	--------	0	*
5:72902496	24.0	5.6	4.3	14.0	1.84	3.15	2.04	-0.57	0.00	--------	0	*
5:76531946	24.0	5.6	4.3	14.0	1.84	3.15	2.04	-0.94	0.00	--------	0	*
5:82618488	24.0	7.2	3.3	14.0	1.84	2.46	2.04	-0.81	0.00	--------	0	*
5:109335999	24.0	8.0	3.0	14.0	1.84	2.46	2.04	-1.57	0.00	GGCGCTC 529/141	-57.37	-
5:146453020	24.0	7.2	3.3	14.0	1.84	2.46	2.04	-0.31	0.00	GGCGCTC 360/100	-37.20	-
5:154909144	24.0	7.2	3.3	14.0	1.84	2.46	2.04	-0.80	0.00	--------	0	*
5:160434999	24.0	8.0	3.0	14.0	1.84	2.46	2.04	-1.12	0.00	--------	0	*
5:52084119	23.9	5.2	4.6	14.0	1.84	3.15	2.04	-0.93	0.00	GCGCTCT 269/60	-33.96	-
2:159783350	28.0	8.0	3.5	17.1	1.84	3.22	2.04	-0.87	0.28	--------	0	*
14:27754604	23.0	4.0	5.8	13.2	1.84	3.81	2.03	-0.58	0.00	--------	0	*
14:33963586	23.0	2.4	9.6	13.2	1.84	4.36	2.03	-0.81	0.00	--------	0	*
14:56288774	23.0	7.2	3.2	13.2	1.84	2.27	2.03	-0.70	0.00	--------	0	*
14:63372558	23.0	7.2	3.2	13.2	1.84	2.27	2.03	-1.24	0.00	--------	0	*
14:80700196	23.0	4.0	5.8	13.2	1.84	3.81	2.03	-1.11	0.00	--------	0	*
1:9883022	30.5	4.1	7.3	19.4	1.84	5.19	2.03	-1.25	0.00	--------	0	*
11:1116625	21.0	4.0	5.3	11.7	1.84	3.34	2.03	-0.44	0.00	GCGCTCT 269/60	-33.96	+
11:124670821	20.3	3.9	5.2	11.7	1.84	3.34	2.03	-0.83	0.00	--------	0	*
11:8289704	20.3	6.7	3.0	11.7	1.84	2.20	2.03	-0.47	0.00	GCGCGCT 445/101	-55.45	-
11:122451936	20.1	6.4	3.2	11.7	1.84	2.20	2.03	-0.50	0.00	GGCGCGC 630/171	-67.65	+
7:2728236	56.6	25.7	2.2	40.7	1.84	3.36	2.03	-1.05	0.00	GCGCGCT 445/101	-55.45	+
4:57740583	28.0	8.0	3.5	17.1	1.84	3.22	2.03	-0.59	0.00	--------	0	*
7:107135484	28.0	5.6	5.0	17.1	1.84	4.01	2.03	-0.96	0.00	--------	0	*
16:16042717	53.0	13.6	3.9	37.4	1.84	6.05	2.03	-0.40	0.85	GGCGCTC 529/141	-57.37	+
4:11781883	21.0	3.2	6.5	11.7	1.84	3.34	2.03	-0.80	0.00	--------	0	*
4:154605149	24.1	6.8	3.5	14.8	1.84	2.98	2.03	-0.63	0.00	--------	0	*
12:695021	31.0	4.8	6.5	19.4	1.84	5.19	2.03	-0.39	0.77	GGCGCTC 360/100	-37.20	-
7:134459248	31.0	8.0	3.9	19.4	1.84	3.83	2.03	-0.74	0.00	--------	0	*
8:101679920	71.0	27.1	2.6	52.7	1.84	5.04	2.03	-0.54	0.71	--------	0	*
10:61768916	32.0	14.4	2.2	13.1	1.84	2.03	5.16	-0.55	0.00	--------	0	*
11:19290785	32.0	14.4	2.2	15.4	1.84	2.03	3.82	-0.51	0.00	--------	0	*
5:11786084	32.0	14.4	2.2	14.6	1.84	2.03	4.24	-0.87	0.00	--------	0	*
6:10521656	32.0	14.4	2.2	16.3	1.84	2.03	3.44	-0.70	0.00	--------	0	*
5:1884134	43.0	22.0	2.0	14.0	1.84	2.03	9.43	-0.99	0.00	GGCGCTC 360/100	-37.20	-
5:10417210	39.0	15.2	2.6	25.8	1.84	2.87	2.03	-0.54	0.00	--------	0	*
4:57774991	31.4	4.1	7.6	20.2	1.84	5.43	2.03	-1.08	0.00	GGCGCGC 630/171	-67.65	+
11:118505450	50.3	12.3	4.1	35.7	1.84	6.03	2.03	-0.96	0.00	--------	0	*
X:25025400	20.1	5.5	3.7	11.8	1.84	2.53	2.03	-0.50	0.00	GGCGCTC 360/100	-37.20	-
4:85888435	26.5	7.1	3.8	16.3	1.83	3.03	2.03	-0.62	0.00	--------	0	*
6:106439857	21.0	3.3	6.3	12.5	1.83	3.57	2.02	-0.74	0.00	GGCGCGC 806/220	-87.57	+
7:26593494	35.0	13.6	2.6	22.6	1.83	2.72	2.02	-0.51	0.00	--------	0	*
2:38285429	29.0	8.0	3.6	17.9	1.83	3.42	2.02	-0.59	0.00	--------	0	*
11:46368759	51.0	15.2	3.4	35.8	1.83	4.96	2.02	-0.54	0.85	GCGCGCA 394/93	-47.41	+
8:95997178	51.0	18.4	2.8	35.8	1.83	4.08	2.02	-0.79	0.37	--------	0	*
20:55650241	118.0	41.5	2.8	94.1	1.83	9.12	2.02	-0.57	0.67	--------	0	*
13:39614194	20.0	6.4	3.1	8.2	1.83	2.02	3.46	-0.94	0.00	--------	0	*
22:47861061	20.0	6.4	3.1	10.6	1.83	2.02	2.21	-0.36	0.00	GCGCTCT 269/60	-33.96	+
4:96608445	20.0	6.4	3.1	7.9	1.83	2.02	3.66	-0.32	0.00	GCGCTCT 269/60	-33.96	+
4:187823161	20.0	6.4	3.1	7.9	1.83	2.02	3.66	-0.61	0.00	--------	0	*
18:66381936	19.5	6.7	2.9	8.1	1.83	2.02	3.52	-0.50	0.00	GGCGCGC 883/232	-100.42	-
22:38082236	19.0	6.8	2.8	10.6	1.83	2.02	2.21	-0.49	0.00	GACGCGC 197/64	-17.41	-
22:30723209	43.9	4.6	9.5	30.0	1.83	8.42	2.02	-0.71	0.00	GCGCTCT 269/60	-33.96	-
11:73675865	50.0	15.2	3.3	34.9	1.83	4.78	2.02	-0.55	0.65	GCGCGCA 394/93	-47.41	+
5:71044510	50.0	22.3	2.2	34.9	1.83	2.98	2.02	-0.65	0.54	--------	0	*
X:56133942	15.0	4.0	3.8	7.2	1.83	2.02	2.13	-0.79	0.00	--------	0	*
X:81807897	15.0	3.2	4.7	7.2	1.83	2.02	2.13	-0.59	0.00	GGCGCTC 360/100	-37.20	+
X:102715324	15.0	4.0	3.8	7.2	1.83	2.02	2.13	-0.48	0.00	GCGCTCT 269/60	-33.96	-
X:146878499	15.0	4.0	3.8	7.2	1.83	2.02	2.13	-1.17	0.00	--------	0	*
11:60926226	42.0	16.0	2.6	28.3	1.83	3.37	2.02	-0.76	0.00	--------	0	*
3:72704424	31.0	8.7	3.6	20.3	1.83	3.67	2.02	-0.74	0.00	--------	0	*
10:125034290	32.8	5.6	5.8	21.1	1.82	5.15	2.02	-0.73	0.00	--------	0	*
7:46072594	30.0	11.2	2.7	18.7	1.82	2.40	2.01	-0.42	0.64	GCGCTCT 269/60	-33.96	+
1:218458420	42.4	13.0	3.3	29.2	1.82	4.11	2.01	-1.62	0.00	--------	0	*
12:38446992	57.0	15.2	3.8	40.8	1.82	6.12	2.01	-0.70	0.29	--------	0	*
7:67090473	41.0	8.8	4.7	27.5	1.82	5.55	2.01	-0.50	0.00	GGCGCTC 529/141	-57.37	+
12:122241126	94.0	6.8	13.9	72.8	1.82	20.14	2.01	-0.76	0.00	GCGCGCT 445/101	-55.45	+
1:230636412	36.0	6.4	5.6	23.5	1.82	5.35	2.01	-0.50	0.54	--------	0	*
20:45831518	554.5	165.8	3.3	501.4	1.82	49.39	2.01	-0.71	0.44	--------	0	*
10:25950734	29.0	12.8	2.3	13.1	1.82	2.01	4.01	-0.67	0.00	--------	0	*
8:108041156	28.9	12.4	2.3	16.1	1.82	2.01	2.64	-1.27	0.00	--------	0	*
3:130612175	28.7	12.1	2.4	15.9	1.82	2.01	2.71	-0.67	0.00	--------	0	*
12:131246499	54.0	12.8	4.2	38.3	1.82	6.65	2.01	-0.73	0.12	--------	0	*
11:69908874	48.0	16.0	3.0	33.3	1.82	4.41	2.01	-0.76	0.49	--------	0	*
1:109655421	68.0	21.6	3.2	50.2	1.82	6.20	2.01	-0.54	0.57	--------	0	*
2:27940035	36.4	12.7	2.9	24.3	1.82	3.33	2.01	-0.73	0.00	--------	0	*
14:98596510	31.0	12.8	2.4	19.5	1.82	2.32	2.01	-0.69	0.00	--------	0	*
6:108169686	31.0	13.6	2.3	19.5	1.82	2.09	2.01	-0.54	0.72	GGCGCTC 360/100	-37.20	-
2:74795579	27.0	2.6	10.3	16.4	1.82	5.38	2.01	-0.96	0.00	--------	0	*
13:21535213	27.0	7.2	3.8	16.4	1.81	3.03	2.00	-0.51	0.00	--------	0	*
1:29138639	36.0	17.6	2.1	22.3	1.81	2.00	2.33	-0.88	0.00	GCGCGCA 394/93	-47.41	-
2:203776244	35.2	17.6	2.0	14.1	1.81	2.00	6.13	-0.87	0.00	--------	0	*
2:34011303	24.0	5.6	4.3	14.1	1.81	3.15	2.00	-1.36	0.00	--------	0	*
2:35436368	24.0	4.0	6.0	14.1	1.81	4.05	2.00	-0.87	0.00	--------	0	*
2:80300491	24.0	6.4	3.8	14.1	1.81	2.78	2.00	-1.10	0.10	--------	0	*
2:154259920	24.0	4.8	5.0	14.1	1.81	3.56	2.00	-0.60	0.00	--------	0	*
2:200143045	24.0	6.4	3.8	14.1	1.81	2.78	2.00	-0.93	0.00	--------	0	*
2:223032420	24.0	8.8	2.7	14.1	1.81	2.17	2.00	-0.89	0.00	--------	0	*
2:223763475	24.0	5.6	4.3	14.1	1.81	3.15	2.00	-0.84	0.00	--------	0	*
2:225635022	24.0	6.4	3.8	14.1	1.81	2.78	2.00	-0.54	0.00	GGCGCTC 360/100	-37.20	+
2:227868952	24.0	4.0	6.0	14.1	1.81	4.05	2.00	-0.52	0.00	--------	0	*
2:132560013	23.7	6.5	3.7	14.1	1.81	2.78	2.00	-0.38	0.00	GCGCTCT 269/60	-33.96	-
2:139302007	23.6	3.0	7.8	14.1	1.81	4.05	2.00	-0.60	0.00	GGCGCTC 360/100	-37.20	+
2:60416230	23.3	6.4	3.6	14.1	1.81	2.78	2.00	-0.64	0.00	--------	0	*
2:197664223	23.0	8.6	2.7	14.1	1.81	2.17	2.00	-0.77	0.00	--------	0	*
4:991466	23.1	5.8	4.0	14.1	1.81	3.15	2.00	-1.11	0.00	GCGCGCT 445/101	-55.45	+
3:46037299	30.0	12.0	2.5	18.7	1.81	2.40	2.00	-0.63	0.00	GACGCGC 197/64	-17.41	+
10:108378272	23.0	8.8	2.6	13.1	1.81	2.00	2.09	-0.53	0.00	--------	0	*
13:98945676	23.0	8.8	2.6	13.0	1.81	2.00	2.12	-1.01	0.00	--------	0	*
21:30872393	23.0	8.8	2.6	12.3	1.81	2.00	2.38	-0.45	0.00	GGCGCTC 529/141	-57.37	+
4:57604054	23.0	8.8	2.6	11.8	1.81	2.00	2.61	-0.52	0.68	GCGCTCT 269/60	-33.96	-
4:111225732	23.0	8.4	2.8	7.9	1.81	2.00	5.02	-0.64	0.00	--------	0	*
4:140878036	23.0	8.8	2.6	13.0	1.81	2.00	2.12	-0.72	0.00	--------	0	*
6:134212622	23.0	8.8	2.6	11.8	1.81	2.00	2.59	-0.84	0.00	--------	0	*
9:84487424	23.0	8.8	2.6	13.0	1.81	2.00	2.12	-0.82	0.00	--------	0	*
X:67575638	23.0	8.8	2.6	7.2	1.81	2.00	5.65	-0.93	0.49	--------	0	*
X:16965471	22.5	8.5	2.6	7.2	1.81	2.00	5.65	-0.71	0.00	GCGCTCT 269/60	-33.96	+
6:157098671	22.5	8.4	2.7	10.7	1.81	2.00	3.15	-0.70	0.00	GGCGCTC 360/100	-37.20	+
9:21559147	22.4	8.7	2.6	12.3	1.81	2.00	2.40	-0.94	0.00	GCGCTCT 269/60	-33.96	+
6:27598698	22.1	8.7	2.6	11.7	1.81	2.00	2.63	-1.12	0.00	GGCGCGC 883/232	-100.42	+
6:10414904	26.6	9.5	2.8	16.4	1.81	2.42	2.00	-0.98	0.00	--------	0	*
11:93669205	26.0	10.4	2.5	11.7	1.81	2.00	3.66	-0.94	0.00	--------	0	*
2:160131153	26.0	10.4	2.5	14.1	1.81	2.00	2.55	-0.73	0.00	--------	0	*
2:188950530	26.0	10.4	2.5	14.1	1.81	2.00	2.55	-0.74	0.00	GCGCTCT 269/60	-33.96	-
4:159016037	26.0	10.4	2.5	9.3	1.81	2.00	5.29	-1.14	0.00	--------	0	*
5:103144464	26.0	10.4	2.5	14.0	1.81	2.00	2.59	-1.18	0.00	--------	0	*
5:140236070	26.0	10.4	2.5	14.0	1.81	2.00	2.59	-0.63	0.00	--------	0	*
6:91692048	26.0	10.4	2.5	13.0	1.81	2.00	3.01	-0.78	0.00	--------	0	*
X:43514163	26.0	10.4	2.5	8.1	1.81	2.00	6.34	-0.87	0.00	--------	0	*
5:140262516	25.4	10.5	2.4	14.0	1.81	2.00	2.59	-0.88	0.00	--------	0	*
11:112209712	25.0	4.0	6.3	14.9	1.81	4.29	2.00	-0.93	0.27	--------	0	*
1:114759354	280.0	109.4	2.6	242.6	1.81	17.78	2.00	-0.61	0.45	--------	0	*
18:74488375	18.0	2.4	7.5	9.6	1.81	3.13	2.00	-0.43	0.00	GGCGCGC 630/171	-67.65	-
10:78993474	23.0	7.2	3.2	13.3	1.81	2.27	2.00	-0.83	0.00	--------	0	*
16:1772356	58.0	12.8	4.5	41.8	1.80	7.50	1.99	-0.81	0.31	--------	0	*
8:19794643	25.0	2.4	10.4	14.9	1.80	4.86	1.99	-1.04	0.00	--------	0	*
8:38817330	25.0	6.4	3.9	14.9	1.80	2.98	1.99	-0.77	0.16	--------	0	*
8:72391361	25.0	9.6	2.6	14.9	1.80	2.08	1.99	-0.93	0.00	--------	0	*
8:88171929	25.0	8.8	2.8	14.9	1.80	2.34	1.99	-1.29	0.00	--------	0	*
8:90131594	25.0	8.0	3.1	14.9	1.80	2.64	1.99	-1.01	0.00	--------	0	*
8:93213515	25.0	9.6	2.6	14.9	1.80	2.08	1.99	-0.75	0.00	--------	0	*
8:100671181	25.0	4.8	5.2	14.9	1.80	3.79	1.99	-1.06	0.00	--------	0	*
8:112399720	25.0	4.0	6.3	14.9	1.80	4.29	1.99	-0.55	0.00	--------	0	*
8:15398289	24.5	5.8	4.2	14.9	1.80	3.36	1.99	-1.03	0.00	--------	0	*
8:11604024	24.4	3.5	6.9	14.9	1.80	4.29	1.99	-1.00	0.00	--------	0	*
8:22722987	24.4	4.4	5.6	14.9	1.80	3.79	1.99	-0.58	0.00	GGCGCGC 883/232	-100.42	-
8:41435469	24.3	5.7	4.2	14.9	1.80	3.36	1.99	-0.82	0.00	GACGCGC 197/64	-17.41	+
7:51958004	24.0	4.8	5.0	14.1	1.80	3.56	1.99	-0.93	0.00	--------	0	*
7:77084824	24.0	6.4	3.8	14.1	1.80	2.78	1.99	-0.63	0.00	--------	0	*
7:89880710	24.0	5.6	4.3	14.1	1.80	3.15	1.99	-1.31	0.00	--------	0	*
7:94182186	24.0	4.8	5.0	14.1	1.80	3.56	1.99	-1.15	0.00	--------	0	*
7:108058552	24.0	7.2	3.3	14.1	1.80	2.46	1.99	-0.70	0.00	--------	0	*
7:116033914	24.0	4.8	5.0	14.1	1.80	3.56	1.99	-0.60	0.00	--------	0	*
7:138946231	24.0	7.2	3.3	14.1	1.80	2.46	1.99	-0.72	0.00	--------	0	*
7:102389649	24.0	4.8	5.0	14.1	1.80	3.56	1.99	-0.32	0.00	GGCGCGC 630/171	-67.65	+
7:141534536	23.6	4.8	4.9	14.1	1.80	3.56	1.99	-0.56	0.00	GGCGCTC 360/100	-37.20	+
7:93220606	23.6	4.0	5.9	14.1	1.80	4.05	1.99	-0.83	0.00	--------	0	*
7:82073082	23.5	8.9	2.6	14.1	1.80	2.17	1.99	-1.07	0.00	GCGCGCT 445/101	-55.45	+
7:17951198	23.5	4.0	5.9	14.1	1.80	3.56	1.99	-0.93	0.00	--------	0	*
7:82072519	23.5	7.0	3.3	14.1	1.80	2.46	1.99	-0.57	0.00	GGCGCGC 806/220	-87.57	+
5:94956424	48.0	26.3	1.8	14.0	1.80	1.99	12.03	-0.50	0.65	GGCGCGC 630/171	-67.65	+
7:123260197	25.0	8.0	3.1	14.9	1.80	2.64	1.99	-0.69	0.00	--------	0	*
13:29069237	27.2	3.9	7.0	17.2	1.80	5.02	1.99	-1.17	0.00	GGCGCGC 883/232	-100.42	+
16:14556833	31.0	12.0	2.6	19.6	1.80	2.57	1.99	-1.05	0.00	--------	0	*
16:46824205	31.0	8.8	3.5	19.6	1.80	3.47	1.99	-1.12	0.00	--------	0	*
16:67052079	31.0	6.4	4.9	19.6	1.80	4.24	1.99	-0.76	0.13	--------	0	*
16:82801554	31.0	12.0	2.6	19.6	1.80	2.57	1.99	-0.50	0.00	--------	0	*
16:54318315	30.5	4.6	6.6	19.6	1.80	5.19	1.99	-0.73	0.00	GGCGCGC 630/171	-67.65	-
16:54206289	30.1	6.8	4.4	19.6	1.80	4.24	1.99	-1.15	0.00	--------	0	*
4:56600340	22.0	7.2	3.1	12.6	1.80	2.09	1.99	-0.77	0.00	--------	0	*
6:25858533	22.0	4.8	4.6	12.6	1.80	3.12	1.99	-0.64	0.00	--------	0	*
1:54955095	29.0	9.6	3.0	18.0	1.80	2.77	1.99	-0.62	0.00	GCGCGCA 394/93	-47.41	+
4:2673475	28.6	8.9	3.2	18.0	1.80	3.08	1.99	-0.70	0.00	--------	0	*
9:126719689	42.0	20.8	2.0	28.4	1.80	2.25	1.99	-0.65	0.00	--------	0	*
18:33160953	39.6	4.8	8.3	26.8	1.80	7.40	1.99	-1.27	0.00	--------	0	*
13:90890900	16.0	3.2	5.0	8.2	1.80	2.23	1.99	-1.17	0.00	--------	0	*
13:113046977	15.9	0.5	30.0	8.2	1.80	3.86	1.99	-0.74	0.00	--------	0	*
13:57984130	15.8	1.7	9.4	8.2	1.80	3.18	1.99	-0.78	0.00	--------	0	*
10:125852327	62.0	17.6	3.5	45.2	1.80	6.39	1.99	-0.76	0.00	GCGCGCT 445/101	-55.45	+
16:640452	74.0	23.1	3.2	55.5	1.80	6.68	1.99	-0.75	0.00	GGCGCGC 630/171	-67.65	+
18:3710953	41.0	12.8	3.2	27.6	1.80	4.06	1.99	-0.66	0.00	--------	0	*
2:232537863	40.0	11.2	3.6	26.8	1.80	4.20	1.99	-0.72	0.00	--------	0	*
1:155971076	36.0	15.2	2.4	23.6	1.80	2.41	1.99	-0.55	0.00	--------	0	*
10:11727150	44.7	10.4	4.3	30.9	1.80	5.57	1.99	-0.66	0.09	--------	0	*
8:97512262	40.0	16.8	2.4	26.8	1.80	2.80	1.99	-0.64	0.32	--------	0	*
X:148652458	39.0	10.4	3.8	26.0	1.80	4.35	1.99	-1.56	0.46	--------	0	*
21:34145524	42.7	4.8	8.9	29.3	1.80	8.16	1.99	-1.18	0.09	--------	0	*
18:3639567	22.1	6.4	3.4	13.4	1.80	2.58	1.99	-0.63	0.00	--------	0	*
7:104552424	28.0	4.8	5.8	17.2	1.80	4.48	1.98	-0.82	0.00	--------	0	*
17:2719346	39.0	7.2	5.4	26.0	1.79	5.56	1.98	-0.75	0.00	--------	0	*
17:2764570	39.0	7.2	5.4	26.0	1.79	5.56	1.98	-0.95	0.00	--------	0	*
17:3796680	39.0	12.0	3.3	26.0	1.79	4.00	1.98	-0.72	0.00	GGCGCTC 529/141	-57.37	-
17:37213286	39.0	8.0	4.9	26.0	1.79	5.56	1.98	-0.92	0.00	--------	0	*
17:79072106	39.0	16.0	2.4	26.0	1.79	2.87	1.98	-0.57	0.35	--------	0	*
17:46671401	38.8	11.2	3.5	26.0	1.79	4.00	1.98	-0.67	0.00	GGCGCGC 883/232	-100.42	-
17:25681075	38.6	10.2	3.8	26.0	1.79	4.35	1.98	-0.50	0.00	--------	0	*
17:75884304	38.3	11.4	3.4	26.0	1.79	4.00	1.98	-0.88	0.00	GCGCGCT 445/101	-55.45	+
6:36355282	29.1	5.0	5.8	18.8	1.79	4.46	1.98	-1.00	0.00	GCGCGCT 445/101	-55.45	+
13:31314589	49.0	14.4	3.4	34.3	1.79	4.91	1.98	-0.65	0.77	--------	0	*
X:23294537	17.0	4.8	3.5	8.9	1.79	2.07	1.98	-0.85	0.00	--------	0	*
X:41401562	17.0	4.8	3.5	8.9	1.79	2.07	1.98	-1.15	0.00	--------	0	*
13:21524684	40.0	10.4	3.9	26.9	1.79	4.54	1.98	-1.15	0.00	--------	0	*
3:27410348	36.5	14.9	2.5	24.4	1.79	2.80	1.98	-0.89	0.00	--------	0	*
8:70602325	71.3	45.2	1.6	14.9	1.79	1.98	25.84	-0.69	0.00	--------	0	*
3:196695471	33.1	11.4	2.9	22.0	1.79	3.09	1.98	-0.79	0.00	GCGCGCA 394/93	-47.41	+
1:12678420	50.0	9.1	5.5	35.1	1.79	7.09	1.98	-0.79	0.00	GGCGCGC 806/220	-87.57	+
10:29414350	28.1	2.4	11.5	18.0	1.79	5.89	1.98	-0.57	0.00	--------	0	*
12:65066554	67.0	14.4	4.7	49.6	1.79	8.58	1.98	-0.47	0.70	--------	0	*
X:48367231	24.1	4.9	4.9	14.9	1.79	3.79	1.98	-0.95	0.19	GGCGCGC 806/220	-87.57	-
22:47474917	20.0	5.6	3.6	11.1	1.79	2.33	1.98	-0.30	0.00	GCGCTCT 269/60	-33.96	-
16:128164	46.7	6.7	7.0	32.7	1.78	7.94	1.97	-0.59	0.00	GGCGCTC 360/100	-37.20	+
16:11387194	62.7	14.5	4.3	46.2	1.78	7.73	1.97	-0.87	0.00	--------	0	*
2:223275501	33.0	15.2	2.2	14.1	1.78	1.97	4.92	-0.64	0.51	--------	0	*
2:227389043	33.0	15.2	2.2	14.1	1.78	1.97	4.92	-0.59	0.00	--------	0	*
4:129382598	33.0	15.2	2.2	12.8	1.78	1.97	5.76	-0.82	0.00	--------	0	*
5:57384816	33.0	15.2	2.2	14.0	1.78	1.97	4.98	-0.95	0.00	--------	0	*
9:124861838	33.0	15.2	2.2	18.7	1.78	1.97	2.76	-0.81	0.00	--------	0	*
2:113916963	32.5	15.1	2.2	20.0	1.78	1.97	2.33	-0.98	0.00	--------	0	*
3:11138488	45.9	9.9	4.6	31.8	1.78	6.21	1.97	-0.66	0.11	GCGCTCT 269/60	-33.96	+
2:20850850	51.0	15.2	3.3	36.9	1.78	5.15	1.97	-0.85	0.00	GGCGCGC 806/220	-87.57	+
2:120771081	40.9	7.7	5.3	27.7	1.78	6.01	1.97	-0.83	0.00	GACGCGC 197/64	-17.41	+
19:617325	33.0	6.4	5.2	21.2	1.78	4.67	1.97	-0.72	0.00	--------	0	*
19:843279	33.0	4.0	8.3	21.2	1.78	6.27	1.97	-0.66	0.00	--------	0	*
19:4547505	33.0	4.0	8.3	21.2	1.78	6.27	1.97	-0.76	0.00	--------	0	*
19:10589931	33.0	11.2	3.0	21.2	1.78	2.91	1.97	-0.62	0.00	--------	0	*
19:12273828	33.0	8.0	4.1	21.2	1.78	4.25	1.97	-0.63	0.12	GGCGCGC 630/171	-67.65	+
19:14328193	33.0	4.8	6.9	21.2	1.78	5.67	1.97	-0.77	0.00	GGCGCTC 360/100	-37.20	+
19:45008548	33.0	13.6	2.4	21.2	1.78	2.40	1.97	-0.67	0.00	--------	0	*
19:45326776	33.0	7.2	4.6	21.2	1.78	4.25	1.97	-0.70	0.00	GGCGCTC 360/100	-37.20	+
19:52444001	33.0	8.8	3.8	21.2	1.78	3.87	1.97	-0.49	0.00	--------	0	*
19:18809115	33.0	11.5	2.9	21.2	1.78	2.91	1.97	-0.64	0.34	GGCGCTC 360/100	-37.20	+
19:45418532	32.7	5.4	6.0	21.2	1.78	5.15	1.97	-1.04	0.00	--------	0	*
19:58258579	32.6	8.4	3.9	21.2	1.78	3.87	1.97	-0.56	0.00	GGCGCTC 529/141	-57.37	+
19:926272	32.4	6.6	4.9	21.2	1.78	4.67	1.97	-0.83	0.00	--------	0	*
19:9785567	32.3	5.2	6.2	21.2	1.78	5.15	1.97	-0.53	0.00	--------	0	*
19:44008863	32.2	10.1	3.2	21.2	1.78	3.20	1.97	-0.97	0.00	GGCGCGC 883/232	-100.42	+
19:3626542	32.2	6.2	5.2	21.2	1.78	4.67	1.97	-0.76	0.00	GGCGCTC 360/100	-37.20	+
19:2269835	32.0	6.5	4.9	21.2	1.78	4.67	1.97	-1.12	0.00	GGCGCGC 630/171	-67.65	+
2:128145282	29.7	7.8	3.8	18.9	1.78	3.63	1.97	-1.04	0.21	GGCGCTC 360/100	-37.20	+
13:113623455	27.0	1.5	17.6	16.5	1.78	6.09	1.97	-0.90	0.00	GGCGCGC 630/171	-67.65	+
20:346926	55.0	8.0	6.9	39.4	1.78	9.31	1.97	-0.78	0.00	--------	0	*
20:3995656	55.0	15.2	3.6	39.4	1.78	5.73	1.97	-1.13	0.02	GGCGCGC 630/171	-67.65	+
20:21283747	54.7	27.9	2.0	39.4	1.78	2.69	1.97	-0.60	0.00	GACGCGC 197/64	-17.41	+
20:42955226	54.4	10.6	5.1	39.4	1.78	7.74	1.97	-1.30	0.00	--------	0	*
20:39318857	54.3	13.4	4.1	39.4	1.78	6.46	1.97	-1.04	0.00	--------	0	*
11:111606346	26.2	7.3	3.6	16.5	1.78	3.03	1.97	-0.64	0.28	GGCGCTC 529/141	-57.37	+
21:48087255	41.2	11.8	3.5	28.6	1.78	4.58	1.96	-0.26	0.00	GCGCGCA 394/93	-47.41	+
3:49907467	29.5	5.1	5.8	18.9	1.77	4.46	1.96	-0.62	0.00	GCGCGCT 445/101	-55.45	-
1:6474675	39.6	10.4	3.8	26.9	1.77	4.54	1.96	-0.71	0.00	--------	0	*
10:74085128	30.0	8.8	3.4	18.9	1.77	3.27	1.96	-0.81	0.52	--------	0	*
20:40321544	93.3	15.7	5.9	73.2	1.77	14.19	1.96	-0.70	0.55	GCGCTCT 269/60	-33.96	+
6:7141715	32.8	6.5	5.0	21.3	1.77	4.67	1.96	-1.00	0.00	--------	0	*
9:112339215	24.0	4.8	5.0	14.2	1.77	3.56	1.96	-0.82	0.00	--------	0	*
7:75924060	48.7	8.3	5.9	34.4	1.77	7.35	1.95	-0.50	0.23	GGCGCTC 529/141	-57.37	+
8:67525448	36.3	18.6	1.9	14.9	1.77	1.95	6.01	-0.79	0.00	--------	0	*
2:20808874	38.0	12.0	3.2	25.3	1.76	3.82	1.95	-0.51	0.00	--------	0	*
5:178054557	38.0	14.4	2.6	25.3	1.76	2.96	1.95	-0.82	0.00	--------	0	*
11:64873172	39.0	11.2	3.5	26.2	1.76	4.00	1.95	-0.70	0.50	--------	0	*
3:5021378	78.3	10.8	7.3	60.1	1.76	13.41	1.95	-0.95	0.00	GCGCGCT 445/101	-55.45	-
15:73158039	53.0	16.0	3.3	37.8	1.76	5.34	1.95	-0.55	0.67	GGCGCTC 360/100	-37.20	-
11:117747217	53.7	10.1	5.3	38.6	1.76	7.52	1.95	-0.69	0.00	GGCGCTC 360/100	-37.20	+
4:25964351	19.0	5.6	3.4	10.5	1.76	2.14	1.95	-0.64	0.00	--------	0	*
19:4379565	53.0	10.4	5.1	37.8	1.76	7.30	1.95	-0.54	0.59	--------	0	*
22:38900749	21.0	5.6	3.8	12.0	1.76	2.53	1.95	-0.60	0.00	GGCGCTC 529/141	-57.37	-
16:48643765	30.9	9.9	3.1	19.7	1.76	3.14	1.95	-0.58	0.00	GGCGCGC 883/232	-100.42	-
17:57025355	111.5	52.5	2.1	89.3	1.76	5.60	1.95	-0.77	0.00	--------	0	*
7:2560121	41.0	21.3	1.9	21.2	1.76	1.95	4.05	-0.62	0.00	--------	0	*
12:80043833	30.0	13.6	2.2	15.5	1.76	1.95	3.15	-0.40	0.00	GGCGCTC 360/100	-37.20	+
12:92287515	30.0	13.6	2.2	15.5	1.76	1.95	3.15	-0.78	0.00	--------	0	*
14:22978146	30.0	13.6	2.2	13.2	1.76	1.95	4.29	-0.51	0.00	--------	0	*
8:107982370	30.0	13.6	2.2	14.9	1.76	1.95	3.44	-1.03	0.00	--------	0	*
8:136627338	30.0	13.6	2.2	15.0	1.76	1.95	3.36	-0.86	0.00	--------	0	*
5:66300407	29.8	13.2	2.3	14.0	1.76	1.95	3.88	-0.63	0.00	--------	0	*
8:122654413	29.4	13.7	2.1	15.2	1.76	1.95	3.29	-0.43	0.04	GCGCGCT 445/101	-55.45	-
8:58907761	29.3	13.8	2.1	14.9	1.76	1.95	3.44	-0.37	0.00	GGCGCGC 883/232	-100.42	-
13:112144907	18.0	5.6	3.2	8.8	1.76	1.95	2.38	-0.74	0.00	--------	0	*
18:32982162	18.0	5.6	3.2	9.3	1.76	1.95	2.14	-0.90	0.00	--------	0	*
X:25276903	18.0	5.6	3.2	7.2	1.76	1.95	3.29	-0.50	0.00	GCGCGCA 394/93	-47.41	-
X:56244417	18.0	5.6	3.2	7.9	1.76	1.95	2.83	-0.72	0.00	--------	0	*
X:83143862	18.0	5.6	3.2	7.2	1.76	1.95	3.29	-1.08	0.00	--------	0	*
10:101415014	30.0	8.8	3.4	18.9	1.76	3.27	1.95	-1.07	0.45	--------	0	*
14:105780329	37.3	10.3	3.6	25.4	1.75	4.15	1.94	-1.03	0.00	--------	0	*
1:15853756	24.1	9.1	2.6	15.0	1.75	2.08	1.94	-0.40	0.00	--------	0	*
20:56268488	108.8	18.7	5.8	86.7	1.75	16.11	1.94	-0.77	0.34	--------	0	*
1:15573981	32.8	7.0	4.7	21.3	1.75	4.25	1.94	-0.79	0.16	--------	0	*
6:43020951	33.5	6.2	5.4	22.1	1.75	4.90	1.94	-1.00	0.00	--------	0	*
17:7080990	51.0	17.6	2.9	36.2	1.75	4.36	1.94	-0.85	0.00	--------	0	*
1:36173783	30.4	7.7	4.0	19.8	1.75	3.83	1.94	-1.11	0.00	GGCGCTC 360/100	-37.20	-
6:35464125	42.0	5.9	7.2	28.7	1.75	7.30	1.94	-1.14	0.00	GGCGCGC 630/171	-67.65	+
15:53364535	54.7	15.8	3.5	39.6	1.74	5.73	1.93	-0.67	0.23	--------	0	*
11:122967185	26.0	4.0	6.5	15.8	1.74	4.53	1.93	-0.73	0.00	--------	0	*
5:96176943	26.0	8.0	3.3	15.8	1.74	2.83	1.93	-0.71	0.00	--------	0	*
8:134958232	26.0	10.4	2.5	15.8	1.74	2.00	1.93	-0.65	0.00	--------	0	*
7:131713494	49.0	4.8	10.2	34.5	1.74	9.71	1.93	-0.78	0.00	--------	0	*
9:92794837	42.5	7.6	5.6	29.5	1.74	6.46	1.93	-0.81	0.42	GACGCGC 197/64	-17.41	-
22:19132188	39.3	10.2	3.9	27.1	1.74	4.54	1.93	-0.64	0.00	GACGCGC 197/64	-17.41	-
X:154033871	25.6	8.1	3.2	15.9	1.74	2.52	1.93	-0.70	0.00	--------	0	*
9:35732225	35.8	7.2	5.0	23.8	1.74	4.90	1.93	-0.74	0.10	GCGCTCT 269/60	-33.96	+
1:33438762	25.3	3.4	7.4	15.9	1.74	4.53	1.93	-0.96	0.00	GGCGCTC 529/141	-57.37	-
1:86001747	27.0	12.0	2.3	14.6	1.74	1.93	2.62	-0.59	0.00	--------	0	*
10:46951514	27.0	11.2	2.4	15.4	1.74	1.93	2.32	-0.63	0.00	GCGCTCT 269/60	-33.96	+
11:79189918	27.0	11.2	2.4	14.4	1.74	1.93	2.74	-0.51	0.00	--------	0	*
11:113652599	27.0	11.2	2.4	13.8	1.74	1.93	2.96	-0.69	0.00	--------	0	*
2:221864658	27.0	11.2	2.4	14.1	1.74	1.93	2.85	-0.91	0.00	--------	0	*
3:22769759	27.0	11.2	2.4	15.9	1.74	1.93	2.17	-0.69	0.00	--------	0	*
5:13363886	27.0	11.2	2.4	14.0	1.74	1.93	2.89	-1.05	0.00	--------	0	*
6:28220091	27.0	12.0	2.3	14.6	1.74	1.93	2.62	-0.59	0.76	GGCGCTC 529/141	-57.37	+
6:74414138	27.0	11.2	2.4	10.7	1.74	1.93	4.71	-0.77	0.00	--------	0	*
7:96218583	27.0	11.2	2.4	14.1	1.74	1.93	2.84	-0.69	0.37	--------	0	*
7:102768591	27.0	12.0	2.3	14.9	1.74	1.93	2.53	-0.49	0.00	--------	0	*
7:143826383	27.0	12.0	2.3	14.1	1.74	1.93	2.84	-0.66	0.44	--------	0	*
8:64559787	27.0	12.0	2.3	14.9	1.74	1.93	2.53	-0.51	0.60	GGCGCTC 360/100	-37.20	+
X:19140161	26.8	11.8	2.3	15.3	1.74	1.93	2.38	-0.60	0.00	GGCGCGC 630/171	-67.65	+
2:179343998	26.4	11.3	2.3	14.1	1.74	1.93	2.85	-0.48	0.00	--------	0	*
3:24469991	26.0	8.8	3.0	15.9	1.74	2.52	1.93	-1.29	0.00	--------	0	*
3:26122758	26.0	9.6	2.7	15.9	1.74	2.25	1.93	-0.82	0.00	--------	0	*
3:65250469	26.0	6.4	4.1	15.9	1.74	3.18	1.93	-0.41	0.00	GGCGCTC 529/141	-57.37	-
3:125200674	26.0	6.4	4.1	15.9	1.74	3.18	1.93	-0.71	0.56	--------	0	*
3:168535321	26.0	6.4	4.1	15.9	1.74	3.18	1.93	-0.57	0.00	--------	0	*
3:168828462	26.0	10.4	2.5	15.9	1.74	2.00	1.93	-0.73	0.00	--------	0	*
3:179519705	26.0	4.0	6.5	15.9	1.74	4.53	1.93	-0.58	0.00	GCGCTCT 269/60	-33.96	-
3:17601214	26.0	6.2	4.2	15.9	1.74	3.18	1.93	-1.03	0.00	--------	0	*
3:97541464	25.9	9.9	2.6	15.9	1.74	2.25	1.93	-0.58	0.00	GCGCTCT 269/60	-33.96	+
3:154042407	25.3	10.8	2.3	15.9	1.74	2.00	1.93	-0.91	0.00	--------	0	*
3:66550844	25.1	5.3	4.7	15.9	1.74	3.57	1.93	-0.62	0.00	GCGCGCT 445/101	-55.45	+
7:50623601	31.7	12.5	2.5	20.6	1.74	2.48	1.93	-0.71	0.00	--------	0	*
1:185666607	26.0	4.8	5.4	15.9	1.74	4.02	1.92	-0.82	0.00	--------	0	*
17:60797862	77.0	31.1	2.5	58.6	1.74	5.01	1.92	-0.61	0.40	GGCGCTC 529/141	-57.37	+
7:1498773	39.6	10.6	3.7	27.1	1.73	4.54	1.92	-0.56	0.07	GCGCGCT 445/101	-55.45	-
4:191033696	34.0	16.8	2.0	10.1	1.73	1.92	8.59	-0.67	0.00	--------	0	*
1:36706109	27.0	8.8	3.1	16.7	1.73	2.71	1.92	-0.68	0.00	--------	0	*
14:73157555	47.0	19.2	2.5	32.9	1.73	3.18	1.92	-0.43	0.75	GCGCTCT 269/60	-33.96	-
5:133415420	47.0	17.6	2.7	32.9	1.73	3.68	1.92	-0.59	0.00	--------	0	*
11:28547116	21.0	7.2	2.9	11.7	1.73	1.92	2.03	-0.37	0.67	GCGCTCT 269/60	-33.96	-
11:71524870	21.0	7.2	2.9	11.7	1.73	1.92	2.03	-0.74	0.00	--------	0	*
18:7923269	21.0	7.2	2.9	7.8	1.73	1.92	4.16	-1.03	0.00	--------	0	*
22:22178027	21.0	8.0	2.6	11.1	1.73	1.92	2.27	-0.76	0.00	--------	0	*
4:34316641	21.0	7.2	2.9	7.9	1.73	1.92	4.09	-0.74	0.00	--------	0	*
4:81296921	21.0	8.0	2.6	7.9	1.73	1.92	4.09	-0.66	0.00	--------	0	*
4:82712739	21.0	7.2	2.9	9.0	1.73	1.92	3.39	-0.33	0.00	GCGCTCT 269/60	-33.96	+
4:139032792	21.0	8.0	2.6	7.9	1.73	1.92	4.09	-0.92	0.00	--------	0	*
6:11416381	21.0	7.2	2.9	10.7	1.73	1.92	2.48	-0.64	0.00	--------	0	*
6:32899118	21.0	7.2	2.9	10.8	1.73	1.92	2.41	-0.86	0.00	--------	0	*
6:148485795	21.0	8.0	2.6	10.7	1.73	1.92	2.48	-1.04	0.00	--------	0	*
X:17673964	20.9	7.1	2.9	11.8	1.73	1.92	2.01	-0.57	0.00	GGCGCGC 883/232	-100.42	-
4:123074010	20.8	7.3	2.8	7.9	1.73	1.92	4.09	-0.88	0.00	GGCGCTC 360/100	-37.20	+
18:70211650	20.7	7.2	2.9	7.8	1.73	1.92	4.16	-0.70	0.00	GACGCGC 197/64	-17.41	+
X:107980348	20.5	7.0	2.9	8.6	1.73	1.92	3.59	-0.77	0.13	GGCGCTC 529/141	-57.37	+
22:35420375	19.0	5.6	3.4	10.6	1.73	2.14	1.92	-0.44	0.00	GCGCGCT 445/101	-55.45	-
22:22652039	18.9	3.6	5.3	10.6	1.73	2.89	1.92	-0.88	0.00	GCGCGCT 445/101	-55.45	+
22:22652727	18.1	3.6	5.0	10.6	1.73	2.89	1.92	-0.79	0.00	--------	0	*
X:40032030	36.5	8.9	4.1	24.7	1.73	4.69	1.92	-0.70	0.00	GACGCGC 197/64	-17.41	-
16:27375334	41.0	16.6	2.5	28.8	1.73	3.11	1.92	-0.42	0.00	--------	0	*
16:53537581	32.9	8.3	3.9	21.4	1.73	3.87	1.92	-0.96	0.00	--------	0	*
2:98679974	24.0	9.6	2.5	14.1	1.73	1.92	2.00	-0.43	0.00	--------	0	*
2:135677224	24.0	9.6	2.5	14.1	1.73	1.92	2.00	-1.27	0.00	--------	0	*
2:207555192	24.0	9.6	2.5	14.1	1.73	1.92	2.00	-0.82	0.00	--------	0	*
4:82392059	24.0	9.6	2.5	12.5	1.73	1.92	2.60	-0.65	0.00	GGCGCGC 630/171	-67.65	+
5:85028333	24.0	9.6	2.5	14.0	1.73	1.92	2.04	-0.67	0.00	--------	0	*
5:102749339	24.0	9.6	2.5	14.0	1.73	1.92	2.04	-1.17	0.00	--------	0	*
7:147736386	24.0	9.6	2.5	14.1	1.73	1.92	1.99	-0.38	0.73	GCGCTCT 269/60	-33.96	+
9:33722211	24.0	9.6	2.5	12.3	1.73	1.92	2.70	-0.89	0.00	--------	0	*
9:82507381	23.8	9.9	2.4	12.3	1.73	1.92	2.70	-0.91	0.00	--------	0	*
13:29069465	27.2	10.0	2.7	17.5	1.73	2.32	1.91	-0.91	0.00	GCGCGCT 445/101	-55.45	-
3:46734969	31.4	6.8	4.6	20.6	1.73	4.45	1.91	-0.97	0.00	--------	0	*
15:30260493	25.0	8.0	3.1	15.1	1.73	2.64	1.91	-0.84	0.00	--------	0	*
15:43212225	25.0	8.0	3.1	15.1	1.73	2.64	1.91	-1.19	0.00	--------	0	*
15:60595961	25.0	8.0	3.1	15.1	1.73	2.64	1.91	-0.48	0.00	--------	0	*
15:31664938	24.6	8.4	2.9	15.1	1.73	2.34	1.91	-0.53	0.00	--------	0	*
X:131991329	19.0	4.0	4.8	10.6	1.73	2.89	1.91	-1.53	0.00	--------	0	*
5:13531732	33.0	9.6	3.4	21.4	1.73	3.52	1.91	-0.43	0.50	GCGCGCA 394/93	-47.41	+
3:9865602	50.0	16.8	3.0	35.5	1.72	4.47	1.91	-0.59	0.39	--------	0	*
14:57311283	24.0	8.8	2.7	14.4	1.72	2.17	1.91	-0.49	0.00	GCGCGCA 394/93	-47.41	+
7:141424988	24.0	9.6	2.5	14.4	1.72	1.92	1.91	-0.51	0.00	--------	0	*
1:182150585	28.0	9.6	2.9	17.5	1.72	2.59	1.91	-0.87	0.00	--------	0	*
3:196066841	45.0	6.4	7.0	31.3	1.72	7.46	1.91	-0.77	0.00	--------	0	*
5:344297	45.0	13.6	3.3	31.3	1.72	4.49	1.91	-1.00	0.00	--------	0	*
9:33162775	49.0	14.4	3.4	34.6	1.72	4.91	1.91	-0.64	0.00	--------	0	*
12:62334258	38.0	20.0	1.9	15.5	1.72	1.91	6.00	-0.60	0.00	--------	0	*
4:6959068	38.0	20.0	1.9	19.5	1.72	1.91	3.87	-0.56	0.29	GGCGCTC 360/100	-37.20	+
8:100719206	38.0	20.0	1.9	14.9	1.72	1.91	6.42	-1.30	0.00	--------	0	*
19:55770495	58.4	12.1	4.8	43.1	1.72	7.72	1.91	-0.54	0.00	GGCGCTC 360/100	-37.20	+
12:49740750	37.9	8.7	4.3	25.5	1.72	4.90	1.91	-0.51	0.00	GCGCTCT 269/60	-33.96	+
1:161993566	29.2	9.5	3.1	19.1	1.72	2.95	1.91	-0.86	0.00	GGCGCGC 806/220	-87.57	-
6:34191489	42.0	22.3	1.9	19.5	1.72	1.91	5.18	-0.48	0.80	GCGCTCT 269/60	-33.96	-
9:88669885	44.0	9.6	4.6	30.5	1.72	5.77	1.91	-0.56	0.29	--------	0	*
4:980799	45.6	1.2	37.3	32.1	1.72	11.38	1.91	-1.35	0.00	GGCGCGC 806/220	-87.57	-
22:26825026	29.0	10.4	2.8	18.3	1.72	2.49	1.90	-0.62	0.73	GCGCGCA 394/93	-47.41	+
4:157893070	29.0	7.2	4.0	18.3	1.72	3.42	1.90	-0.46	0.80	GGCGCGC 630/171	-67.65	-
19:48112032	49.4	13.8	3.6	35.5	1.72	5.45	1.90	-0.91	0.00	--------	0	*
16:28502830	47.6	10.8	4.4	33.8	1.72	6.21	1.90	-0.89	0.00	GGCGCGC 806/220	-87.57	-
3:157340161	27.0	1.6	16.9	16.7	1.71	6.09	1.90	-0.56	0.00	--------	0	*
7:151328924	32.0	9.1	3.5	20.7	1.71	3.33	1.90	-0.88	0.00	GCGCTCT 269/60	-33.96	+
X:20075059	22.5	6.1	3.7	13.6	1.71	2.58	1.90	-0.96	0.00	--------	0	*
1:187674708	30.0	8.8	3.4	19.1	1.71	3.27	1.90	-0.68	0.00	--------	0	*
7:65971005	30.0	12.8	2.3	19.1	1.71	2.16	1.90	-0.73	0.00	--------	0	*
X:18376154	20.0	5.6	3.6	11.4	1.71	2.33	1.90	-0.98	0.00	--------	0	*
22:43507385	26.6	5.1	5.2	16.7	1.71	3.79	1.90	-0.72	0.00	GGCGCGC 806/220	-87.57	+
5:173846227	45.1	6.6	6.8	32.2	1.71	7.70	1.90	-1.29	0.00	GGCGCTC 360/100	-37.20	-
3:141547958	41.0	8.0	5.1	28.0	1.71	6.01	1.90	-0.92	0.00	--------	0	*
3:107660293	41.0	13.6	3.0	28.0	1.71	3.75	1.90	-0.54	0.50	--------	0	*
22:45998882	20.1	3.6	5.5	12.1	1.71	3.34	1.90	-1.07	0.00	--------	0	*
11:45686909	31.0	5.6	5.5	19.9	1.71	4.69	1.89	-0.46	0.83	GGCGCGC 630/171	-67.65	-
X:128908029	31.0	8.8	3.5	19.9	1.71	3.47	1.89	-0.62	0.25	--------	0	*
X:73511156	22.0	8.0	2.8	12.9	1.71	2.09	1.89	-0.65	0.00	GCGCGCA 394/93	-47.41	+
13:33398337	31.0	13.6	2.3	19.9	1.70	2.09	1.89	-0.53	0.57	GGCGCGC 883/232	-100.42	+
5:43192834	33.0	12.0	2.8	21.5	1.70	2.91	1.89	-0.45	0.65	GCGCGCA 394/93	-47.41	-
8:107295471	33.0	11.2	3.0	21.5	1.70	2.91	1.89	-0.67	0.00	--------	0	*
X:109662337	38.0	14.4	2.6	25.6	1.70	2.96	1.89	-0.65	0.00	GGCGCTC 360/100	-37.20	-
15:70146031	43.0	12.8	3.4	29.7	1.70	4.44	1.89	-0.51	0.44	--------	0	*
18:24925564	20.0	4.8	4.2	11.4	1.70	2.69	1.89	-1.02	0.00	--------	0	*
6:19837540	19.1	1.2	15.4	11.4	1.70	4.22	1.89	-1.97	0.00	GCGCGCT 445/101	-55.45	+
3:22208798	31.0	14.4	2.2	15.9	1.70	1.89	3.31	-0.52	0.00	--------	0	*
7:148494031	31.0	14.4	2.2	19.9	1.70	1.89	1.89	-0.45	0.00	--------	0	*
8:88098063	31.0	14.4	2.2	14.9	1.70	1.89	3.77	-0.88	0.00	--------	0	*
9:107611173	31.0	14.4	2.2	18.9	1.70	1.89	2.18	-0.54	0.00	--------	0	*
1:167772664	31.0	14.4	2.2	14.6	1.70	1.89	3.88	-0.79	0.00	--------	0	*
7:155871595	36.0	12.8	2.8	24.0	1.70	3.15	1.89	-0.65	0.00	--------	0	*
13:43696968	55.0	16.0	3.4	39.8	1.70	5.73	1.89	-0.84	0.00	--------	0	*
11:64813971	30.0	11.2	2.7	19.1	1.70	2.40	1.89	-0.52	0.00	--------	0	*
1:169001011	28.0	12.0	2.3	17.6	1.70	2.08	1.88	-1.29	0.00	--------	0	*
19:50095145	35.1	7.9	4.5	24.0	1.70	4.90	1.88	-0.92	0.00	--------	0	*
17:47022194	38.4	13.2	2.9	26.4	1.70	3.40	1.88	-0.55	0.37	GACGCGC 197/64	-17.41	-
5:43019046	55.0	8.8	6.3	39.8	1.70	8.75	1.88	-0.93	0.00	--------	0	*
6:163834517	20.3	5.3	3.8	12.2	1.70	2.53	1.88	-0.61	0.12	GACGCGC 197/64	-17.41	-
21:37522597	26.0	8.0	3.3	16.0	1.70	2.83	1.88	-0.54	0.00	--------	0	*
X:40005394	32.9	9.6	3.4	21.6	1.69	3.52	1.88	-0.83	0.00	GGCGCGC 630/171	-67.65	+
16:83933066	60.1	37.2	1.6	33.0	1.69	1.88	5.07	-0.70	0.00	GGCGCTC 529/141	-57.37	-
9:137001057	49.9	9.9	5.0	35.6	1.69	7.09	1.88	-0.41	0.00	GGCGCGC 630/171	-67.65	-
13:38454762	16.0	4.8	3.3	8.2	1.69	1.88	1.99	-0.80	0.00	--------	0	*
13:100295442	16.0	4.8	3.3	8.2	1.69	1.88	1.99	-0.99	0.00	--------	0	*
18:25655445	16.0	4.8	3.3	7.8	1.69	1.88	2.17	-0.87	0.00	--------	0	*
4:90718401	16.0	4.8	3.3	7.9	1.69	1.88	2.13	-0.95	0.00	--------	0	*
4:141868913	16.0	4.8	3.3	7.9	1.69	1.88	2.13	-0.56	0.00	--------	0	*
X:72439528	16.0	4.8	3.3	7.2	1.69	1.88	2.49	-0.85	0.00	--------	0	*
6:12811196	19.0	5.6	3.4	10.7	1.69	2.14	1.87	-0.40	0.00	GACGCGC 197/64	-17.41	+
6:87353312	19.0	4.0	4.8	10.7	1.69	2.89	1.87	-0.93	0.00	--------	0	*
6:94346972	19.0	4.8	4.0	10.7	1.69	2.48	1.87	-0.91	0.00	--------	0	*
6:113905873	19.0	3.2	6.0	10.7	1.69	2.89	1.87	-0.86	0.00	--------	0	*
6:133282035	19.0	4.8	4.0	10.7	1.69	2.48	1.87	-0.90	0.00	--------	0	*
6:170118728	19.0	4.0	4.8	10.7	1.69	2.89	1.87	-0.56	0.00	GCGCTCT 269/60	-33.96	+
6:28715052	18.5	4.7	4.0	10.7	1.69	2.48	1.87	-1.39	0.00	--------	0	*
6:144643117	18.1	6.0	3.0	10.7	1.69	2.14	1.87	-1.16	0.00	--------	0	*
7:158346906	53.0	14.4	3.7	38.2	1.69	5.69	1.87	-0.54	0.54	--------	0	*
9:127704649	23.0	8.8	2.6	13.7	1.69	2.00	1.87	-1.07	0.00	--------	0	*
7:141931756	26.7	3.3	8.0	16.8	1.69	4.77	1.87	-0.96	0.00	--------	0	*
18:29523596	20.6	6.2	3.3	12.2	1.69	2.20	1.87	-1.54	0.00	--------	0	*
19:46144240	88.0	8.0	11.0	68.6	1.68	17.74	1.87	-0.88	0.00	--------	0	*
1:143280288	35.0	17.6	2.0	22.8	1.68	1.87	1.99	-0.68	0.00	--------	0	*
2:135249567	35.0	17.6	2.0	19.5	1.68	1.87	3.00	-0.93	0.61	--------	0	*
9:132404527	34.9	17.2	2.0	22.2	1.68	1.87	2.13	-1.14	0.33	GACGCGC 197/64	-17.41	-
5:108063304	34.7	17.6	2.0	14.0	1.68	1.87	5.78	-0.83	0.00	--------	0	*
10:75173389	34.6	17.5	2.0	19.8	1.68	1.87	2.91	-0.58	0.00	--------	0	*
3:186885027	25.9	10.3	2.5	16.0	1.68	2.00	1.87	-0.83	0.00	--------	0	*
8:59032385	26.0	9.6	2.7	16.0	1.68	2.25	1.87	-0.57	0.00	GCGCTCT 269/60	-33.96	+
3:49967185	31.9	4.7	6.7	20.8	1.68	5.43	1.87	-0.60	0.00	--------	0	*
2:241336291	24.8	7.5	3.3	15.3	1.68	2.64	1.87	-0.87	0.00	--------	0	*
22:18593667	24.7	7.9	3.1	15.3	1.68	2.64	1.87	-1.02	0.00	GGCGCGC 630/171	-67.65	+
1:156862243	39.0	7.2	5.4	26.5	1.68	5.56	1.87	-0.66	0.00	GGCGCTC 360/100	-37.20	+
16:28303267	62.0	15.2	4.1	45.9	1.68	7.12	1.87	-0.85	0.00	--------	0	*
9:137884809	31.4	6.0	5.2	20.8	1.68	4.91	1.87	-0.66	0.00	GGCGCGC 806/220	-87.57	-
1:154192622	27.5	10.6	2.6	17.6	1.68	2.32	1.86	-0.26	0.00	--------	0	*
7:55614732	35.0	7.2	4.9	23.3	1.68	4.68	1.86	-0.59	0.00	--------	0	*
20:48552578	81.2	18.8	4.3	63.3	1.68	10.08	1.86	-0.71	0.34	GGCGCGC 630/171	-67.65	-
1:32506320	28.0	12.8	2.2	14.6	1.68	1.86	2.91	-0.66	0.00	--------	0	*
1:33190810	28.0	12.8	2.2	16.7	1.68	1.86	2.14	-0.45	0.47	GGCGCTC 360/100	-37.20	+
10:93556124	28.0	12.8	2.2	13.1	1.68	1.86	3.65	-0.70	0.00	--------	0	*
13:47891763	28.0	12.8	2.2	8.2	1.68	1.86	7.31	-0.47	0.00	--------	0	*
4:3535662	28.0	12.8	2.2	9.2	1.68	1.86	6.32	-0.60	0.00	--------	0	*
7:64131532	28.0	12.8	2.2	14.1	1.68	1.86	3.15	-0.62	0.00	--------	0	*
7:107385109	28.0	12.8	2.2	14.1	1.68	1.86	3.15	-0.84	0.09	--------	0	*
4:5367609	27.7	12.7	2.2	17.3	1.68	1.86	1.98	-1.00	0.00	--------	0	*
7:117512995	27.1	12.4	2.2	14.1	1.68	1.86	3.15	-0.38	0.00	GCGCGCA 394/93	-47.41	+
12:122711168	40.9	17.3	2.4	28.2	1.67	2.72	1.86	-0.25	0.00	--------	0	*
13:97794070	18.0	4.0	4.5	10.0	1.67	2.66	1.86	-1.17	0.00	--------	0	*
15:90574686	51.0	14.4	3.5	36.6	1.67	5.30	1.86	-0.64	0.18	GCGCTCT 269/60	-33.96	+
2:237905892	40.0	8.8	4.6	27.4	1.67	5.33	1.86	-0.94	0.00	--------	0	*
2:65215557	45.0	10.4	4.3	31.5	1.67	5.57	1.86	-1.29	0.00	--------	0	*
2:174889578	30.0	12.0	2.5	19.3	1.67	2.40	1.86	-0.36	0.65	GCGCTCT 269/60	-33.96	-
8:141662428	33.9	15.1	2.2	22.5	1.67	2.12	1.86	-0.83	0.00	--------	0	*
2:32391176	23.8	5.5	4.3	14.5	1.67	3.15	1.86	-0.58	0.00	GGCGCTC 360/100	-37.20	+
2:10426907	50.0	12.8	3.9	35.8	1.67	5.82	1.85	-0.74	0.34	GGCGCTC 360/100	-37.20	-
2:88683905	27.0	10.4	2.6	16.9	1.67	2.16	1.85	-0.68	0.00	--------	0	*
13:33607763	22.0	5.6	3.9	13.0	1.67	2.73	1.85	-0.79	0.00	--------	0	*
20:56273286	135.0	43.9	3.1	110.8	1.66	11.52	1.85	-0.65	0.65	--------	0	*
7:45614858	54.0	2.2	25.0	40.0	1.66	12.95	1.85	-0.96	0.00	GGCGCGC 883/232	-100.42	+
10:482207	38.8	10.5	3.7	26.6	1.66	4.35	1.85	-0.79	0.00	--------	0	*
21:9448145	20.0	4.8	4.2	11.5	1.66	2.69	1.85	-1.25	0.00	--------	0	*
21:22737441	20.0	6.4	3.1	11.5	1.66	2.02	1.85	-1.28	0.00	--------	0	*
21:27395204	20.0	4.0	5.0	11.5	1.66	3.11	1.85	-1.57	0.00	--------	0	*
4:122260807	16.0	4.0	4.0	8.5	1.66	2.23	1.84	-0.83	0.00	--------	0	*
X:133887486	16.0	4.8	3.3	8.5	1.66	1.88	1.84	-0.93	0.00	--------	0	*
6:150067438	37.0	7.1	5.2	25.0	1.66	5.11	1.84	-0.69	0.00	GGCGCGC 630/171	-67.65	+
18:30082778	17.9	5.6	3.2	10.0	1.66	1.95	1.84	-0.91	0.00	--------	0	*
18:15167793	15.0	1.6	9.4	7.8	1.66	2.93	1.84	-0.38	0.00	GCGCTCT 269/60	-33.96	-
18:24990431	15.0	0.8	18.8	7.8	1.66	3.59	1.84	-0.84	0.00	--------	0	*
18:45430792	15.0	4.0	3.8	7.8	1.66	2.02	1.84	-0.74	0.00	--------	0	*
18:70870264	15.0	4.0	3.8	7.8	1.66	2.02	1.84	-0.98	0.00	--------	0	*
18:47807700	14.7	2.3	6.4	7.8	1.66	2.42	1.84	-0.33	0.00	GCGCTCT 269/60	-33.96	+
12:6304918	32.0	12.8	2.5	20.9	1.66	2.48	1.84	-0.64	0.00	--------	0	*
18:19321764	25.0	10.4	2.4	7.8	1.66	1.84	6.11	-0.62	0.00	GGCGCGC 883/232	-100.42	-
18:26415162	25.0	10.4	2.4	7.8	1.66	1.84	6.11	-1.34	0.00	--------	0	*
18:43652366	25.0	10.4	2.4	11.7	1.66	1.84	3.34	-0.60	0.53	GGCGCTC 360/100	-37.20	+
2:125682415	25.0	10.4	2.4	14.1	1.66	1.84	2.27	-0.49	0.00	--------	0	*
2:207012886	25.0	10.4	2.4	14.1	1.66	1.84	2.27	-0.45	0.00	--------	0	*
4:154269494	25.0	10.4	2.4	11.8	1.66	1.84	3.27	-0.68	0.00	--------	0	*
5:151432077	25.0	10.4	2.4	14.0	1.66	1.84	2.31	-0.59	0.45	GGCGCTC 529/141	-57.37	-
5:156206656	25.0	10.4	2.4	14.0	1.66	1.84	2.31	-0.61	0.00	--------	0	*
8:106297300	25.0	10.4	2.4	14.9	1.66	1.84	1.99	-1.06	0.08	--------	0	*
X:117630137	24.1	10.7	2.2	14.4	1.66	1.84	2.14	-0.42	0.00	GCGCGCT 445/101	-55.45	+
X:135865704	24.0	9.2	2.6	14.6	1.66	1.92	1.84	-1.07	0.00	--------	0	*
10:95123868	24.3	8.3	2.9	15.4	1.66	2.34	1.84	-0.64	0.00	--------	0	*
6:23204925	19.0	6.4	3.0	10.7	1.65	1.84	1.87	-0.84	0.00	--------	0	*
13:115000228	18.1	6.6	2.8	10.0	1.65	1.84	2.16	-1.11	0.00	GCGCTCT 269/60	-33.96	+
4:40276927	23.0	4.8	4.8	13.8	1.65	3.34	1.84	-0.33	0.00	GCGCTCT 269/60	-33.96	-
9:4638929	21.0	5.6	3.8	12.3	1.65	2.53	1.84	-0.34	0.00	GACGCGC 197/64	-17.41	+
9:85437042	21.0	6.4	3.3	12.3	1.65	2.20	1.84	-1.00	0.00	--------	0	*
9:113453450	21.0	4.8	4.4	12.3	1.65	2.90	1.84	-0.83	0.00	--------	0	*
9:122202748	21.0	8.0	2.6	12.3	1.65	1.92	1.84	-0.89	0.34	--------	0	*
12:68582119	32.0	15.2	2.1	15.5	1.65	1.83	3.79	-0.53	0.00	--------	0	*
3:178865537	32.0	16.0	2.0	15.9	1.65	1.83	3.62	-0.60	0.00	--------	0	*
12:12420898	32.0	15.0	2.1	15.5	1.65	1.83	3.79	-0.68	0.00	GGCGCTC 360/100	-37.20	+
6:84569398	31.7	15.7	2.0	10.7	1.65	1.83	6.99	-0.74	0.00	--------	0	*
15:51939655	38.0	19.2	2.0	25.8	1.65	1.91	1.83	-0.53	0.00	--------	0	*
4:57119049	22.0	8.8	2.5	9.3	1.65	1.83	3.54	-0.64	0.26	--------	0	*
4:100789435	22.0	8.8	2.5	9.6	1.65	1.83	3.37	-0.76	0.00	--------	0	*
6:7366766	22.0	8.8	2.5	12.1	1.65	1.83	2.18	-0.82	0.00	--------	0	*
6:46968773	22.0	8.8	2.5	10.7	1.65	1.83	2.81	-1.06	0.00	--------	0	*
4:75146120	21.9	8.5	2.6	7.9	1.65	1.83	4.54	-0.85	0.00	--------	0	*
11:13030643	21.2	8.6	2.5	12.7	1.65	1.83	1.94	-0.75	0.00	GGCGCGC 630/171	-67.65	+
21:45196513	44.5	6.2	7.1	31.7	1.65	7.46	1.83	-0.52	0.27	GGCGCGC 806/220	-87.57	+
10:28748650	22.0	8.0	2.8	13.1	1.64	2.09	1.83	-0.80	0.00	--------	0	*
10:43937497	22.0	5.6	3.9	13.1	1.64	2.73	1.83	-0.96	0.00	--------	0	*
10:52617519	22.0	2.4	9.2	13.1	1.64	4.11	1.83	-1.10	0.00	--------	0	*
10:81864026	22.0	4.0	5.5	13.1	1.64	3.57	1.83	-0.74	0.00	--------	0	*
10:83950498	22.0	8.0	2.8	13.1	1.64	2.09	1.83	-0.50	0.56	GCGCTCT 269/60	-33.96	-
10:134974129	22.0	8.0	2.8	13.1	1.64	2.09	1.83	-0.73	0.00	GGCGCTC 529/141	-57.37	-
10:103815366	22.0	5.3	4.1	13.1	1.64	2.73	1.83	-0.46	0.00	--------	0	*
10:95931059	21.9	6.0	3.7	13.1	1.64	2.73	1.83	-0.81	0.00	--------	0	*
10:52856733	21.8	3.5	6.2	13.1	1.64	3.57	1.83	-0.89	0.00	--------	0	*
10:101899937	21.6	8.0	2.7	13.1	1.64	2.09	1.83	-0.85	0.00	--------	0	*
10:120101701	21.3	2.7	7.8	13.1	1.64	4.11	1.83	-0.96	0.00	--------	0	*
10:63551101	21.3	7.1	3.0	13.1	1.64	2.09	1.83	-1.06	0.00	--------	0	*
10:114713108	21.2	5.6	3.8	13.1	1.64	2.73	1.83	-0.74	0.00	GCGCTCT 269/60	-33.96	+
7:6143584	46.0	9.6	4.8	32.5	1.64	6.21	1.83	-0.55	0.71	GCGCGCT 445/101	-55.45	-
19:40023116	33.9	10.7	3.2	22.6	1.64	3.39	1.83	-0.17	0.00	--------	0	*
11:120039658	26.2	4.7	5.6	17.0	1.64	4.25	1.83	-1.02	0.00	--------	0	*
13:24649924	45.0	12.8	3.5	31.7	1.64	4.82	1.82	-1.04	0.69	--------	0	*
11:3400116	24.0	5.6	4.3	14.6	1.64	3.15	1.82	-0.42	0.00	GGCGCGC 630/171	-67.65	+
11:67275118	39.8	21.3	1.9	23.7	1.64	1.82	2.87	-0.87	0.00	GGCGCTC 360/100	-37.20	-
6:51403837	22.0	7.9	2.8	13.1	1.64	2.09	1.82	-0.97	0.00	--------	0	*
12:111052049	27.3	8.7	3.1	17.8	1.64	2.89	1.82	-0.76	0.00	GGCGCTC 360/100	-37.20	-
1:540842	24.0	2.4	10.0	14.6	1.64	4.61	1.82	-0.40	0.00	GGCGCTC 360/100	-37.20	+
1:8613449	24.0	8.0	3.0	14.6	1.64	2.46	1.82	-0.47	0.65	GACGCGC 197/64	-17.41	-
1:49748543	24.0	1.6	15.0	14.6	1.64	5.28	1.82	-0.70	0.29	--------	0	*
1:69283179	24.0	4.0	6.0	14.6	1.64	4.05	1.82	-0.99	0.00	--------	0	*
1:84853358	24.0	4.8	5.0	14.6	1.64	3.56	1.82	-0.45	0.67	GGCGCTC 360/100	-37.20	+
1:154070829	24.0	9.6	2.5	14.6	1.64	1.92	1.82	-0.51	0.00	--------	0	*
1:173958413	24.0	7.2	3.3	14.6	1.64	2.46	1.82	-0.91	0.00	--------	0	*
1:174050028	24.0	9.6	2.5	14.6	1.64	1.92	1.82	-0.90	0.00	--------	0	*
1:189198488	24.0	5.6	4.3	14.6	1.64	3.15	1.82	-0.78	0.00	--------	0	*
1:207438082	24.0	6.4	3.8	14.6	1.64	2.78	1.82	-0.84	0.00	--------	0	*
1:215972351	24.0	9.6	2.5	14.6	1.64	1.92	1.82	-1.32	0.00	--------	0	*
1:228771334	24.0	6.4	3.8	14.6	1.64	2.78	1.82	-0.84	0.00	GGCGCGC 883/232	-100.42	+
1:215032475	23.9	8.2	2.9	14.6	1.64	2.17	1.82	-0.71	0.00	--------	0	*
1:55181442	23.7	9.5	2.5	14.6	1.64	1.92	1.82	-0.90	0.00	--------	0	*
1:148248118	23.6	4.7	5.1	14.6	1.64	3.56	1.82	-0.75	0.00	--------	0	*
1:1260487	23.2	8.2	2.8	14.6	1.64	2.17	1.82	-0.67	0.00	--------	0	*
1:21767216	23.2	8.8	2.6	14.6	1.64	2.17	1.82	-0.23	0.00	GCGCTCT 269/60	-33.96	-
1:230202874	23.1	3.0	7.7	14.6	1.64	4.61	1.82	-1.23	0.00	GGCGCGC 806/220	-87.57	-
11:133907362	21.0	4.8	4.4	12.3	1.64	2.90	1.82	-0.60	0.00	--------	0	*
18:3451567	44.0	12.0	3.7	30.9	1.64	4.98	1.82	-0.52	0.00	--------	0	*
16:4165811	63.0	24.7	2.5	47.1	1.64	4.50	1.82	-0.74	0.51	GCGCGCT 445/101	-55.45	+
1:236066772	26.0	8.8	3.0	16.2	1.63	2.52	1.82	-0.56	0.00	--------	0	*
2:1028760	26.0	6.4	4.1	16.2	1.63	3.18	1.82	-0.64	0.00	--------	0	*
14:101054112	41.0	10.4	4.0	28.4	1.63	4.75	1.82	-0.81	0.61	--------	0	*
10:84218847	25.0	8.0	3.1	15.4	1.63	2.64	1.81	-0.66	0.00	--------	0	*
5:2025572	29.5	7.9	3.7	19.4	1.63	3.63	1.81	-0.75	0.00	--------	0	*
2:96987107	29.5	12.1	2.4	19.4	1.63	2.16	1.81	-0.67	0.00	GGCGCTC 529/141	-57.37	-
4:18458360	17.0	4.8	3.5	9.3	1.63	2.07	1.81	-1.32	0.00	--------	0	*
1:166945046	55.0	12.0	4.6	40.2	1.63	7.29	1.81	-0.82	0.37	--------	0	*
18:42596693	26.0	8.8	3.0	16.3	1.62	2.52	1.81	-0.33	0.88	GCGCGCA 394/93	-47.41	+
2:239068008	26.0	5.6	4.7	16.3	1.62	3.57	1.81	-1.20	0.00	--------	0	*
7:147887176	26.0	6.4	4.1	16.3	1.62	3.18	1.81	-0.75	0.00	--------	0	*
1:16114881	27.6	1.3	20.8	17.8	1.62	6.36	1.81	-1.24	0.00	--------	0	*
20:43017454	54.0	17.6	3.1	39.4	1.62	4.89	1.81	-0.61	0.00	--------	0	*
20:37075420	53.3	7.4	7.2	39.4	1.62	9.07	1.81	-0.79	0.00	GGCGCTC 360/100	-37.20	+
20:42296296	53.2	10.4	5.1	39.4	1.62	7.52	1.81	-0.79	0.00	--------	0	*
20:2188022	53.1	4.4	12.1	39.4	1.62	11.02	1.81	-1.19	0.00	GCGCTCT 269/60	-33.96	+
20:43922346	53.0	12.2	4.3	39.4	1.62	6.65	1.81	-1.01	0.09	GGCGCGC 806/220	-87.57	+
15:79891181	41.0	16.0	2.6	28.4	1.62	3.20	1.81	-0.64	0.56	--------	0	*
19:35970326	33.0	10.0	3.3	22.7	1.62	3.71	1.80	-1.18	0.00	--------	0	*
1:61605193	24.0	4.8	5.0	14.7	1.62	3.56	1.80	-0.60	0.00	--------	0	*
3:122085650	29.0	13.6	2.1	15.9	1.62	1.80	2.71	-0.37	0.00	--------	0	*
4:88157114	29.0	13.6	2.1	17.5	1.62	1.80	2.15	-0.57	0.81	GGCGCTC 360/100	-37.20	-
6:39219394	29.0	13.6	2.1	15.9	1.62	1.80	2.71	-0.73	0.38	--------	0	*
8:100220405	29.0	13.6	2.1	14.9	1.62	1.80	3.12	-1.16	0.60	--------	0	*
8:61194719	28.0	14.0	2.0	14.9	1.62	1.80	3.12	-0.99	0.00	--------	0	*
2:26800849	41.0	17.4	2.4	28.5	1.62	2.72	1.80	-0.88	0.00	GCGCTCT 269/60	-33.96	-
1:23778695	40.0	15.2	2.6	27.6	1.62	3.04	1.80	-0.69	0.00	--------	0	*
2:149632800	23.6	8.5	2.8	14.7	1.62	2.17	1.80	-0.83	0.00	GCGCGCT 445/101	-55.45	+
5:53241855	27.0	9.6	2.8	17.1	1.62	2.42	1.80	-0.72	0.00	--------	0	*
8:37403346	27.0	12.0	2.3	17.1	1.62	1.93	1.80	-0.56	0.00	GCGCTCT 269/60	-33.96	+
9:114016407	27.0	9.6	2.8	17.1	1.62	2.42	1.80	-0.69	0.00	--------	0	*
4:22662932	15.0	4.0	3.8	7.9	1.62	2.02	1.80	-0.57	0.00	--------	0	*
4:100837422	15.0	3.2	4.7	7.9	1.62	2.02	1.80	-1.23	0.00	--------	0	*
4:102332696	15.0	1.6	9.4	7.9	1.62	2.93	1.80	-0.42	0.00	GCGCGCA 394/93	-47.41	+
4:102864568	15.0	3.2	4.7	7.9	1.62	2.02	1.80	-0.98	0.00	--------	0	*
4:109068250	15.0	4.0	3.8	7.9	1.62	2.02	1.80	-0.88	0.00	--------	0	*
4:132130820	15.0	0.8	18.8	7.9	1.62	3.59	1.80	-2.20	0.00	--------	0	*
4:137972200	15.0	4.0	3.8	7.9	1.62	2.02	1.80	-1.23	0.00	--------	0	*
4:140307866	15.0	4.0	3.8	7.9	1.62	2.02	1.80	-0.93	0.00	--------	0	*
4:175959824	14.2	4.0	3.6	7.9	1.62	2.02	1.80	-0.74	0.00	--------	0	*
12:12988699	37.0	12.0	3.1	25.2	1.62	3.63	1.80	-0.61	0.00	--------	0	*
5:2454735	39.0	12.0	3.3	26.8	1.61	4.00	1.80	-0.55	0.00	--------	0	*
21:11060990	32.0	13.6	2.4	21.1	1.61	2.25	1.80	-0.71	0.00	--------	0	*
12:9218206	28.0	12.0	2.3	17.9	1.61	2.08	1.79	-0.30	0.71	GGCGCTC 360/100	-37.20	+
2:237211551	28.0	8.0	3.5	17.9	1.61	3.22	1.79	-0.55	0.00	--------	0	*
2:86238763	38.0	12.0	3.2	26.0	1.61	3.82	1.79	-0.50	0.00	--------	0	*
12:6588842	25.0	4.0	6.3	15.5	1.61	4.29	1.79	-0.46	0.00	GGCGCTC 529/141	-57.37	+
12:6756633	25.0	7.2	3.5	15.5	1.61	2.64	1.79	-0.88	0.35	--------	0	*
12:31868419	25.0	9.6	2.6	15.5	1.61	2.08	1.79	-1.09	0.00	--------	0	*
12:55286189	25.0	10.4	2.4	15.5	1.61	1.84	1.79	-0.83	0.08	--------	0	*
12:61961735	25.0	10.4	2.4	15.5	1.61	1.84	1.79	-0.78	0.00	--------	0	*
12:62551393	25.0	8.0	3.1	15.5	1.61	2.64	1.79	-1.15	0.00	--------	0	*
12:89240922	25.0	3.2	7.8	15.5	1.61	4.29	1.79	-0.32	0.69	GCGCGCA 394/93	-47.41	+
12:89414517	25.0	9.2	2.7	15.5	1.61	2.08	1.79	-0.77	0.00	--------	0	*
12:100607078	25.0	8.8	2.8	15.5	1.61	2.34	1.79	-0.93	0.00	--------	0	*
12:123195119	25.0	8.8	2.8	15.5	1.61	2.34	1.79	-0.80	0.00	--------	0	*
12:126603621	25.0	6.4	3.9	15.5	1.61	2.98	1.79	-0.58	0.00	--------	0	*
12:26254183	24.9	8.6	2.9	15.5	1.61	2.34	1.79	-1.21	0.00	--------	0	*
12:100516698	24.6	5.8	4.3	15.5	1.61	3.36	1.79	-0.65	0.00	--------	0	*
12:111017155	24.2	9.1	2.7	15.5	1.61	2.08	1.79	-0.54	0.00	--------	0	*
12:27676999	24.1	3.3	7.2	15.5	1.61	4.29	1.79	-0.69	0.00	GGCGCGC 806/220	-87.57	+
9:116173812	72.0	13.6	5.3	55.0	1.61	10.14	1.79	-0.92	0.00	--------	0	*
6:159220228	21.4	8.0	2.7	13.2	1.61	2.09	1.79	-0.47	0.00	GGCGCTC 360/100	-37.20	+
7:1115526	25.5	3.1	8.2	16.3	1.61	4.53	1.79	-1.66	0.00	GGCGCGC 883/232	-100.42	-
1:201977321	34.0	8.0	4.3	22.7	1.61	4.46	1.79	-0.85	0.60	--------	0	*
13:31089204	37.0	12.0	3.1	25.2	1.61	3.63	1.79	-0.53	0.56	GCGCTCT 269/60	-33.96	-
15:93228340	37.0	14.4	2.6	25.2	1.61	2.80	1.79	-0.51	0.00	GCGCGCT 445/101	-55.45	+
1:44496332	40.6	16.4	2.5	28.5	1.61	2.95	1.79	-0.80	0.00	GCGCTCT 269/60	-33.96	-
11:48364857	29.0	10.4	2.8	18.7	1.61	2.49	1.79	-0.64	0.00	--------	0	*
2:221642976	29.0	10.4	2.8	18.7	1.61	2.49	1.79	-0.50	0.84	GGCGCTC 529/141	-57.37	-
11:10329776	32.2	7.4	4.3	21.9	1.61	4.25	1.79	-0.86	0.00	--------	0	*
10:43362207	42.9	8.2	5.2	30.2	1.61	5.99	1.79	-0.63	0.11	GCGCGCT 445/101	-55.45	-
22:34372042	20.0	4.8	4.2	11.7	1.61	2.69	1.79	-1.26	0.00	--------	0	*
6:166874589	20.0	5.6	3.6	11.7	1.61	2.33	1.79	-0.71	0.00	--------	0	*
17:1523924	38.0	8.8	4.3	26.0	1.61	4.90	1.79	-0.62	0.00	--------	0	*
17:4853582	38.0	14.4	2.6	26.0	1.61	2.96	1.79	-1.24	0.30	--------	0	*
17:47415492	38.0	9.6	4.0	26.0	1.61	4.51	1.79	-0.63	0.00	--------	0	*
17:48385326	38.0	14.4	2.6	26.0	1.61	2.96	1.79	-0.52	0.52	--------	0	*
17:67530480	38.0	12.0	3.2	26.0	1.61	3.82	1.79	-0.39	0.60	GCGCTCT 269/60	-33.96	+
17:78038159	38.0	12.0	3.2	26.0	1.61	3.82	1.79	-0.60	0.00	--------	0	*
17:12927578	37.9	8.3	4.5	26.0	1.61	4.90	1.79	-0.70	0.00	GCGCTCT 269/60	-33.96	+
17:74733146	37.8	15.4	2.5	26.0	1.61	2.72	1.79	-0.11	0.00	GACGCGC 197/64	-17.41	+
17:5186176	37.8	10.4	3.6	26.0	1.61	4.15	1.79	-0.80	0.30	--------	0	*
17:32286	37.7	13.1	2.9	26.0	1.61	3.22	1.79	-0.64	0.00	--------	0	*
17:34958098	37.6	8.8	4.3	26.0	1.61	4.90	1.79	-0.84	0.28	--------	0	*
17:28256722	37.5	10.2	3.7	26.0	1.61	4.15	1.79	-0.55	0.00	--------	0	*
17:1849233	37.2	9.0	4.1	26.0	1.61	4.90	1.79	-0.55	0.00	GGCGCTC 360/100	-37.20	+
17:14109614	37.0	8.0	4.6	26.0	1.61	4.90	1.79	-0.70	0.00	--------	0	*
17:76588446	37.0	4.4	8.5	26.0	1.61	6.90	1.79	-0.77	0.00	GGCGCTC 360/100	-37.20	+
2:238599735	37.4	4.5	8.3	26.0	1.61	6.90	1.79	-0.77	0.00	--------	0	*
X:137140357	14.0	3.2	4.4	7.2	1.61	1.81	1.79	-2.25	0.00	--------	0	*
14:75895250	61.0	11.2	5.5	45.5	1.61	8.62	1.79	-0.74	0.00	GCGCTCT 269/60	-33.96	+
3:185543581	44.1	18.9	2.3	31.9	1.61	3.11	1.79	-1.55	0.00	--------	0	*
20:55404924	90.3	14.0	6.5	71.8	1.61	14.57	1.79	-0.93	0.00	--------	0	*
12:64758389	35.0	9.6	3.7	23.6	1.61	3.91	1.79	-0.63	0.55	--------	0	*
6:109036989	35.0	9.6	3.7	23.6	1.61	3.91	1.79	-0.46	0.63	GGCGCTC 529/141	-57.37	+
6:28949134	31.0	8.8	3.5	20.3	1.60	3.47	1.79	-0.54	0.68	GCGCGCA 394/93	-47.41	+
6:125533805	31.0	8.8	3.5	20.3	1.60	3.47	1.79	-1.34	0.00	--------	0	*
7:106447869	31.0	4.0	7.8	20.3	1.60	5.76	1.79	-0.48	0.00	--------	0	*
1:111779665	34.0	9.6	3.5	22.8	1.60	3.71	1.79	-1.07	0.00	--------	0	*
5:72926490	34.0	12.8	2.7	22.8	1.60	2.81	1.79	-0.85	0.00	--------	0	*
22:39639060	74.0	5.5	13.3	56.8	1.60	15.57	1.79	-0.55	0.00	GGCGCGC 883/232	-100.42	+
14:25129300	25.0	7.2	3.5	15.5	1.60	2.64	1.79	-0.48	0.00	--------	0	*
3:96534250	32.2	16.5	2.0	15.9	1.60	1.78	3.95	-0.85	0.00	--------	0	*
13:30476696	32.1	16.2	2.0	21.6	1.60	1.78	1.87	-1.08	0.00	--------	0	*
14:103995661	42.9	11.3	3.8	30.2	1.60	4.78	1.78	-0.41	0.00	GGCGCGC 806/220	-87.57	+
14:99849631	41.0	12.0	3.4	28.5	1.60	4.39	1.78	-0.81	0.00	GCGCTCT 269/60	-33.96	-
5:9883946	23.0	6.4	3.6	14.0	1.60	2.58	1.78	-0.62	0.00	--------	0	*
5:31573831	23.0	7.2	3.2	14.0	1.60	2.27	1.78	-0.74	0.00	GCGCTCT 269/60	-33.96	-
5:86027397	23.0	4.8	4.8	14.0	1.60	3.34	1.78	-0.83	0.00	--------	0	*
5:90205102	23.0	7.2	3.2	14.0	1.60	2.27	1.78	-0.83	0.00	--------	0	*
5:113521226	23.0	8.8	2.6	14.0	1.60	2.00	1.78	-1.02	0.00	GCGCTCT 269/60	-33.96	+
5:44539459	22.9	7.8	2.9	14.0	1.60	2.27	1.78	-0.91	0.00	--------	0	*
5:90396052	22.9	7.3	3.2	14.0	1.60	2.27	1.78	-0.81	0.00	--------	0	*
5:61426312	22.8	6.4	3.6	14.0	1.60	2.58	1.78	-0.57	0.00	--------	0	*
5:140099618	22.3	3.2	6.9	14.0	1.60	3.81	1.78	-1.32	0.00	--------	0	*
5:152120842	22.1	4.0	5.5	14.0	1.60	3.81	1.78	-0.60	0.00	--------	0	*
21:38119626	25.0	5.3	4.7	16.3	1.60	3.57	1.78	-0.63	0.00	GCGCTCT 269/60	-33.96	+
15:88831510	51.0	19.2	2.7	37.0	1.60	3.82	1.78	-0.37	0.67	GCGCGCA 394/93	-47.41	+
8:128294495	37.0	19.2	1.9	14.9	1.60	1.78	6.01	-0.56	0.00	--------	0	*
2:198570465	36.4	19.2	1.9	15.4	1.60	1.78	5.66	-0.66	0.00	--------	0	*
1:180212868	50.0	14.4	3.5	36.1	1.60	5.10	1.78	-0.63	0.50	--------	0	*
7:2353514	61.0	14.1	4.3	45.6	1.60	7.31	1.78	-0.84	0.00	--------	0	*
3:4272166	26.6	8.0	3.3	17.1	1.60	3.03	1.78	-0.70	0.00	--------	0	*
3:4480121	29.0	5.6	5.2	18.7	1.59	4.23	1.78	-1.27	0.00	--------	0	*
14:62438204	22.0	1.6	13.8	13.2	1.59	4.75	1.78	-0.94	0.00	--------	0	*
14:73491056	22.0	8.8	2.5	13.2	1.59	1.83	1.78	-0.45	0.43	GGCGCTC 360/100	-37.20	+
14:87826832	22.0	4.8	4.6	13.2	1.59	3.12	1.78	-0.62	0.00	--------	0	*
14:88313598	22.0	6.4	3.4	13.2	1.59	2.39	1.78	-0.65	0.00	--------	0	*
14:91518995	22.0	6.4	3.4	13.2	1.59	2.39	1.78	-0.66	0.00	--------	0	*
14:88222727	21.7	6.6	3.3	13.2	1.59	2.39	1.78	-0.71	0.00	--------	0	*
10:131130908	26.0	11.2	2.3	14.4	1.59	1.78	2.44	-0.62	0.34	GGCGCTC 529/141	-57.37	-
13:19894402	26.0	11.2	2.3	10.6	1.59	1.78	4.31	-0.67	0.00	--------	0	*
14:38121138	26.0	11.2	2.3	13.2	1.59	1.78	2.91	-0.82	0.00	--------	0	*
15:52888180	26.0	11.2	2.3	15.5	1.59	1.78	2.03	-0.96	0.00	--------	0	*
2:70484781	26.0	12.0	2.2	16.0	1.59	1.78	1.88	-1.03	0.00	--------	0	*
2:178261717	26.0	11.3	2.3	14.1	1.59	1.78	2.55	-0.73	0.00	--------	0	*
3:23421860	26.0	11.2	2.3	15.9	1.59	1.78	1.93	-0.61	0.00	--------	0	*
3:122304223	26.0	11.2	2.3	16.2	1.59	1.78	1.81	-0.75	0.00	--------	0	*
3:122969519	26.0	12.0	2.2	15.9	1.59	1.78	1.93	-0.66	0.58	--------	0	*
5:31317960	26.0	11.2	2.3	14.0	1.59	1.78	2.59	-0.61	0.00	GGCGCTC 360/100	-37.20	+
6:32223115	26.0	11.2	2.3	10.7	1.59	1.78	4.29	-0.90	0.00	--------	0	*
6:109545697	26.0	11.2	2.3	12.8	1.59	1.78	3.09	-0.74	0.25	--------	0	*
7:12476926	26.0	11.2	2.3	14.1	1.59	1.78	2.54	-0.82	0.00	--------	0	*
7:37772613	26.0	12.0	2.2	14.1	1.59	1.78	2.54	-0.41	0.00	GCGCTCT 269/60	-33.96	-
9:37028756	25.6	12.0	2.1	12.3	1.59	1.78	3.36	-0.39	0.00	GGCGCGC 883/232	-100.42	+
3:154950533	25.6	11.5	2.2	15.9	1.59	1.78	1.93	-1.06	0.00	--------	0	*
9:297607	25.4	11.2	2.3	12.3	1.59	1.78	3.36	-0.91	0.00	--------	0	*
13:49794554	25.1	11.4	2.2	15.8	1.59	1.78	1.93	-0.76	0.00	GGCGCTC 360/100	-37.20	-
4:146539812	25.0	11.7	2.1	7.9	1.59	1.78	6.54	-0.66	0.00	GGCGCGC 806/220	-87.57	-
2:58655443	25.0	11.2	2.2	14.1	1.59	1.78	2.55	-0.90	0.00	GGCGCTC 360/100	-37.20	-
15:71629905	44.7	19.0	2.4	31.9	1.59	3.11	1.77	-0.80	0.00	--------	0	*
6:30654411	32.6	8.8	3.7	22.0	1.59	3.87	1.77	-0.60	0.00	GACGCGC 197/64	-17.41	-
12:1702873	26.5	10.0	2.7	17.2	1.59	2.42	1.77	-0.96	0.00	GCGCGCT 445/101	-55.45	-
16:8480560	30.0	6.4	4.7	19.6	1.59	4.02	1.77	-0.64	0.00	--------	0	*
16:13841579	30.0	12.0	2.5	19.6	1.59	2.40	1.77	-0.59	0.00	--------	0	*
16:51525018	30.0	5.6	5.4	19.6	1.59	4.46	1.77	-0.71	0.00	--------	0	*
16:56966994	30.0	8.0	3.8	19.6	1.59	3.63	1.77	-0.61	0.00	--------	0	*
16:66907248	30.0	10.4	2.9	19.6	1.59	2.67	1.77	-0.88	0.00	GGCGCGC 806/220	-87.57	-
16:79633451	30.0	12.8	2.3	19.6	1.59	2.16	1.77	-0.74	0.00	GGCGCTC 360/100	-37.20	-
16:8223283	29.9	8.2	3.6	19.6	1.59	3.27	1.77	-1.00	0.00	--------	0	*
16:13612211	29.4	9.9	3.0	19.6	1.59	2.95	1.77	-0.76	0.00	--------	0	*
4:184580400	14.5	3.0	4.9	8.0	1.59	2.42	1.77	-0.59	0.00	GCGCTCT 269/60	-33.96	-
2:220095060	55.2	5.7	9.7	41.3	1.59	10.83	1.77	-1.10	0.00	--------	0	*
11:68084409	36.9	13.6	2.7	25.3	1.59	3.05	1.77	-0.72	0.00	GCGCTCT 269/60	-33.96	+
2:130011179	35.0	13.6	2.6	23.6	1.59	2.72	1.77	-0.47	0.60	GGCGCTC 360/100	-37.20	-
5:26364647	26.0	8.8	3.0	16.4	1.59	2.52	1.77	-0.55	0.00	--------	0	*
4:39104187	17.0	4.8	3.5	9.5	1.59	2.07	1.77	-0.90	0.00	--------	0	*
1:169087663	49.0	12.0	4.1	35.4	1.59	6.01	1.77	-0.94	0.00	--------	0	*
22:17566384	33.5	11.8	2.8	22.8	1.58	3.09	1.77	-0.83	0.00	--------	0	*
1:153931116	57.2	12.5	4.6	43.1	1.58	7.50	1.76	-0.62	0.30	GCGCGCA 394/93	-47.41	-
4:129658659	21.0	4.0	5.3	12.5	1.58	3.34	1.76	-0.44	0.00	GGCGCTC 360/100	-37.20	+
6:13582081	19.0	5.6	3.4	11.0	1.58	2.14	1.76	-0.66	0.00	--------	0	*
5:159545969	26.4	11.3	2.3	17.2	1.58	1.93	1.76	-0.47	0.00	GGCGCTC 360/100	-37.20	-
11:6510195	20.0	4.8	4.2	11.7	1.58	2.69	1.76	-0.27	0.00	GGCGCTC 529/141	-57.37	-
11:14611360	20.0	5.6	3.6	11.7	1.58	2.33	1.76	-1.41	0.00	--------	0	*
11:15874829	20.0	6.4	3.1	11.7	1.58	2.02	1.76	-0.72	0.00	--------	0	*
11:83251578	20.0	5.6	3.6	11.7	1.58	2.33	1.76	-0.99	0.00	--------	0	*
11:84068171	20.0	3.2	6.3	11.7	1.58	3.11	1.76	-0.82	0.00	--------	0	*
11:111866246	20.0	4.8	4.2	11.7	1.58	2.69	1.76	-0.30	0.00	GGCGCTC 360/100	-37.20	-
11:117056075	20.0	3.2	6.3	11.7	1.58	3.11	1.76	-0.84	0.00	--------	0	*
11:113931885	19.2	5.9	3.3	11.7	1.58	2.33	1.76	-0.47	0.00	GCGCTCT 269/60	-33.96	-
11:94706852	19.1	2.7	7.0	11.7	1.58	3.61	1.76	-1.01	0.00	--------	0	*
4:18077637	17.0	5.6	3.0	7.9	1.58	1.76	2.47	-0.53	0.54	GGCGCTC 360/100	-37.20	-
4:58094546	17.0	5.6	3.0	7.9	1.58	1.76	2.47	-0.90	0.00	--------	0	*
19:1501423	32.0	4.0	8.0	21.2	1.58	6.01	1.76	-0.86	0.00	--------	0	*
19:4131165	32.0	9.6	3.3	21.2	1.58	3.33	1.76	-0.59	0.48	GCGCGCT 445/101	-55.45	+
19:5805970	32.0	8.0	4.0	21.2	1.58	4.04	1.76	-0.71	0.00	--------	0	*
19:6280257	32.0	7.2	4.5	21.2	1.58	4.04	1.76	-0.83	0.38	GGCGCGC 630/171	-67.65	+
19:33493599	32.0	9.6	3.3	21.2	1.58	3.33	1.76	-0.60	0.00	--------	0	*
19:35282695	32.0	13.6	2.4	21.2	1.58	2.25	1.76	-0.54	0.00	--------	0	*
19:43884724	32.0	15.2	2.1	21.2	1.58	1.83	1.76	-0.51	0.70	GGCGCTC 529/141	-57.37	-
19:23941770	31.9	3.6	8.8	21.2	1.58	6.01	1.76	-0.94	0.00	--------	0	*
19:925613	31.7	1.9	16.9	21.2	1.58	7.46	1.76	-0.64	0.00	GGCGCTC 360/100	-37.20	+
19:17393484	31.6	5.7	5.6	21.2	1.58	4.91	1.76	-1.71	0.00	--------	0	*
19:7587647	31.4	1.8	17.1	21.2	1.58	7.46	1.76	-0.70	0.00	--------	0	*
19:10196929	31.3	8.3	3.8	21.2	1.58	3.67	1.76	-1.01	0.00	GGCGCGC 883/232	-100.42	-
19:37569254	31.2	8.5	3.7	21.2	1.58	3.67	1.76	-0.99	0.00	--------	0	*
19:16740056	31.2	7.6	4.1	21.2	1.58	4.04	1.76	0.02	0.00	--------	0	*
12:107380714	44.3	10.5	4.2	32.0	1.58	5.57	1.76	-0.81	0.20	--------	0	*
2:30934785	64.0	17.6	3.6	48.3	1.58	6.78	1.76	-0.72	0.30	--------	0	*
6:2846590	27.0	6.4	4.2	17.2	1.57	3.39	1.76	-0.73	0.00	--------	0	*
10:115479027	23.0	9.6	2.4	13.1	1.57	1.76	2.09	-0.39	0.00	GCGCTCT 269/60	-33.96	+
11:17586289	23.0	9.6	2.4	14.0	1.57	1.76	1.77	-0.73	0.00	--------	0	*
11:130083179	23.0	9.6	2.4	11.7	1.57	1.76	2.63	-0.48	0.69	GGCGCTC 360/100	-37.20	+
14:34092680	23.0	9.6	2.4	13.2	1.57	1.76	2.03	-0.78	0.00	--------	0	*
21:30623072	23.0	9.6	2.4	11.5	1.57	1.76	2.74	-1.19	0.00	--------	0	*
4:20449122	23.0	9.6	2.4	7.9	1.57	1.76	5.02	-0.65	0.00	--------	0	*
5:25569264	23.0	9.6	2.4	14.0	1.57	1.76	1.78	-0.95	0.00	--------	0	*
X:14083258	23.0	9.6	2.4	7.2	1.58	1.76	5.65	-0.87	0.00	--------	0	*
14:27067019	22.6	9.6	2.3	13.2	1.58	1.76	2.03	-1.13	0.00	GCGCTCT 269/60	-33.96	-
4:78486038	22.2	9.9	2.3	9.6	1.58	1.76	3.77	-0.79	0.00	--------	0	*
12:120907506	31.8	6.3	5.1	21.3	1.57	4.45	1.76	-0.74	0.03	GGCGCTC 360/100	-37.20	+
12:57914305	56.2	10.5	5.4	42.3	1.57	8.20	1.75	-0.64	0.32	GGCGCTC 360/100	-37.20	-
10:29874825	27.0	5.6	4.8	17.2	1.57	3.79	1.75	-0.89	0.00	GCGCTCT 269/60	-33.96	+
2:232573498	125.8	15.5	8.1	103.5	1.57	21.95	1.75	-0.82	0.00	GGCGCGC 630/171	-67.65	+
21:39140562	32.0	4.0	8.0	21.3	1.57	6.01	1.75	-1.24	0.00	--------	0	*
2:8352442	23.0	5.6	4.1	14.1	1.57	2.94	1.75	-0.89	0.00	--------	0	*
2:80356497	23.0	6.4	3.6	14.1	1.57	2.58	1.75	-0.83	0.00	--------	0	*
2:102968258	23.0	8.8	2.6	14.1	1.57	2.00	1.75	-0.80	0.00	--------	0	*
2:127157918	23.0	5.6	4.1	14.1	1.57	2.94	1.75	-0.67	0.00	GGCGCTC 360/100	-37.20	+
2:145173569	23.0	4.0	5.8	14.1	1.57	3.81	1.75	-0.82	0.00	--------	0	*
2:163331341	23.0	8.0	2.9	14.1	1.57	2.27	1.75	-1.17	0.00	--------	0	*
2:164340588	23.0	6.4	3.6	14.1	1.57	2.58	1.75	-0.79	0.00	--------	0	*
2:167119534	23.0	6.0	3.9	14.1	1.57	2.94	1.75	-0.91	0.00	--------	0	*
2:169150329	23.0	6.4	3.6	14.1	1.57	2.58	1.75	-1.29	0.00	--------	0	*
2:180623456	23.0	8.8	2.6	14.1	1.57	2.00	1.75	-0.83	0.00	--------	0	*
2:184792855	23.0	9.6	2.4	14.1	1.57	1.76	1.75	-0.90	0.00	--------	0	*
2:205477005	23.0	4.0	5.8	14.1	1.57	3.81	1.75	-1.17	0.00	--------	0	*
2:212319630	23.0	8.0	2.9	14.1	1.57	2.27	1.75	-1.20	0.00	--------	0	*
2:75518954	22.8	2.6	8.9	14.1	1.57	4.36	1.75	-0.69	0.00	--------	0	*
2:142334415	22.4	4.9	4.6	14.1	1.57	3.34	1.75	-1.10	0.00	--------	0	*
2:202898330	22.4	4.9	4.6	14.1	1.57	3.34	1.75	-1.26	0.00	GGCGCTC 529/141	-57.37	-
16:84545133	56.0	34.3	1.6	30.4	1.57	1.75	4.69	-0.41	0.72	GGCGCTC 360/100	-37.20	+
3:52570524	48.6	11.5	4.2	35.4	1.57	6.01	1.75	-0.51	0.26	GGCGCGC 630/171	-67.65	-
8:38708534	24.0	5.6	4.3	14.9	1.57	3.15	1.75	-0.72	0.00	--------	0	*
8:51775866	24.0	7.2	3.3	14.9	1.57	2.46	1.75	-0.96	0.00	--------	0	*
8:65114476	24.0	9.6	2.5	14.9	1.57	1.92	1.75	-1.13	0.00	--------	0	*
8:103221259	24.0	4.0	6.0	14.9	1.57	4.05	1.75	-0.92	0.00	--------	0	*
8:105163604	23.9	6.2	3.8	14.9	1.57	2.78	1.75	-0.69	0.00	--------	0	*
8:41436205	23.8	7.8	3.1	14.9	1.57	2.46	1.75	-0.94	0.00	--------	0	*
8:121541866	23.4	8.3	2.8	14.9	1.57	2.17	1.75	-0.91	0.00	--------	0	*
8:9009238	23.3	4.8	4.9	14.9	1.57	3.56	1.75	-1.13	0.00	GGCGCGC 883/232	-100.42	+
16:8767980	48.2	12.9	3.7	35.5	1.57	5.62	1.75	-0.79	0.00	GGCGCTC 360/100	-37.20	-
11:65190293	108.4	14.8	7.3	88.2	1.57	18.36	1.75	-0.65	0.00	GGCGCGC 806/220	-87.57	-
6:82461189	30.0	14.4	2.1	14.6	1.57	1.75	3.55	-0.59	0.57	GGCGCGC 630/171	-67.65	-
8:74658470	30.0	14.4	2.1	14.9	1.57	1.75	3.44	-0.57	0.00	GGCGCGC 630/171	-67.65	+
X:135849738	29.5	14.8	2.0	18.8	1.57	1.75	1.99	-0.78	0.00	GGCGCGC 630/171	-67.65	+
9:100174160	29.4	15.0	2.0	17.1	1.57	1.75	2.53	-1.18	0.00	GGCGCTC 360/100	-37.20	+
13:100507126	20.0	8.0	2.5	8.2	1.57	1.75	3.46	-0.59	0.00	--------	0	*
4:21536490	20.0	7.2	2.8	7.9	1.57	1.75	3.66	-0.81	0.00	--------	0	*
4:75407401	20.0	8.0	2.5	7.9	1.57	1.75	3.66	-0.82	0.00	--------	0	*
4:102058702	20.0	7.2	2.8	7.9	1.57	1.75	3.66	-0.91	0.00	--------	0	*
4:163985270	20.0	8.0	2.5	9.8	1.57	1.75	2.58	-1.30	0.00	--------	0	*
4:167123467	20.0	8.0	2.5	7.9	1.57	1.75	3.66	-0.52	0.00	--------	0	*
4:176923571	20.0	8.0	2.5	7.9	1.57	1.75	3.66	-1.19	0.00	--------	0	*
6:12729840	20.0	8.0	2.5	11.0	1.57	1.75	2.04	-0.91	0.00	--------	0	*
6:143678091	20.0	7.2	2.8	10.7	1.57	1.75	2.16	-0.87	0.00	--------	0	*
6:148127442	20.0	8.0	2.5	10.7	1.57	1.75	2.16	-0.56	0.00	GCGCGCA 394/93	-47.41	+
6:155107328	20.0	7.2	2.8	10.7	1.57	1.75	2.16	-1.16	0.00	--------	0	*
X:13671680	19.9	7.6	2.6	10.0	1.57	1.75	2.47	-0.73	0.00	--------	0	*
4:113269632	19.2	7.7	2.5	7.9	1.57	1.75	3.66	-0.79	0.00	--------	0	*
11:32606193	28.0	11.2	2.5	18.0	1.57	2.08	1.75	-0.89	0.00	--------	0	*
2:88991585	36.9	4.6	8.0	25.4	1.57	6.65	1.75	-1.17	0.00	GGCGCGC 630/171	-67.65	+
5:79865979	33.5	6.7	5.0	22.9	1.57	4.90	1.75	-0.77	0.00	GACGCGC 197/64	-17.41	+
X:57577577	14.0	2.4	5.8	7.3	1.57	2.20	1.75	-1.52	0.00	--------	0	*
8:134415390	56.0	20.8	2.7	41.4	1.57	4.39	1.75	-0.50	0.56	--------	0	*
17:46894323	50.9	11.8	4.3	37.2	1.57	6.43	1.75	-0.36	0.00	GGCGCTC 529/141	-57.37	+
11:129154746	20.0	5.6	3.6	11.8	1.56	2.33	1.74	-0.64	0.00	GCGCGCT 445/101	-55.45	-
6:140299249	20.0	7.2	2.8	11.8	1.56	1.75	1.74	-2.01	0.00	--------	0	*
6:168579431	20.0	6.4	3.1	11.8	1.56	2.02	1.74	-1.02	0.00	--------	0	*
7:10744517	23.0	4.8	4.8	14.1	1.56	3.34	1.74	-1.47	0.00	--------	0	*
7:69619706	23.0	4.8	4.8	14.1	1.56	3.34	1.74	-0.37	0.00	GCGCTCT 269/60	-33.96	+
7:78681726	23.0	8.0	2.9	14.1	1.56	2.27	1.74	-1.09	0.00	--------	0	*
7:90269203	23.0	0.8	28.8	14.1	1.56	5.83	1.74	-0.76	0.00	--------	0	*
7:90556224	23.0	5.6	4.1	14.1	1.56	2.94	1.74	-0.48	0.00	--------	0	*
7:90599559	23.0	4.0	5.8	14.1	1.56	3.81	1.74	-0.68	0.00	--------	0	*
7:123348042	23.0	6.4	3.6	14.1	1.56	2.58	1.74	-0.75	0.00	--------	0	*
7:125008403	23.0	4.8	4.8	14.1	1.56	3.34	1.74	-0.75	0.00	--------	0	*
7:143825031	23.0	8.0	2.9	14.1	1.56	2.27	1.74	-0.99	0.00	--------	0	*
7:80410994	22.8	5.7	4.0	14.1	1.56	2.94	1.74	-0.94	0.00	--------	0	*
7:88388342	22.1	6.0	3.7	14.1	1.56	2.94	1.74	-0.34	0.00	GCGCTCT 269/60	-33.96	-
7:17338486	22.0	7.2	3.0	14.1	1.56	2.27	1.74	-0.72	0.00	--------	0	*
10:28821218	25.6	5.4	4.8	16.5	1.56	3.57	1.74	-0.37	0.00	GGCGCTC 360/100	-37.20	+
X:40126409	28.9	6.8	4.3	18.9	1.56	3.81	1.74	-0.77	0.24	GACGCGC 197/64	-17.41	+
2:97202321	58.5	11.6	5.0	44.1	1.56	8.17	1.74	-1.08	0.00	GGCGCGC 806/220	-87.57	+
10:135123074	38.1	12.8	3.0	27.1	1.56	3.69	1.74	-0.77	0.07	--------	0	*
6:27219721	33.6	12.3	2.7	22.9	1.56	2.81	1.74	-0.65	0.00	GGCGCTC 360/100	-37.20	-
4:42469694	16.0	3.2	5.0	8.8	1.56	2.23	1.74	-1.03	0.00	--------	0	*
7:51030210	34.5	7.7	4.5	23.8	1.56	4.68	1.74	-0.73	0.00	--------	0	*
5:31364599	28.0	7.2	3.9	18.1	1.56	3.22	1.74	-0.46	0.00	--------	0	*
16:4250547	45.0	20.8	2.2	32.1	1.56	2.67	1.74	-0.65	0.37	GGCGCTC 529/141	-57.37	-
4:2464008	34.0	3.0	11.5	23.8	1.56	7.48	1.74	-0.58	0.06	GGCGCGC 883/232	-100.42	-
3:50192668	63.7	11.5	5.6	48.4	1.56	9.30	1.74	-0.92	0.00	GGCGCGC 806/220	-87.57	+
18:60052268	14.2	3.6	4.0	8.1	1.56	2.02	1.74	-0.55	0.00	GGCGCTC 360/100	-37.20	-
3:176228409	35.0	14.4	2.4	23.8	1.56	2.48	1.74	-0.64	0.41	--------	0	*
1:156664652	38.2	8.1	4.7	27.1	1.56	5.12	1.74	-0.96	0.04	--------	0	*
19:42724103	50.3	9.5	5.3	37.2	1.56	7.32	1.74	-0.83	0.00	--------	0	*
18:10131611	28.5	7.2	3.9	18.9	1.56	3.42	1.74	-0.85	0.00	--------	0	*
12:102297755	34.0	6.4	5.3	23.0	1.56	4.90	1.74	-0.95	0.00	--------	0	*
4:2766065	33.4	16.8	2.0	23.0	1.56	1.92	1.74	-0.59	0.00	GGCGCTC 360/100	-37.20	-
12:133174552	33.0	6.4	5.2	22.1	1.56	4.67	1.74	-0.36	0.43	GGCGCGC 630/171	-67.65	-
9:139838407	46.8	27.9	1.7	16.2	1.55	1.73	9.44	-0.67	0.00	--------	0	*
21:9696001	46.3	27.6	1.7	11.5	1.55	1.73	14.44	-0.77	0.00	--------	0	*
1:37019616	35.2	6.2	5.7	24.6	1.55	5.35	1.73	-0.72	0.00	GGCGCTC 360/100	-37.20	+
4:99609735	29.0	9.6	3.0	18.9	1.55	2.77	1.73	-0.98	0.00	--------	0	*
6:19899254	29.0	7.2	4.0	18.9	1.55	3.42	1.73	-0.59	0.00	--------	0	*
2:103121925	40.0	14.4	2.8	28.0	1.55	3.29	1.73	-0.47	0.00	--------	0	*
22:32651908	21.0	8.0	2.6	12.6	1.55	1.92	1.73	-0.35	0.00	GCGCTCT 269/60	-33.96	-
2:95926066	43.0	9.6	4.5	30.5	1.55	5.56	1.73	-0.77	0.34	--------	0	*
16:1753685	62.0	9.6	6.5	46.8	1.55	9.87	1.73	-0.99	0.00	--------	0	*
8:74888696	29.3	11.1	2.6	19.7	1.55	2.40	1.72	-0.49	0.00	GGCGCGC 630/171	-67.65	-
1:120430552	42.0	16.0	2.6	29.7	1.54	3.37	1.72	-0.52	0.00	--------	0	*
1:234680700	42.0	9.6	4.4	29.7	1.54	5.34	1.72	-0.69	0.67	--------	0	*
2:177941661	42.0	15.2	2.8	29.7	1.54	3.37	1.72	-0.73	0.71	GGCGCTC 529/141	-57.37	+
X:148586893	32.9	14.8	2.2	22.2	1.54	2.18	1.72	-0.63	0.00	GACGCGC 197/64	-17.41	-
14:24299501	47.0	5.1	9.3	33.9	1.54	8.54	1.72	-1.27	0.00	--------	0	*
6:151973667	53.0	18.4	2.9	39.0	1.54	4.42	1.72	-0.73	0.48	--------	0	*
2:101666965	26.0	8.8	3.0	16.6	1.54	2.52	1.72	-0.62	0.00	--------	0	*
16:4775083	41.0	18.4	2.2	28.9	1.54	2.51	1.72	-0.54	0.00	--------	0	*
1:1981500	27.0	11.7	2.3	17.4	1.54	1.93	1.72	-1.02	0.00	GGCGCGC 630/171	-67.65	-
5:35994663	22.6	5.8	3.9	14.2	1.54	2.94	1.72	-0.70	0.00	--------	0	*
16:4364551	42.2	24.1	1.8	26.4	1.54	1.72	2.73	-0.77	0.00	--------	0	*
10:5488512	27.0	12.8	2.1	13.1	1.54	1.72	3.31	-0.90	0.00	--------	0	*
3:169559060	27.0	12.8	2.1	15.9	1.54	1.72	2.17	-0.81	0.00	--------	0	*
4:190796420	27.0	12.8	2.1	10.9	1.54	1.72	4.55	-0.93	0.00	--------	0	*
6:107199656	27.0	12.8	2.1	14.6	1.54	1.72	2.62	-0.48	0.00	--------	0	*
3:21263714	26.6	12.8	2.1	15.9	1.54	1.72	2.17	-0.99	0.00	--------	0	*
8:133788132	26.4	12.4	2.1	14.9	1.54	1.72	2.53	-1.12	0.00	--------	0	*
12:12502799	26.3	12.5	2.1	15.5	1.54	1.72	2.30	-1.07	0.00	--------	0	*
2:54197693	26.0	12.3	2.1	15.0	1.54	1.72	2.48	-1.08	0.00	--------	0	*
14:99373076	39.2	8.0	4.9	28.0	1.53	5.78	1.71	-0.62	0.00	--------	0	*
21:43735470	50.6	18.2	2.8	37.3	1.53	4.08	1.71	-0.89	0.00	GCGCTCT 269/60	-33.96	+
13:52498344	40.0	6.4	6.3	28.0	1.53	6.27	1.71	-0.70	0.63	--------	0	*
19:797961	35.8	5.1	7.0	24.7	1.53	5.85	1.71	-0.68	0.00	GGCGCGC 630/171	-67.65	+
2:40679574	26.7	7.8	3.4	17.4	1.53	3.03	1.71	-0.57	0.00	GCGCGCT 445/101	-55.45	+
2:97536604	63.8	20.3	3.2	48.6	1.53	5.79	1.71	-0.78	0.00	--------	0	*
15:89010528	55.6	8.3	6.7	41.7	1.53	8.99	1.71	-0.46	0.00	--------	0	*
12:122595441	43.0	8.8	4.9	30.6	1.53	5.99	1.71	-0.89	0.72	--------	0	*
12:111541110	39.0	16.8	2.3	27.2	1.53	2.64	1.71	-0.68	0.39	--------	0	*
5:31971173	27.0	10.4	2.6	17.4	1.53	2.16	1.71	-0.70	0.00	--------	0	*
9:111881567	46.5	17.5	2.7	34.0	1.53	3.68	1.71	-0.61	0.00	GGCGCTC 529/141	-57.37	-
21:38819150	21.0	4.8	4.4	12.7	1.53	2.90	1.71	-1.11	0.00	--------	0	*
1:145691794	32.0	11.2	2.9	21.4	1.53	2.74	1.71	-0.53	0.00	--------	0	*
7:99719899	43.6	11.3	3.9	31.4	1.53	4.98	1.70	-0.71	0.00	--------	0	*
7:33944535	38.9	21.3	1.8	21.4	1.52	1.70	3.40	-0.76	0.00	GACGCGC 197/64	-17.41	+
7:129419220	38.2	21.7	1.8	26.5	1.52	1.70	1.88	-0.56	0.00	GGCGCTC 529/141	-57.37	+
7:70996901	24.0	3.2	7.5	15.0	1.52	4.05	1.70	-0.56	0.00	--------	0	*
5:147070467	24.0	4.8	5.0	15.0	1.52	3.56	1.70	-0.86	0.00	--------	0	*
X:90377978	24.0	7.2	3.3	15.0	1.52	2.46	1.70	-0.56	0.00	GCGCGCT 445/101	-55.45	-
3:136470473	49.2	4.9	10.1	36.6	1.52	9.97	1.70	-1.24	0.00	--------	0	*
10:7830721	31.0	15.2	2.0	14.6	1.52	1.70	3.92	-0.62	0.00	GCGCTCT 269/60	-33.96	-
12:47479794	30.7	15.2	2.0	15.5	1.52	1.70	3.47	-0.84	0.00	GGCGCTC 360/100	-37.20	-
2:148601668	30.7	15.6	2.0	14.1	1.52	1.70	4.18	-0.59	0.00	GGCGCTC 360/100	-37.20	+
X:139014151	49.9	4.5	11.0	36.6	1.52	9.97	1.70	-0.96	0.00	--------	0	*
21:40034267	35.0	18.4	1.9	21.3	1.52	1.70	2.40	-0.86	0.00	--------	0	*
9:140168511	34.9	18.3	1.9	16.5	1.52	1.70	4.29	-0.77	0.00	--------	0	*
1:219347910	34.9	18.1	1.9	14.6	1.52	1.70	5.36	-0.42	0.00	--------	0	*
8:142297402	53.0	17.6	3.0	39.2	1.52	4.71	1.70	-0.55	0.00	--------	0	*
12:49412180	31.1	11.6	2.7	21.5	1.52	2.74	1.70	-0.58	0.00	GCGCTCT 269/60	-33.96	+
11:85894417	36.0	18.4	2.0	24.8	1.52	1.82	1.70	-0.42	0.85	GCGCTCT 269/60	-33.96	+
8:145058415	36.0	15.2	2.4	24.8	1.52	2.41	1.70	-0.53	0.50	GGCGCTC 529/141	-57.37	+
1:53017965	35.2	12.0	2.9	24.8	1.52	3.45	1.70	-0.62	0.00	GCGCTCT 269/60	-33.96	-
18:33137131	20.0	7.2	2.8	11.9	1.52	1.75	1.69	-0.43	0.00	--------	0	*
20:48389018	54.0	17.6	3.1	40.0	1.52	4.89	1.69	-0.73	0.00	--------	0	*
14:49032949	25.0	8.8	2.8	15.8	1.52	2.34	1.69	-0.92	0.00	--------	0	*
7:98955533	25.0	6.4	3.9	15.8	1.52	2.98	1.69	-0.41	0.00	--------	0	*
8:136077051	25.0	4.8	5.2	15.8	1.52	3.79	1.69	-0.47	0.83	GGCGCTC 360/100	-37.20	-
10:102791791	39.4	9.1	4.3	28.1	1.51	4.92	1.69	-1.03	0.00	GGCGCGC 630/171	-67.65	+
3:13982182	25.0	8.8	2.8	15.9	1.51	2.34	1.69	-0.54	0.00	--------	0	*
3:30120462	25.0	6.4	3.9	15.9	1.51	2.98	1.69	-1.06	0.00	--------	0	*
3:78129570	25.0	5.6	4.5	15.9	1.51	3.36	1.69	-0.48	0.00	--------	0	*
3:78327145	25.0	8.8	2.8	15.9	1.51	2.34	1.69	-0.80	0.00	--------	0	*
3:85312239	25.0	7.2	3.5	15.9	1.51	2.64	1.69	-1.20	0.00	--------	0	*
3:93779106	25.0	9.6	2.6	15.9	1.51	2.08	1.69	-0.61	0.00	--------	0	*
3:104893056	25.0	4.8	5.2	15.9	1.51	3.79	1.69	-0.66	0.00	--------	0	*
3:108061171	25.0	8.8	2.8	15.9	1.51	2.34	1.69	-0.47	0.00	GGCGCGC 883/232	-100.42	+
3:108889121	25.0	9.6	2.6	15.9	1.51	2.08	1.69	-0.66	0.00	--------	0	*
3:121775071	25.0	7.5	3.3	15.9	1.51	2.64	1.69	-0.94	0.00	--------	0	*
3:137252029	25.0	8.0	3.1	15.9	1.51	2.64	1.69	-0.70	0.00	--------	0	*
3:159547585	25.0	7.2	3.5	15.9	1.51	2.64	1.69	-1.23	0.00	--------	0	*
3:169489777	25.0	8.8	2.8	15.9	1.51	2.34	1.69	-1.48	0.00	--------	0	*
3:172671335	25.0	7.2	3.5	15.9	1.51	2.64	1.69	-0.77	0.00	--------	0	*
3:176455621	25.0	9.6	2.6	15.9	1.51	2.08	1.69	-0.88	0.00	--------	0	*
3:182329183	25.0	10.4	2.4	15.9	1.51	1.84	1.69	-0.58	0.00	--------	0	*
3:188135223	25.0	8.0	3.1	15.9	1.51	2.64	1.69	-1.00	0.00	--------	0	*
3:110608141	24.4	2.6	9.6	15.9	1.51	4.86	1.69	-1.29	0.00	--------	0	*
3:102082107	24.4	6.0	4.1	15.9	1.51	3.36	1.69	-0.81	0.00	--------	0	*
3:71773856	24.3	8.2	3.0	15.9	1.51	2.34	1.69	-0.92	0.00	GGCGCTC 360/100	-37.20	-
3:88060373	24.2	3.9	6.2	15.9	1.51	4.29	1.69	-0.84	0.00	--------	0	*
3:117347886	24.1	10.3	2.3	15.9	1.51	1.84	1.69	-0.74	0.00	--------	0	*
8:96003609	49.0	19.2	2.6	35.8	1.51	3.50	1.69	-1.08	0.00	--------	0	*
11:15923522	35.0	10.4	3.4	24.0	1.51	3.57	1.69	-0.66	0.00	--------	0	*
7:150126025	35.0	10.4	3.4	24.0	1.51	3.57	1.69	-0.67	0.00	--------	0	*
2:128237954	26.0	8.8	3.0	16.7	1.51	2.52	1.69	-0.53	0.00	--------	0	*
2:227950860	26.0	10.4	2.5	16.7	1.51	2.00	1.69	-0.45	0.65	GGCGCTC 360/100	-37.20	-
1:9294611	34.0	12.8	2.7	23.2	1.51	2.81	1.69	-0.57	0.00	GACGCGC 197/64	-17.41	-
2:46875478	34.0	14.4	2.4	23.2	1.51	2.33	1.69	-1.07	0.00	--------	0	*
5:129240152	27.0	6.6	4.1	17.5	1.51	3.39	1.69	-1.06	0.00	GGCGCGC 630/171	-67.65	+
1:179637511	24.0	10.4	2.3	14.6	1.51	1.69	1.82	-0.83	0.00	--------	0	*
5:19695188	24.0	10.4	2.3	14.2	1.51	1.69	1.96	-1.02	0.00	--------	0	*
5:20616245	24.0	10.4	2.3	14.0	1.51	1.69	2.04	-0.47	0.00	GGCGCTC 360/100	-37.20	+
5:122303129	24.0	10.4	2.3	14.0	1.51	1.69	2.04	-0.41	0.57	GGCGCTC 360/100	-37.20	-
5:123812928	24.0	10.4	2.3	14.0	1.51	1.69	2.04	-0.87	0.00	--------	0	*
5:146690070	24.0	10.4	2.3	14.0	1.51	1.69	2.04	-1.07	0.00	--------	0	*
7:117485005	24.0	10.4	2.3	14.1	1.51	1.69	1.99	-0.74	0.00	--------	0	*
1:95087064	23.7	10.4	2.3	14.6	1.51	1.69	1.82	-0.93	0.00	--------	0	*
6:52930104	23.4	10.6	2.2	10.7	1.51	1.69	3.52	-0.37	0.00	GGCGCGC 630/171	-67.65	+
1:225923659	29.0	10.4	2.8	19.1	1.51	2.49	1.69	-0.52	0.00	GACGCGC 197/64	-17.41	-
7:129565633	29.0	6.4	4.5	19.1	1.51	3.81	1.69	-0.87	0.00	--------	0	*
19:49238358	33.0	8.8	3.8	22.3	1.51	3.87	1.69	-0.51	0.00	GGCGCGC 883/232	-100.42	-
7:50786497	33.0	12.8	2.6	22.3	1.51	2.64	1.69	-0.38	0.69	GCGCTCT 269/60	-33.96	-
15:95891425	27.0	8.8	3.1	17.5	1.51	2.71	1.69	-1.06	0.00	--------	0	*
15:50344608	51.9	27.9	1.9	38.4	1.51	2.32	1.69	-0.71	0.00	--------	0	*
12:93592009	32.0	9.6	3.3	21.5	1.51	3.33	1.69	-0.75	0.00	--------	0	*
9:4852656	32.0	8.8	3.6	21.5	1.51	3.67	1.69	-0.63	0.00	--------	0	*
10:43762546	28.0	6.4	4.4	18.3	1.51	3.59	1.68	-0.72	0.00	GCGCTCT 269/60	-33.96	-
18:32227415	15.0	4.8	3.1	7.8	1.51	1.68	1.84	-1.26	0.00	--------	0	*
4:102637756	15.0	4.8	3.1	7.9	1.51	1.68	1.80	-1.32	0.00	--------	0	*
4:116750342	15.0	4.8	3.1	7.9	1.51	1.68	1.80	-1.68	0.00	--------	0	*
4:127787704	15.0	4.8	3.1	7.9	1.51	1.68	1.80	-0.69	0.00	--------	0	*
4:128097492	15.0	4.8	3.1	7.9	1.51	1.68	1.80	-1.05	0.00	--------	0	*
X:56290000	15.0	4.8	3.1	7.2	1.51	1.68	2.13	-0.51	0.00	GCGCTCT 269/60	-33.96	+
X:62063860	15.0	4.8	3.1	8.1	1.51	1.68	1.71	-1.57	0.00	--------	0	*
X:64655993	15.0	4.8	3.1	7.2	1.51	1.68	2.13	-0.94	0.00	--------	0	*
X:134704747	15.0	4.8	3.1	7.2	1.51	1.68	2.13	-0.90	0.00	--------	0	*
18:35144571	14.2	4.6	3.1	8.1	1.51	1.68	1.73	-0.72	0.00	--------	0	*
3:27817948	31.0	9.6	3.2	20.7	1.51	3.14	1.68	-0.63	0.00	--------	0	*
X:48928742	21.0	7.2	2.9	12.7	1.51	1.92	1.68	-0.96	0.00	--------	0	*
13:50931949	30.0	4.8	6.3	19.9	1.51	4.95	1.68	-0.74	0.28	--------	0	*
X:136134715	25.4	9.0	2.8	16.7	1.50	2.52	1.68	-0.48	0.27	GCGCGCA 394/93	-47.41	+
14:90975345	64.0	16.0	4.0	48.8	1.50	7.53	1.68	-0.72	0.20	--------	0	*
1:40367716	48.8	13.0	3.8	35.8	1.50	5.62	1.68	-0.74	0.00	GGCGCGC 630/171	-67.65	-
X:93645306	16.0	3.2	5.0	8.9	1.50	2.23	1.68	-0.46	0.00	GCGCTCT 269/60	-33.96	-
14:71101753	27.7	9.5	2.9	18.3	1.50	2.59	1.68	-0.97	0.00	--------	0	*
12:26276297	42.1	15.2	2.8	30.7	1.50	3.53	1.68	-0.52	0.00	GGCGCTC 529/141	-57.37	+
8:99439299	56.9	22.4	2.5	42.7	1.50	4.04	1.68	-0.92	0.00	GGCGCGC 630/171	-67.65	+
20:55881041	115.0	35.1	3.3	94.2	1.50	10.40	1.68	-0.48	0.76	--------	0	*
15:84224445	30.0	11.2	2.7	19.9	1.50	2.40	1.68	-0.78	0.00	--------	0	*
10:134410426	26.0	9.6	2.7	16.7	1.50	2.25	1.68	-0.31	0.67	GCGCGCA 394/93	-47.41	+
13:19218327	15.0	3.2	4.7	8.2	1.50	2.02	1.68	-0.89	0.00	--------	0	*
13:52627879	15.0	1.6	9.4	8.2	1.50	2.93	1.68	-1.07	0.00	--------	0	*
13:111668960	15.0	0.0	9999.9	8.2	1.50	4.52	1.68	-0.86	0.00	--------	0	*
13:52688834	14.9	3.4	4.4	8.2	1.50	2.02	1.68	-1.13	0.00	--------	0	*
13:24174894	14.2	3.5	4.0	8.2	1.50	2.02	1.68	-1.98	0.00	--------	0	*
16:22139267	41.0	13.6	3.0	29.0	1.50	3.75	1.68	-0.52	0.00	--------	0	*
15:102030215	62.1	16.8	3.7	47.9	1.50	6.95	1.68	-1.03	0.00	--------	0	*
2:217547434	56.0	16.8	3.3	41.9	1.50	5.58	1.68	-0.72	0.53	--------	0	*
15:54089862	24.0	9.6	2.5	15.1	1.50	1.92	1.68	-0.94	0.00	--------	0	*
15:76561686	24.0	5.7	4.2	15.1	1.50	3.15	1.68	-0.84	0.00	--------	0	*
15:59279828	23.0	6.6	3.5	15.1	1.50	2.78	1.68	-0.66	0.00	GCGCTCT 269/60	-33.96	+
11:57117365	20.0	4.8	4.2	12.0	1.50	2.69	1.67	-0.65	0.35	GGCGCGC 806/220	-87.57	+
7:25990813	29.6	13.9	2.1	20.0	1.50	1.95	1.67	-1.14	0.00	GCGCTCT 269/60	-33.96	+
3:129980397	27.7	9.1	3.0	18.3	1.49	2.59	1.67	-0.78	0.00	--------	0	*
5:140858097	44.0	12.8	3.4	31.6	1.49	4.63	1.67	-0.67	0.51	GGCGCTC 529/141	-57.37	-
6:16827513	21.0	8.8	2.4	12.5	1.49	1.67	1.76	-0.82	0.00	--------	0	*
X:13120064	21.0	8.8	2.4	7.2	1.49	1.67	4.64	-1.11	0.00	--------	0	*
4:139228681	20.1	8.8	2.3	7.9	1.49	1.67	4.09	-0.90	0.00	--------	0	*
16:31499195	42.0	17.5	2.4	29.9	1.49	2.87	1.67	-0.84	0.00	--------	0	*
8:144137282	46.0	14.4	3.2	33.3	1.49	4.35	1.67	-0.95	0.04	--------	0	*
10:6244684	97.0	34.3	2.8	78.1	1.49	7.50	1.67	-0.54	0.63	GGCGCGC 883/232	-100.42	+
12:57637640	46.3	11.8	3.9	34.2	1.49	5.59	1.67	-0.96	0.00	--------	0	*
9:68400403	21.0	7.8	2.7	12.8	1.49	1.92	1.67	-0.91	0.00	--------	0	*
9:117333716	23.0	8.8	2.6	14.4	1.49	2.00	1.67	-0.57	0.00	--------	0	*
15:31619052	105.1	7.2	14.5	86.2	1.49	22.54	1.67	-0.68	0.00	GGCGCGC 806/220	-87.57	+
14:101053299	37.2	3.3	11.4	26.6	1.49	7.55	1.67	-0.67	0.00	GGCGCGC 630/171	-67.65	+
4:4526453	18.0	6.4	2.8	9.1	1.49	1.66	2.21	-0.69	0.00	--------	0	*
4:81243138	18.0	6.4	2.8	7.9	1.49	1.66	2.85	-0.56	0.00	--------	0	*
4:89923475	18.0	6.4	2.8	7.9	1.49	1.66	2.85	-1.10	0.00	--------	0	*
X:121700063	18.0	6.4	2.8	7.2	1.49	1.66	3.29	-0.92	0.00	--------	0	*
4:44450949	17.1	7.0	2.4	7.9	1.49	1.66	2.85	-1.13	0.00	GGCGCTC 360/100	-37.20	-
4:103363271	17.1	6.4	2.7	8.6	1.49	1.66	2.47	-0.98	0.00	--------	0	*
12:132345297	47.3	11.3	4.2	35.0	1.49	5.80	1.66	-0.46	0.00	GACGCGC 197/64	-17.41	+
3:107244657	32.5	11.0	3.0	22.5	1.49	3.20	1.66	-0.56	0.00	--------	0	*
9:140473068	46.8	7.1	6.6	34.2	1.49	7.39	1.66	-1.26	0.00	GGCGCGC 630/171	-67.65	+
2:3313472	27.0	8.8	3.1	17.6	1.48	2.71	1.66	-0.45	0.43	GGCGCTC 360/100	-37.20	+
8:89081132	27.0	4.8	5.6	17.6	1.48	4.25	1.66	-0.92	0.00	--------	0	*
9:85683438	20.8	6.2	3.4	12.8	1.48	2.20	1.66	-1.15	0.00	--------	0	*
10:22535454	28.0	13.6	2.1	17.5	1.48	1.66	1.91	-0.83	0.00	--------	0	*
10:129595685	28.0	13.6	2.1	14.4	1.48	1.66	3.04	-0.93	0.00	--------	0	*
12:11733400	28.0	13.6	2.1	15.5	1.48	1.66	2.57	-0.54	0.00	--------	0	*
5:57580532	28.0	13.6	2.1	14.0	1.48	1.66	3.20	-0.79	0.00	--------	0	*
6:74363655	27.8	13.4	2.1	14.8	1.48	1.66	2.85	-0.88	0.00	GGCGCTC 360/100	-37.20	-
7:44281007	27.7	13.6	2.0	15.9	1.48	1.66	2.43	-0.64	0.00	--------	0	*
1:47973933	37.3	9.1	4.1	26.6	1.48	4.51	1.66	-0.31	0.37	GCGCTCT 269/60	-33.96	-
16:19305649	54.0	14.4	3.8	40.2	1.48	5.88	1.66	-1.08	0.00	--------	0	*
14:37132079	35.8	19.5	1.8	17.9	1.48	1.66	3.94	-0.30	0.00	GCGCGCT 445/101	-55.45	+
5:68390458	35.4	19.5	1.8	21.5	1.48	1.66	2.57	-0.89	0.00	--------	0	*
13:101710453	17.0	5.6	3.0	9.8	1.48	1.76	1.66	-0.41	0.00	GCGCTCT 269/60	-33.96	+
X:79282049	17.0	4.8	3.5	9.8	1.48	2.07	1.66	-0.47	0.00	GGCGCTC 360/100	-37.20	-
X:132288019	17.0	5.6	3.0	9.8	1.48	1.76	1.66	-0.70	0.00	--------	0	*
12:120788985	40.0	11.8	3.4	29.2	1.48	4.39	1.66	-0.98	0.00	--------	0	*
17:79479867	43.8	4.2	10.4	31.7	1.48	8.42	1.65	-0.75	0.00	GGCGCGC 630/171	-67.65	+
4:85514094	16.4	3.6	4.5	9.8	1.48	2.44	1.65	-0.85	0.00	--------	0	*
9:138688360	32.0	16.8	1.9	20.3	1.48	1.65	2.00	-0.75	0.00	--------	0	*
2:200321796	31.5	16.8	1.9	14.1	1.48	1.65	4.55	-0.41	0.00	GCGCGCT 445/101	-55.45	+
1:94313073	31.2	16.1	1.9	14.6	1.48	1.65	4.23	-1.00	0.00	GCGCTCT 269/60	-33.96	-
4:95598406	21.0	4.0	5.3	12.8	1.48	3.34	1.65	-0.64	0.00	--------	0	*
16:4784093	49.1	7.4	6.6	36.8	1.48	8.11	1.65	-0.56	0.16	GGCGCTC 360/100	-37.20	-
20:536761	53.0	9.6	5.5	39.4	1.48	7.77	1.65	-0.57	0.00	--------	0	*
20:14016777	53.0	9.6	5.5	39.4	1.48	7.77	1.65	-0.97	0.26	--------	0	*
20:17586011	53.0	16.0	3.3	39.4	1.48	5.34	1.65	-0.53	0.54	--------	0	*
20:23422575	53.0	20.0	2.7	39.4	1.48	4.15	1.65	-0.76	0.44	--------	0	*
20:29632037	53.0	13.6	3.9	39.4	1.48	6.05	1.65	-0.43	0.00	--------	0	*
20:37434939	53.0	10.4	5.1	39.4	1.48	7.30	1.65	-0.83	0.00	GCGCTCT 269/60	-33.96	-
20:37075265	52.7	6.2	8.5	39.4	1.48	9.42	1.65	-0.98	0.00	--------	0	*
20:34207662	52.7	7.2	7.3	39.4	1.48	8.83	1.65	-0.91	0.00	--------	0	*
14:103091209	28.0	3.2	8.8	18.4	1.48	5.02	1.65	-0.35	0.00	--------	0	*
9:82141571	24.0	9.6	2.5	15.2	1.48	1.92	1.65	-0.57	0.00	--------	0	*
2:1909356	36.0	7.2	5.0	25.0	1.47	4.90	1.65	-0.99	0.00	--------	0	*
21:45285885	62.0	15.2	4.1	47.2	1.47	7.12	1.65	-0.90	0.00	--------	0	*
4:80585202	15.0	4.0	3.8	8.3	1.47	2.02	1.65	-1.11	0.00	--------	0	*
X:30855010	15.0	4.0	3.8	8.3	1.47	2.02	1.65	-0.32	0.00	GCGCTCT 269/60	-33.96	-
X:103401553	19.5	0.9	20.5	12.1	1.47	4.98	1.65	-1.03	0.00	--------	0	*
2:235879288	43.0	8.0	5.4	30.9	1.47	6.46	1.65	-0.58	0.69	GGCGCTC 360/100	-37.20	-
2:242929456	28.7	9.4	3.1	19.2	1.47	2.77	1.65	-0.99	0.00	--------	0	*
15:84116112	51.3	6.2	8.3	38.6	1.47	9.17	1.65	-0.75	0.00	GCGCGCA 394/93	-47.41	-
7:135391454	39.0	19.2	2.0	27.5	1.47	2.04	1.64	-0.47	0.45	GGCGCTC 360/100	-37.20	-
1:32178122	29.0	12.8	2.3	19.3	1.47	2.01	1.64	-0.32	0.62	GGCGCTC 360/100	-37.20	-
10:117830720	29.0	12.8	2.3	19.3	1.47	2.01	1.64	-0.56	0.00	--------	0	*
13:111213397	28.7	2.3	12.7	19.3	1.47	5.89	1.64	-1.07	0.00	--------	0	*
17:60730850	108.0	39.9	2.7	88.2	1.47	7.98	1.64	-0.63	0.34	--------	0	*
12:42982914	39.6	11.0	3.6	28.4	1.47	4.54	1.64	-0.55	0.00	--------	0	*
21:38739419	32.8	9.0	3.6	22.5	1.47	3.87	1.64	-0.60	0.00	GCGCGCA 394/93	-47.41	-
13:20734954	26.6	6.9	3.9	17.6	1.46	3.39	1.64	-1.60	0.00	--------	0	*
3:22460667	28.0	11.2	2.5	18.5	1.46	2.08	1.64	-1.08	0.00	--------	0	*
22:20316099	18.0	0.8	22.6	10.6	1.46	4.42	1.64	-1.08	0.00	--------	0	*
22:22624656	18.0	2.4	7.5	10.6	1.46	3.13	1.64	-0.75	0.00	GGCGCTC 360/100	-37.20	+
2:11887352	52.6	11.8	4.5	39.5	1.46	6.86	1.64	-0.87	0.00	--------	0	*
10:118547693	25.0	8.0	3.1	16.0	1.46	2.64	1.64	-0.78	0.44	--------	0	*
13:107188921	32.1	5.0	6.4	22.6	1.46	5.67	1.64	-0.79	0.00	GGCGCTC 360/100	-37.20	-
18:60986941	40.0	2.6	15.2	29.2	1.46	9.09	1.64	-0.92	0.00	GACGCGC 197/64	-17.41	+
14:60794590	35.4	6.8	5.2	25.0	1.46	5.35	1.64	-0.27	0.10	GGCGCGC 883/232	-100.42	+
19:50316854	39.3	7.3	5.4	28.4	1.46	5.78	1.64	-1.08	0.00	--------	0	*
1:223900112	34.5	6.8	5.1	24.2	1.46	5.12	1.64	-0.69	0.00	GGCGCTC 360/100	-37.20	+
15:88421637	59.0	24.7	2.4	44.7	1.46	3.88	1.64	-0.87	0.60	--------	0	*
8:145026955	51.8	9.7	5.3	38.6	1.46	7.54	1.64	-1.04	0.01	--------	0	*
7:75156962	26.2	8.1	3.2	17.7	1.46	2.71	1.64	-0.79	0.00	GGCGCGC 630/171	-67.65	+
15:100106808	33.0	13.7	2.4	22.6	1.46	2.40	1.64	-0.43	0.00	GCGCTCT 269/60	-33.96	+
12:2162367	39.1	8.4	4.7	28.4	1.46	5.33	1.63	-0.68	0.00	GGCGCGC 630/171	-67.65	-
10:105253415	28.5	6.3	4.5	19.3	1.46	3.81	1.63	-0.46	0.34	GGCGCGC 630/171	-67.65	+
19:45843826	51.0	13.6	3.8	37.8	1.46	5.65	1.63	-0.86	0.43	--------	0	*
10:115438535	43.0	8.8	4.9	31.0	1.46	5.99	1.63	-0.86	0.00	--------	0	*
2:45002	46.0	14.4	3.2	33.5	1.46	4.35	1.63	-0.95	0.00	--------	0	*
15:86400774	38.0	13.6	2.8	26.8	1.45	3.22	1.63	-0.84	0.00	--------	0	*
7:127671430	32.5	10.6	3.1	22.6	1.45	3.20	1.63	-1.19	0.00	--------	0	*
10:4731155	22.7	9.1	2.5	14.5	1.45	1.76	1.63	-0.82	0.00	--------	0	*
17:48981880	65.0	20.0	3.3	50.0	1.45	6.29	1.63	-0.79	0.00	--------	0	*
16:21538324	71.0	29.5	2.4	55.3	1.45	4.56	1.63	-0.70	0.54	--------	0	*
14:52445993	40.0	12.8	3.1	28.4	1.45	3.87	1.63	-1.00	0.00	GGCGCTC 529/141	-57.37	-
10:62531797	25.0	11.2	2.2	13.1	1.45	1.63	2.67	-0.46	0.00	--------	0	*
10:82131460	25.0	11.2	2.2	13.1	1.45	1.63	2.67	-0.51	0.00	--------	0	*
14:96980860	25.0	11.2	2.2	13.2	1.45	1.63	2.60	-0.88	0.00	--------	0	*
2:207308870	25.0	11.2	2.2	14.1	1.45	1.63	2.27	-0.52	0.00	GGCGCGC 630/171	-67.65	+
21:38629591	25.0	12.0	2.1	15.9	1.45	1.63	1.68	-0.43	0.00	GCGCTCT 269/60	-33.96	+
22:25134506	25.0	11.2	2.2	10.6	1.45	1.63	3.97	-0.76	0.00	--------	0	*
3:23390529	25.0	11.2	2.2	15.9	1.45	1.63	1.69	-0.71	0.22	--------	0	*
3:26946923	25.0	12.0	2.1	15.9	1.45	1.63	1.69	-0.72	0.00	--------	0	*
3:30962367	25.0	11.2	2.2	15.9	1.45	1.63	1.69	-0.58	0.00	--------	0	*
3:72566615	25.0	11.2	2.2	15.9	1.45	1.63	1.69	-0.98	0.35	--------	0	*
4:112880629	25.0	11.7	2.1	8.9	1.45	1.63	5.17	-0.92	0.00	--------	0	*
4:174173487	25.0	12.0	2.1	10.6	1.45	1.63	3.96	-1.11	0.39	--------	0	*
6:64346790	25.0	12.0	2.1	10.7	1.45	1.63	3.90	-1.51	0.00	--------	0	*
X:149743961	25.0	11.2	2.2	10.3	1.45	1.63	4.13	-0.78	0.00	--------	0	*
X:25038772	24.9	12.0	2.1	10.9	1.45	1.63	3.79	-0.64	0.00	--------	0	*
2:230786898	24.3	11.5	2.1	14.1	1.45	1.63	2.27	-0.99	0.00	--------	0	*
10:5592904	61.0	16.0	3.8	46.5	1.45	6.92	1.63	-0.61	0.00	--------	0	*
3:194342008	32.0	8.0	4.0	21.8	1.45	4.04	1.63	-0.77	0.00	--------	0	*
2:233470958	24.3	6.1	4.0	16.1	1.45	2.98	1.63	-1.06	0.00	--------	0	*
17:63684725	43.0	16.8	2.6	31.0	1.45	3.27	1.63	-0.56	0.00	--------	0	*
10:135186877	32.5	8.1	4.0	22.6	1.45	3.87	1.62	-0.80	0.00	--------	0	*
22:46921791	30.0	13.6	2.2	20.2	1.45	1.95	1.62	-0.56	0.00	--------	0	*
X:134478130	37.6	7.2	5.2	26.8	1.45	5.33	1.62	-0.91	0.00	--------	0	*
6:24389368	19.0	4.8	4.0	11.4	1.45	2.48	1.62	-1.51	0.00	--------	0	*
20:53096335	138.5	106.5	1.3	105.8	1.44	1.62	2.94	-0.76	0.32	--------	0	*
16:75130923	64.0	19.2	3.3	49.2	1.44	6.10	1.62	-0.61	0.78	--------	0	*
2:4183605	24.5	7.3	3.4	16.1	1.44	2.64	1.62	-0.91	0.00	--------	0	*
10:87016369	23.0	4.8	4.8	14.5	1.44	3.34	1.62	-0.46	0.70	GGCGCTC 360/100	-37.20	-
22:26496058	23.0	6.4	3.6	14.5	1.44	2.58	1.62	-0.55	0.00	--------	0	*
5:18292420	23.0	8.8	2.6	14.5	1.44	2.00	1.62	-0.40	0.00	--------	0	*
12:38450979	49.0	8.8	5.6	36.2	1.44	7.35	1.62	-0.64	0.46	--------	0	*
1:168409187	47.0	13.6	3.5	34.5	1.44	4.87	1.62	-0.53	0.36	GGCGCTC 529/141	-57.37	+
6:27182728	25.0	5.6	4.5	16.1	1.44	3.36	1.62	-0.60	0.00	GGCGCGC 630/171	-67.65	+
11:8284971	27.9	6.8	4.1	18.6	1.44	3.59	1.62	-0.60	0.00	GGCGCGC 883/232	-100.42	+
2:73429298	29.0	14.4	2.0	19.1	1.44	1.61	1.68	-0.88	0.48	--------	0	*
12:132067061	29.0	14.2	2.0	19.2	1.44	1.61	1.66	-0.87	0.00	GCGCTCT 269/60	-33.96	+
X:118387768	16.0	4.0	4.0	9.1	1.44	2.23	1.61	-0.54	0.00	--------	0	*
12:111472413	32.6	17.5	1.9	15.5	1.44	1.61	4.13	-1.02	0.00	GGCGCGC 806/220	-87.57	-
7:1452438	32.2	17.5	1.8	17.2	1.44	1.61	3.33	-1.19	0.00	GCGCGCA 394/93	-47.41	-
10:95200645	35.0	8.8	4.0	24.3	1.44	4.28	1.61	-0.81	0.00	--------	0	*
1:2183436	30.0	12.0	2.5	20.2	1.44	2.40	1.61	-0.57	0.51	GACGCGC 197/64	-17.41	+
13:106632042	20.0	8.0	2.5	12.2	1.43	1.75	1.61	-0.62	0.00	--------	0	*
16:15529525	36.8	11.8	3.1	26.0	1.43	3.63	1.61	-1.06	0.00	GCGCTCT 269/60	-33.96	+
20:40321543	91.0	15.4	5.9	73.2	1.43	13.49	1.61	-0.70	0.55	GCGCTCT 269/60	-33.96	+
7:111846650	29.2	11.1	2.6	20.2	1.43	2.40	1.61	-0.47	0.45	GCGCTCT 269/60	-33.96	-
8:130764365	56.0	18.4	3.1	42.3	1.43	4.95	1.61	-0.83	0.00	--------	0	*
5:172124615	42.0	10.7	3.9	31.1	1.43	5.15	1.61	-0.87	0.00	--------	0	*
17:5409986	37.0	5.2	7.2	26.0	1.43	6.09	1.61	-0.90	0.00	--------	0	*
17:14229244	37.0	8.8	4.2	26.0	1.43	4.69	1.61	-0.72	0.43	--------	0	*
17:26602154	37.0	8.0	4.6	26.0	1.43	5.11	1.61	-0.58	0.43	--------	0	*
17:28928316	37.0	3.2	11.6	26.0	1.43	7.29	1.61	-0.76	0.00	GCGCGCA 394/93	-47.41	+
17:29248851	37.0	8.0	4.6	26.0	1.43	5.11	1.61	-0.87	0.25	GACGCGC 197/64	-17.41	-
17:43973025	37.0	12.8	2.9	26.0	1.43	3.33	1.61	-0.62	0.00	GGCGCGC 806/220	-87.57	+
17:58971257	37.0	16.8	2.2	26.0	1.43	2.34	1.61	-0.61	0.40	--------	0	*
17:65127203	37.0	12.0	3.1	26.0	1.43	3.63	1.61	-0.81	0.00	--------	0	*
17:79017963	37.0	9.6	3.9	26.0	1.43	4.31	1.61	-0.63	0.26	--------	0	*
17:74554179	36.9	5.8	6.4	26.0	1.43	6.09	1.61	-0.75	0.00	GGCGCTC 529/141	-57.37	-
17:18907895	36.9	8.0	4.6	26.0	1.43	4.69	1.61	-1.09	0.01	--------	0	*
17:2415168	36.9	4.9	7.5	26.0	1.43	6.65	1.61	-0.48	0.08	GGCGCGC 883/232	-100.42	-
17:71160803	36.9	9.4	3.9	26.0	1.43	4.31	1.61	-0.88	0.00	--------	0	*
17:34122852	36.8	7.6	4.9	26.0	1.43	5.11	1.61	-1.01	0.00	--------	0	*
17:48793935	36.8	4.4	8.4	26.0	1.43	6.65	1.61	-0.84	0.00	--------	0	*
17:47938671	36.6	9.6	3.8	26.0	1.43	4.31	1.61	-0.66	0.00	--------	0	*
17:35969857	36.4	3.9	9.3	26.0	1.43	7.29	1.61	-0.87	0.00	--------	0	*
17:17727375	36.2	7.9	4.6	26.0	1.43	5.11	1.61	-0.82	0.00	--------	0	*
10:133849959	35.0	7.2	4.9	24.4	1.43	4.68	1.60	-1.05	0.00	GGCGCGC 630/171	-67.65	-
9:16134222	35.0	8.8	4.0	24.4	1.43	4.28	1.60	-0.50	0.64	GGCGCTC 360/100	-37.20	+
13:21764785	22.0	9.6	2.3	10.2	1.43	1.60	3.07	-0.74	0.53	GGCGCTC 529/141	-57.37	+
13:112037007	22.0	9.6	2.3	8.2	1.43	1.60	4.32	-0.57	0.00	--------	0	*
18:21707661	22.0	9.4	2.3	11.2	1.43	1.60	2.54	-0.60	0.00	--------	0	*
6:117086870	22.0	9.6	2.3	10.7	1.43	1.60	2.81	-0.62	0.56	GGCGCTC 360/100	-37.20	+
13:32605446	21.3	10.0	2.1	13.3	1.43	1.60	1.75	-0.04	0.00	GGCGCTC 360/100	-37.20	+
4:190797780	21.2	9.4	2.3	7.9	1.43	1.60	4.54	-1.16	0.00	--------	0	*
6:6139587	18.0	6.4	2.8	10.7	1.43	1.66	1.60	-0.61	0.00	--------	0	*
6:24822098	18.0	4.0	4.5	10.7	1.43	2.66	1.60	-0.83	0.00	--------	0	*
6:82516859	18.0	1.6	11.3	10.7	1.43	3.70	1.60	-0.99	0.00	--------	0	*
6:84975254	18.0	4.0	4.5	10.7	1.43	2.66	1.60	-1.14	0.00	--------	0	*
6:92227163	18.0	4.0	4.5	10.7	1.43	2.66	1.60	-1.42	0.00	--------	0	*
6:105027600	18.0	4.0	4.5	10.7	1.43	2.66	1.60	-0.91	0.00	--------	0	*
6:120219959	18.0	5.6	3.2	10.7	1.43	1.95	1.60	-0.98	0.00	--------	0	*
6:143994967	18.0	4.8	3.8	10.7	1.43	2.27	1.60	-1.48	0.23	--------	0	*
6:145455106	18.0	3.2	5.6	10.7	1.43	2.66	1.60	-1.23	0.00	--------	0	*
6:147539811	18.0	3.2	5.6	10.7	1.43	2.66	1.60	-0.90	0.00	--------	0	*
6:164001154	18.0	4.8	3.8	10.7	1.43	2.27	1.60	-0.77	0.11	GGCGCTC 360/100	-37.20	-
6:167493611	18.0	1.6	11.3	10.7	1.43	3.70	1.60	-0.46	0.00	GCGCTCT 269/60	-33.96	-
6:166756474	17.6	5.1	3.5	10.7	1.43	1.95	1.60	-0.81	0.00	GGCGCTC 529/141	-57.37	-
6:76615306	17.5	4.1	4.3	10.7	1.43	2.27	1.60	-1.05	0.00	GCGCGCA 394/93	-47.41	+
6:52051272	21.0	2.4	8.8	13.0	1.43	3.86	1.60	-1.17	0.00	--------	0	*
5:177659816	62.0	24.7	2.5	47.5	1.43	4.34	1.60	-0.50	0.68	GACGCGC 197/64	-17.41	+
19:12952025	46.0	12.8	3.6	33.7	1.43	5.02	1.60	-0.56	0.72	GGCGCTC 360/100	-37.20	-
1:226298308	42.2	4.2	10.2	31.1	1.42	8.16	1.60	-1.00	0.29	GGCGCGC 630/171	-67.65	+
2:71355675	34.1	9.5	3.6	24.4	1.42	3.91	1.60	-1.25	0.00	--------	0	*
5:94619103	32.0	7.2	4.5	21.9	1.42	4.04	1.60	-0.99	0.00	--------	0	*
1:41853624	34.0	14.4	2.4	23.6	1.42	2.33	1.60	-0.36	0.76	GCGCTCT 269/60	-33.96	+
7:55339848	34.0	12.0	2.8	23.6	1.42	3.09	1.60	-0.67	0.50	--------	0	*
10:102415436	23.2	9.6	2.4	15.4	1.42	1.92	1.60	-1.00	0.00	GGCGCGC 883/232	-100.42	-
6:107385964	30.0	4.0	7.5	20.3	1.42	5.51	1.60	-0.61	0.00	--------	0	*
1:153701095	32.7	6.3	5.2	22.7	1.42	4.67	1.60	-0.86	0.00	--------	0	*
5:154136411	42.4	6.0	7.0	31.2	1.42	6.98	1.59	-1.10	0.00	--------	0	*
14:67713514	22.0	1.6	13.8	13.8	1.42	4.75	1.59	-0.35	0.00	GCGCGCT 445/101	-55.45	-
19:55898241	50.0	16.0	3.1	37.2	1.42	4.78	1.59	-0.49	0.73	GACGCGC 197/64	-17.41	-
19:33523408	33.0	8.8	3.8	22.8	1.42	3.87	1.59	-0.60	0.00	--------	0	*
3:37795051	33.0	16.0	2.1	22.8	1.42	1.97	1.59	-0.67	0.00	--------	0	*
6:138245416	33.0	14.4	2.3	22.8	1.42	2.18	1.59	-0.59	0.00	--------	0	*
17:47775592	46.0	17.6	2.6	33.7	1.42	3.51	1.59	-0.41	0.76	GGCGCTC 529/141	-57.37	+
1:236723509	25.0	5.6	4.5	16.2	1.42	3.36	1.59	-0.36	0.00	GCGCGCA 394/93	-47.41	+
1:118338604	38.9	20.8	1.9	27.8	1.42	1.86	1.59	-0.55	0.00	--------	0	*
1:200904115	31.0	10.4	3.0	21.1	1.42	2.84	1.59	-0.61	0.00	GCGCTCT 269/60	-33.96	-
5:266975	32.0	13.6	2.4	21.9	1.41	2.25	1.59	-0.65	0.00	--------	0	*
2:48320593	23.0	5.6	4.1	14.6	1.41	2.94	1.59	-0.61	0.00	--------	0	*
18:13218463	43.4	7.5	5.8	32.0	1.41	6.69	1.59	-0.83	0.00	GGCGCGC 630/171	-67.65	+
5:177591295	56.8	16.3	3.5	43.3	1.41	5.77	1.59	-1.18	0.00	--------	0	*
14:105795026	26.2	9.2	2.8	17.9	1.41	2.42	1.59	-1.15	0.00	--------	0	*
9:132221590	50.0	14.4	3.5	37.2	1.41	5.10	1.59	-0.69	0.41	--------	0	*
3:111451484	31.0	13.6	2.3	21.1	1.41	2.09	1.59	-0.53	0.00	--------	0	*
6:3432386	31.0	11.2	2.8	21.1	1.41	2.57	1.59	-0.65	0.00	--------	0	*
14:61952111	47.0	12.8	3.7	34.6	1.41	5.22	1.59	-0.61	0.00	--------	0	*
9:33167653	43.2	10.2	4.2	32.1	1.41	5.36	1.59	-0.87	0.00	--------	0	*
16:25000477	45.0	17.6	2.6	32.9	1.41	3.35	1.59	-0.49	0.00	--------	0	*
1:8130621	23.0	9.6	2.4	14.6	1.41	1.76	1.58	-0.72	0.14	GCGCTCT 269/60	-33.96	+
1:25663763	23.0	2.4	9.6	14.6	1.41	4.36	1.58	-0.63	0.00	GGCGCTC 360/100	-37.20	-
1:27815760	23.0	8.0	2.9	14.6	1.41	2.27	1.58	-0.69	0.00	GCGCGCA 394/93	-47.41	+
1:38231879	23.0	8.0	2.9	14.6	1.41	2.27	1.58	-0.53	0.58	GGCGCTC 360/100	-37.20	-
1:59153443	23.0	1.6	14.4	14.6	1.41	5.01	1.58	-1.16	0.00	--------	0	*
1:88301076	23.0	6.4	3.6	14.6	1.41	2.58	1.58	-0.88	0.00	--------	0	*
1:95459473	23.0	5.6	4.1	14.6	1.41	2.94	1.58	-0.63	0.00	--------	0	*
1:111817841	23.0	6.4	3.6	14.6	1.41	2.58	1.58	-1.02	0.00	--------	0	*
1:143448076	23.0	8.8	2.6	14.6	1.41	2.00	1.58	-0.57	0.00	GGCGCGC 806/220	-87.57	+
1:164480267	23.0	8.0	2.9	14.6	1.41	2.27	1.58	-0.42	0.00	GCGCTCT 269/60	-33.96	+
1:188403935	23.0	7.2	3.2	14.6	1.41	2.27	1.58	-0.79	0.00	--------	0	*
1:189529874	23.0	5.6	4.1	14.6	1.41	2.94	1.58	-0.39	0.00	GCGCTCT 269/60	-33.96	-
1:197677128	23.0	0.8	28.8	14.6	1.41	5.83	1.58	-1.19	0.00	--------	0	*
1:228849542	23.0	4.0	5.8	14.6	1.41	3.81	1.58	-0.63	0.00	--------	0	*
1:93427307	23.0	4.9	4.7	14.6	1.41	3.34	1.58	-0.85	0.13	GGCGCGC 630/171	-67.65	+
1:187140810	22.9	8.2	2.8	14.6	1.41	2.00	1.58	-1.05	0.00	--------	0	*
1:30818453	22.8	7.4	3.1	14.6	1.41	2.27	1.58	-0.87	0.00	--------	0	*
1:91317091	22.5	6.4	3.5	14.6	1.41	2.58	1.58	-0.79	0.00	--------	0	*
1:201798678	22.2	9.9	2.2	14.6	1.41	1.76	1.58	0.60	0.00	GGCGCGC 630/171	-67.65	+
1:149764266	22.0	4.2	5.2	14.6	1.41	3.34	1.58	-0.51	0.00	GGCGCGC 630/171	-67.65	+
21:46960992	31.0	8.6	3.6	22.0	1.41	3.67	1.58	-0.50	0.00	--------	0	*
11:123172424	24.0	6.4	3.8	15.4	1.41	2.78	1.58	-0.55	0.00	--------	0	*
5:148508929	45.1	11.5	3.9	33.8	1.41	5.39	1.58	-1.16	0.00	--------	0	*
1:28587770	30.0	12.8	2.3	20.3	1.41	2.16	1.58	-0.42	0.84	GGCGCTC 360/100	-37.20	-
15:72438982	30.0	10.4	2.9	20.3	1.41	2.67	1.58	-0.88	0.00	--------	0	*
6:25280490	22.8	7.8	2.9	14.6	1.41	2.27	1.58	-0.65	0.00	--------	0	*
18:2304396	19.0	7.2	2.6	8.2	1.41	1.58	3.08	-1.00	0.00	--------	0	*
18:27292091	19.0	7.2	2.6	7.8	1.41	1.58	3.30	-0.99	0.00	--------	0	*
18:37166894	19.0	7.2	2.6	7.8	1.41	1.58	3.30	-1.13	0.00	--------	0	*
4:75074498	19.0	7.2	2.6	9.3	1.41	1.58	2.44	-0.54	0.00	GGCGCTC 529/141	-57.37	-
4:87250747	19.0	7.2	2.6	7.9	1.41	1.58	3.24	-0.85	0.00	--------	0	*
4:108788705	19.0	8.0	2.4	11.3	1.41	1.58	1.64	-0.88	0.00	--------	0	*
4:180725564	19.0	7.2	2.6	7.9	1.41	1.58	3.24	-0.55	0.00	GGCGCTC 360/100	-37.20	-
X:154871161	19.0	7.2	2.6	7.2	1.41	1.58	3.72	-1.09	0.00	--------	0	*
6:112194434	18.7	7.2	2.6	10.7	1.41	1.58	1.87	-0.77	0.00	GGCGCGC 630/171	-67.65	+
12:95711868	26.0	12.0	2.2	17.1	1.41	1.78	1.58	-1.06	0.00	--------	0	*
18:13617101	25.0	8.8	2.8	16.3	1.41	2.34	1.58	-0.65	0.00	--------	0	*
2:159374832	25.0	9.6	2.6	16.3	1.41	2.08	1.58	-0.91	0.00	--------	0	*
7:77168092	24.7	8.9	2.8	16.3	1.41	2.34	1.58	-1.03	0.00	--------	0	*
12:111473247	24.4	10.5	2.3	16.3	1.41	1.84	1.58	-0.56	0.00	GACGCGC 197/64	-17.41	+
8:87142960	29.0	10.4	2.8	19.5	1.41	2.49	1.58	-1.04	0.56	--------	0	*
9:26897644	20.0	3.2	6.3	12.3	1.41	3.11	1.58	-0.56	0.50	GGCGCTC 529/141	-57.37	+
9:30531177	20.0	6.4	3.1	12.3	1.41	2.02	1.58	-0.57	0.00	--------	0	*
9:20268237	19.9	6.1	3.2	12.3	1.41	2.02	1.58	-0.48	0.00	GGCGCTC 360/100	-37.20	+
9:12784666	19.7	3.1	6.4	12.3	1.41	3.11	1.58	-0.73	0.00	--------	0	*
9:83552095	19.2	1.9	9.8	12.3	1.41	4.22	1.58	-1.31	0.00	--------	0	*
13:94334685	16.0	5.6	2.9	8.2	1.41	1.58	1.99	-0.88	0.00	--------	0	*
18:25034467	16.0	5.6	2.9	8.1	1.41	1.58	2.02	-0.90	0.00	--------	0	*
18:32937931	16.0	5.6	2.9	9.0	1.41	1.58	1.68	-0.84	0.00	--------	0	*
4:13484630	16.0	5.6	2.9	7.9	1.41	1.58	2.13	-0.77	0.00	--------	0	*
4:63413953	16.0	5.6	2.9	7.9	1.41	1.58	2.13	-0.54	0.00	GGCGCTC 360/100	-37.20	-
4:116035034	16.0	5.6	2.9	7.9	1.41	1.58	2.13	-0.97	0.00	--------	0	*
4:155923367	16.0	5.6	2.9	8.1	1.41	1.58	2.02	-0.37	0.00	GCGCTCT 269/60	-33.96	+
X:109566169	16.0	5.6	2.9	7.2	1.41	1.58	2.49	-0.90	0.00	--------	0	*
X:128809075	16.0	5.6	2.9	8.5	1.41	1.58	1.84	-0.89	0.00	--------	0	*
X:139881715	16.0	5.9	2.7	7.2	1.41	1.58	2.49	-0.63	0.00	--------	0	*
X:141892019	16.0	5.6	2.9	7.3	1.41	1.58	2.47	-0.48	0.00	GCGCTCT 269/60	-33.96	-
4:139229711	15.9	5.6	2.8	7.9	1.41	1.58	2.13	-0.77	0.00	--------	0	*
10:93462528	21.0	8.0	2.6	13.1	1.41	1.92	1.58	-0.76	0.00	--------	0	*
10:109219504	21.0	8.0	2.6	13.1	1.41	1.92	1.58	-0.53	0.00	--------	0	*
10:51827474	20.7	4.5	4.7	13.1	1.41	2.90	1.58	-1.16	0.00	--------	0	*
4:6049085	28.0	7.2	3.9	18.7	1.41	3.22	1.58	-0.59	0.00	--------	0	*
1:9902991	32.9	14.2	2.3	22.8	1.41	2.18	1.58	-0.66	0.00	--------	0	*
5:59634147	27.0	8.0	3.4	17.9	1.41	3.03	1.58	-0.47	0.00	GGCGCGC 806/220	-87.57	+
6:26224052	27.0	9.6	2.8	17.9	1.41	2.42	1.58	-0.90	0.00	--------	0	*
8:86480574	27.0	6.4	4.2	17.9	1.41	3.39	1.58	-0.83	0.00	--------	0	*
6:2873304	28.0	7.2	3.9	18.7	1.41	3.22	1.58	-0.39	0.46	GGCGCTC 360/100	-37.20	+
3:188887646	26.3	9.1	2.9	17.9	1.40	2.42	1.58	-0.76	0.00	--------	0	*
17:58156046	273.6	47.0	5.8	242.9	1.40	39.70	1.58	-0.89	0.54	GGCGCGC 630/171	-67.65	+
12:26844695	26.0	12.8	2.0	15.5	1.40	1.57	2.04	-0.79	0.00	--------	0	*
12:106401803	26.0	12.8	2.0	15.5	1.40	1.57	2.04	-0.57	0.58	GCGCGCA 394/93	-47.41	+
3:136782349	26.0	12.8	2.0	16.3	1.40	1.57	1.81	-0.64	0.00	--------	0	*
3:188590393	26.0	12.8	2.0	15.9	1.40	1.57	1.93	-0.56	0.00	GACGCGC 197/64	-17.41	+
9:125680896	25.7	12.4	2.1	12.3	1.40	1.57	3.36	-1.26	0.00	--------	0	*
3:72496644	25.6	12.3	2.1	15.9	1.40	1.57	1.93	-1.19	0.00	GGCGCGC 630/171	-67.65	-
15:82034150	25.5	13.0	2.0	15.5	1.40	1.57	2.04	-0.86	0.00	--------	0	*
3:180630049	25.3	12.5	2.0	15.9	1.40	1.57	1.93	-1.28	0.00	--------	0	*
10:98346917	25.2	12.1	2.1	13.1	1.40	1.57	2.98	-0.56	0.38	GGCGCGC 806/220	-87.57	-
2:161349452	25.0	12.1	2.1	14.1	1.40	1.57	2.55	-0.48	0.26	GACGCGC 197/64	-17.41	+
2:238591943	30.2	7.5	4.0	21.2	1.40	3.83	1.57	-0.80	0.21	--------	0	*
5:35815483	34.0	18.4	1.9	14.0	1.40	1.57	5.38	-0.44	0.00	--------	0	*
14:53173756	33.5	18.1	1.8	13.2	1.40	1.57	5.88	-0.64	0.36	GGCGCTC 529/141	-57.37	+
3:135685313	37.1	3.8	9.8	27.0	1.40	7.55	1.57	-1.17	0.00	GGCGCTC 360/100	-37.20	-
7:1115760	24.8	9.7	2.6	16.3	1.40	2.08	1.57	-0.86	0.00	--------	0	*
1:232055809	23.0	8.8	2.6	14.7	1.40	2.00	1.57	-0.75	0.00	--------	0	*
15:101629423	34.9	8.7	4.0	24.5	1.40	4.28	1.57	-0.99	0.00	--------	0	*
3:197317505	34.9	7.5	4.6	24.5	1.40	4.68	1.57	-0.81	0.00	--------	0	*
5:180616664	56.8	12.6	4.5	43.4	1.40	7.29	1.57	-0.67	0.58	GGCGCGC 883/232	-100.42	+
7:157423260	53.0	16.0	3.3	39.9	1.39	5.34	1.57	-0.61	0.36	--------	0	*
13:43514794	14.7	4.6	3.2	8.5	1.39	1.68	1.57	-1.23	0.00	--------	0	*
16:9490138	29.0	9.6	3.0	19.6	1.39	2.77	1.57	-0.84	0.00	--------	0	*
16:31587782	29.0	8.8	3.3	19.6	1.39	3.08	1.57	-0.68	0.00	--------	0	*
16:50753415	29.0	9.6	3.0	19.6	1.39	2.77	1.57	-0.57	0.00	GCGCTCT 269/60	-33.96	+
16:57520242	29.0	8.8	3.3	19.6	1.39	3.08	1.57	-1.01	0.00	GGCGCTC 360/100	-37.20	-
16:88568096	28.5	9.6	3.0	19.6	1.39	2.77	1.57	-1.00	0.20	--------	0	*
16:49891299	28.2	11.2	2.5	19.6	1.39	2.24	1.57	-0.88	0.00	--------	0	*
3:7589866	30.0	15.2	2.0	15.9	1.39	1.57	3.00	-1.00	0.00	--------	0	*
3:164621804	30.0	16.0	1.9	15.9	1.39	1.57	3.00	-0.73	0.00	--------	0	*
6:154611239	30.0	16.0	1.9	10.7	1.39	1.57	6.03	-0.63	0.00	--------	0	*
14:32545330	29.9	15.3	2.0	13.2	1.39	1.57	4.29	-0.63	0.00	--------	0	*
10:13389249	42.1	5.5	7.6	31.3	1.39	7.54	1.57	-1.33	0.00	GGCGCGC 883/232	-100.42	+
2:161786660	28.0	12.0	2.3	18.7	1.39	2.08	1.57	-0.84	0.00	--------	0	*
12:12551546	24.0	8.0	3.0	15.5	1.39	2.46	1.57	-0.57	0.00	--------	0	*
12:22189919	24.0	0.8	30.1	15.5	1.39	6.11	1.57	-1.08	0.00	--------	0	*
12:28121939	24.0	8.8	2.7	15.5	1.39	2.17	1.57	-0.65	0.00	GCGCGCT 445/101	-55.45	-
12:55153860	24.0	4.8	5.0	15.5	1.39	3.56	1.57	-0.84	0.00	--------	0	*
12:59424365	24.0	5.1	4.7	15.5	1.39	3.15	1.57	-0.94	0.00	--------	0	*
12:83273327	24.0	8.8	2.7	15.5	1.39	2.17	1.57	-0.69	0.00	--------	0	*
12:106819180	24.0	4.0	6.0	15.5	1.39	4.05	1.57	-0.71	0.00	--------	0	*
12:118189536	24.0	9.6	2.5	15.5	1.39	1.92	1.57	-0.60	0.00	--------	0	*
12:19592122	23.9	2.4	9.9	15.5	1.39	4.61	1.57	-1.14	0.00	--------	0	*
12:100246514	23.8	9.1	2.6	15.5	1.39	1.92	1.57	-0.93	0.00	--------	0	*
12:16958421	23.3	4.8	4.8	15.5	1.39	3.56	1.57	-0.74	0.00	--------	0	*
7:150974532	34.2	14.1	2.4	24.6	1.39	2.48	1.56	-0.79	0.00	GGCGCGC 806/220	-87.57	+
19:409381	31.0	7.2	4.3	21.2	1.39	3.83	1.56	-0.42	0.00	GGCGCTC 360/100	-37.20	+
19:1812784	31.0	4.0	7.8	21.2	1.39	5.76	1.56	-0.67	0.00	GGCGCTC 360/100	-37.20	+
19:2264686	31.0	4.0	7.8	21.2	1.39	5.76	1.56	-0.91	0.00	--------	0	*
19:17459627	31.0	9.6	3.2	21.2	1.39	3.14	1.56	-0.52	0.00	--------	0	*
19:31716310	31.0	11.2	2.8	21.2	1.39	2.57	1.56	-0.60	0.30	--------	0	*
19:21106050	30.9	7.2	4.3	21.2	1.39	3.83	1.56	-0.50	0.00	--------	0	*
19:17530523	30.9	3.2	9.6	21.2	1.39	5.76	1.56	-0.57	0.00	GCGCGCA 394/93	-47.41	-
19:17445788	30.8	3.5	8.8	21.2	1.39	5.76	1.56	-0.55	0.00	--------	0	*
19:37569868	30.7	12.9	2.4	21.2	1.39	2.32	1.56	-0.96	0.00	--------	0	*
19:38210870	30.6	14.8	2.1	21.2	1.39	1.89	1.56	-0.55	0.00	--------	0	*
19:12163807	30.6	8.0	3.8	21.2	1.39	3.83	1.56	-0.68	0.00	--------	0	*
19:10400050	30.4	7.0	4.3	21.2	1.39	3.83	1.56	-0.52	0.00	GCGCGCA 394/93	-47.41	+
19:52191054	30.3	3.6	8.4	21.2	1.39	5.76	1.56	-1.10	0.00	--------	0	*
19:8400261	30.2	9.7	3.1	21.2	1.39	3.14	1.56	-0.74	0.00	GGCGCGC 630/171	-67.65	+
1:145399516	115.7	22.4	5.2	96.2	1.39	15.71	1.56	-0.53	0.00	--------	0	*
1:39571239	46.7	11.0	4.2	34.8	1.39	5.59	1.56	-1.06	0.08	GCGCGCT 445/101	-55.45	-
6:91006583	31.0	8.8	3.5	21.3	1.39	3.47	1.56	-0.74	0.00	GCGCTCT 269/60	-33.96	+
1:16321157	24.0	10.4	2.3	15.5	1.38	1.69	1.56	-0.49	0.81	GGCGCTC 360/100	-37.20	-
12:124066908	42.0	9.6	4.4	30.5	1.38	5.34	1.56	-0.97	0.00	--------	0	*
1:3542284	41.0	13.6	3.0	29.7	1.38	3.75	1.55	-0.77	0.00	--------	0	*
6:41747392	33.2	9.9	3.3	23.8	1.38	3.71	1.55	-0.81	0.00	GCGCGCT 445/101	-55.45	+
1:217689798	30.0	12.0	2.5	20.4	1.38	2.40	1.55	-1.28	0.00	GGCGCTC 360/100	-37.20	-
5:7869851	28.2	14.5	1.9	19.6	1.38	1.61	1.55	-0.98	0.00	--------	0	*
11:122934150	20.0	5.6	3.6	12.4	1.38	2.33	1.55	-0.82	0.00	--------	0	*
X:129244227	34.9	5.9	6.0	24.6	1.38	5.61	1.55	-0.65	0.03	GGCGCTC 529/141	-57.37	+
X:40014214	24.8	10.4	2.4	16.4	1.38	1.84	1.55	-0.50	0.00	GCGCGCA 394/93	-47.41	+
10:134451597	28.2	5.8	4.9	19.6	1.38	4.23	1.55	-0.72	0.00	GGCGCTC 529/141	-57.37	+
12:56583531	62.7	16.4	3.8	48.8	1.38	6.95	1.55	-0.66	0.00	--------	0	*
19:34732719	32.0	10.4	3.1	22.1	1.38	3.02	1.55	-0.64	0.31	--------	0	*
21:41978546	32.0	11.2	2.9	22.1	1.38	2.74	1.55	-0.56	0.00	--------	0	*
16:80752749	49.0	30.3	1.6	35.3	1.37	1.55	1.78	-0.51	0.80	GGCGCTC 360/100	-37.20	-
3:73220855	25.0	12.0	2.1	16.4	1.37	1.63	1.55	-0.46	0.00	GCGCTCT 269/60	-33.96	+
2:14774456	62.9	12.6	5.0	48.8	1.37	8.60	1.55	-1.30	0.00	GCGCTCT 269/60	-33.96	+
21:40817300	48.6	21.2	2.3	36.6	1.37	3.04	1.55	-0.45	0.00	--------	0	*
7:77167584	29.4	6.3	4.6	20.5	1.37	4.02	1.55	-1.03	0.00	--------	0	*
5:8154187	22.0	6.4	3.4	14.0	1.37	2.39	1.54	-0.58	0.00	--------	0	*
5:8959630	22.0	8.0	2.8	14.0	1.37	2.09	1.54	-0.93	0.00	--------	0	*
5:20134261	22.0	8.6	2.5	14.0	1.37	1.83	1.54	-1.02	0.00	--------	0	*
5:36228048	22.0	5.6	3.9	14.0	1.37	2.73	1.54	-1.14	0.00	--------	0	*
5:52002718	22.0	8.0	2.8	14.0	1.37	2.09	1.54	-0.55	0.00	--------	0	*
5:66291385	22.0	4.8	4.6	14.0	1.37	3.12	1.54	-0.64	0.00	--------	0	*
5:78234844	22.0	4.0	5.5	14.0	1.37	3.57	1.54	-1.20	0.00	--------	0	*
5:82228706	22.0	2.4	9.2	14.0	1.37	4.11	1.54	-0.65	0.00	--------	0	*
5:88478257	22.0	6.7	3.3	14.0	1.37	2.39	1.54	-0.96	0.00	--------	0	*
5:96863602	22.0	7.2	3.1	14.0	1.37	2.09	1.54	-1.04	0.00	--------	0	*
5:105787862	22.0	8.8	2.5	14.0	1.37	1.83	1.54	-0.81	0.00	--------	0	*
5:115192224	22.0	5.6	3.9	14.0	1.37	2.73	1.54	-0.64	0.00	--------	0	*
5:116976852	22.0	3.2	6.9	14.0	1.37	3.57	1.54	-1.90	0.00	--------	0	*
5:136246519	22.0	6.4	3.4	14.0	1.37	2.39	1.54	-0.47	0.00	GGCGCTC 529/141	-57.37	-
5:145179108	22.0	9.6	2.3	14.0	1.37	1.60	1.54	-0.87	0.00	--------	0	*
5:154804550	22.0	6.4	3.4	14.0	1.37	2.39	1.54	-0.70	0.00	--------	0	*
5:170382110	22.0	7.2	3.1	14.0	1.37	2.09	1.54	-0.81	0.00	--------	0	*
5:170516281	22.0	5.6	3.9	14.0	1.37	2.73	1.54	-1.32	0.00	--------	0	*
6:27778320	25.7	4.0	6.4	17.2	1.37	4.02	1.54	-0.65	0.00	GCGCGCA 394/93	-47.41	-
X:122870434	17.0	5.6	3.0	10.1	1.37	1.76	1.54	-0.95	0.00	--------	0	*
1:43855651	27.5	4.0	6.9	18.8	1.37	4.48	1.54	-0.56	0.00	GGCGCTC 360/100	-37.20	-
7:100808908	51.4	3.0	17.2	39.2	1.37	12.11	1.54	-0.84	0.00	GGCGCGC 630/171	-67.65	+
16:5147688	32.0	4.2	7.7	23.0	1.37	5.67	1.54	-0.83	0.00	GGCGCTC 360/100	-37.20	+
3:13035922	49.0	11.3	4.4	37.5	1.37	6.22	1.54	-1.32	0.13	GGCGCTC 360/100	-37.20	+
5:6592930	39.0	10.4	3.8	28.0	1.37	4.35	1.54	-0.69	0.61	--------	0	*
11:129939849	25.1	5.8	4.3	17.2	1.37	3.57	1.54	-0.63	0.00	GCGCGCT 445/101	-55.45	+
1:1787126	38.0	7.2	5.3	27.2	1.37	5.33	1.54	-0.80	0.00	--------	0	*
11:38832884	23.0	10.4	2.2	11.7	1.37	1.54	2.63	-0.58	0.75	GGCGCGC 883/232	-100.42	-
13:28745677	23.0	10.4	2.2	14.6	1.37	1.54	1.59	-0.75	0.00	--------	0	*
2:182803491	23.0	10.4	2.2	14.1	1.37	1.54	1.75	-0.65	0.00	--------	0	*
5:99363904	23.0	10.4	2.2	14.0	1.37	1.54	1.78	-0.92	0.00	--------	0	*
7:151765053	23.0	10.4	2.2	14.1	1.37	1.54	1.74	-0.77	0.00	--------	0	*
1:185925889	22.8	10.8	2.1	14.6	1.37	1.54	1.58	-0.72	0.00	--------	0	*
5:95067713	22.8	10.1	2.3	14.0	1.37	1.54	1.78	-0.37	0.00	GACGCGC 197/64	-17.41	-
X:102865549	22.7	10.1	2.2	7.2	1.37	1.54	5.65	-0.73	0.00	--------	0	*
X:134233240	22.4	10.4	2.2	7.2	1.37	1.54	5.65	-1.14	0.00	--------	0	*
5:151138324	53.6	14.9	3.6	40.9	1.37	5.88	1.54	-0.89	0.00	--------	0	*
2:66112685	26.0	8.8	3.0	17.2	1.37	2.52	1.54	-0.79	0.00	--------	0	*
18:42569743	14.0	2.9	4.9	7.8	1.36	2.20	1.54	-1.21	0.00	--------	0	*
18:75639465	14.0	3.2	4.4	7.8	1.36	1.81	1.54	-1.20	0.00	--------	0	*
18:76196066	14.0	2.4	5.8	7.8	1.36	2.20	1.54	-0.49	0.00	--------	0	*
18:47808280	13.6	3.2	4.2	7.8	1.36	1.81	1.54	-0.79	0.00	GGCGCTC 529/141	-57.37	+
18:47813127	13.2	2.4	5.5	7.8	1.36	2.20	1.54	-0.97	0.00	--------	0	*
14:61114135	34.0	12.2	2.8	23.8	1.36	2.81	1.54	-0.84	0.00	GGCGCGC 883/232	-100.42	+
3:4729128	46.5	12.8	3.6	34.9	1.36	5.22	1.53	-1.02	0.00	--------	0	*
21:47240861	55.0	16.8	3.3	41.9	1.36	5.39	1.53	-0.64	0.51	--------	0	*
22:30685614	36.2	7.7	4.7	26.4	1.36	5.11	1.53	-1.02	0.00	--------	0	*
X:131897700	19.0	4.8	4.0	11.7	1.36	2.48	1.53	-1.10	0.00	--------	0	*
14:29872683	21.0	7.2	2.9	13.2	1.36	1.92	1.53	-0.76	0.00	--------	0	*
14:68335161	21.0	3.2	6.6	13.2	1.36	3.34	1.53	-0.62	0.00	--------	0	*
14:58296354	20.0	5.0	4.0	13.2	1.36	2.53	1.53	-1.36	0.00	--------	0	*
22:39320123	32.3	2.6	12.3	23.0	1.36	6.94	1.53	-0.85	0.00	--------	0	*
14:77611378	49.0	19.2	2.6	36.6	1.36	3.50	1.53	-0.68	0.36	--------	0	*
5:338083	27.0	10.4	2.6	18.1	1.36	2.16	1.53	-0.78	0.38	--------	0	*
1:6685003	69.7	9.2	7.5	55.1	1.36	11.80	1.53	-0.93	0.33	--------	0	*
12:124621732	28.0	5.6	5.0	18.9	1.36	4.01	1.53	-0.61	0.00	--------	0	*
4:159577792	16.0	4.8	3.3	9.3	1.36	1.88	1.53	-0.67	0.00	--------	0	*
19:55677561	61.0	12.8	4.8	47.1	1.36	8.16	1.53	-0.63	0.32	GGCGCGC 883/232	-100.42	-
14:34710868	20.7	7.2	2.9	13.2	1.36	1.92	1.53	-0.71	0.00	--------	0	*
12:49876707	29.6	12.8	2.3	20.5	1.36	2.16	1.53	-0.94	0.00	--------	0	*
3:64875889	100.2	74.6	1.3	79.1	1.36	1.53	2.00	-0.66	0.00	--------	0	*
2:111807560	44.0	14.6	3.0	33.2	1.36	4.17	1.53	-0.70	0.00	--------	0	*
12:114195193	47.0	10.4	4.5	34.9	1.36	5.99	1.53	-0.55	0.00	--------	0	*
16:2586839	47.0	9.6	4.9	34.9	1.36	6.43	1.53	-0.65	0.70	--------	0	*
6:41748772	41.0	3.2	12.8	29.8	1.36	8.33	1.53	-0.66	0.42	--------	0	*
2:74619262	30.6	16.5	1.9	16.4	1.35	1.53	3.06	-0.57	0.00	GGCGCTC 360/100	-37.20	-
17:64298236	85.0	27.9	3.0	68.5	1.35	7.44	1.53	-0.66	0.67	--------	0	*
15:49757525	27.0	13.6	2.0	15.1	1.35	1.53	2.43	-0.79	0.00	--------	0	*
2:72128325	27.0	13.6	2.0	14.1	1.35	1.53	2.85	-0.39	0.00	GCGCTCT 269/60	-33.96	-
7:77029461	27.0	13.6	2.0	14.1	1.35	1.53	2.84	-0.59	0.00	--------	0	*
7:111554319	27.0	13.6	2.0	14.1	1.35	1.53	2.84	-0.51	0.00	--------	0	*
8:81402618	27.0	13.9	1.9	16.0	1.35	1.53	2.13	-0.76	0.00	GGCGCGC 806/220	-87.57	-
2:38829819	26.7	13.2	2.0	14.6	1.35	1.53	2.64	0.28	0.00	GGCGCGC 630/171	-67.65	+
8:111806414	26.6	13.2	2.0	16.4	1.35	1.53	2.01	-0.82	0.00	--------	0	*
1:26690441	28.0	8.8	3.2	18.9	1.35	2.89	1.53	-0.63	0.00	GCGCTCT 269/60	-33.96	-
13:32376731	23.0	8.8	2.6	14.9	1.35	2.00	1.52	-0.95	0.00	--------	0	*
9:120199918	23.0	7.2	3.2	14.9	1.35	2.27	1.52	-1.01	0.00	--------	0	*
10:98480933	27.0	11.5	2.3	18.9	1.35	2.08	1.52	-0.67	0.00	--------	0	*
18:18654497	17.0	4.0	4.3	10.1	1.35	2.44	1.52	-0.98	0.00	--------	0	*
5:92917192	32.7	7.0	4.7	23.1	1.35	4.67	1.52	-0.71	0.00	--------	0	*
3:54156077	24.8	8.7	2.8	16.5	1.35	2.34	1.52	-0.93	0.00	GGCGCGC 630/171	-67.65	+
11:65687093	36.0	12.0	3.0	25.6	1.35	3.45	1.52	-0.56	0.52	GGCGCGC 630/171	-67.65	+
8:29133485	23.0	6.4	3.6	14.9	1.35	2.58	1.52	-0.80	0.20	--------	0	*
8:48705643	23.0	6.4	3.6	14.9	1.35	2.58	1.52	-0.76	0.27	--------	0	*
8:57912194	23.0	8.8	2.6	14.9	1.35	2.00	1.52	-1.29	0.00	--------	0	*
8:58811018	23.0	4.8	4.8	14.9	1.35	3.34	1.52	-0.68	0.00	--------	0	*
8:59335378	23.0	7.2	3.2	14.9	1.35	2.27	1.52	-0.57	0.00	--------	0	*
8:59601969	23.0	6.4	3.6	14.9	1.35	2.58	1.52	-0.81	0.36	--------	0	*
8:64617799	23.0	4.8	4.8	14.9	1.35	3.34	1.52	-0.34	0.00	GCGCGCA 394/93	-47.41	+
8:88451912	23.0	8.0	2.9	14.9	1.35	2.27	1.52	-1.34	0.00	--------	0	*
8:109126181	23.0	8.8	2.6	14.9	1.35	2.00	1.52	-0.90	0.00	--------	0	*
8:131835255	23.0	4.8	4.8	14.9	1.35	3.34	1.52	-0.69	0.00	--------	0	*
8:64548836	23.0	5.6	4.1	14.9	1.35	2.94	1.52	-0.77	0.00	GGCGCTC 529/141	-57.37	+
8:126789071	22.8	9.3	2.4	14.9	1.35	1.76	1.52	-1.03	0.00	--------	0	*
8:92512432	22.7	8.3	2.7	14.9	1.35	2.00	1.52	-1.11	0.00	--------	0	*
8:33424976	22.7	2.8	8.2	14.9	1.35	4.36	1.52	-0.78	0.00	--------	0	*
8:30891743	22.6	2.9	7.7	14.9	1.35	4.36	1.52	-0.89	0.00	GCGCGCT 445/101	-55.45	+
8:37654306	22.5	8.8	2.6	14.9	1.35	2.00	1.52	-1.21	0.00	--------	0	*
8:8821011	22.4	4.0	5.6	14.9	1.35	3.81	1.52	-0.56	0.00	GGCGCTC 529/141	-57.37	-
8:112371060	22.3	6.7	3.3	14.9	1.35	2.58	1.52	-0.88	0.00	--------	0	*
8:38033884	22.1	3.2	6.9	14.9	1.35	3.81	1.52	-0.63	0.00	GACGCGC 197/64	-17.41	-
8:12613238	22.1	4.2	5.2	14.9	1.35	3.34	1.52	-1.77	0.00	--------	0	*
1:235111020	46.0	15.2	3.0	34.1	1.35	4.05	1.52	-0.79	0.00	--------	0	*
4:153058005	18.0	6.4	2.8	10.9	1.35	1.66	1.52	-1.22	0.00	--------	0	*
2:706311	22.0	4.8	4.6	14.1	1.35	3.12	1.52	-0.49	0.42	GCGCTCT 269/60	-33.96	-
2:5129799	22.0	6.4	3.4	14.1	1.35	2.39	1.52	-0.39	0.00	GCGCTCT 269/60	-33.96	-
2:6240990	22.0	0.8	27.6	14.1	1.35	5.54	1.52	-1.24	0.00	--------	0	*
2:61471652	22.0	9.6	2.3	14.1	1.35	1.60	1.52	-0.86	0.00	--------	0	*
2:75336367	22.0	4.0	5.5	14.1	1.35	3.57	1.52	-0.94	0.00	--------	0	*
2:80020484	22.0	8.0	2.8	14.1	1.35	2.09	1.52	-0.80	0.00	--------	0	*
2:110363903	22.0	8.0	2.8	14.1	1.35	2.09	1.52	-0.59	0.00	--------	0	*
2:119606310	22.0	4.8	4.6	14.1	1.35	3.12	1.52	-0.53	0.00	GCGCGCT 445/101	-55.45	+
2:123586097	22.0	5.6	3.9	14.1	1.35	2.73	1.52	-0.98	0.00	--------	0	*
2:143591135	22.0	6.4	3.4	14.1	1.35	2.39	1.52	-1.29	0.00	--------	0	*
2:167622672	22.0	8.0	2.8	14.1	1.35	2.09	1.52	-0.91	0.44	--------	0	*
2:188375809	22.0	8.0	2.8	14.1	1.35	2.09	1.52	-0.37	0.76	GCGCTCT 269/60	-33.96	-
2:189554953	22.0	8.0	2.8	14.1	1.35	2.09	1.52	-0.46	0.00	--------	0	*
2:192926545	22.0	7.2	3.1	14.1	1.35	2.09	1.52	-0.82	0.00	--------	0	*
2:201842484	22.0	6.4	3.4	14.1	1.35	2.39	1.52	-0.49	0.00	--------	0	*
2:207268129	22.0	5.6	3.9	14.1	1.35	2.73	1.52	-0.72	0.00	--------	0	*
2:226199362	22.0	8.0	2.8	14.1	1.35	2.09	1.52	-1.25	0.00	--------	0	*
2:228753174	22.0	4.0	5.5	14.1	1.35	3.57	1.52	-0.78	0.00	--------	0	*
2:230272073	22.0	7.2	3.1	14.1	1.35	2.09	1.52	-0.87	0.00	--------	0	*
2:136755284	21.6	8.1	2.7	14.1	1.35	1.83	1.52	-1.35	0.00	--------	0	*
2:228028581	21.4	5.6	3.9	14.1	1.35	2.73	1.52	-0.51	0.15	GCGCTCT 269/60	-33.96	+
2:179345459	21.2	7.1	3.0	14.1	1.35	2.09	1.52	-0.06	0.00	GGCGCGC 630/171	-67.65	+
2:96192208	21.0	7.1	3.0	14.1	1.35	2.09	1.52	-0.69	0.00	GGCGCTC 360/100	-37.20	-
18:71708456	17.4	6.5	2.7	10.9	1.35	1.66	1.52	-0.81	0.00	--------	0	*
11:18720646	37.0	10.6	3.5	26.5	1.35	3.95	1.52	-0.45	0.00	GGCGCGC 630/171	-67.65	-
10:103329854	30.2	9.9	3.1	21.4	1.35	3.14	1.52	-0.78	0.00	--------	0	*
16:84404623	62.1	25.1	2.5	49.0	1.35	4.26	1.52	-0.76	0.00	--------	0	*
4:184580037	15.2	2.0	7.5	9.4	1.35	2.66	1.52	-0.76	0.00	GGCGCGC 806/220	-87.57	-
1:45195959	28.4	1.7	17.0	19.8	1.34	6.64	1.51	-0.68	0.00	--------	0	*
13:92050790	17.0	1.6	10.6	10.2	1.34	3.44	1.51	-0.46	0.00	GGCGCGC 883/232	-100.42	-
13:26708456	20.0	8.8	2.3	8.2	1.34	1.51	3.46	-0.87	0.00	--------	0	*
6:100860913	20.0	8.8	2.3	10.7	1.34	1.51	2.16	-1.03	0.00	--------	0	*
6:128103283	20.0	8.8	2.3	10.7	1.34	1.51	2.16	-0.68	0.00	--------	0	*
X:107442264	20.0	8.8	2.3	10.6	1.34	1.51	2.21	-0.71	0.00	--------	0	*
13:20208510	30.8	14.5	2.1	21.5	1.34	1.89	1.51	-0.89	0.00	--------	0	*
11:33891203	23.3	6.7	3.5	15.7	1.34	2.78	1.51	-1.18	0.47	GGCGCGC 806/220	-87.57	+
7:13679235	22.0	7.2	3.1	14.1	1.34	2.09	1.51	-1.12	0.00	--------	0	*
7:52433661	22.0	6.4	3.4	14.1	1.34	2.39	1.51	-0.86	0.00	--------	0	*
7:66658390	22.0	4.0	5.5	14.1	1.34	3.57	1.51	-0.55	0.00	--------	0	*
7:78169361	22.0	8.0	2.8	14.1	1.34	2.09	1.51	-0.38	0.00	GCGCTCT 269/60	-33.96	-
7:78372241	22.0	6.4	3.4	14.1	1.34	2.39	1.51	-1.81	0.00	--------	0	*
7:79245695	22.0	5.6	3.9	14.1	1.34	2.73	1.51	-0.47	0.00	GCGCTCT 269/60	-33.96	+
7:86337849	22.0	3.2	6.9	14.1	1.34	3.57	1.51	-0.78	0.00	--------	0	*
7:91438197	22.0	4.0	5.5	14.1	1.34	3.57	1.51	-0.74	0.00	--------	0	*
7:103405539	22.0	8.0	2.8	14.1	1.34	2.09	1.51	-0.46	0.00	--------	0	*
7:103529296	22.0	8.8	2.5	14.1	1.34	1.83	1.51	-0.68	0.00	--------	0	*
7:109142503	22.0	9.6	2.3	14.1	1.34	1.60	1.51	-0.73	0.00	--------	0	*
7:123978248	22.0	4.8	4.6	14.1	1.34	3.12	1.51	-0.82	0.00	--------	0	*
7:128171738	22.0	4.8	4.6	14.1	1.34	3.12	1.51	-0.50	0.00	GGCGCTC 360/100	-37.20	+
7:134366451	22.0	2.4	9.2	14.1	1.34	4.11	1.51	-0.60	0.00	--------	0	*
7:134503833	22.0	8.6	2.5	14.1	1.34	1.83	1.51	-0.74	0.00	--------	0	*
7:120498241	21.6	5.4	4.0	14.1	1.34	2.73	1.51	-0.58	0.00	--------	0	*
7:6871310	21.5	5.1	4.3	14.1	1.34	2.73	1.51	-0.65	0.00	--------	0	*
7:137028534	21.0	9.1	2.3	14.1	1.34	1.60	1.51	-1.22	0.00	GCGCTCT 269/60	-33.96	-
5:11385534	53.6	12.2	4.4	41.1	1.34	6.65	1.51	-0.92	0.00	--------	0	*
10:103990361	41.9	15.2	2.8	30.8	1.34	3.37	1.51	-0.71	0.00	--------	0	*
19:34160127	34.0	12.8	2.7	24.0	1.34	2.81	1.51	-0.59	0.00	--------	0	*
11:2441122	19.0	4.8	4.0	11.7	1.34	2.48	1.51	-1.31	0.00	--------	0	*
11:38317291	19.0	5.6	3.4	11.7	1.34	2.14	1.51	-0.52	0.00	GACGCGC 197/64	-17.41	-
11:95878419	19.0	5.6	3.4	11.7	1.34	2.14	1.51	-0.82	0.00	--------	0	*
11:133027082	19.0	4.0	4.8	11.7	1.34	2.89	1.51	-0.38	0.00	GGCGCGC 806/220	-87.57	+
11:107462097	18.8	5.2	3.6	11.7	1.34	2.14	1.51	-0.58	0.00	GGCGCGC 630/171	-67.65	-
11:11863576	18.3	1.5	12.3	11.7	1.34	3.96	1.51	-0.94	0.00	GCGCGCT 445/101	-55.45	+
11:107461759	18.2	4.4	4.2	11.7	1.34	2.48	1.51	-0.80	0.00	GCGCTCT 269/60	-33.96	+
22:33121626	34.0	8.0	4.3	24.0	1.34	4.46	1.51	-0.75	0.72	--------	0	*
20:3451605	52.0	14.4	3.6	39.4	1.34	5.49	1.51	-0.73	0.00	GGCGCGC 630/171	-67.65	-
20:19756460	52.0	20.0	2.6	39.4	1.34	3.98	1.51	-0.70	0.23	--------	0	*
20:36322340	52.0	16.0	3.3	39.4	1.34	5.15	1.51	-0.50	0.75	GCGCGCT 445/101	-55.45	+
20:35374782	52.0	5.0	10.4	39.4	1.34	9.80	1.51	-1.09	0.00	--------	0	*
2:10988813	34.9	12.0	2.9	24.8	1.34	3.26	1.51	-0.62	0.00	--------	0	*
1:44412568	37.4	11.0	3.4	27.4	1.34	4.15	1.51	-0.78	0.00	GGCGCTC 360/100	-37.20	+
8:123695602	103.0	28.7	3.6	84.9	1.34	10.49	1.51	-0.55	0.38	--------	0	*
18:33152732	15.0	4.2	3.5	8.7	1.34	1.68	1.51	-0.96	0.00	--------	0	*
14:105148864	33.9	14.1	2.4	24.0	1.33	2.33	1.50	-0.91	0.00	--------	0	*
7:99123844	25.3	8.8	2.9	17.4	1.33	2.52	1.50	-0.58	0.00	GACGCGC 197/64	-17.41	-
13:33553181	33.0	12.8	2.6	23.2	1.33	2.64	1.50	-0.41	0.75	GGCGCTC 360/100	-37.20	+
15:82370592	33.0	11.2	3.0	23.2	1.33	2.91	1.50	-0.78	0.00	--------	0	*
6:170166371	33.0	10.4	3.2	23.2	1.33	3.20	1.50	-0.50	0.00	--------	0	*
10:81023838	39.0	5.6	7.0	28.2	1.33	6.57	1.50	-0.64	0.00	GGCGCTC 360/100	-37.20	+
3:126243162	44.0	10.4	4.2	32.5	1.33	5.36	1.50	-0.95	0.00	GGCGCGC 630/171	-67.65	-
3:193603762	44.0	15.2	2.9	32.5	1.33	3.71	1.50	-1.00	0.00	--------	0	*
21:27228351	21.4	5.1	4.2	14.1	1.33	2.73	1.50	-0.68	0.00	--------	0	*
16:30488322	34.6	6.3	5.4	24.8	1.33	5.12	1.50	-0.73	0.00	--------	0	*
3:128417765	27.0	12.0	2.3	18.2	1.33	1.93	1.50	-0.68	0.00	--------	0	*
15:67358028	140.2	13.5	10.4	119.8	1.33	27.15	1.50	-0.90	0.00	--------	0	*
8:87414452	29.0	12.0	2.4	19.8	1.33	2.24	1.50	-0.82	0.00	--------	0	*
6:4724926	21.0	6.4	3.3	13.3	1.33	2.20	1.50	-0.38	0.00	GACGCGC 197/64	-17.41	-
15:50503608	58.0	15.2	3.8	44.7	1.33	6.32	1.50	-0.47	0.53	--------	0	*
4:95621728	15.9	3.7	4.3	9.4	1.33	2.23	1.50	-0.71	0.00	--------	0	*
4:48988597	23.6	10.7	2.2	15.8	1.33	1.69	1.50	-0.71	0.00	GGCGCTC 360/100	-37.20	+
4:47400892	14.0	4.0	3.5	7.9	1.33	1.81	1.50	-1.05	0.00	--------	0	*
4:48362571	14.0	3.2	4.4	7.9	1.33	1.81	1.50	-0.78	0.00	--------	0	*
4:94998238	14.0	2.4	5.8	7.9	1.33	2.20	1.50	-0.68	0.00	GGCGCTC 529/141	-57.37	-
4:158517743	14.0	4.0	3.5	7.9	1.33	1.81	1.50	-0.20	0.00	GACGCGC 197/64	-17.41	-
4:187073322	14.0	4.0	3.5	7.9	1.33	1.81	1.50	-0.48	0.00	GCGCTCT 269/60	-33.96	-
4:46242238	14.0	3.0	4.7	7.9	1.33	2.20	1.50	-1.20	0.00	--------	0	*
4:73459869	13.9	2.3	5.9	7.9	1.33	2.20	1.50	-0.86	0.00	--------	0	*
4:22317588	13.5	3.4	4.0	7.9	1.33	1.81	1.50	-0.57	0.00	--------	0	*
7:99870082	28.3	4.0	7.0	19.9	1.33	4.71	1.50	-0.63	0.00	GGCGCGC 630/171	-67.65	+
19:7702555	32.0	4.0	8.0	22.3	1.33	6.01	1.50	-0.56	0.00	GGCGCTC 360/100	-37.20	-
18:28639117	14.0	4.8	2.9	7.8	1.33	1.50	1.54	-1.43	0.00	--------	0	*
18:28706458	14.0	4.8	2.9	7.8	1.33	1.50	1.54	-0.99	0.00	--------	0	*
4:19012501	14.0	4.4	3.2	7.9	1.33	1.50	1.50	-1.05	0.00	--------	0	*
4:72743248	14.0	4.8	2.9	7.9	1.33	1.50	1.50	-0.71	0.00	--------	0	*
4:85761779	14.0	4.8	2.9	7.9	1.33	1.50	1.50	-0.51	0.00	--------	0	*
4:99169829	14.0	4.8	2.9	7.9	1.33	1.50	1.50	-0.90	0.00	--------	0	*
4:131416205	14.0	4.8	2.9	7.9	1.33	1.50	1.50	-0.76	0.00	--------	0	*
4:133084432	14.0	4.3	3.3	7.9	1.33	1.50	1.50	-1.53	0.00	--------	0	*
X:111049737	13.9	4.8	2.9	7.9	1.33	1.50	1.50	-1.59	0.00	--------	0	*
[truncated: 15,550 more rows]
