# Supplementary material for: Protection of CpG islands against de novo DNA methylation during oogenesis is associated with the recognition site of E2f1 and E2f2
Source: Epigenetics Chromatin. 2014 Oct 21;7:26. doi: 10.1186/1756-8935-7-26 (PMC4255709; doi:10.1186/1756-8935-7-26)
Supplement: Additional file 6 — Mini-website with GEM peak calling and motif analysis results for E2F1 ChIP-seq in MCF7 cells. [file 1756-8935-7-26-S6.zip › E2F1_MCF7_GEM_outputs/E2F1_shuffle_121_hg19_3RDistro_0_Read_distribution.txt]

-344	0.0012467074951732426
-343	0.0012552813712634057
-342	0.0012638620619456376
-341	0.0012724563818120056
-340	0.0012810711454545789
-339	0.0012897131674654253
-338	0.0012983892624366137
-337	0.0013071062449602122
-336	0.0013158709296282886
-335	0.0013246901310329123
-334	0.0013335706637661508
-333	0.0013425193424200727
-332	0.0013515429815867462
-331	0.0013606483958582402
-330	0.0013698423998266224
-329	0.0013791318080839609
-328	0.0013885234352223252
-327	0.0013980240958337826
-326	0.0014076406045104017
-325	0.001417379775844251
-324	0.0014272484244273987
-323	0.0014372533648519133
-322	0.0014474014117098629
-321	0.001457699379593316
-320	0.001468154083094341
-319	0.0014787723368050061
-318	0.0014895609553173797
-317	0.0015005267532235303
-316	0.001511676545115526
-315	0.001523017145585435
-314	0.001534555369225326
-313	0.001546298030627267
-312	0.0015582519443833268
-311	0.0015704239250855733
-310	0.0015828207873260752
-309	0.0015954493456969004
-308	0.0016083164147901179
-307	0.0016214288091977952
-306	0.0016347933435120012
-305	0.0016484168323248043
-304	0.001662306090228272
-303	0.0016764679318144742
-302	0.001690909171675478
-301	0.0017056366244033517
-300	0.0017206571045901644
-299	0.001735977426827984
-298	0.0017516010214640658
-297	0.0017675177818664144
-296	0.0017837142171582205
-295	0.0018001768364626755
-294	0.0018168921489029705
-293	0.0018338466636022971
-292	0.0018510268896838459
-291	0.0018684193362708088
-290	0.0018860105124863763
-289	0.00190378692745374
-288	0.0019217350902960909
-287	0.0019398415101366205
-286	0.00195809269609852
-285	0.00197647515730498
-284	0.0019949754028791926
-283	0.002013579941944348
-282	0.002032275283623638
-281	0.0020510479370402543
-280	0.0020698844113173874
-279	0.0020887712155782286
-278	0.002107694858945969
-277	0.0021266418505438
-276	0.0021455986994949132
-275	0.002164551914922499
-274	0.002183488005949749
-273	0.0022023934816998536
-272	0.002221254851296006
-271	0.002240058623861396
-270	0.0022587913085192145
-269	0.0022774394143926535
-268	0.002295990855469611
-267	0.0023144391651968156
-266	0.002332779281885702
-265	0.0023510061438477043
-264	0.002369114689394259
-263	0.002387099856836801
-262	0.0024049565844867656
-261	0.002422679810655588
-260	0.0024402644736547024
-259	0.0024577055117955453
-258	0.0024749978633895513
-257	0.0024921364667481547
-256	0.002509116260182792
-255	0.0025259321820048975
-254	0.0025425791705259073
-253	0.0025590521640572557
-252	0.0025753461009103778
-251	0.002591455919396709
-250	0.002607376557827685
-249	0.0026231029545147402
-248	0.00263863004776931
-247	0.00265395277590283
-246	0.002669066077226735
-245	0.0026839648900524597
-244	0.00269864415269144
-243	0.0027130988034551103
-242	0.0027273237806549064
-241	0.002741314022602264
-240	0.002755064467608617
-239	0.002768570053985401
-238	0.0027818278013970704
-237	0.002794843054920152
-236	0.002807623240984193
-235	0.00282017578601874
-234	0.0028325081164533392
-233	0.0028446276587175377
-232	0.0028565418392408814
-231	0.0028682580844529163
-230	0.00287978382078319
-229	0.0028911264746612486
-228	0.002902293472516638
-227	0.0029132922407789064
-226	0.0029241302058775993
-225	0.0029348147942422622
-224	0.0029453534323024425
-223	0.0029557535464876873
-222	0.002966022563227542
-221	0.002976167908951554
-220	0.002986197010089269
-219	0.002996117293070234
-218	0.0030059361843239956
-217	0.003015661110280101
-216	0.0030252994973680955
-215	0.003034858772017526
-214	0.0030443463606579383
-213	0.00305376968971888
-212	0.003063136185629897
-211	0.0030724532748205363
-210	0.0030817283837203443
-209	0.003090968938758867
-208	0.003100179733889701
-207	0.0031093550331626387
-206	0.003118486468151522
-205	0.0031275656704301937
-204	0.003136584271572495
-203	0.0031455339031522694
-202	0.0031544061967433584
-201	0.003163192783919604
-200	0.003171885296254849
-199	0.0031804753653229345
-198	0.003188954622697704
-197	0.003197314699953
-196	0.003205547228662662
-195	0.003213643840400535
-194	0.00322159616674046
-193	0.0032293958392562785
-192	0.0032370344895218343
-191	0.0032445037491109687
-190	0.0032517952495975237
-189	0.003258900622555342
-188	0.0032658114995582654
-187	0.0032725195121801366
-186	0.003279016291994797
-185	0.0032852934705760893
-184	0.0032913426794978556
-183	0.0032971555503339377
-182	0.0033027237146581786
-181	0.0033080388040444197
-180	0.0033130924500665033
-179	0.0033178762842982724
-178	0.0033223833082443657
-177	0.0033266120031326145
-176	0.0033305622201216484
-175	0.0033342338103700946
-174	0.003337626625036583
-173	0.0033407405152797425
-172	0.0033435753322582
-171	0.003346130927130585
-170	0.003348407151055526
-169	0.003350403855191653
-168	0.003352120890697594
-167	0.003353558108731976
-166	0.00335471536045343
-165	0.0033555924970205837
-164	0.0033561893695920647
-163	0.003356505829326503
-162	0.003356541727382527
-161	0.0033562969149187657
-160	0.0033557712430938463
-159	0.0033549645630663993
-158	0.0033538767259950523
-157	0.0033525075830384346
-156	0.003350856985355174
-155	0.0033489247841038995
-154	0.0033467108304432404
-153	0.0033442149755318245
-152	0.0033414370705282803
-151	0.0033383769665912377
-150	0.003335034514879324
-149	0.003331409566551169
-148	0.003327504291024827
-147	0.0033233301307560616
-146	0.003318900846460061
-145	0.0033142301988520148
-144	0.003309331948647112
-143	0.003304219856560541
-142	0.003298907683307492
-141	0.0032934091896031532
-140	0.003287738136162715
-139	0.0032819082837013654
-138	0.0032759333929342944
-137	0.003269827224576691
-136	0.0032636035393437427
-135	0.0032572760979506414
-134	0.003250858661112574
-133	0.00324436498954473
-132	0.0032378088439622994
-131	0.0032312039850804714
-130	0.0032245641736144337
-129	0.003217903170279376
-128	0.0032112347357904883
-127	0.0032045726308629592
-126	0.003197930616211979
-125	0.003191322452552734
-124	0.003184761900600415
-123	0.003178262721070212
-122	0.0031718386746773125
-121	0.0031655035221369067
-120	0.0031592710241641836
-119	0.0031531549414743317
-118	0.0031471643863361163
-117	0.0031412898772326028
-116	0.0031355172842004314
-115	0.0031298324772762445
-114	0.0031242213264966825
-113	0.0031186697018983868
-112	0.0031131634735179978
-111	0.003107688511392157
-110	0.003102230685557505
-109	0.003096775866050684
-108	0.0030913099229083344
-107	0.003085818726167097
-106	0.0030802881458636133
-105	0.0030747040520345235
-104	0.00306905231471647
-103	0.0030633188039460926
-102	0.003057489389760033
-101	0.003051549942194932
-100	0.003045486331287431
-99	0.003039284427074171
-98	0.0030329300995917924
-97	0.0030264092188769373
-96	0.003019707654966246
-95	0.0030128112778963602
-94	0.0030057059577039196
-93	0.002998377564425567
-92	0.0029908119680979424
-91	0.0029829950387576867
-90	0.0029749126464414426
-89	0.0029665506611858488
-88	0.0029578984610014836
-87	0.002948959455794666
-86	0.002939740563445652
-85	0.002930248701834696
-84	0.0029204907888420537
-83	0.0029104737423479806
-82	0.002900204480232731
-81	0.0028896899203765623
-80	0.0028789369806597274
-79	0.002867952578962483
-78	0.0028567436331650847
-77	0.002845317061147787
-76	0.0028336797807908447
-75	0.0028218387099745146
-74	0.002809800766579051
-73	0.00279757286848471
-72	0.0027851619335717455
-71	0.0027725748797204136
-70	0.0027598186248109697
-69	0.002746900086723669
-68	0.0027338261833387673
-67	0.002720603832536519
-66	0.0027072399521971802
-65	0.0026937414602010057
-64	0.0026801152744282512
-63	0.0026663683127591715
-62	0.002652507493074022
-61	0.0026385397332530577
-60	0.002624471951176535
-59	0.0026103110647247084
-58	0.0025960622816288007
-57	0.0025817239690239056
-56	0.0025672927838960827
-55	0.002552765383231393
-54	0.002538138424015897
-53	0.0025234085632356556
-52	0.002508572457876729
-51	0.002493626764925177
-50	0.0024785681413670617
-49	0.002463393244188443
-48	0.002448098730375381
-47	0.0024326812569139366
-46	0.00241713748079017
-45	0.002401464058990142
-44	0.002385657648499914
-43	0.002369714906305545
-42	0.0023536324893930973
-41	0.0023374070547486294
-40	0.002321035259358203
-39	0.002304513760207879
-38	0.0022878392142837174
-37	0.0022710082785717786
-36	0.0022540176100581235
-35	0.0022368638657288124
-34	0.0022195437025699064
-33	0.002202053777567465
-32	0.0021843907477075496
-31	0.0021665512699762207
-30	0.0021485320013595387
-29	0.002130329598843564
-28	0.0021119413599375476
-27	0.0020933671442435057
-26	0.0020746074518866423
-25	0.0020556627829921652
-24	0.0020365336376852784
-23	0.0020172205160911886
-22	0.001997723918335102
-21	0.0019780443445422224
-20	0.0019581822948377572
-19	0.001938138269346912
-18	0.0019179127681948926
-17	0.0018975062915069043
-16	0.0018769193394081532
-15	0.0018561524120238447
-14	0.001835206009479185
-13	0.0018140806318993799
-12	0.001792776779409634
-11	0.001771294952135155
-10	0.0017496356502011473
-9	0.001727799373732817
-8	0.0017057866228553696
-7	0.0016835978976940114
-6	0.0016612336983739483
-5	0.0016386945250203852
-4	0.0016159808777585281
-3	0.0015930932567135832
-2	0.0015700321620107562
-1	0.0015467980937752526
0	0.0015233915521322783
1	0.001499813037207039
2	0.0014760679089521216
3	0.0014521809666296391
4	0.0014281818693290846
5	0.0014041002761399524
6	0.0013799658461517363
7	0.0013558082384539296
8	0.0013316571121360266
9	0.00130754212628752
10	0.0012834929399979053
11	0.0012595392123566753
12	0.0012357106024533237
13	0.0012120367693773443
14	0.0011885473722182311
15	0.0011652720700654781
16	0.0011422405220085786
17	0.0011194823871370264
18	0.0010970273245403158
19	0.0010749049933079398
20	0.001053145052529393
21	0.0010317771612941686
22	0.0010108309786917606
23	9.903361638116624E-4
24	9.703223757433685E-4
25	9.508192735763723E-4
26	9.318565164001673E-4
27	9.134637633042477E-4
28	8.956706733781072E-4
29	8.785069057112394E-4
30	8.620021193931382E-4
31	8.461859735132974E-4
32	8.310791344546741E-4
33	8.166662977740789E-4
34	8.029231663217858E-4
35	7.898254429480687E-4
36	7.773488305032013E-4
37	7.654690318374582E-4
38	7.541617498011126E-4
39	7.434026872444387E-4
40	7.331675470177107E-4
41	7.234320319712024E-4
42	7.141718449551876E-4
43	7.053626888199405E-4
44	6.96980266415735E-4
45	6.890002805928447E-4
46	6.81398434201544E-4
47	6.741504300921066E-4
48	6.672319711148066E-4
49	6.606187601199177E-4
50	6.54286499957714E-4
51	6.482108934784696E-4
52	6.423676435324582E-4
53	6.367324529699539E-4
54	6.312810246412306E-4
55	6.259890613965623E-4
56	6.208322660862227E-4
57	6.157863415604861E-4
58	6.108269906696262E-4
59	6.059299162639169E-4
60	6.010708211936325E-4
61	5.962254083090467E-4
62	5.913740507788471E-4
63	5.865158030453765E-4
64	5.816543898693908E-4
65	5.767935360116465E-4
66	5.719369662328999E-4
67	5.67088405293907E-4
68	5.622515779554243E-4
69	5.574302089782078E-4
70	5.52628023123014E-4
71	5.478487451505991E-4
72	5.430960998217192E-4
73	5.383738118971308E-4
74	5.3368560613759E-4
75	5.29035207303853E-4
76	5.244263401566761E-4
77	5.198627294568156E-4
78	5.153480999650278E-4
79	5.108861764420689E-4
80	5.06480683648695E-4
81	5.021353463456625E-4
82	4.978538892937277E-4
83	4.936400372536468E-4
84	4.89497514986176E-4
85	4.854300472520717E-4
86	4.8144135881209E-4
87	4.775351744269872E-4
88	4.737152188575195E-4
89	4.6998521686444336E-4
90	4.663488932085147E-4
91	4.628099726504901E-4
92	4.593711723034091E-4
93	4.560311786894452E-4
94	4.5278767068305533E-4
95	4.496383271586965E-4
96	4.465808269908255E-4
97	4.436128490538995E-4
98	4.4073207222237516E-4
99	4.3793617537070953E-4
100	4.352228373733596E-4
101	4.3258973710478226E-4
102	4.3003455343943445E-4
103	4.2755496525177317E-4
104	4.2514865141625517E-4
105	4.228132908073376E-4
106	4.2054656229947727E-4
107	4.183461447671312E-4
108	4.162097170847563E-4
109	4.1413495812680937E-4
110	4.121195467677476E-4
111	4.1016116188202767E-4
112	4.082574823441067E-4
113	4.0640618702844145E-4
114	4.046049548094891E-4
115	4.028514645617064E-4
116	4.0114339515955034E-4
117	3.9947842547747783E-4
118	3.978542343899458E-4
119	3.962685007714113E-4
120	3.947189034963311E-4
121	3.9320312143916223E-4
122	3.917191772582257E-4
123	3.9026646874729885E-4
124	3.8884473748402313E-4
125	3.8745372504604E-4
126	3.8609317301099074E-4
127	3.847628229565169E-4
128	3.8346241646026E-4
129	3.821916950998613E-4
130	3.809504004529623E-4
131	3.797382740972045E-4
132	3.7855505761022923E-4
133	3.7740049256967804E-4
134	3.762743205531922E-4
135	3.751762831384133E-4
136	3.741061219029827E-4
137	3.7306357842454175E-4
138	3.720483942807321E-4
139	3.7106031104919496E-4
140	3.7009907030757187E-4
141	3.691644136335043E-4
142	3.682560826046336E-4
143	3.6737381879860124E-4
144	3.6651736379304865E-4
145	3.6568645916561725E-4
146	3.6488084649394844E-4
147	3.6410026735568383E-4
148	3.6334446332846455E-4
149	3.626131759899323E-4
150	3.6190614691772836E-4
151	3.612231176894942E-4
152	3.6056379220012966E-4
153	3.5992772361356795E-4
154	3.5931442741100075E-4
155	3.5872341907361953E-4
156	3.5815421408261596E-4
157	3.576063279191816E-4
158	3.5707927606450833E-4
159	3.5657257399978736E-4
160	3.560857372062105E-4
161	3.5561828116496933E-4
162	3.551697213572555E-4
163	3.5473957326426057E-4
164	3.5432735236717617E-4
165	3.539325741471938E-4
166	3.5355475408550526E-4
167	3.5319340766330206E-4
168	3.5284805036177574E-4
169	3.5251819766211813E-4
170	3.5220336504552055E-4
171	3.5190306799317477E-4
172	3.5161682198627236E-4
173	3.513441425060049E-4
174	3.5108454503356417E-4
175	3.508375450501415E-4
176	3.5060265803692875E-4
177	3.503793994751173E-4
178	3.50167284845899E-4
179	3.499658296304653E-4
180	3.497745493100078E-4
181	3.495929593657182E-4
182	3.4942057527878796E-4
183	3.492569125304088E-4
184	3.491014866017723E-4
185	3.4895381297407016E-4
186	3.488134071284939E-4
187	3.486797845462351E-4
188	3.4855246070848543E-4
189	3.4843095109643647E-4
190	3.4831477119127974E-4
191	3.4820343647420704E-4
192	3.480964624264099E-4
193	3.479933645290797E-4
194	3.4789365826340846E-4
195	3.4779685911058745E-4
196	3.477024825518085E-4
197	3.47610044068263E-4
198	3.4751905914114274E-4
199	3.4742904325163926E-4
200	3.4733951188094416E-4
