# Supplementary material for: Protection of CpG islands against de novo DNA methylation during oogenesis is associated with the recognition site of E2f1 and E2f2
Source: Epigenetics Chromatin. 2014 Oct 21;7:26. doi: 10.1186/1756-8935-7-26 (PMC4255709; doi:10.1186/1756-8935-7-26)
Supplement: Additional file 6 — Mini-website with GEM peak calling and motif analysis results for E2F1 ChIP-seq in MCF7 cells. [file 1756-8935-7-26-S6.zip › E2F1_MCF7_GEM_outputs/E2F1_shuffle_121_hg19_3RDistro_2_zzzzz_heavyRegions.txt]

17:56083772-56085851
17:56735287-56737226
17:57182865-57184944
17:57231328-57233384
17:57695822-57697806
17:57922517-57924596
17:57969240-57971308
17:58040962-58042902
17:58113870-58115643
17:58154873-58156570
17:58212230-58214159
17:58219541-58221354
17:58469153-58471143
17:58602300-58604209
17:58676287-58678248
17:58753694-58755720
17:59475944-59477567
17:59479648-59481654
17:59488450-59490459
17:59573481-59575311
17:59588404-59590480
8:124407426-124409505
8:141520969-141523026
8:143807793-143809687
