# Supplementary material for: Protection of CpG islands against de novo DNA methylation during oogenesis is associated with the recognition site of E2f1 and E2f2
Source: Epigenetics Chromatin. 2014 Oct 21;7:26. doi: 10.1186/1756-8935-7-26 (PMC4255709; doi:10.1186/1756-8935-7-26)
Supplement: Additional file 6 — Mini-website with GEM peak calling and motif analysis results for E2F1 ChIP-seq in MCF7 cells. [file 1756-8935-7-26-S6.zip › E2F1_MCF7_GEM_outputs/E2F1_shuffle_121_hg19_3RDistro_2_Spatial_dist_0_3.txt]

-115	0	0
-114	0	0
-113	0	0
-112	0	0
-111	0	0
-110	0	0
-109	0	0
-108	0	0
-107	0	0
-106	0	0
-105	0	0
-104	0	0
-103	0	0
-102	0	0
-101	0	0
-100	0	0
-99	0	0
-98	0	0
-97	0	0
-96	0	0
-95	0	0
-94	1	0
-93	0	0
-92	0	0
-91	0	0
-90	1	0
-89	0	0
-88	0	0
-87	0	0
-86	0	0
-85	0	0
-84	0	0
-83	0	1
-82	0	0
-81	0	0
-80	0	0
-79	0	0
-78	0	0
-77	0	0
-76	0	0
-75	0	0
-74	0	0
-73	0	0
-72	1	0
-71	0	0
-70	0	0
-69	0	0
-68	0	0
-67	1	0
-66	0	0
-65	0	0
-64	0	0
-63	0	0
-62	0	0
-61	0	0
-60	0	1
-59	0	0
-58	0	1
-57	0	0
-56	0	4
-55	1	2
-54	0	6
-53	1	1
-52	1	3
-51	1	1
-50	5	1
-49	0	1
-48	0	1
-47	2	3
-46	0	2
-45	3	3
-44	2	1
-43	3	3
-42	2	1
-41	1	0
-40	0	0
-39	1	0
-38	0	1
-37	2	1
-36	2	1
-35	2	3
-34	1	0
-33	1	1
-32	2	2
-31	1	1
-30	4	0
-29	1	1
-28	2	2
-27	1	0
-26	3	1
-25	2	0
-24	3	0
-23	2	1
-22	0	1
-21	1	2
-20	2	0
-19	2	1
-18	2	1
-17	1	1
-16	1	1
-15	3	4
-14	1	1
-13	1	0
-12	0	0
-11	0	2
-10	5	2
-9	0	1
-8	4	0
-7	1	1
-6	1	5
-5	0	0
-4	0	11
-3	0	0
-2	0	35
-1	0	0
0	0	0
1	0	0
2	0	0
3	19	0
4	0	0
5	8	0
6	0	0
7	2	2
8	1	1
9	1	2
10	0	2
11	2	3
12	0	1
13	0	0
14	1	3
15	0	1
16	2	2
17	1	1
18	1	1
19	1	4
20	2	1
21	2	3
22	2	1
23	1	1
24	1	2
25	0	2
26	0	1
27	2	2
28	0	1
29	2	3
30	1	0
31	0	3
32	1	1
33	1	1
34	1	0
35	0	1
36	3	1
37	2	1
38	2	2
39	1	0
40	0	2
41	0	0
42	1	1
43	2	1
44	3	4
45	0	1
46	2	2
47	3	1
48	3	1
49	0	0
50	2	1
51	0	2
52	2	1
53	4	2
54	1	1
55	6	1
56	4	0
57	3	0
58	0	0
59	1	1
60	0	0
61	0	0
62	0	0
63	0	0
64	0	0
65	0	1
66	0	2
67	0	0
68	0	0
69	0	0
70	0	0
71	0	2
72	0	0
73	0	1
74	0	0
75	1	0
76	0	0
77	0	0
78	0	1
79	0	0
80	0	0
81	0	0
82	0	0
83	0	0
84	0	0
85	0	0
86	0	0
87	0	0
88	0	0
89	0	0
90	0	0
91	0	0
92	0	0
93	1	1
94	0	0
95	0	1
96	0	0
97	0	0
98	0	0
99	0	0
100	0	0
101	0	0
102	0	0
103	0	0
104	0	0
105	0	0
106	0	0
107	0	0
108	0	0
109	0	0
110	0	0
111	0	0
112	0	0
113	0	0
114	0	0
115	0	0
