# Supplementary material for: Protection of CpG islands against de novo DNA methylation during oogenesis is associated with the recognition site of E2f1 and E2f2
Source: Epigenetics Chromatin. 2014 Oct 21;7:26. doi: 10.1186/1756-8935-7-26 (PMC4255709; doi:10.1186/1756-8935-7-26)
Supplement: Additional file 6 — Mini-website with GEM peak calling and motif analysis results for E2F1 ChIP-seq in MCF7 cells. [file 1756-8935-7-26-S6.zip › E2F1_MCF7_GEM_outputs/E2F1_shuffle_121_hg19_3RDistro_2_PFM.txt]

DE E2F1_shuffle_121_hg19_3RDistro_2_0_4_c1990
1 131 334 1500 25 G
2 142 0 1848 0 G
3 0 1989 0 0 C
4 0 0 1989 0 G
5 0 1989 0 0 C
6 0 0 1560 429 G
7 0 1956 0 33 C
XX

DE E2F1_shuffle_121_hg19_3RDistro_2_1_3_c1495
1 1 1 1493 1 G
2 1 1493 1 1 C
3 1 1 1493 1 G
4 1 1493 1 1 C
5 1 1493 1 1 C
6 847 1 1 647 A
XX

DE E2F1_shuffle_121_hg19_3RDistro_2_2_4_c807
1 94 136 520 58 G
2 1 805 1 1 C
3 1 1 805 1 G
4 1 1 805 1 G
5 1 805 1 1 C
6 1 1 805 1 G
7 1 805 1 1 C
XX

DE E2F1_shuffle_121_hg19_3RDistro_2_3_3_c453
1 0 0 452 0 G
2 0 452 0 0 C
3 0 0 452 0 G
4 0 64 388 0 G
5 0 0 452 0 G
6 452 0 0 0 A
7 452 0 0 0 A
XX

DE E2F1_shuffle_121_hg19_3RDistro_2_4_4_c414
1 34 311 51 18 C
2 1 412 1 1 C
3 1 1 412 1 G
4 1 412 1 1 C
5 1 1 412 1 G
6 1 412 1 1 C
7 412 1 1 1 A
XX

DE E2F1_shuffle_121_hg19_3RDistro_2_5_1_c277
1 1 1 275 1 G
2 1 275 1 1 C
3 1 1 275 1 G
4 1 275 1 1 C
5 1 275 1 1 C
6 1 275 1 1 C
7 1 1 1 275 T
XX

DE E2F1_shuffle_121_hg19_3RDistro_2_6_3_c308
1 1 1 1 306 T
2 1 1 1 306 T
3 1 1 306 1 G
4 1 1 306 1 G
5 1 306 1 1 C
6 1 1 306 1 G
7 16 1 278 13 G
XX

DE E2F1_shuffle_121_hg19_3RDistro_2_7_3_c254
1 1 252 1 1 C
2 1 252 1 1 C
3 1 1 1 252 T
4 1 1 252 1 G
5 1 1 252 1 G
6 1 252 1 1 C
7 1 1 252 1 G
XX
