# Supplementary material for: Protection of CpG islands against de novo DNA methylation during oogenesis is associated with the recognition site of E2f1 and E2f2
Source: Epigenetics Chromatin. 2014 Oct 21;7:26. doi: 10.1186/1756-8935-7-26 (PMC4255709; doi:10.1186/1756-8935-7-26)
Supplement: Additional file 6 — Mini-website with GEM peak calling and motif analysis results for E2F1 ChIP-seq in MCF7 cells. [file 1756-8935-7-26-S6.zip › E2F1_MCF7_GEM_outputs/E2F1_shuffle_121_hg19_3RDistro_2_Spatial_dist_0_7.txt]

-115	0	0
-114	0	0
-113	0	0
-112	0	0
-111	0	0
-110	0	0
-109	0	0
-108	0	0
-107	0	1
-106	0	0
-105	0	1
-104	0	0
-103	0	1
-102	0	0
-101	0	0
-100	0	0
-99	0	0
-98	0	0
-97	0	0
-96	0	0
-95	0	0
-94	0	0
-93	0	0
-92	0	0
-91	0	1
-90	0	0
-89	0	0
-88	0	0
-87	0	0
-86	0	2
-85	0	0
-84	0	0
-83	0	0
-82	0	1
-81	0	0
-80	0	0
-79	0	0
-78	0	0
-77	0	0
-76	0	0
-75	0	0
-74	0	0
-73	0	0
-72	0	0
-71	0	0
-70	0	0
-69	0	0
-68	0	0
-67	0	0
-66	0	0
-65	0	0
-64	0	0
-63	0	0
-62	0	0
-61	1	0
-60	0	3
-59	0	0
-58	0	1
-57	1	2
-56	1	1
-55	2	2
-54	0	3
-53	3	2
-52	1	2
-51	2	2
-50	1	3
-49	3	0
-48	1	3
-47	2	0
-46	2	3
-45	1	1
-44	2	2
-43	1	0
-42	1	2
-41	3	2
-40	2	1
-39	2	2
-38	1	4
-37	2	1
-36	1	2
-35	2	1
-34	0	1
-33	3	2
-32	0	1
-31	2	1
-30	1	2
-29	0	3
-28	1	1
-27	1	5
-26	2	4
-25	1	1
-24	2	1
-23	0	2
-22	1	2
-21	3	0
-20	2	2
-19	4	0
-18	2	1
-17	3	1
-16	1	1
-15	4	0
-14	0	1
-13	3	0
-12	1	1
-11	3	0
-10	2	1
-9	3	2
-8	2	3
-7	2	0
-6	3	2
-5	8	2
-4	0	0
-3	53	0
-2	0	0
-1	0	0
0	0	0
1	0	0
2	0	0
3	0	0
4	0	23
5	0	0
6	1	7
7	1	2
8	1	2
9	3	3
10	2	3
11	2	3
12	0	3
13	1	2
14	0	1
15	3	0
16	1	3
17	1	1
18	0	2
19	2	0
20	0	5
21	1	0
22	2	2
23	4	0
24	3	0
25	2	2
26	0	0
27	4	2
28	1	1
29	3	0
30	6	0
31	2	1
32	1	2
33	2	0
34	2	1
35	2	2
36	0	0
37	1	1
38	0	2
39	1	0
40	3	3
41	0	2
42	2	1
43	3	1
44	2	1
45	2	2
46	0	0
47	3	1
48	0	3
49	2	2
50	2	2
51	2	1
52	1	1
53	2	2
54	1	2
55	3	0
56	1	2
57	1	1
58	2	1
59	1	0
60	0	0
61	1	0
62	0	0
63	0	0
64	0	0
65	0	0
66	0	0
67	0	0
68	0	0
69	0	0
70	0	0
71	0	0
72	0	0
73	0	0
74	0	0
75	1	0
76	0	0
77	0	1
78	0	0
79	0	0
80	0	0
81	0	0
82	0	1
83	0	0
84	0	1
85	0	1
86	0	0
87	0	0
88	0	0
89	0	0
90	0	0
91	0	0
92	0	0
93	0	0
94	0	0
95	0	0
96	0	0
97	0	0
98	0	0
99	0	0
100	0	0
101	0	0
102	0	0
103	0	0
104	1	0
105	0	0
106	1	0
107	0	0
108	0	0
109	0	0
110	0	0
111	0	0
112	0	0
113	0	0
114	0	0
115	0	0
