# Supplementary material for: Protection of CpG islands against de novo DNA methylation during oogenesis is associated with the recognition site of E2f1 and E2f2
Source: Epigenetics Chromatin. 2014 Oct 21;7:26. doi: 10.1186/1756-8935-7-26 (PMC4255709; doi:10.1186/1756-8935-7-26)
Supplement: Additional file 6 — Mini-website with GEM peak calling and motif analysis results for E2F1 ChIP-seq in MCF7 cells. [file 1756-8935-7-26-S6.zip › E2F1_MCF7_GEM_outputs/E2F1_shuffle_121_hg19_3RDistro_2_Spatial_dist_0_1.txt]

-115	0	0
-114	0	0
-113	0	0
-112	0	0
-111	0	0
-110	0	0
-109	0	0
-108	1	0
-107	0	0
-106	1	0
-105	0	0
-104	1	0
-103	0	0
-102	0	1
-101	1	0
-100	0	0
-99	0	1
-98	0	0
-97	0	0
-96	0	0
-95	1	0
-94	0	1
-93	1	0
-92	0	0
-91	1	0
-90	0	0
-89	0	0
-88	1	1
-87	2	0
-86	0	0
-85	1	2
-84	2	0
-83	0	0
-82	0	1
-81	0	0
-80	0	0
-79	1	0
-78	0	0
-77	0	1
-76	1	1
-75	1	2
-74	0	1
-73	0	0
-72	0	2
-71	1	2
-70	0	0
-69	1	3
-68	3	1
-67	0	1
-66	1	0
-65	0	1
-64	0	1
-63	1	2
-62	0	0
-61	1	0
-60	1	1
-59	1	0
-58	3	3
-57	7	3
-56	6	4
-55	10	6
-54	8	7
-53	8	7
-52	7	3
-51	8	10
-50	8	8
-49	5	6
-48	10	11
-47	6	10
-46	5	8
-45	14	13
-44	4	13
-43	10	9
-42	8	9
-41	6	6
-40	2	10
-39	7	5
-38	6	9
-37	5	6
-36	8	4
-35	7	9
-34	11	4
-33	12	7
-32	12	10
-31	3	11
-30	11	6
-29	8	10
-28	7	5
-27	3	3
-26	7	11
-25	7	6
-24	7	18
-23	5	12
-22	5	7
-21	12	9
-20	8	9
-19	5	9
-18	13	9
-17	6	9
-16	8	9
-15	9	4
-14	4	9
-13	6	9
-12	4	8
-11	9	5
-10	10	11
-9	7	8
-8	4	14
-7	9	6
-6	6	6
-5	3	0
-4	0	87
-3	0	0
-2	0	587
-1	0	0
0	0	0
1	0	0
2	0	0
3	298	0
4	0	0
5	56	0
6	0	13
7	7	8
8	4	8
9	13	4
10	9	5
11	10	5
12	5	13
13	10	5
14	9	4
15	17	6
16	7	11
17	11	12
18	8	8
19	8	12
20	13	8
21	9	6
22	6	9
23	13	5
24	8	7
25	14	12
26	7	8
27	10	4
28	5	7
29	7	3
30	14	13
31	8	12
32	12	4
33	10	5
34	10	11
35	5	11
36	8	5
37	4	5
38	8	9
39	13	7
40	5	5
41	8	6
42	11	7
43	7	8
44	11	9
45	7	4
46	13	12
47	6	8
48	7	8
49	5	7
50	7	9
51	3	7
52	8	12
53	4	7
54	7	8
55	11	5
56	8	7
57	7	4
58	4	2
59	2	2
60	0	0
61	0	1
62	1	1
63	1	1
64	1	1
65	1	1
66	1	0
67	1	0
68	1	1
69	1	1
70	2	1
71	1	1
72	1	1
73	1	0
74	1	1
75	1	1
76	2	0
77	1	0
78	0	1
79	1	0
80	1	1
81	0	1
82	0	0
83	1	0
84	1	0
85	0	3
86	1	0
87	1	2
88	1	1
89	0	1
90	0	0
91	1	0
92	0	1
93	2	0
94	0	0
95	0	0
96	0	1
97	3	0
98	0	0
99	0	1
100	1	0
101	0	0
102	0	0
103	0	0
104	0	0
105	0	1
106	0	0
107	0	1
108	1	0
109	0	0
110	0	0
111	0	0
112	0	0
113	0	0
114	0	0
115	0	0
