# Supplementary material for: Protection of CpG islands against de novo DNA methylation during oogenesis is associated with the recognition site of E2f1 and E2f2
Source: Epigenetics Chromatin. 2014 Oct 21;7:26. doi: 10.1186/1756-8935-7-26 (PMC4255709; doi:10.1186/1756-8935-7-26)
Supplement: Additional file 6 — Mini-website with GEM peak calling and motif analysis results for E2F1 ChIP-seq in MCF7 cells. [file 1756-8935-7-26-S6.zip › E2F1_MCF7_GEM_outputs/E2F1_shuffle_121_hg19_3RDistro_2_Spatial_dist_0_4.txt]

-115	0	0
-114	0	0
-113	0	0
-112	0	0
-111	0	0
-110	0	0
-109	0	0
-108	0	0
-107	0	0
-106	0	0
-105	0	0
-104	0	0
-103	0	0
-102	0	0
-101	0	0
-100	0	0
-99	0	1
-98	0	0
-97	0	1
-96	0	0
-95	0	1
-94	0	0
-93	1	0
-92	1	0
-91	0	0
-90	0	0
-89	2	0
-88	0	0
-87	0	0
-86	0	0
-85	0	0
-84	0	1
-83	0	0
-82	0	1
-81	0	0
-80	0	0
-79	0	2
-78	0	0
-77	0	1
-76	0	0
-75	0	0
-74	0	0
-73	1	0
-72	0	0
-71	0	0
-70	0	0
-69	1	1
-68	0	1
-67	0	1
-66	0	0
-65	0	0
-64	0	0
-63	0	0
-62	0	1
-61	0	0
-60	0	1
-59	0	2
-58	2	2
-57	3	4
-56	2	3
-55	1	3
-54	4	4
-53	1	1
-52	3	4
-51	7	3
-50	0	3
-49	2	1
-48	1	1
-47	1	4
-46	3	4
-45	2	4
-44	2	2
-43	4	4
-42	4	3
-41	3	1
-40	4	4
-39	5	1
-38	1	4
-37	2	2
-36	3	2
-35	3	6
-34	3	2
-33	5	6
-32	2	9
-31	4	6
-30	5	3
-29	3	5
-28	9	4
-27	3	4
-26	5	2
-25	7	6
-24	2	3
-23	11	8
-22	3	5
-21	7	6
-20	4	4
-19	3	2
-18	5	2
-17	5	2
-16	2	5
-15	2	8
-14	5	8
-13	9	6
-12	5	8
-11	10	5
-10	5	7
-9	12	1
-8	5	13
-7	11	4
-6	1	19
-5	0	0
-4	0	37
-3	0	0
-2	0	128
-1	0	0
0	0	0
1	517	0
2	0	0
3	84	0
4	0	0
5	31	0
6	0	0
7	22	1
8	4	14
9	16	3
10	1	10
11	8	6
12	4	7
13	14	3
14	6	3
15	7	4
16	5	4
17	4	5
18	2	1
19	5	4
20	1	3
21	3	6
22	8	8
23	3	3
24	7	13
25	4	2
26	7	7
27	4	5
28	3	1
29	4	5
30	6	2
31	3	6
32	5	6
33	7	2
34	7	6
35	3	2
36	1	5
37	3	2
38	2	4
39	3	2
40	2	5
41	5	3
42	0	4
43	4	3
44	3	6
45	1	3
46	2	3
47	2	4
48	3	2
49	3	1
50	3	5
51	3	0
52	4	3
53	5	1
54	2	3
55	2	3
56	7	2
57	4	2
58	2	1
59	2	1
60	0	0
61	1	0
62	0	1
63	2	0
64	0	0
65	1	0
66	0	0
67	1	0
68	1	0
69	1	0
70	0	1
71	1	0
72	0	1
73	0	0
74	0	0
75	0	0
76	0	0
77	0	0
78	1	0
79	0	0
80	1	0
81	0	0
82	0	0
83	2	0
84	0	0
85	1	0
86	0	2
87	1	0
88	0	0
89	0	0
90	0	1
91	0	0
92	0	1
93	1	0
94	1	1
95	0	0
96	1	0
97	0	0
98	1	0
99	0	0
100	1	0
101	0	0
102	0	0
103	0	0
104	0	0
105	0	0
106	0	0
107	0	0
108	0	0
109	0	0
110	0	0
111	0	0
112	0	0
113	0	0
114	0	0
115	0	0
