# Supplementary material for: Protection of CpG islands against de novo DNA methylation during oogenesis is associated with the recognition site of E2f1 and E2f2
Source: Epigenetics Chromatin. 2014 Oct 21;7:26. doi: 10.1186/1756-8935-7-26 (PMC4255709; doi:10.1186/1756-8935-7-26)
Supplement: Additional file 6 — Mini-website with GEM peak calling and motif analysis results for E2F1 ChIP-seq in MCF7 cells. [file 1756-8935-7-26-S6.zip › E2F1_MCF7_GEM_outputs/E2F1_shuffle_121_hg19_3RDistro_2_Spatial_dist_0_5.txt]

-115	0	0
-114	0	0
-113	0	0
-112	0	0
-111	0	0
-110	0	0
-109	0	0
-108	0	0
-107	0	0
-106	0	0
-105	0	0
-104	0	0
-103	0	0
-102	0	0
-101	0	0
-100	0	0
-99	0	0
-98	0	0
-97	1	0
-96	0	0
-95	0	0
-94	0	0
-93	0	0
-92	0	0
-91	0	0
-90	0	0
-89	0	0
-88	0	0
-87	0	0
-86	1	0
-85	0	0
-84	0	0
-83	0	0
-82	1	0
-81	0	0
-80	1	1
-79	0	0
-78	0	0
-77	1	1
-76	0	0
-75	0	2
-74	0	0
-73	0	0
-72	0	0
-71	0	0
-70	0	0
-69	1	0
-68	0	0
-67	1	1
-66	0	0
-65	1	0
-64	0	0
-63	1	0
-62	0	0
-61	1	0
-60	2	0
-59	1	0
-58	0	0
-57	1	0
-56	0	2
-55	3	0
-54	1	3
-53	3	2
-52	1	1
-51	1	2
-50	1	3
-49	1	0
-48	1	3
-47	3	2
-46	1	0
-45	0	2
-44	1	1
-43	0	2
-42	2	0
-41	1	0
-40	2	1
-39	1	1
-38	4	2
-37	1	1
-36	3	2
-35	1	1
-34	3	1
-33	1	0
-32	1	0
-31	2	1
-30	3	1
-29	2	1
-28	3	2
-27	2	2
-26	2	2
-25	3	3
-24	0	0
-23	4	1
-22	3	2
-21	0	2
-20	1	0
-19	3	2
-18	0	2
-17	2	3
-16	1	2
-15	3	3
-14	2	1
-13	2	2
-12	3	2
-11	1	2
-10	2	1
-9	0	1
-8	0	5
-7	0	0
-6	0	5
-5	0	0
-4	0	17
-3	0	0
-2	0	106
-1	0	0
0	0	0
1	0	0
2	0	0
3	71	0
4	0	0
5	18	0
6	0	0
7	2	1
8	1	0
9	3	2
10	3	0
11	0	0
12	1	2
13	3	2
14	1	6
15	1	2
16	1	4
17	3	2
18	2	6
19	3	0
20	1	2
21	0	0
22	2	2
23	1	2
24	2	4
25	0	1
26	1	1
27	2	3
28	2	1
29	0	2
30	2	0
31	0	1
32	2	2
33	0	1
34	0	1
35	0	3
36	1	1
37	0	1
38	5	1
39	0	2
40	3	1
41	2	1
42	0	1
43	1	2
44	2	0
45	0	1
46	3	2
47	0	1
48	2	3
49	2	3
50	0	0
51	1	1
52	1	1
53	2	2
54	1	3
55	4	1
56	0	2
57	2	1
58	0	1
59	0	0
60	0	1
61	0	2
62	0	1
63	1	0
64	0	1
65	0	1
66	0	1
67	0	0
68	1	1
69	0	0
70	0	1
71	0	0
72	0	0
73	0	0
74	0	0
75	0	0
76	2	0
77	0	0
78	2	0
79	0	0
80	0	0
81	0	1
82	0	0
83	0	0
84	0	1
85	0	0
86	0	0
87	0	0
88	0	0
89	0	0
90	0	0
91	0	0
92	0	0
93	0	0
94	0	0
95	0	0
96	0	0
97	0	0
98	0	0
99	0	0
100	0	0
101	0	0
102	0	0
103	0	0
104	0	0
105	0	0
106	0	0
107	0	0
108	0	0
109	0	0
110	0	0
111	0	0
112	0	0
113	0	0
114	0	0
115	0	0
