# Supplementary material for: Protection of CpG islands against de novo DNA methylation during oogenesis is associated with the recognition site of E2f1 and E2f2
Source: Epigenetics Chromatin. 2014 Oct 21;7:26. doi: 10.1186/1756-8935-7-26 (PMC4255709; doi:10.1186/1756-8935-7-26)
Supplement: Additional file 6 — Mini-website with GEM peak calling and motif analysis results for E2F1 ChIP-seq in MCF7 cells. [file 1756-8935-7-26-S6.zip › E2F1_MCF7_GEM_outputs/E2F1_shuffle_121_hg19_3RDistro_1_KSM.txt]

#5000/5000
#17.41
# k-mer/r.c.   	Cluster	Offset	PosCt	wPosCt	NegCt	HGP_10
GGCGCGC/GCGCGCC	0	-3	486	630	171	-67.7	2 3 15 20 21 22 24 25 32 36 39 41 45 46 47 48 57 58 61 62 63 74 75 79 83 86 89 91 98 101 105 109 111 113 115 116 120 124 126 132 133 138 140 142 143 144 148 150 151 157 166 167 169 180 208 211 212 215 223 227 242 245 247 251 259 260 261 265 271 279 281 283 284 285 288 292 299 302 303 305 308 314 318 324 326 327 330 331 333 337 345 350 354 373 381 384 386 393 407 408 412 421 431 434 441 442 445 447 452 464 469 470 472 481 484 486 489 494 499 540 544 549 554 557 562 564 569 580 587 589 593 597 601 604 605 609 613 618 619 635 636 640 641 648 650 655 657 665 671 673 681 682 699 703 711 719 720 725 727 728 736 737 756 775 781 782 785 787 791 799 807 826 839 843 851 863 872 895 898 907 915 917 918 919 932 937 961 982 985 986 990 992 995 997 998 1009 1021 1024 1034 1035 1065 1069 1073 1076 1092 1093 1125 1141 1145 1150 1154 1160 1163 1169 1170 1172 1175 1176 1182 1183 1190 1191 1202 1203 1208 1210 1221 1229 1231 1235 1243 1265 1269 1278 1286 1288 1295 1296 1300 1304 1314 1315 1316 1319 1336 1351 1352 1362 1366 1386 1390 1392 1398 1404 1418 1419 1433 1443 1448 1451 1455 1511 1512 1555 1563 1566 1571 1594 1597 1602 1607 1620 1661 1684 1685 1690 1705 1719 1744 1745 1757 1765 1766 1768 1771 1781 1789 1807 1816 1833 1836 1845 1846 1851 1857 1875 1888 1901 1908 1924 1926 1928 1930 1938 1952 1978 1981 1982 2027 2061 2084 2085 2111 2114 2127 2134 2156 2185 2192 2207 2216 2226 2236 2258 2261 2264 2267 2270 2291 2310 2312 2314 2315 2320 2328 2331 2339 2368 2375 2417 2433 2439 2441 2458 2464 2503 2544 2550 2557 2558 2596 2605 2607 2610 2629 2645 2647 2650 2685 2689 2694 2695 2696 2731 2740 2752 2777 2797 2809 2810 2812 2830 2832 2838 2847 2851 2863 2867 2925 2926 2931 2959 2999 3004 3008 3010 3014 3020 3023 3036 3064 3116 3119 3126 3128 3129 3134 3143 3150 3171 3178 3210 3215 3219 3223 3226 3263 3308 3330 3337 3357 3399 3405 3441 3457 3464 3477 3526 3534 3565 3583 3600 3611 3632 3640 3652 3689 3693 3752 3779 3789 3857 3878 3908 3909 3971 3981 3999 4003 4007 4062 4083 4107 4116 4173 4211 4225 4244 4248 4250 4252 4262 4264 4291 4311 4317 4359 4361 4366 4371 4381 4390 4408 4458 4463 4485 4522 4528 4529 4534 4559 4566 4612 4711 4714 4772 4775 4851 4859 4902 4917 4931 4932 4968 4971 4994 	11 14 32 68 69 81 82 85 106 110 121 123 136 139 153 154 155 170 180 248 258 280 302 331 393 410 448 449 475 481 501 509 560 569 589 590 601 621 650 651 653 665 666 727 744 762 785 826 884 895 900 932 967 972 1011 1088 1152 1154 1161 1164 1167 1179 1281 1290 1321 1322 1332 1372 1374 1378 1411 1426 1448 1449 1496 1720 1733 1782 1843 1847 1908 1994 2032 2044 2153 2155 2178 2256 2264 2349 2397 2448 2469 2485 2501 2502 2503 2527 2540 2570 2738 2798 2799 2824 2825 2875 2913 2949 2980 2998 3005 3020 3063 3091 3093 3094 3110 3165 3179 3186 3249 3261 3266 3269 3278 3305 3333 3404 3412 3435 3439 3494 3504 3574 3579 3581 3589 3591 3605 3612 3641 3764 3769 3788 3789 3812 3850 3854 3876 3882 3931 4017 4018 4030 4106 4107 4131 4137 4227 4233 4267 4324 4370 4427 4565 4579 4600 4625 4832 4840 4938 
GGCGCCT/AGGCGCC	1	-4	446	496	148	-47.7	10 26 35 46 54 63 80 89 90 93 97 99 106 116 117 135 136 139 146 151 152 157 161 166 183 185 189 193 235 240 245 248 249 252 255 259 260 265 280 281 292 309 312 316 341 343 349 353 360 364 370 371 377 381 395 396 398 402 426 436 454 455 458 463 464 471 476 487 490 507 511 515 530 537 545 579 583 592 636 639 642 654 658 661 665 684 699 705 707 708 713 747 757 762 767 776 799 807 822 823 845 849 852 868 870 885 887 892 900 906 911 938 941 948 951 959 960 967 969 982 1011 1012 1024 1030 1031 1040 1055 1067 1071 1075 1099 1100 1101 1102 1109 1111 1122 1147 1162 1163 1166 1178 1187 1208 1209 1214 1225 1236 1240 1242 1245 1256 1280 1281 1297 1302 1316 1327 1341 1354 1364 1375 1377 1382 1402 1403 1420 1444 1445 1454 1462 1472 1499 1500 1501 1502 1520 1546 1548 1550 1558 1560 1561 1563 1566 1574 1579 1587 1591 1606 1620 1629 1630 1635 1648 1657 1662 1676 1696 1733 1739 1740 1751 1761 1778 1791 1826 1827 1830 1846 1854 1866 1873 1882 1885 1886 1892 1899 1900 1922 1944 1951 1954 1970 1972 1979 1991 2005 2055 2056 2074 2077 2080 2082 2085 2086 2100 2147 2148 2158 2168 2177 2186 2188 2189 2197 2214 2217 2259 2265 2275 2279 2295 2300 2333 2344 2353 2361 2382 2391 2399 2411 2416 2418 2424 2431 2442 2444 2451 2469 2472 2474 2486 2551 2567 2570 2573 2575 2577 2580 2589 2606 2638 2654 2675 2687 2688 2702 2703 2721 2746 2758 2768 2771 2783 2787 2790 2793 2794 2798 2812 2827 2831 2842 2894 2903 2909 2928 2934 2935 2937 2942 2961 2970 2973 2993 3004 3018 3029 3032 3043 3063 3072 3080 3108 3130 3135 3142 3159 3164 3175 3189 3195 3239 3262 3267 3281 3290 3296 3319 3327 3332 3341 3343 3349 3354 3356 3375 3381 3393 3402 3421 3425 3427 3450 3451 3453 3471 3528 3547 3580 3588 3591 3595 3608 3630 3641 3664 3666 3669 3686 3690 3712 3718 3729 3730 3736 3747 3755 3764 3768 3775 3792 3823 3825 3881 3890 3893 3896 3927 3968 3986 3987 3995 3997 4001 4002 4026 4045 4047 4112 4119 4120 4124 4158 4170 4180 4208 4222 4243 4263 4276 4288 4306 4314 4332 4407 4411 4437 4469 4481 4518 4548 4570 4593 4620 4662 4691 4694 4702 4705 4709 4742 4773 4775 4779 4790 4795 4871 4912 4926 4932 4946 4953 4959 4970 	30 81 103 136 166 295 327 332 389 415 459 461 475 501 571 589 597 602 603 630 649 652 678 707 740 743 749 757 783 792 816 817 839 861 885 932 954 984 1042 1070 1088 1207 1225 1275 1299 1303 1369 1382 1397 1401 1440 1459 1471 1495 1518 1529 1533 1571 1647 1655 1659 1676 1706 1741 1775 1780 1782 1801 1836 1843 1894 1927 2020 2044 2048 2066 2113 2179 2225 2335 2401 2444 2461 2637 2641 2643 2674 2677 2712 2717 2719 2765 2774 2787 2807 2814 2852 2873 2877 2883 2888 2908 2910 2920 2939 2950 2995 3010 3064 3103 3108 3187 3329 3341 3435 3505 3512 3546 3574 3599 3624 3654 3660 3699 3745 3831 3849 3859 3957 3969 4016 4025 4052 4066 4107 4137 4143 4152 4219 4415 4423 4586 4651 4713 4779 4876 4964 4991 
GCGCCAG/CTGGCGC	1	-3	408	461	114	-53.4	2 10 11 25 28 67 68 75 76 90 91 99 117 123 126 132 134 138 142 145 150 156 165 189 212 241 265 271 282 289 299 300 309 314 324 325 333 334 340 346 357 362 365 370 374 377 382 384 387 398 399 400 402 408 410 411 425 428 436 447 449 450 452 453 463 470 481 487 493 499 510 533 537 562 563 583 593 611 612 622 635 636 637 642 643 649 655 656 677 680 681 688 710 713 715 719 721 727 729 731 784 810 816 822 831 854 866 869 885 887 897 900 908 939 960 963 970 971 985 998 1009 1012 1015 1017 1026 1035 1040 1048 1071 1080 1094 1099 1100 1104 1113 1119 1122 1141 1151 1160 1184 1195 1196 1229 1245 1253 1265 1286 1313 1318 1335 1336 1345 1348 1362 1366 1419 1422 1425 1426 1431 1435 1444 1448 1450 1460 1463 1478 1479 1490 1498 1500 1501 1530 1539 1542 1551 1552 1564 1574 1581 1587 1593 1594 1595 1597 1600 1602 1658 1662 1674 1682 1689 1696 1767 1768 1775 1785 1803 1816 1819 1820 1823 1826 1849 1866 1868 1869 1877 1896 1898 1899 1928 1946 1968 1979 1986 2003 2005 2006 2020 2032 2045 2059 2060 2061 2090 2100 2104 2115 2124 2126 2138 2181 2186 2208 2213 2222 2236 2240 2243 2254 2275 2278 2280 2285 2295 2304 2306 2310 2323 2350 2366 2368 2371 2383 2397 2404 2433 2436 2484 2575 2585 2593 2611 2618 2620 2622 2626 2633 2647 2666 2672 2675 2678 2699 2711 2720 2721 2735 2772 2783 2787 2794 2797 2827 2861 2869 2877 2879 2884 2891 2915 2925 2956 2964 2965 3006 3021 3029 3032 3039 3045 3063 3084 3092 3115 3116 3117 3128 3133 3134 3140 3175 3189 3209 3210 3218 3248 3249 3291 3295 3306 3322 3343 3348 3374 3376 3396 3402 3403 3409 3425 3436 3459 3478 3520 3541 3561 3567 3569 3574 3606 3611 3640 3646 3653 3678 3690 3693 3699 3712 3723 3808 3841 3857 3878 3881 3892 3906 3928 3945 3948 3950 3974 3992 3995 4002 4018 4024 4026 4034 4119 4167 4202 4208 4231 4274 4306 4311 4317 4374 4383 4389 4404 4405 4431 4449 4481 4510 4593 4615 4623 4663 4702 4711 4766 4775 4787 4804 4846 4916 4932 4933 4944 4953 4959 4993 	47 54 87 89 111 118 121 122 180 249 283 300 319 507 539 566 586 609 648 650 740 766 779 786 787 845 878 911 942 959 964 981 985 1008 1021 1024 1041 1042 1066 1156 1185 1334 1367 1374 1502 1596 1677 1694 1733 1795 1854 1924 1929 1935 2020 2062 2072 2157 2239 2254 2275 2331 2341 2413 2477 2520 2528 2553 2659 2665 2724 2768 2807 2871 2949 2995 3024 3061 3065 3140 3151 3190 3273 3385 3400 3524 3528 3542 3546 3561 3579 3629 3693 3731 3745 3823 3827 3882 3890 3899 3908 3937 3952 3957 3994 4105 4164 4165 4326 4477 4619 4763 4897 4963 
GGCGCCA/TGGCGCC	1	-4	399	453	92	-61.6	6 9 10 11 26 35 72 75 78 80 81 90 93 94 99 103 107 114 116 117 123 137 142 145 150 156 157 165 183 185 189 212 240 241 282 289 297 300 309 316 320 329 330 341 346 347 353 357 364 370 377 382 392 398 402 408 428 436 440 442 449 453 455 460 487 505 515 537 545 562 582 583 588 590 592 605 608 611 612 629 636 637 642 643 658 677 693 705 727 729 731 744 749 752 767 776 777 784 792 822 854 869 885 897 906 928 930 940 952 960 963 967 971 994 997 1012 1015 1017 1019 1021 1024 1026 1040 1049 1067 1069 1071 1080 1100 1104 1122 1125 1135 1147 1163 1184 1240 1245 1253 1300 1302 1327 1348 1358 1367 1402 1403 1426 1429 1444 1445 1450 1454 1460 1479 1490 1501 1517 1520 1530 1539 1548 1561 1563 1564 1574 1591 1593 1595 1600 1602 1648 1653 1658 1662 1674 1682 1689 1694 1696 1724 1731 1733 1738 1740 1751 1756 1760 1786 1788 1820 1821 1823 1826 1846 1854 1866 1868 1877 1896 1899 1922 1928 1946 1967 1968 1974 1986 1987 1999 2005 2006 2020 2032 2037 2045 2055 2059 2061 2085 2100 2115 2120 2121 2140 2186 2208 2213 2222 2236 2240 2275 2278 2285 2304 2306 2344 2351 2371 2404 2418 2423 2431 2436 2469 2471 2472 2474 2484 2488 2537 2567 2572 2573 2580 2620 2622 2626 2638 2658 2673 2675 2691 2711 2721 2726 2772 2787 2793 2794 2827 2840 2869 2879 2893 2894 2924 2941 2965 2969 2975 2980 3021 3029 3032 3033 3039 3063 3080 3092 3097 3102 3108 3145 3150 3175 3189 3209 3239 3242 3267 3294 3295 3302 3306 3319 3322 3343 3359 3362 3373 3374 3402 3403 3407 3414 3422 3425 3459 3460 3528 3541 3567 3569 3580 3595 3606 3608 3645 3646 3678 3690 3712 3723 3726 3746 3755 3757 3764 3798 3808 3828 3841 3851 3878 3881 3886 3892 3906 3927 3932 3948 3964 3974 4002 4004 4023 4026 4074 4119 4169 4197 4221 4231 4262 4306 4314 4315 4376 4389 4404 4411 4437 4444 4449 4469 4481 4520 4537 4570 4593 4605 4623 4709 4742 4750 4775 4787 4795 4846 4858 4871 4912 4916 4940 4953 4959 4970 4979 	47 54 106 111 124 153 180 244 304 374 566 603 609 630 648 740 752 787 817 845 864 911 959 981 1008 1021 1042 1088 1134 1151 1200 1333 1459 1463 1502 1542 1659 1745 1780 1808 1924 1927 1932 2016 2020 2024 2087 2141 2258 2265 2471 2477 2528 2665 2677 2724 2768 2774 2807 2949 2994 2995 3024 3061 3098 3125 3211 3273 3295 3329 3341 3385 3528 3546 3579 3611 3670 3740 3745 3823 3827 3831 3859 3882 3908 3957 4020 4105 4115 4477 4883 4921 
GCGCGCT/AGCGCGC	0	-2	327	445	101	-55.5	0 7 12 13 21 22 23 25 26 27 38 42 45 57 61 62 64 65 76 79 88 93 97 100 101 102 109 114 121 132 136 138 140 144 150 151 158 161 166 167 175 207 216 217 220 222 223 227 242 245 247 262 264 275 276 280 284 288 290 292 299 303 306 308 312 314 324 328 332 338 350 353 369 381 383 389 412 416 421 429 434 442 459 461 465 469 470 475 489 499 513 527 536 551 557 569 581 592 594 609 635 636 637 648 663 665 680 681 682 692 701 703 711 712 736 743 751 756 759 775 779 786 809 813 817 823 833 837 843 863 884 899 913 933 942 948 961 972 980 982 986 992 995 998 1025 1043 1044 1062 1065 1080 1092 1098 1099 1124 1125 1141 1145 1169 1176 1190 1202 1250 1252 1265 1269 1290 1300 1310 1315 1337 1347 1352 1392 1398 1406 1410 1412 1437 1494 1552 1571 1572 1602 1635 1643 1661 1691 1698 1710 1721 1737 1745 1757 1764 1765 1768 1771 1772 1807 1816 1849 1875 1888 1909 1928 1963 1964 1981 1989 2058 2085 2111 2119 2125 2139 2158 2172 2180 2216 2220 2226 2234 2239 2267 2291 2292 2312 2315 2328 2339 2341 2348 2353 2412 2428 2442 2458 2473 2499 2542 2552 2553 2611 2627 2629 2632 2645 2647 2650 2659 2672 2695 2731 2815 2822 2828 2830 2832 2857 2863 2876 2898 2935 2999 3003 3008 3010 3014 3020 3090 3128 3150 3168 3183 3212 3226 3316 3343 3410 3413 3419 3457 3464 3471 3503 3632 3689 3716 3752 3789 3846 3853 3876 3892 3922 3999 4033 4037 4047 4062 4131 4173 4186 4210 4250 4252 4259 4262 4264 4317 4381 4390 4485 4509 4545 4547 4763 4775 4804 4808 4851 4859 4917 4956 4968 4971 4994 	6 10 29 81 94 106 124 280 310 331 410 449 475 488 560 600 651 720 805 819 852 885 895 900 1003 1087 1088 1135 1161 1179 1180 1321 1330 1346 1372 1374 1511 1843 1847 1958 2051 2112 2155 2254 2264 2287 2333 2394 2397 2403 2422 2469 2507 2570 2798 2825 2929 2981 2989 3011 3063 3090 3110 3139 3186 3193 3250 3290 3305 3412 3439 3550 3551 3570 3593 3626 3662 3788 3803 3812 3882 4017 4026 4045 4091 4106 4107 4130 4137 4171 4285 4329 4354 4454 4465 4579 4807 4817 4898 4964 4979 
GCGGGAA/TTCCCGC	2	-3	340	402	111	-41.8	3 11 14 15 16 21 31 34 35 44 64 66 73 87 92 96 104 118 140 147 153 154 156 160 162 170 171 173 178 194 199 203 209 214 222 231 232 257 258 263 268 277 289 293 294 325 331 374 375 376 383 417 432 451 459 465 477 507 509 522 526 548 566 567 568 571 572 594 599 602 610 619 622 646 653 695 712 721 740 769 771 777 783 789 802 811 812 814 832 834 835 844 875 883 910 920 936 947 950 952 966 969 975 982 990 993 1033 1043 1058 1060 1065 1066 1095 1105 1118 1120 1124 1127 1161 1189 1194 1203 1212 1220 1240 1243 1246 1247 1249 1262 1281 1284 1293 1305 1306 1309 1331 1333 1335 1336 1342 1350 1355 1358 1386 1397 1430 1437 1474 1481 1485 1508 1511 1536 1545 1570 1583 1592 1613 1620 1637 1654 1657 1699 1720 1721 1731 1743 1748 1754 1773 1781 1783 1785 1840 1863 1874 1893 1902 1905 1912 1913 1935 1978 1995 2024 2048 2098 2104 2109 2111 2130 2148 2160 2176 2233 2239 2241 2246 2260 2275 2282 2301 2311 2324 2326 2333 2334 2352 2355 2380 2392 2417 2451 2453 2459 2476 2508 2519 2528 2538 2549 2572 2608 2615 2620 2649 2718 2723 2724 2762 2763 2764 2770 2800 2806 2872 2930 2933 2936 2956 2967 2986 2989 3012 3015 3017 3018 3026 3029 3034 3040 3051 3088 3133 3156 3162 3191 3197 3211 3269 3303 3309 3312 3327 3369 3382 3385 3410 3434 3449 3458 3480 3499 3500 3525 3536 3543 3600 3626 3671 3672 3708 3709 3710 3711 3729 3798 3833 3836 3851 3870 3878 3921 3941 3965 4010 4032 4053 4058 4122 4129 4135 4137 4164 4171 4178 4182 4211 4242 4310 4330 4331 4334 4371 4428 4512 4541 4559 4561 4633 4647 4663 4686 4694 4710 4721 4723 4732 4743 4769 4774 4856 4859 4864 4870 4894 4909 4934 4973 	0 87 130 156 177 332 333 354 375 413 589 597 598 605 608 631 691 715 754 755 779 786 818 820 883 897 903 1004 1084 1133 1173 1322 1360 1392 1486 1542 1566 1662 1738 1744 1768 1816 1928 1999 2014 2054 2059 2088 2130 2264 2271 2288 2303 2323 2324 2356 2424 2499 2539 2631 2672 2677 2784 2785 2849 2851 2853 2920 2924 3051 3087 3111 3192 3194 3208 3269 3349 3403 3414 3432 3439 3539 3550 3629 3637 3686 3716 3738 3810 3916 3927 3948 3983 4026 4102 4110 4233 4317 4345 4414 4441 4460 4469 4560 4562 4642 4652 4806 4909 4910 4997 
GCGCGCA/TGCGCGC	0	-2	303	394	93	-47.4	2 3 7 21 23 24 25 27 32 39 41 53 57 60 62 63 76 85 86 89 93 97 105 109 113 115 122 133 134 143 144 146 155 157 161 166 169 193 211 216 221 227 231 238 247 251 261 265 267 283 288 290 299 306 324 328 333 350 351 378 383 386 408 416 425 434 465 470 481 484 494 506 510 540 554 562 592 595 597 601 605 613 618 657 671 673 680 681 701 703 712 718 719 724 727 743 779 794 798 813 823 837 881 884 895 917 918 919 937 948 985 990 1024 1042 1048 1065 1073 1076 1087 1123 1124 1129 1131 1162 1167 1177 1182 1203 1207 1288 1295 1314 1316 1337 1351 1352 1362 1392 1406 1411 1419 1421 1433 1443 1455 1533 1552 1553 1555 1567 1572 1607 1628 1643 1666 1685 1691 1698 1722 1734 1737 1744 1755 1764 1766 1771 1775 1787 1796 1802 1818 1833 1836 1845 1857 1924 1952 1976 2068 2071 2077 2084 2111 2119 2125 2127 2139 2156 2158 2192 2207 2220 2258 2261 2264 2270 2271 2295 2310 2314 2330 2339 2368 2375 2412 2417 2428 2433 2442 2464 2470 2499 2503 2544 2553 2558 2596 2605 2607 2610 2617 2672 2685 2694 2696 2704 2728 2750 2797 2809 2812 2815 2828 2832 2851 2857 2876 2881 2898 2926 2959 3003 3012 3023 3036 3090 3107 3116 3168 3178 3215 3219 3222 3298 3304 3330 3332 3343 3398 3405 3410 3441 3534 3583 3600 3606 3640 3689 3716 3752 3779 3851 3853 3922 3970 3971 4003 4107 4164 4173 4210 4211 4225 4248 4259 4264 4277 4291 4359 4408 4522 4525 4534 4566 4739 4763 4795 4804 4902 4910 4931 4956 4994 	10 11 14 124 149 280 331 333 448 569 590 601 621 650 651 665 694 720 727 784 785 805 826 936 939 1164 1167 1281 1332 1346 1411 1493 1511 1517 1596 1626 1711 1720 1775 1800 1868 1908 1963 1966 1994 2018 2032 2051 2178 2254 2333 2422 2502 2503 2507 2537 2540 2578 2640 2651 2684 2799 2824 2825 2929 2962 3005 3039 3249 3435 3504 3579 3589 3641 3662 3764 3854 3881 4000 4136 4137 4171 4267 4281 4427 4444 4446 4454 4465 4603 4625 4979 4999 
GCGCCCT/AGGGCGC	3	1	346	389	116	-37.3	11 15 25 30 41 45 46 56 74 82 86 95 115 136 137 139 142 152 161 169 181 201 202 206 208 211 215 217 235 245 249 279 282 289 303 315 342 366 378 381 385 393 397 400 404 409 422 428 449 454 470 486 496 498 511 521 558 580 588 601 619 654 657 678 719 731 756 781 785 786 797 807 830 831 865 870 872 885 887 897 908 919 936 940 946 971 974 1003 1006 1023 1024 1031 1032 1035 1049 1054 1079 1097 1105 1114 1117 1133 1145 1161 1198 1199 1202 1217 1222 1227 1243 1254 1258 1288 1297 1319 1336 1349 1360 1382 1389 1392 1401 1404 1408 1418 1428 1429 1435 1438 1440 1443 1470 1475 1490 1491 1492 1494 1499 1518 1522 1548 1554 1564 1594 1602 1607 1609 1625 1630 1661 1674 1701 1702 1719 1731 1738 1740 1745 1761 1792 1812 1817 1836 1855 1859 1868 1890 1907 1910 1915 1919 1944 1956 1972 1979 1984 1987 2007 2033 2038 2045 2061 2080 2090 2097 2115 2133 2134 2156 2157 2162 2194 2201 2207 2222 2230 2252 2277 2294 2303 2307 2323 2331 2338 2368 2369 2375 2379 2382 2387 2408 2426 2457 2512 2519 2529 2544 2548 2571 2585 2605 2622 2626 2629 2641 2654 2689 2696 2709 2752 2775 2777 2790 2805 2810 2850 2862 2872 2879 2903 2937 2969 2974 2976 3006 3008 3021 3048 3058 3067 3086 3100 3117 3119 3150 3164 3173 3178 3189 3195 3209 3210 3219 3243 3248 3263 3272 3282 3306 3327 3332 3341 3348 3354 3360 3374 3450 3454 3468 3477 3491 3541 3559 3568 3631 3670 3675 3702 3706 3718 3735 3736 3758 3789 3798 3814 3820 3862 3949 3974 3977 3995 4009 4023 4037 4054 4055 4089 4109 4114 4122 4151 4180 4182 4269 4298 4307 4343 4376 4377 4381 4402 4414 4452 4462 4485 4506 4522 4535 4602 4605 4606 4616 4646 4711 4714 4772 4794 4808 4816 4856 4859 4873 4925 4968 	72 82 149 195 196 218 229 246 302 392 438 450 452 569 589 609 635 649 653 666 711 718 725 762 777 784 967 989 1005 1070 1086 1138 1153 1175 1195 1232 1269 1329 1371 1382 1390 1392 1397 1459 1460 1474 1528 1571 1621 1676 1730 1751 1846 1933 1950 1952 1962 1967 2139 2177 2224 2225 2282 2311 2344 2345 2380 2423 2454 2465 2471 2540 2582 2824 2877 2918 2928 2930 2994 2999 3061 3077 3078 3094 3166 3190 3272 3273 3288 3290 3374 3399 3504 3599 3633 3641 3660 3670 3699 3752 3756 3789 3797 3839 3876 3968 4103 4134 4240 4625 4704 4806 4883 4935 4938 4980 
GGCGCTC/GAGCGCC	0	-3	329	360	100	-37.2	19 22 42 43 48 56 69 74 76 77 89 91 107 140 180 199 207 222 236 239 246 252 290 302 321 331 337 362 397 406 410 411 412 439 444 447 450 469 485 493 496 502 507 513 533 556 570 578 592 602 603 605 613 623 633 642 647 653 679 689 710 721 737 741 755 761 767 786 791 816 827 836 841 865 879 889 890 892 897 900 910 920 937 947 954 957 965 970 989 992 1015 1022 1024 1025 1054 1099 1113 1114 1126 1144 1153 1160 1189 1196 1204 1215 1222 1226 1238 1273 1280 1284 1290 1304 1316 1323 1364 1372 1384 1390 1391 1402 1416 1429 1431 1435 1437 1440 1457 1458 1463 1475 1488 1490 1553 1554 1593 1614 1639 1645 1671 1700 1701 1705 1729 1739 1747 1757 1790 1809 1812 1831 1835 1848 1850 1851 1877 1881 1890 1894 1907 1910 1921 1930 1932 1965 1969 1979 2007 2018 2026 2029 2032 2037 2048 2055 2061 2102 2105 2124 2126 2128 2138 2179 2181 2192 2217 2242 2255 2256 2258 2261 2280 2287 2327 2339 2341 2347 2349 2360 2376 2380 2391 2393 2397 2438 2457 2477 2486 2493 2498 2544 2578 2608 2626 2628 2632 2650 2666 2699 2700 2706 2717 2720 2731 2763 2764 2775 2784 2822 2943 2978 2996 3032 3036 3043 3055 3077 3084 3093 3100 3117 3119 3140 3185 3188 3193 3196 3248 3261 3263 3274 3282 3292 3302 3315 3348 3373 3409 3435 3468 3471 3483 3491 3502 3551 3561 3564 3572 3606 3613 3689 3713 3718 3758 3778 3805 3807 3820 3827 3843 3872 3877 3893 3920 3933 3935 3953 3966 3972 3992 4024 4027 4056 4059 4083 4123 4206 4216 4234 4274 4306 4330 4373 4426 4431 4490 4507 4517 4518 4534 4535 4587 4597 4602 4611 4623 4633 4667 4693 4711 4778 4785 4790 4859 4873 4878 4910 4976 	10 14 46 89 100 283 318 411 449 469 481 583 588 634 886 893 907 953 1022 1066 1075 1077 1103 1107 1133 1180 1185 1269 1315 1335 1363 1378 1422 1500 1563 1580 1677 1746 1774 1822 1860 2058 2091 2092 2111 2116 2145 2227 2308 2413 2509 2690 2723 2763 2806 2867 2874 2918 2932 3095 3132 3144 3272 3400 3528 3538 3542 3545 3627 3633 3654 3700 3714 3764 3786 3791 3845 3912 3913 3931 3994 3997 4028 4130 4247 4251 4267 4326 4330 4443 4492 4556 4647 4755 4800 4840 4841 4893 4939 4963 
GCGCCTT/AAGGCGC	1	-3	237	278	61	-35.5	10 18 19 20 24 26 35 69 77 80 90 99 106 109 113 151 172 176 177 180 189 207 245 248 271 275 309 312 344 349 361 364 386 395 425 455 464 471 490 523 545 557 583 593 618 633 658 661 684 694 705 707 713 736 747 757 799 823 836 849 856 858 889 911 938 948 951 960 967 1021 1030 1055 1071 1076 1093 1100 1102 1115 1126 1166 1178 1187 1191 1194 1204 1238 1259 1281 1286 1327 1364 1375 1402 1403 1462 1472 1500 1502 1546 1560 1561 1591 1604 1606 1620 1623 1639 1648 1666 1676 1684 1695 1719 1740 1744 1751 1846 1870 1875 1882 1886 1900 1910 1917 1940 1947 1970 2012 2032 2044 2066 2068 2074 2084 2086 2088 2147 2148 2154 2168 2220 2305 2393 2408 2429 2451 2472 2491 2523 2529 2573 2580 2612 2687 2688 2703 2721 2762 2783 2793 2798 2832 2859 2872 2909 2961 2973 3036 3043 3072 3108 3111 3129 3130 3147 3175 3195 3196 3222 3261 3298 3341 3352 3375 3381 3402 3426 3450 3471 3474 3491 3522 3547 3565 3588 3595 3600 3624 3630 3632 3645 3657 3690 3750 3764 3778 3792 3823 3845 3890 3893 3927 3987 3995 4000 4023 4108 4112 4120 4124 4180 4182 4197 4208 4273 4335 4445 4456 4518 4596 4705 4742 4790 4941 4959 4994 4998 	149 154 248 318 563 589 606 779 784 817 867 983 1041 1051 1071 1088 1139 1395 1397 1533 1547 1571 1592 1646 1800 1962 1973 2109 2145 2225 2227 2239 2283 2637 2641 2643 2677 2717 2871 2883 2921 2950 3061 3329 3394 3467 3505 3599 3689 3718 3924 4066 4114 4137 4165 4213 4228 4651 4893 4991 4995 
GCGCTCT/AGAGCGC	0	-2	226	269	60	-34.0	9 12 27 29 43 46 56 57 62 69 77 114 125 137 140 151 226 229 230 236 239 245 247 248 264 266 275 282 302 306 310 313 314 324 328 337 338 350 371 375 411 462 491 535 545 556 571 578 594 613 623 626 647 656 664 679 689 703 711 737 779 786 836 841 851 879 886 894 904 913 942 945 947 965 989 995 1000 1027 1044 1062 1099 1113 1114 1152 1153 1162 1190 1204 1215 1222 1250 1264 1269 1304 1330 1341 1393 1448 1463 1471 1497 1500 1554 1562 1593 1614 1629 1639 1645 1677 1681 1700 1701 1729 1739 1765 1807 1809 1852 1877 1890 1930 1932 1969 1988 2008 2069 2084 2117 2124 2128 2192 2226 2242 2280 2292 2327 2339 2380 2393 2404 2458 2484 2486 2499 2563 2564 2654 2658 2666 2677 2687 2692 2747 2748 2775 2784 2797 2815 2830 2863 2880 2887 2921 2943 2946 2968 2999 3003 3014 3021 3030 3093 3140 3193 3248 3274 3292 3329 3342 3409 3419 3502 3689 3738 3758 3778 3798 3820 3843 3857 3893 3920 3966 3972 3992 4033 4059 4089 4123 4136 4186 4260 4271 4336 4356 4366 4389 4410 4415 4431 4465 4507 4611 4633 4667 4693 4785 4790 4805 4820 4851 4859 4878 4910 4994 	46 65 89 150 188 243 302 331 449 550 800 874 885 927 953 1066 1075 1107 1161 1218 1328 1860 1893 1963 2413 2599 2695 2696 2770 2782 2874 2927 2932 3122 3184 3236 3274 3545 3627 3633 3646 3753 3788 3798 3848 3913 4106 4107 4130 4235 4326 4399 4461 4556 4579 4665 4800 4807 4884 4982 
AGCGCCA/TGGCGCT	1	-4	251	263	71	-28.1	17 24 42 76 83 91 118 132 137 180 190 199 241 243 259 304 317 321 322 334 336 362 363 374 410 411 412 436 450 493 510 513 570 578 606 622 650 710 713 719 721 731 732 796 813 814 816 851 866 867 887 892 900 937 970 983 989 998 1025 1042 1072 1089 1099 1104 1113 1114 1119 1128 1137 1142 1147 1153 1171 1195 1196 1215 1226 1313 1334 1376 1384 1422 1425 1429 1433 1435 1437 1460 1463 1465 1488 1490 1498 1528 1538 1551 1581 1593 1614 1710 1729 1767 1777 1785 1792 1795 1803 1812 1819 1837 1842 1849 1890 1898 1924 1973 1979 1996 2003 2005 2009 2055 2060 2090 2102 2104 2124 2126 2138 2181 2221 2242 2243 2276 2280 2287 2347 2383 2397 2458 2477 2493 2575 2593 2611 2633 2666 2677 2678 2692 2699 2711 2720 2735 2745 2763 2781 2784 2804 2817 2837 2874 2877 2884 2902 2910 2964 2998 2999 3043 3045 3055 3056 3061 3084 3140 3185 3189 3196 3200 3248 3288 3291 3315 3376 3396 3409 3436 3520 3539 3544 3561 3574 3602 3623 3653 3774 3807 3819 3820 3827 3881 3889 3928 3934 3945 3950 3953 3972 3992 4024 4027 4047 4056 4059 4066 4073 4080 4104 4123 4132 4147 4156 4208 4216 4236 4274 4306 4328 4330 4373 4374 4407 4431 4441 4453 4456 4555 4573 4615 4663 4667 4679 4693 4711 4766 4933 4944 4962 4980 4993 	89 179 181 224 249 283 507 539 696 786 801 878 893 928 942 973 1022 1024 1041 1066 1074 1125 1185 1367 1374 1441 1500 1596 1600 1631 1681 1854 1861 1913 1965 2023 2072 2108 2238 2239 2331 2348 2413 2442 2490 2520 2881 3181 3355 3400 3424 3561 3731 3740 3795 3937 3952 3994 4062 4165 4181 4247 4251 4468 4556 4567 4756 4895 4897 4923 4963 
GCGCCAA/TTGGCGC	1	-3	173	225	38	-34.6	6 9 25 26 35 37 42 54 57 61 62 72 80 81 83 93 94 97 103 104 111 140 157 187 229 241 304 308 317 320 321 326 330 336 341 347 353 364 382 392 425 453 464 502 570 578 588 608 611 637 720 725 744 751 775 776 785 792 820 940 952 967 998 1010 1024 1042 1049 1067 1089 1135 1142 1147 1154 1163 1171 1177 1191 1263 1282 1334 1367 1403 1404 1429 1479 1488 1498 1520 1538 1595 1614 1648 1694 1705 1718 1728 1729 1733 1738 1777 1786 1792 1828 1851 1926 2120 2187 2240 2276 2287 2391 2458 2477 2488 2572 2573 2575 2586 2638 2673 2677 2726 2804 2817 2902 2965 2975 2999 3043 3055 3097 3108 3150 3185 3196 3239 3242 3267 3359 3362 3422 3448 3449 3474 3539 3544 3608 3764 3807 3828 3881 3932 3934 3953 3964 4004 4056 4073 4074 4107 4147 4169 4373 4437 4444 4453 4456 4641 4693 4819 4887 4912 4970 	106 304 310 539 566 801 900 1022 1042 1088 1134 1151 1441 1463 1606 1659 1751 1780 1927 1932 1965 2392 2490 2677 2886 3295 3528 3605 3670 3679 3740 3795 3923 3957 4427 4556 4567 4579 
GACGCGC/GCGCGTC	0	-3	174	197	64	-17.4	6 13 53 102 131 137 140 146 161 168 203 248 284 285 309 322 326 344 365 371 375 421 440 445 456 461 481 489 513 538 558 562 564 571 581 591 605 607 618 629 664 732 797 805 817 826 863 922 923 932 975 985 992 998 1004 1044 1045 1069 1084 1116 1154 1169 1226 1298 1383 1390 1421 1484 1491 1494 1520 1604 1652 1695 1701 1710 1720 1726 1740 1741 1787 1794 1836 1847 1852 1857 1917 1926 1954 1964 1972 2111 2114 2133 2165 2174 2180 2194 2205 2235 2239 2250 2262 2279 2280 2285 2331 2349 2436 2469 2483 2497 2519 2539 2629 2630 2650 2668 2670 2695 2728 2763 2775 2810 2832 2873 2890 2916 2964 3032 3060 3087 3129 3160 3249 3362 3395 3441 3489 3497 3506 3526 3544 3562 3587 3689 3733 3748 3789 3830 3857 3909 3952 3970 3985 4060 4116 4131 4167 4186 4211 4304 4307 4321 4339 4347 4409 4509 4528 4529 4616 4664 4922 4932 	32 68 106 107 155 227 248 310 449 488 550 564 565 740 807 884 965 985 1047 1087 1122 1123 1322 1368 1390 1408 1431 1576 1743 1751 1897 1914 2066 2115 2216 2254 2309 2465 2499 2500 2582 2824 2912 2998 3020 3068 3092 3124 3140 3193 3250 3282 3287 3290 3339 3374 3614 3803 3827 4003 4210 4397 4492 4616 
GCGCACT/AGTGCGC	3	1	117	141	38	-15.5	23 97 122 125 139 155 167 172 189 193 205 210 216 239 243 254 281 304 321 350 351 352 368 381 410 427 503 510 521 567 597 661 673 761 794 838 893 953 959 976 990 992 1024 1042 1079 1111 1337 1352 1370 1419 1422 1435 1440 1443 1498 1515 1571 1642 1657 1666 1685 1691 1702 1818 1844 1857 1948 2005 2041 2054 2182 2239 2264 2314 2343 2422 2544 2576 2627 2704 2750 2794 2798 2809 2812 2838 2850 2867 2904 2961 2967 3003 3119 3231 3380 3583 3630 3657 3678 3686 3726 3786 3815 3853 3944 3970 3995 4102 4232 4343 4345 4503 4522 4795 4910 4922 4994 	122 147 375 415 694 1043 1122 1174 1331 1346 1413 1547 1565 1568 1628 1795 1800 2174 2251 2255 2310 2453 2772 2785 2807 3032 3042 3160 3176 3567 3636 3693 3810 3997 4211 4281 4521 4755 
GCGCGAA/TTCGCGC	2	-3	97	126	37	-12.9	9 24 32 34 42 47 69 93 124 182 188 192 272 277 309 318 332 353 355 363 393 394 447 547 622 635 668 670 718 739 776 783 838 851 865 867 880 915 968 972 1046 1058 1079 1173 1177 1185 1278 1294 1408 1417 1424 1486 1499 1521 1553 1624 1678 1836 1917 1985 2001 2072 2197 2220 2281 2348 2422 2424 2440 2441 2548 2594 2654 2878 3127 3161 3263 3323 3409 3567 3581 3702 3775 3777 3831 3896 4044 4126 4217 4264 4266 4326 4422 4425 4612 4878 4960 	15 84 105 128 149 172 191 282 572 577 978 1036 1042 1047 1135 1333 1486 1844 1962 2421 2537 2654 2656 2684 2723 2768 3093 3164 3258 3288 3460 3952 4165 4273 4417 4625 4891 
GCGCCTA/TAGGCGC	1	-3	94	117	37	-11.1	19 57 69 116 123 146 163 166 172 193 252 259 288 302 337 391 397 426 454 458 477 505 507 592 646 689 697 703 736 762 846 870 951 959 1004 1035 1039 1074 1183 1209 1236 1302 1316 1382 1450 1499 1508 1516 1557 1563 1574 1579 1619 1723 1761 1831 1842 1900 1918 1927 1979 1991 2094 2259 2275 2279 2349 2364 2379 2399 2474 2562 2566 2716 2787 2861 2928 3164 3262 3282 3334 3354 3381 3504 3648 3712 3729 3755 4001 4045 4181 4362 4437 4867 	68 127 166 740 792 949 972 1077 1103 1160 1330 1369 1372 1382 1471 1576 1655 1701 1866 2375 2383 2444 2892 3309 3413 3604 3662 3798 3948 4127 4135 4492 4586 4589 4788 4841 4981 
