# Supplementary material for: Protection of CpG islands against de novo DNA methylation during oogenesis is associated with the recognition site of E2f1 and E2f2
Source: Epigenetics Chromatin. 2014 Oct 21;7:26. doi: 10.1186/1756-8935-7-26 (PMC4255709; doi:10.1186/1756-8935-7-26)
Supplement: Additional file 6 — Mini-website with GEM peak calling and motif analysis results for E2F1 ChIP-seq in MCF7 cells. [file 1756-8935-7-26-S6.zip › E2F1_MCF7_GEM_outputs/E2F1_shuffle_121_hg19_3RDistro_1_Spatial_dist_0_3.txt]

-115	0	0
-114	0	0
-113	0	0
-112	0	0
-111	0	0
-110	0	0
-109	0	0
-108	0	0
-107	0	0
-106	0	0
-105	0	0
-104	0	0
-103	0	0
-102	0	0
-101	0	0
-100	0	0
-99	0	0
-98	0	0
-97	0	0
-96	0	1
-95	0	0
-94	0	0
-93	0	1
-92	0	0
-91	0	1
-90	0	0
-89	0	1
-88	0	0
-87	0	0
-86	0	1
-85	1	0
-84	0	1
-83	0	0
-82	0	1
-81	2	0
-80	0	3
-79	1	0
-78	1	0
-77	1	0
-76	1	0
-75	1	1
-74	1	1
-73	0	3
-72	0	1
-71	1	3
-70	0	0
-69	1	1
-68	0	0
-67	1	1
-66	0	0
-65	1	0
-64	0	0
-63	2	0
-62	0	0
-61	2	0
-60	0	2
-59	1	1
-58	0	0
-57	1	1
-56	0	0
-55	3	0
-54	0	0
-53	1	1
-52	1	0
-51	1	1
-50	0	0
-49	0	1
-48	1	2
-47	2	1
-46	0	0
-45	0	1
-44	1	0
-43	0	0
-42	2	0
-41	1	1
-40	0	0
-39	2	2
-38	1	3
-37	1	0
-36	2	2
-35	0	0
-34	2	0
-33	1	0
-32	1	1
-31	2	0
-30	2	0
-29	1	1
-28	1	2
-27	1	1
-26	0	1
-25	2	3
-24	1	1
-23	3	2
-22	1	0
-21	1	2
-20	3	0
-19	1	0
-18	0	3
-17	1	2
-16	1	1
-15	2	5
-14	0	1
-13	1	0
-12	0	2
-11	1	1
-10	2	2
-9	1	1
-8	2	7
-7	0	1
-6	0	7
-5	0	0
-4	0	22
-3	0	0
-2	0	71
-1	0	0
0	0	0
1	0	0
2	0	0
3	74	0
4	0	0
5	18	0
6	0	0
7	4	2
8	0	0
9	5	5
10	1	0
11	3	0
12	1	2
13	3	0
14	2	4
15	2	0
16	2	2
17	1	2
18	1	2
19	1	1
20	0	1
21	0	0
22	2	1
23	0	3
24	2	2
25	0	2
26	1	0
27	1	1
28	1	0
29	0	0
30	1	0
31	2	1
32	1	4
33	2	1
34	0	1
35	0	2
36	0	2
37	1	2
38	2	1
39	1	1
40	2	1
41	1	0
42	0	0
43	1	1
44	0	0
45	0	0
46	1	0
47	0	0
48	1	1
49	1	1
50	0	0
51	0	1
52	1	1
53	1	1
54	1	2
55	0	0
56	0	4
57	0	0
58	0	1
59	0	0
60	0	2
61	2	0
62	1	2
63	2	0
64	0	1
65	0	3
66	0	1
67	0	1
68	1	1
69	1	0
70	2	1
71	0	0
72	2	1
73	1	0
74	3	0
75	1	1
76	1	1
77	1	1
78	0	1
79	1	0
80	0	1
81	2	0
82	0	0
83	2	0
84	0	2
85	1	0
86	1	0
87	0	0
88	0	0
89	0	0
90	0	0
91	0	0
92	1	0
93	1	1
94	1	0
95	1	0
96	1	0
97	0	0
98	0	0
99	0	0
100	0	0
101	1	0
102	0	0
103	0	0
104	0	0
105	0	0
106	0	0
107	0	0
108	0	0
109	0	0
110	0	0
111	0	0
112	0	0
113	0	0
114	0	0
115	0	0
