# Supplementary material for: Protection of CpG islands against de novo DNA methylation during oogenesis is associated with the recognition site of E2f1 and E2f2
Source: Epigenetics Chromatin. 2014 Oct 21;7:26. doi: 10.1186/1756-8935-7-26 (PMC4255709; doi:10.1186/1756-8935-7-26)
Supplement: Additional file 6 — Mini-website with GEM peak calling and motif analysis results for E2F1 ChIP-seq in MCF7 cells. [file 1756-8935-7-26-S6.zip › E2F1_MCF7_GEM_outputs/E2F1_shuffle_121_hg19_3RDistro_2_GEM_insignificant.bed]

track name=GEM_/share/data1/rschulz/ngs/ChIP/E2f/E2F1/06-GEM/output/E2F1_shuffle_121_hg19_3RDistro_outputs/E2F1_shuffle_121_hg19_3RDistro_2 description="GEM Event Call"
chr16	30596633	30596833	16:30596733	46.6
chr1	152226098	152226298	1:152226198	26.0
chr12	103352284	103352484	12:103352384	51.7
chr5	148724402	148724602	5:148724502	25.0
chr16	762817	763017	16:762917	64.0
chr1	13870388	13870588	1:13870488	33.0
chr4	146654413	146654613	4:146654513	56.4
chr19	8271583	8271783	19:8271683	35.0
chr19	1000253	1000453	19:1000353	34.0
chr19	5905070	5905270	19:5905170	34.0
chr19	5968189	5968389	19:5968289	34.0
chr19	11698487	11698687	19:11698587	34.0
chr19	23975361	23975561	19:23975461	34.0
chr19	33488004	33488204	19:33488104	34.0
chr19	49291375	49291575	19:49291475	34.0
chr19	49982173	49982373	19:49982273	34.0
chr19	52913643	52913843	19:52913743	34.0
chr19	56047797	56047997	19:56047897	34.0
chr19	883695	883895	19:883795	33.7
chr19	51014243	51014443	19:51014343	33.6
chr19	9930387	9930587	19:9930487	33.4
chr19	36231958	36232158	19:36232058	33.1
chr19	34992616	34992816	19:34992716	33.0
chr10	82214037	82214237	10:82214137	50.0
chr10	125034788	125034988	10:125034888	33.2
chr16	87397596	87397796	16:87397696	53.0
chr9	116444756	116444956	9:116444856	45.0
chr2	127842787	127842987	2:127842887	44.0
chr2	36582840	36583040	2:36582940	43.7
chr2	237733633	237733833	2:237733733	45.0
chr17	2278244	2278444	17:2278344	40.0
chr17	6148163	6148363	17:6148263	40.0
chr17	6579469	6579669	17:6579569	40.0
chr17	25897299	25897499	17:25897399	40.0
chr17	41755373	41755573	17:41755473	40.0
chr17	55330950	55331150	17:55331050	40.0
chr17	77133583	77133783	17:77133683	40.0
chr17	38518893	38519093	17:38518993	39.8
chr17	75136250	75136450	17:75136350	39.7
chr17	40985025	40985225	17:40985125	39.6
chr17	40125180	40125380	17:40125280	39.4
chr17	80063823	80064023	17:80063923	39.4
chr17	39845464	39845664	17:39845564	39.1
chr15	32322141	32322341	15:32322241	33.1
chr4	93226532	93226732	4:93226632	22.6
chr12	105003316	105003516	12:105003416	35.1
chr1	151566690	151566890	1:151566790	65.0
chr7	127806640	127806840	7:127806740	46.0
chr7	100808807	100809007	7:100808907	55.1
chr2	60781663	60781863	2:60781763	31.0
chr11	449965	450165	11:450065	37.1
chr2	201165494	201165694	2:201165594	27.0
chr7	142736145	142736345	7:142736245	27.0
chr18	2529335	2529535	18:2529435	33.0
chr9	109517977	109518177	9:109518077	33.0
chr8	116879398	116879598	8:116879498	32.3
chr7	102984516	102984716	7:102984616	32.1
chr20	19256531	19256731	20:19256631	64.0
chr6	17988146	17988346	6:17988246	27.5
chr16	82362844	82363044	16:82362944	37.1
chr3	234398	234598	3:234498	27.0
chr3	6811594	6811794	3:6811694	27.0
chr3	7029458	7029658	3:7029558	27.0
chr3	59779244	59779444	3:59779344	27.0
chr3	78536579	78536779	3:78536679	27.0
chr3	93899121	93899321	3:93899221	27.0
chr3	97406704	97406904	3:97406804	27.0
chr3	101412643	101412843	3:101412743	27.0
chr3	113637582	113637782	3:113637682	27.0
chr3	121839441	121839641	3:121839541	27.0
chr3	167795131	167795331	3:167795231	27.0
chr3	182231327	182231527	3:182231427	27.0
chr3	188889690	188889890	3:188889790	27.0
chr3	193108758	193108958	3:193108858	27.0
chr18	5240976	5241176	18:5241076	16.0
chr18	6092370	6092570	18:6092470	16.0
chr18	25195770	25195970	18:25195870	16.0
chr18	31826831	31827031	18:31826931	16.0
chr18	48636806	48637006	18:48636906	16.0
chr12	97881474	97881674	12:97881574	40.0
chr14	24583177	24583377	14:24583277	40.0
chr19	1240377	1240577	19:1240477	40.0
chr3	58508116	58508316	3:58508216	40.0
chr7	111845854	111846054	7:111845954	39.5
chr7	73133329	73133529	7:73133429	42.9
chr14	106971836	106972036	14:106971936	25.0
chrX	138287370	138287570	X:138287470	26.0
chr13	50307781	50307981	13:50307881	24.0
chr4	5362128	5362328	4:5362228	24.0
chr4	106080121	106080321	4:106080221	24.0
chr6	71122813	71123013	6:71122913	24.0
chr6	74605651	74605851	6:74605751	24.0
chr6	131193753	131193953	6:131193853	24.0
chr14	48144762	48144962	14:48144862	23.4
chr6	124124297	124124497	6:124124397	23.4
chr6	119962601	119962801	6:119962701	23.3
chr21	35288010	35288210	21:35288110	23.3
chr11	110301029	110301229	11:110301129	23.1
chr4	166437294	166437494	4:166437394	23.1
chr15	54240535	54240735	15:54240635	26.0
chr15	55037944	55038144	15:55038044	26.0
chr15	77544012	77544212	15:77544112	26.0
chr15	84266968	84267168	15:84267068	26.0
chr15	85728686	85728886	15:85728786	26.0
chr15	91821620	91821820	15:91821720	26.0
chr15	97702364	97702564	15:97702464	26.0
chr9	131417952	131418152	9:131418052	52.0
chr6	9361038	9361238	6:9361138	20.0
chr6	23729059	23729259	6:23729159	20.0
chr6	121032230	121032430	6:121032330	20.0
chr6	133047901	133048101	6:133048001	20.0
chr6	118971621	118971821	6:118971721	19.5
chr5	66502939	66503139	5:66503039	43.0
chrX	63284346	63284546	X:63284446	17.0
chr2	31288154	31288354	2:31288254	30.0
chr3	170747068	170747268	3:170747168	30.0
chr6	4136308	4136508	6:4136408	30.0
chr6	11053614	11053814	6:11053714	30.0
chrX	73657350	73657550	X:73657450	30.0
chr5	17478351	17478551	5:17478451	29.8
chr13	47971051	47971251	13:47971151	29.6
chr2	232478656	232478856	2:232478756	44.2
chr1	43422953	43423153	1:43423053	37.0
chr2	43152785	43152985	2:43152885	50.6
chr10	29675252	29675452	10:29675352	28.0
chr1	148555699	148555899	1:148555799	59.3
chr11	1241091	1241291	11:1241191	27.0
chr14	107210776	107210976	14:107210876	27.0
chr15	83751601	83751801	15:83751701	27.0
chr15	99813434	99813634	15:99813534	27.0
chr2	182942623	182942823	2:182942723	27.0
chr3	99474561	99474761	3:99474661	27.0
chr3	174951276	174951476	3:174951376	27.0
chr5	75273592	75273792	5:75273692	27.0
chr7	26101376	26101576	7:26101476	27.0
chr8	25315231	25315431	8:25315331	27.0
chr5	15304060	15304260	5:15304160	26.8
chr8	143758724	143758924	8:143758824	81.0
chr1	149982067	149982267	1:149982167	43.1
chr21	45126400	45126600	21:45126500	39.0
chr20	57267450	57267650	20:57267550	85.0
chr2	232478859	232479059	2:232478959	45.8
chr13	101325983	101326183	13:101326083	25.3
chr17	71308583	71308783	17:71308683	41.9
chr14	105262224	105262424	14:105262324	71.0
chr7	151279633	151279833	7:151279733	36.0
chr14	100029538	100029738	14:100029638	55.0
chr7	98924081	98924281	7:98924181	30.4
chr3	49142195	49142395	3:49142295	40.9
chr16	30969840	30970040	16:30969940	61.0
chr12	132380824	132381024	12:132380924	42.0
chr2	88991484	88991684	2:88991584	38.3
chr2	65608217	65608417	2:65608317	54.0
chr12	132165917	132166117	12:132166017	28.0
chr8	54786864	54787064	8:54786964	28.0
chr9	92729675	92729875	9:92729775	28.0
chr14	21093665	21093865	14:21093765	36.4
chr1	157101986	157102186	1:157102086	26.0
chr6	6687626	6687826	6:6687726	37.7
chr9	747300	747500	9:747400	61.0
chr13	98943916	98944116	13:98944016	24.0
chr20	362830	363030	20:362930	95.3
chr17	65967016	65967216	17:65967116	41.0
chr10	48354434	48354634	10:48354534	32.8
chr13	37888262	37888462	13:37888362	19.0
chr13	67231417	67231617	13:67231517	19.0
chr4	22097813	22098013	4:22097913	19.0
chr4	47359416	47359616	4:47359516	19.0
chr4	97240763	97240963	4:97240863	19.0
chr4	105562550	105562750	4:105562650	19.0
chr4	146825951	146826151	4:146826051	19.0
chrX	119376827	119377027	X:119376927	19.0
chr13	93880638	93880838	13:93880738	18.9
chr19	37861680	37861880	19:37861780	38.7
chr20	2733013	2733213	20:2733113	56.0
chr20	37670995	37671195	20:37671095	56.0
chr20	42059864	42060064	20:42059964	56.0
chr20	47562608	47562808	20:47562708	56.0
chr20	29592470	29592670	20:29592570	55.6
chrX	40005511	40005711	X:40005611	34.1
chr11	62649138	62649338	11:62649238	76.4
chr11	62598864	62599064	11:62598964	55.2
chr9	94457734	94457934	9:94457834	56.0
chr17	79213478	79213678	17:79213578	47.3
chr21	23562898	23563098	21:23562998	21.0
chr14	71268754	71268954	14:71268854	31.0
chrX	31871982	31872182	X:31872082	15.0
chrX	67085404	67085604	X:67085504	15.0
chrX	124552613	124552813	X:124552713	15.0
chrX	135527951	135528151	X:135528051	15.0
chr3	52231990	52232190	3:52232090	47.9
chr4	10836633	10836833	4:10836733	16.0
chr4	13691611	13691811	4:13691711	16.0
chr4	64271689	64271889	4:64271789	16.0
chr4	89550048	89550248	4:89550148	16.0
chr4	97237024	97237224	4:97237124	16.0
chr4	104261684	104261884	4:104261784	16.0
chr4	106480547	106480747	4:106480647	16.0
chr4	114017456	114017656	4:114017556	16.0
chr4	117300286	117300486	4:117300386	16.0
chr4	122878719	122878919	4:122878819	16.0
chr4	123558528	123558728	4:123558628	16.0
chr4	130775351	130775551	4:130775451	16.0
chr4	145231592	145231792	4:145231692	16.0
chr4	156349392	156349592	4:156349492	16.0
chr4	174575046	174575246	4:174575146	16.0
chr6	28983150	28983350	6:28983250	51.1
chr3	187457783	187457983	3:187457883	49.1
chr4	24474694	24474894	4:24474794	27.4
chr11	61582694	61582894	11:61582794	43.1
chr21	43188858	43189058	21:43188958	53.0
chr11	2949521	2949721	11:2949621	51.2
chr6	2704430	2704630	6:2704530	23.0
chr21	18500652	18500852	21:18500752	34.0
chr7	47349612	47349812	7:47349712	34.0
chr9	114572821	114573021	9:114572921	34.0
chr1	153650198	153650398	1:153650298	34.0
chr10	88021760	88021960	10:88021860	33.9
chr5	17762343	17762543	5:17762443	29.4
chr15	83876631	83876831	15:83876731	50.7
chr1	117036935	117037135	1:117037035	73.9
chr1	25756358	25756558	1:25756458	42.4
chr7	152088404	152088604	7:152088504	27.0
chr3	132441884	132442084	3:132441984	52.0
chr2	54331022	54331222	2:54331122	25.0
chr7	150759913	150760113	7:150760013	48.6
chr12	107689743	107689943	12:107689843	32.0
chr9	71501490	71501690	9:71501590	22.0
chr9	89751828	89752028	9:89751928	22.0
chr9	125038598	125038798	9:125038698	22.0
chr9	104482178	104482378	9:104482278	21.9
chr9	103289563	103289763	9:103289663	21.1
chr19	41112340	41112540	19:41112440	48.1
chr12	6363881	6364081	12:6363981	34.0
chr3	53622237	53622437	3:53622337	34.0
chr2	27009300	27009500	2:27009400	38.0
chr2	152955580	152955780	2:152955680	50.6
chr17	36862373	36862573	17:36862473	54.8
chr3	111393092	111393292	3:111393192	26.8
chr11	118308669	118308869	11:118308769	27.2
chr15	94779949	94780149	15:94780049	35.0
chr21	47062381	47062581	21:47062481	64.0
chr16	23434939	23435139	16:23435039	48.0
chr13	21635554	21635754	13:21635654	32.4
chr8	25042375	25042575	8:25042475	34.4
chr13	103425264	103425464	13:103425364	22.3
chr2	70548687	70548887	2:70548787	33.0
chr11	65122151	65122351	11:65122251	41.2
chr16	70594404	70594604	16:70594504	33.0
chr2	105953754	105953954	2:105953854	31.0
chr2	240645710	240645910	2:240645810	31.0
chr7	16707768	16707968	7:16707868	31.0
chr8	104581967	104582167	8:104582067	31.0
chrX	51636576	51636776	X:51636676	31.0
chr5	101490381	101490581	5:101490481	30.9
chr10	119256176	119256376	10:119256276	30.8
chr11	2291161	2291361	11:2291261	30.1
chr6	108187404	108187604	6:108187504	24.0
chr11	8931989	8932189	11:8932089	22.0
chr11	61989647	61989847	11:61989747	22.0
chr11	76650443	76650643	11:76650543	22.0
chr13	37606563	37606763	13:37606663	22.0
chr18	43751482	43751682	18:43751582	22.0
chr21	16429756	16429956	21:16429856	22.0
chr4	66864776	66864976	4:66864876	22.0
chrX	53616533	53616733	X:53616633	22.0
chr22	45559303	45559503	22:45559403	21.7
chr6	166756015	166756215	6:166756115	21.4
chr15	83292995	83293195	15:83293095	46.0
chr9	84177416	84177616	9:84177516	46.0
chr10	52834576	52834776	10:52834676	22.8
chr10	109304857	109305057	10:109304957	22.6
chr1	31712027	31712227	1:31712127	37.0
chr3	123170224	123170424	3:123170324	51.1
chr1	175726611	175726811	1:175726711	44.0
chr12	56401022	56401222	12:56401122	44.0
chr6	37098622	37098822	6:37098722	30.9
chr1	19777586	19777786	1:19777686	39.0
chr10	102321749	102321949	10:102321849	39.0
chr20	57724571	57724771	20:57724671	93.0
chr3	107565332	107565532	3:107565432	38.0
chr16	11457183	11457383	16:11457283	44.0
chr17	25802394	25802594	17:25802494	40.0
chr9	136707460	136707660	9:136707560	41.0
chr12	122249998	122250198	12:122250098	31.6
chr10	15130579	15130779	10:15130679	37.0
chr19	42607040	42607240	19:42607140	34.6
chr7	134634914	134635114	7:134635014	26.0
chr1	216969323	216969523	1:216969423	28.0
chr12	20922111	20922311	12:20922211	28.0
chr14	31015877	31016077	14:31015977	28.0
chr14	89533806	89534006	14:89533906	28.0
chr2	84106265	84106465	2:84106365	28.0
chr2	157963758	157963958	2:157963858	28.0
chr2	182117525	182117725	2:182117625	28.0
chr2	221786468	221786668	2:221786568	28.0
chr3	100035615	100035815	3:100035715	28.0
chr3	112441133	112441333	3:112441233	28.0
chr5	31153828	31154028	5:31153928	28.0
chr5	55511150	55511350	5:55511250	28.0
chr5	71791251	71791451	5:71791351	28.0
chr5	117036741	117036941	5:117036841	28.0
chr5	176189665	176189865	5:176189765	28.0
chr7	143716762	143716962	7:143716862	28.0
chr8	105146464	105146664	8:105146564	28.0
chr8	123268805	123269005	8:123268905	28.0
chr8	133696056	133696256	8:133696156	28.0
chrX	152805077	152805277	X:152805177	28.0
chrX	153285587	153285787	X:153285687	28.0
chr8	107693883	107694083	8:107693983	27.9
chr2	172410511	172410711	2:172410611	27.5
chr5	20367363	20367563	5:20367463	27.3
chr15	90018936	90019136	15:90019036	43.0
chr12	124218051	124218251	12:124218151	31.0
chr2	38953273	38953473	2:38953373	31.0
chr8	143750677	143750877	8:143750777	54.7
chr6	119670757	119670957	6:119670857	37.5
chr18	8609234	8609434	18:8609334	27.8
chr10	8871323	8871523	10:8871423	25.0
chr10	89624199	89624399	10:89624299	25.0
chr13	32425427	32425627	13:32425527	25.0
chr13	39041784	39041984	13:39041884	25.0
chr13	49549270	49549470	13:49549370	25.0
chr14	21348199	21348399	14:21348299	25.0
chr2	43679707	43679907	2:43679807	25.0
chr2	179669300	179669500	2:179669400	25.0
chr5	63942168	63942368	5:63942268	25.0
chr7	12692358	12692558	7:12692458	25.0
chr7	77042468	77042668	7:77042568	25.0
chr7	79775401	79775601	7:79775501	25.0
chr9	26892779	26892979	9:26892879	25.0
chr9	102668963	102669163	9:102669063	24.9
chr5	15995358	15995558	5:15995458	24.6
chr7	92347840	92348040	7:92347940	24.0
chr6	111136710	111136910	6:111136810	33.1
chr1	10755164	10755364	1:10755264	38.0
chr13	104382915	104383115	13:104383015	19.0
chr10	124940561	124940761	10:124940661	25.0
chr2	109305592	109305792	2:109305692	25.0
chr13	31326337	31326537	13:31326437	44.0
chr6	150325870	150326070	6:150325970	25.5
chr17	79454974	79455174	17:79455074	42.0
chr4	73297893	73298093	4:73297993	17.0
chr4	81360786	81360986	4:81360886	17.0
chr4	124830976	124831176	4:124831076	17.0
chr4	160874517	160874717	4:160874617	17.0
chr4	183161414	183161614	4:183161514	17.0
chrX	130273287	130273487	X:130273387	17.0
chrX	35938106	35938306	X:35938206	17.0
chrX	73702673	73702873	X:73702773	16.8
chr4	156838572	156838772	4:156838672	16.1
chr4	30721381	30721581	4:30721481	16.1
chr1	22755732	22755932	1:22755832	25.0
chr1	35349992	35350192	1:35350092	25.0
chr1	56250778	56250978	1:56250878	25.0
chr1	62136398	62136598	1:62136498	25.0
chr1	97991344	97991544	1:97991444	25.0
chr1	120925657	120925857	1:120925757	25.0
chr1	146009473	146009673	1:146009573	25.0
chr1	174250343	174250543	1:174250443	25.0
chr1	185861940	185862140	1:185862040	25.0
chr1	234573494	234573694	1:234573594	25.0
chr1	40521986	40522186	1:40522086	24.9
chr1	218721905	218722105	1:218722005	24.7
chr1	160001886	160002086	1:160001986	24.2
chr1	68150550	68150750	1:68150650	24.2
chr1	189698635	189698835	1:189698735	24.1
chr14	96589083	96589283	14:96589183	31.0
chr12	33048611	33048811	12:33048711	26.8
chr7	140787965	140788165	7:140788065	29.0
chr18	7245666	7245866	18:7245766	18.0
chr2	65662893	65663093	2:65662993	44.7
chr10	1247404	1247604	10:1247504	27.0
chr7	152579182	152579382	7:152579282	27.0
chr10	134211552	134211752	10:134211652	30.6
chr1	145281445	145281645	1:145281545	35.0
chr1	218023767	218023967	1:218023867	35.0
chr4	108852804	108853004	4:108852904	34.6
chr16	28875077	28875277	16:28875177	46.8
chr22	39151200	39151400	22:39151300	27.8
chr12	5744330	5744530	12:5744430	35.0
chr9	114937573	114937773	9:114937673	54.8
chr22	22306348	22306548	22:22306448	33.0
chr7	99755171	99755371	7:99755271	44.0
chr16	25026706	25026906	16:25026806	55.0
chr22	50468785	50468985	22:50468885	23.0
chr6	4099697	4099897	6:4099797	20.0
chr19	56015194	56015394	19:56015294	35.1
chr16	1138490	1138690	16:1138590	51.0
chr12	6450550	6450750	12:6450650	42.2
chr16	78954145	78954345	16:78954245	39.0
chr9	136253307	136253507	9:136253407	38.8
chr3	107940835	107941035	3:107940935	38.3
chr1	2158921	2159121	1:2159021	26.7
chr12	14392430	14392630	12:14392530	26.0
chr12	21833175	21833375	12:21833275	26.0
chr12	28355797	28355997	12:28355897	26.0
chr12	31231677	31231877	12:31231777	26.0
chr12	39503615	39503815	12:39503715	26.0
chr12	40272703	40272903	12:40272803	26.0
chr12	80688637	80688837	12:80688737	26.0
chr12	89632564	89632764	12:89632664	26.0
chr12	102873030	102873230	12:102873130	26.0
chr12	23299245	23299445	12:23299345	25.8
chr5	25136004	25136204	5:25136104	24.0
chr5	30644089	30644289	5:30644189	24.0
chr5	52447577	52447777	5:52447677	24.0
chr5	72902396	72902596	5:72902496	24.0
chr5	76531846	76532046	5:76531946	24.0
chr5	82618388	82618588	5:82618488	24.0
chr5	109335899	109336099	5:109335999	24.0
chr5	146452920	146453120	5:146453020	24.0
chr5	154909044	154909244	5:154909144	24.0
chr5	160434899	160435099	5:160434999	24.0
chr5	52084019	52084219	5:52084119	23.9
chr2	159783250	159783450	2:159783350	28.0
chr14	27754504	27754704	14:27754604	23.0
chr14	33963486	33963686	14:33963586	23.0
chr14	56288674	56288874	14:56288774	23.0
chr14	63372458	63372658	14:63372558	23.0
chr14	80700096	80700296	14:80700196	23.0
chr1	9882922	9883122	1:9883022	30.5
chr11	1116525	1116725	11:1116625	21.0
chr11	124670721	124670921	11:124670821	20.3
chr11	8289604	8289804	11:8289704	20.3
chr11	122451836	122452036	11:122451936	20.1
chr7	2728136	2728336	7:2728236	56.6
chr4	57740483	57740683	4:57740583	28.0
chr7	107135384	107135584	7:107135484	28.0
chr16	16042617	16042817	16:16042717	53.0
chr4	11781783	11781983	4:11781883	21.0
chr4	154605049	154605249	4:154605149	24.1
chr12	694921	695121	12:695021	31.0
chr7	134459148	134459348	7:134459248	31.0
chr8	101679820	101680020	8:101679920	71.0
chr10	61768816	61769016	10:61768916	32.0
chr11	19290685	19290885	11:19290785	32.0
chr5	11785984	11786184	5:11786084	32.0
chr6	10521556	10521756	6:10521656	32.0
chr5	1884034	1884234	5:1884134	43.0
chr5	10417110	10417310	5:10417210	39.0
chr4	57774891	57775091	4:57774991	31.4
chr11	118505350	118505550	11:118505450	50.3
chrX	25025300	25025500	X:25025400	20.1
chr4	85888335	85888535	4:85888435	26.5
chr6	106439757	106439957	6:106439857	21.0
chr7	26593394	26593594	7:26593494	35.0
chr2	38285329	38285529	2:38285429	29.0
chr11	46368659	46368859	11:46368759	51.0
chr8	95997078	95997278	8:95997178	51.0
chr20	55650141	55650341	20:55650241	118.0
chr13	39614094	39614294	13:39614194	20.0
chr22	47860961	47861161	22:47861061	20.0
chr4	96608345	96608545	4:96608445	20.0
chr4	187823061	187823261	4:187823161	20.0
chr18	66381836	66382036	18:66381936	19.5
chr22	38082136	38082336	22:38082236	19.0
chr22	30723109	30723309	22:30723209	43.9
chr11	73675765	73675965	11:73675865	50.0
chr5	71044410	71044610	5:71044510	50.0
chrX	56133842	56134042	X:56133942	15.0
chrX	81807797	81807997	X:81807897	15.0
chrX	102715224	102715424	X:102715324	15.0
chrX	146878399	146878599	X:146878499	15.0
chr11	60926126	60926326	11:60926226	42.0
chr3	72704324	72704524	3:72704424	31.0
chr10	125034190	125034390	10:125034290	32.8
chr7	46072494	46072694	7:46072594	30.0
chr1	218458320	218458520	1:218458420	42.4
chr12	38446892	38447092	12:38446992	57.0
chr7	67090373	67090573	7:67090473	41.0
chr12	122241026	122241226	12:122241126	94.0
chr1	230636312	230636512	1:230636412	36.0
chr20	45831418	45831618	20:45831518	554.5
chr10	25950634	25950834	10:25950734	29.0
chr8	108041056	108041256	8:108041156	28.9
chr3	130612075	130612275	3:130612175	28.7
chr12	131246399	131246599	12:131246499	54.0
chr11	69908774	69908974	11:69908874	48.0
chr1	109655321	109655521	1:109655421	68.0
chr2	27939935	27940135	2:27940035	36.4
chr14	98596410	98596610	14:98596510	31.0
chr6	108169586	108169786	6:108169686	31.0
chr2	74795479	74795679	2:74795579	27.0
chr13	21535113	21535313	13:21535213	27.0
chr1	29138539	29138739	1:29138639	36.0
chr2	203776144	203776344	2:203776244	35.2
chr2	34011203	34011403	2:34011303	24.0
chr2	35436268	35436468	2:35436368	24.0
chr2	80300391	80300591	2:80300491	24.0
chr2	154259820	154260020	2:154259920	24.0
chr2	200142945	200143145	2:200143045	24.0
chr2	223032320	223032520	2:223032420	24.0
chr2	223763375	223763575	2:223763475	24.0
chr2	225634922	225635122	2:225635022	24.0
chr2	227868852	227869052	2:227868952	24.0
chr2	132559913	132560113	2:132560013	23.7
chr2	139301907	139302107	2:139302007	23.6
chr2	60416130	60416330	2:60416230	23.3
chr2	197664123	197664323	2:197664223	23.0
chr4	991366	991566	4:991466	23.1
chr3	46037199	46037399	3:46037299	30.0
chr10	108378172	108378372	10:108378272	23.0
chr13	98945576	98945776	13:98945676	23.0
chr21	30872293	30872493	21:30872393	23.0
chr4	57603954	57604154	4:57604054	23.0
chr4	111225632	111225832	4:111225732	23.0
chr4	140877936	140878136	4:140878036	23.0
chr6	134212522	134212722	6:134212622	23.0
chr9	84487324	84487524	9:84487424	23.0
chrX	67575538	67575738	X:67575638	23.0
chrX	16965371	16965571	X:16965471	22.5
chr6	157098571	157098771	6:157098671	22.5
chr9	21559047	21559247	9:21559147	22.4
chr6	27598598	27598798	6:27598698	22.1
chr6	10414804	10415004	6:10414904	26.6
chr11	93669105	93669305	11:93669205	26.0
chr2	160131053	160131253	2:160131153	26.0
chr2	188950430	188950630	2:188950530	26.0
chr4	159015937	159016137	4:159016037	26.0
chr5	103144364	103144564	5:103144464	26.0
chr5	140235970	140236170	5:140236070	26.0
chr6	91691948	91692148	6:91692048	26.0
chrX	43514063	43514263	X:43514163	26.0
chr5	140262416	140262616	5:140262516	25.4
chr11	112209612	112209812	11:112209712	25.0
chr1	114759254	114759454	1:114759354	280.0
chr18	74488275	74488475	18:74488375	18.0
chr10	78993374	78993574	10:78993474	23.0
chr16	1772256	1772456	16:1772356	58.0
chr8	19794543	19794743	8:19794643	25.0
chr8	38817230	38817430	8:38817330	25.0
chr8	72391261	72391461	8:72391361	25.0
chr8	88171829	88172029	8:88171929	25.0
chr8	90131494	90131694	8:90131594	25.0
chr8	93213415	93213615	8:93213515	25.0
chr8	100671081	100671281	8:100671181	25.0
chr8	112399620	112399820	8:112399720	25.0
chr8	15398189	15398389	8:15398289	24.5
chr8	11603924	11604124	8:11604024	24.4
chr8	22722887	22723087	8:22722987	24.4
chr8	41435369	41435569	8:41435469	24.3
chr7	51957904	51958104	7:51958004	24.0
chr7	77084724	77084924	7:77084824	24.0
chr7	89880610	89880810	7:89880710	24.0
chr7	94182086	94182286	7:94182186	24.0
chr7	108058452	108058652	7:108058552	24.0
chr7	116033814	116034014	7:116033914	24.0
chr7	138946131	138946331	7:138946231	24.0
chr7	102389549	102389749	7:102389649	24.0
chr7	141534436	141534636	7:141534536	23.6
chr7	93220506	93220706	7:93220606	23.6
chr7	82072982	82073182	7:82073082	23.5
chr7	17951098	17951298	7:17951198	23.5
chr7	82072419	82072619	7:82072519	23.5
chr5	94956324	94956524	5:94956424	48.0
chr7	123260097	123260297	7:123260197	25.0
chr13	29069137	29069337	13:29069237	27.2
chr16	14556733	14556933	16:14556833	31.0
chr16	46824105	46824305	16:46824205	31.0
chr16	67051979	67052179	16:67052079	31.0
chr16	82801454	82801654	16:82801554	31.0
chr16	54318215	54318415	16:54318315	30.5
chr16	54206189	54206389	16:54206289	30.1
chr4	56600240	56600440	4:56600340	22.0
chr6	25858433	25858633	6:25858533	22.0
chr1	54954995	54955195	1:54955095	29.0
chr4	2673375	2673575	4:2673475	28.6
chr9	126719589	126719789	9:126719689	42.0
chr18	33160853	33161053	18:33160953	39.6
chr13	90890800	90891000	13:90890900	16.0
chr13	113046877	113047077	13:113046977	15.9
chr13	57984030	57984230	13:57984130	15.8
chr10	125852227	125852427	10:125852327	62.0
chr16	640352	640552	16:640452	74.0
chr18	3710853	3711053	18:3710953	41.0
chr2	232537763	232537963	2:232537863	40.0
chr1	155970976	155971176	1:155971076	36.0
chr10	11727050	11727250	10:11727150	44.7
chr8	97512162	97512362	8:97512262	40.0
chrX	148652358	148652558	X:148652458	39.0
chr21	34145424	34145624	21:34145524	42.7
chr18	3639467	3639667	18:3639567	22.1
chr7	104552324	104552524	7:104552424	28.0
chr17	2719246	2719446	17:2719346	39.0
chr17	2764470	2764670	17:2764570	39.0
chr17	3796580	3796780	17:3796680	39.0
chr17	37213186	37213386	17:37213286	39.0
chr17	79072006	79072206	17:79072106	39.0
chr17	46671301	46671501	17:46671401	38.8
chr17	25680975	25681175	17:25681075	38.6
chr17	75884204	75884404	17:75884304	38.3
chr6	36355182	36355382	6:36355282	29.1
chr13	31314489	31314689	13:31314589	49.0
chrX	23294437	23294637	X:23294537	17.0
chrX	41401462	41401662	X:41401562	17.0
chr13	21524584	21524784	13:21524684	40.0
chr3	27410248	27410448	3:27410348	36.5
chr8	70602225	70602425	8:70602325	71.3
chr3	196695371	196695571	3:196695471	33.1
chr1	12678320	12678520	1:12678420	50.0
chr10	29414250	29414450	10:29414350	28.1
chr12	65066454	65066654	12:65066554	67.0
chrX	48367131	48367331	X:48367231	24.1
chr22	47474817	47475017	22:47474917	20.0
chr16	128064	128264	16:128164	46.7
chr16	11387094	11387294	16:11387194	62.7
chr2	223275401	223275601	2:223275501	33.0
chr2	227388943	227389143	2:227389043	33.0
chr4	129382498	129382698	4:129382598	33.0
chr5	57384716	57384916	5:57384816	33.0
chr9	124861738	124861938	9:124861838	33.0
chr2	113916863	113917063	2:113916963	32.5
chr3	11138388	11138588	3:11138488	45.9
chr2	20850750	20850950	2:20850850	51.0
chr2	120770981	120771181	2:120771081	40.9
chr19	617225	617425	19:617325	33.0
chr19	843179	843379	19:843279	33.0
chr19	4547405	4547605	19:4547505	33.0
chr19	10589831	10590031	19:10589931	33.0
chr19	12273728	12273928	19:12273828	33.0
chr19	14328093	14328293	19:14328193	33.0
chr19	45008448	45008648	19:45008548	33.0
chr19	45326676	45326876	19:45326776	33.0
chr19	52443901	52444101	19:52444001	33.0
chr19	18809015	18809215	19:18809115	33.0
chr19	45418432	45418632	19:45418532	32.7
chr19	58258479	58258679	19:58258579	32.6
chr19	926172	926372	19:926272	32.4
chr19	9785467	9785667	19:9785567	32.3
chr19	44008763	44008963	19:44008863	32.2
chr19	3626442	3626642	19:3626542	32.2
chr19	2269735	2269935	19:2269835	32.0
chr2	128145182	128145382	2:128145282	29.7
chr13	113623355	113623555	13:113623455	27.0
chr20	346826	347026	20:346926	55.0
chr20	3995556	3995756	20:3995656	55.0
chr20	21283647	21283847	20:21283747	54.7
chr20	42955126	42955326	20:42955226	54.4
chr20	39318757	39318957	20:39318857	54.3
chr11	111606246	111606446	11:111606346	26.2
chr21	48087155	48087355	21:48087255	41.2
chr3	49907367	49907567	3:49907467	29.5
chr1	6474575	6474775	1:6474675	39.6
chr10	74085028	74085228	10:74085128	30.0
chr20	40321444	40321644	20:40321544	93.3
chr6	7141615	7141815	6:7141715	32.8
chr9	112339115	112339315	9:112339215	24.0
chr7	75923960	75924160	7:75924060	48.7
chr8	67525348	67525548	8:67525448	36.3
chr2	20808774	20808974	2:20808874	38.0
chr5	178054457	178054657	5:178054557	38.0
chr11	64873072	64873272	11:64873172	39.0
chr3	5021278	5021478	3:5021378	78.3
chr15	73157939	73158139	15:73158039	53.0
chr11	117747117	117747317	11:117747217	53.7
chr4	25964251	25964451	4:25964351	19.0
chr19	4379465	4379665	19:4379565	53.0
chr22	38900649	38900849	22:38900749	21.0
chr16	48643665	48643865	16:48643765	30.9
chr17	57025255	57025455	17:57025355	111.5
chr7	2560021	2560221	7:2560121	41.0
chr12	80043733	80043933	12:80043833	30.0
chr12	92287415	92287615	12:92287515	30.0
chr14	22978046	22978246	14:22978146	30.0
chr8	107982270	107982470	8:107982370	30.0
chr8	136627238	136627438	8:136627338	30.0
chr5	66300307	66300507	5:66300407	29.8
chr8	122654313	122654513	8:122654413	29.4
chr8	58907661	58907861	8:58907761	29.3
chr13	112144807	112145007	13:112144907	18.0
chr18	32982062	32982262	18:32982162	18.0
chrX	25276803	25277003	X:25276903	18.0
chrX	56244317	56244517	X:56244417	18.0
chrX	83143762	83143962	X:83143862	18.0
chr10	101414914	101415114	10:101415014	30.0
chr14	105780229	105780429	14:105780329	37.3
chr1	15853656	15853856	1:15853756	24.1
chr20	56268388	56268588	20:56268488	108.8
chr1	15573881	15574081	1:15573981	32.8
chr6	43020851	43021051	6:43020951	33.5
chr17	7080890	7081090	17:7080990	51.0
chr1	36173683	36173883	1:36173783	30.4
chr6	35464025	35464225	6:35464125	42.0
chr15	53364435	53364635	15:53364535	54.7
chr11	122967085	122967285	11:122967185	26.0
chr5	96176843	96177043	5:96176943	26.0
chr8	134958132	134958332	8:134958232	26.0
chr7	131713394	131713594	7:131713494	49.0
chr9	92794737	92794937	9:92794837	42.5
chr22	19132088	19132288	22:19132188	39.3
chrX	154033771	154033971	X:154033871	25.6
chr9	35732125	35732325	9:35732225	35.8
chr1	33438662	33438862	1:33438762	25.3
chr1	86001647	86001847	1:86001747	27.0
chr10	46951414	46951614	10:46951514	27.0
chr11	79189818	79190018	11:79189918	27.0
chr11	113652499	113652699	11:113652599	27.0
chr2	221864558	221864758	2:221864658	27.0
chr3	22769659	22769859	3:22769759	27.0
chr5	13363786	13363986	5:13363886	27.0
chr6	28219991	28220191	6:28220091	27.0
chr6	74414038	74414238	6:74414138	27.0
chr7	96218483	96218683	7:96218583	27.0
chr7	102768491	102768691	7:102768591	27.0
chr7	143826283	143826483	7:143826383	27.0
chr8	64559687	64559887	8:64559787	27.0
chrX	19140061	19140261	X:19140161	26.8
chr2	179343898	179344098	2:179343998	26.4
chr3	24469891	24470091	3:24469991	26.0
chr3	26122658	26122858	3:26122758	26.0
chr3	65250369	65250569	3:65250469	26.0
chr3	125200574	125200774	3:125200674	26.0
chr3	168535221	168535421	3:168535321	26.0
chr3	168828362	168828562	3:168828462	26.0
chr3	179519605	179519805	3:179519705	26.0
chr3	17601114	17601314	3:17601214	26.0
chr3	97541364	97541564	3:97541464	25.9
chr3	154042307	154042507	3:154042407	25.3
chr3	66550744	66550944	3:66550844	25.1
chr7	50623501	50623701	7:50623601	31.7
chr1	185666507	185666707	1:185666607	26.0
chr17	60797762	60797962	17:60797862	77.0
chr7	1498673	1498873	7:1498773	39.6
chr4	191033596	191033796	4:191033696	34.0
chr1	36706009	36706209	1:36706109	27.0
chr14	73157455	73157655	14:73157555	47.0
chr5	133415320	133415520	5:133415420	47.0
chr11	28547016	28547216	11:28547116	21.0
chr11	71524770	71524970	11:71524870	21.0
chr18	7923169	7923369	18:7923269	21.0
chr22	22177927	22178127	22:22178027	21.0
chr4	34316541	34316741	4:34316641	21.0
chr4	81296821	81297021	4:81296921	21.0
chr4	82712639	82712839	4:82712739	21.0
chr4	139032692	139032892	4:139032792	21.0
chr6	11416281	11416481	6:11416381	21.0
chr6	32899018	32899218	6:32899118	21.0
chr6	148485695	148485895	6:148485795	21.0
chrX	17673864	17674064	X:17673964	20.9
chr4	123073910	123074110	4:123074010	20.8
chr18	70211550	70211750	18:70211650	20.7
chrX	107980248	107980448	X:107980348	20.5
chr22	35420275	35420475	22:35420375	19.0
chr22	22651939	22652139	22:22652039	18.9
chr22	22652627	22652827	22:22652727	18.1
chrX	40031930	40032130	X:40032030	36.5
chr16	27375234	27375434	16:27375334	41.0
chr16	53537481	53537681	16:53537581	32.9
chr2	98679874	98680074	2:98679974	24.0
chr2	135677124	135677324	2:135677224	24.0
chr2	207555092	207555292	2:207555192	24.0
chr4	82391959	82392159	4:82392059	24.0
chr5	85028233	85028433	5:85028333	24.0
chr5	102749239	102749439	5:102749339	24.0
chr7	147736286	147736486	7:147736386	24.0
chr9	33722111	33722311	9:33722211	24.0
chr9	82507281	82507481	9:82507381	23.8
chr13	29069365	29069565	13:29069465	27.2
chr3	46734869	46735069	3:46734969	31.4
chr15	30260393	30260593	15:30260493	25.0
chr15	43212125	43212325	15:43212225	25.0
chr15	60595861	60596061	15:60595961	25.0
chr15	31664838	31665038	15:31664938	24.6
chrX	131991229	131991429	X:131991329	19.0
chr5	13531632	13531832	5:13531732	33.0
chr3	9865502	9865702	3:9865602	50.0
chr14	57311183	57311383	14:57311283	24.0
chr7	141424888	141425088	7:141424988	24.0
chr1	182150485	182150685	1:182150585	28.0
chr3	196066741	196066941	3:196066841	45.0
chr5	344197	344397	5:344297	45.0
chr9	33162675	33162875	9:33162775	49.0
chr12	62334158	62334358	12:62334258	38.0
chr4	6958968	6959168	4:6959068	38.0
chr8	100719106	100719306	8:100719206	38.0
chr19	55770395	55770595	19:55770495	58.4
chr12	49740650	49740850	12:49740750	37.9
chr1	161993466	161993666	1:161993566	29.2
chr6	34191389	34191589	6:34191489	42.0
chr9	88669785	88669985	9:88669885	44.0
chr4	980699	980899	4:980799	45.6
chr22	26824926	26825126	22:26825026	29.0
chr4	157892970	157893170	4:157893070	29.0
chr19	48111932	48112132	19:48112032	49.4
chr16	28502730	28502930	16:28502830	47.6
chr3	157340061	157340261	3:157340161	27.0
chr7	151328824	151329024	7:151328924	32.0
chrX	20074959	20075159	X:20075059	22.5
chr1	187674608	187674808	1:187674708	30.0
chr7	65970905	65971105	7:65971005	30.0
chrX	18376054	18376254	X:18376154	20.0
chr22	43507285	43507485	22:43507385	26.6
chr5	173846127	173846327	5:173846227	45.1
chr3	141547858	141548058	3:141547958	41.0
chr3	107660193	107660393	3:107660293	41.0
chr22	45998782	45998982	22:45998882	20.1
chr11	45686809	45687009	11:45686909	31.0
chrX	128907929	128908129	X:128908029	31.0
chrX	73511056	73511256	X:73511156	22.0
chr13	33398237	33398437	13:33398337	31.0
chr5	43192734	43192934	5:43192834	33.0
chr8	107295371	107295571	8:107295471	33.0
chrX	109662237	109662437	X:109662337	38.0
chr15	70145931	70146131	15:70146031	43.0
chr18	24925464	24925664	18:24925564	20.0
chr6	19837440	19837640	6:19837540	19.1
chr3	22208698	22208898	3:22208798	31.0
chr7	148493931	148494131	7:148494031	31.0
chr8	88097963	88098163	8:88098063	31.0
chr9	107611073	107611273	9:107611173	31.0
chr1	167772564	167772764	1:167772664	31.0
chr7	155871495	155871695	7:155871595	36.0
chr13	43696868	43697068	13:43696968	55.0
chr11	64813871	64814071	11:64813971	30.0
chr1	169000911	169001111	1:169001011	28.0
chr19	50095045	50095245	19:50095145	35.1
chr17	47022094	47022294	17:47022194	38.4
chr5	43018946	43019146	5:43019046	55.0
chr6	163834417	163834617	6:163834517	20.3
chr21	37522497	37522697	21:37522597	26.0
chrX	40005294	40005494	X:40005394	32.9
chr16	83932966	83933166	16:83933066	60.1
chr9	137000957	137001157	9:137001057	49.9
chr13	38454662	38454862	13:38454762	16.0
chr13	100295342	100295542	13:100295442	16.0
chr18	25655345	25655545	18:25655445	16.0
chr4	90718301	90718501	4:90718401	16.0
chr4	141868813	141869013	4:141868913	16.0
chrX	72439428	72439628	X:72439528	16.0
chr6	12811096	12811296	6:12811196	19.0
chr6	87353212	87353412	6:87353312	19.0
chr6	94346872	94347072	6:94346972	19.0
chr6	113905773	113905973	6:113905873	19.0
chr6	133281935	133282135	6:133282035	19.0
chr6	170118628	170118828	6:170118728	19.0
chr6	28714952	28715152	6:28715052	18.5
chr6	144643017	144643217	6:144643117	18.1
chr7	158346806	158347006	7:158346906	53.0
chr9	127704549	127704749	9:127704649	23.0
chr7	141931656	141931856	7:141931756	26.7
chr18	29523496	29523696	18:29523596	20.6
chr19	46144140	46144340	19:46144240	88.0
chr1	143280188	143280388	1:143280288	35.0
chr2	135249467	135249667	2:135249567	35.0
chr9	132404427	132404627	9:132404527	34.9
chr5	108063204	108063404	5:108063304	34.7
chr10	75173289	75173489	10:75173389	34.6
chr3	186884927	186885127	3:186885027	25.9
chr8	59032285	59032485	8:59032385	26.0
chr3	49967085	49967285	3:49967185	31.9
chr2	241336191	241336391	2:241336291	24.8
chr22	18593567	18593767	22:18593667	24.7
chr1	156862143	156862343	1:156862243	39.0
chr16	28303167	28303367	16:28303267	62.0
chr9	137884709	137884909	9:137884809	31.4
chr1	154192522	154192722	1:154192622	27.5
chr7	55614632	55614832	7:55614732	35.0
chr20	48552478	48552678	20:48552578	81.2
chr1	32506220	32506420	1:32506320	28.0
chr1	33190710	33190910	1:33190810	28.0
chr10	93556024	93556224	10:93556124	28.0
chr13	47891663	47891863	13:47891763	28.0
chr4	3535562	3535762	4:3535662	28.0
chr7	64131432	64131632	7:64131532	28.0
chr7	107385009	107385209	7:107385109	28.0
chr4	5367509	5367709	4:5367609	27.7
chr7	117512895	117513095	7:117512995	27.1
chr12	122711068	122711268	12:122711168	40.9
chr13	97793970	97794170	13:97794070	18.0
chr15	90574586	90574786	15:90574686	51.0
chr2	237905792	237905992	2:237905892	40.0
chr2	65215457	65215657	2:65215557	45.0
chr2	174889478	174889678	2:174889578	30.0
chr8	141662328	141662528	8:141662428	33.9
chr2	32391076	32391276	2:32391176	23.8
chr2	10426807	10427007	2:10426907	50.0
chr2	88683805	88684005	2:88683905	27.0
chr13	33607663	33607863	13:33607763	22.0
chr20	56273186	56273386	20:56273286	135.0
chr7	45614758	45614958	7:45614858	54.0
chr10	482107	482307	10:482207	38.8
chr21	9448045	9448245	21:9448145	20.0
chr21	22737341	22737541	21:22737441	20.0
chr21	27395104	27395304	21:27395204	20.0
chr4	122260707	122260907	4:122260807	16.0
chrX	133887386	133887586	X:133887486	16.0
chr6	150067338	150067538	6:150067438	37.0
chr18	30082678	30082878	18:30082778	17.9
chr18	15167693	15167893	18:15167793	15.0
chr18	24990331	24990531	18:24990431	15.0
chr18	45430692	45430892	18:45430792	15.0
chr18	70870164	70870364	18:70870264	15.0
chr18	47807600	47807800	18:47807700	14.7
chr12	6304818	6305018	12:6304918	32.0
chr18	19321664	19321864	18:19321764	25.0
chr18	26415062	26415262	18:26415162	25.0
chr18	43652266	43652466	18:43652366	25.0
chr2	125682315	125682515	2:125682415	25.0
chr2	207012786	207012986	2:207012886	25.0
chr4	154269394	154269594	4:154269494	25.0
chr5	151431977	151432177	5:151432077	25.0
chr5	156206556	156206756	5:156206656	25.0
chr8	106297200	106297400	8:106297300	25.0
chrX	117630037	117630237	X:117630137	24.1
chrX	135865604	135865804	X:135865704	24.0
chr10	95123768	95123968	10:95123868	24.3
chr6	23204825	23205025	6:23204925	19.0
chr13	115000128	115000328	13:115000228	18.1
chr4	40276827	40277027	4:40276927	23.0
chr9	4638829	4639029	9:4638929	21.0
chr9	85436942	85437142	9:85437042	21.0
chr9	113453350	113453550	9:113453450	21.0
chr9	122202648	122202848	9:122202748	21.0
chr12	68582019	68582219	12:68582119	32.0
chr3	178865437	178865637	3:178865537	32.0
chr12	12420798	12420998	12:12420898	32.0
chr6	84569298	84569498	6:84569398	31.7
chr15	51939555	51939755	15:51939655	38.0
chr4	57118949	57119149	4:57119049	22.0
chr4	100789335	100789535	4:100789435	22.0
chr6	7366666	7366866	6:7366766	22.0
chr6	46968673	46968873	6:46968773	22.0
chr4	75146020	75146220	4:75146120	21.9
chr11	13030543	13030743	11:13030643	21.2
chr21	45196413	45196613	21:45196513	44.5
chr10	28748550	28748750	10:28748650	22.0
chr10	43937397	43937597	10:43937497	22.0
chr10	52617419	52617619	10:52617519	22.0
chr10	81863926	81864126	10:81864026	22.0
chr10	83950398	83950598	10:83950498	22.0
chr10	134974029	134974229	10:134974129	22.0
chr10	103815266	103815466	10:103815366	22.0
chr10	95930959	95931159	10:95931059	21.9
chr10	52856633	52856833	10:52856733	21.8
chr10	101899837	101900037	10:101899937	21.6
chr10	120101601	120101801	10:120101701	21.3
chr10	63551001	63551201	10:63551101	21.3
chr10	114713008	114713208	10:114713108	21.2
chr7	6143484	6143684	7:6143584	46.0
chr19	40023016	40023216	19:40023116	33.9
chr11	120039558	120039758	11:120039658	26.2
chr13	24649824	24650024	13:24649924	45.0
chr11	3400016	3400216	11:3400116	24.0
chr11	67275018	67275218	11:67275118	39.8
chr6	51403737	51403937	6:51403837	22.0
chr12	111051949	111052149	12:111052049	27.3
chr1	540742	540942	1:540842	24.0
chr1	8613349	8613549	1:8613449	24.0
chr1	49748443	49748643	1:49748543	24.0
chr1	69283079	69283279	1:69283179	24.0
chr1	84853258	84853458	1:84853358	24.0
chr1	154070729	154070929	1:154070829	24.0
chr1	173958313	173958513	1:173958413	24.0
chr1	174049928	174050128	1:174050028	24.0
chr1	189198388	189198588	1:189198488	24.0
chr1	207437982	207438182	1:207438082	24.0
chr1	215972251	215972451	1:215972351	24.0
chr1	228771234	228771434	1:228771334	24.0
chr1	215032375	215032575	1:215032475	23.9
chr1	55181342	55181542	1:55181442	23.7
chr1	148248018	148248218	1:148248118	23.6
chr1	1260387	1260587	1:1260487	23.2
chr1	21767116	21767316	1:21767216	23.2
chr1	230202774	230202974	1:230202874	23.1
chr11	133907262	133907462	11:133907362	21.0
chr18	3451467	3451667	18:3451567	44.0
chr16	4165711	4165911	16:4165811	63.0
chr1	236066672	236066872	1:236066772	26.0
chr2	1028660	1028860	2:1028760	26.0
chr14	101054012	101054212	14:101054112	41.0
chr10	84218747	84218947	10:84218847	25.0
chr5	2025472	2025672	5:2025572	29.5
chr2	96987007	96987207	2:96987107	29.5
chr4	18458260	18458460	4:18458360	17.0
chr1	166944946	166945146	1:166945046	55.0
chr18	42596593	42596793	18:42596693	26.0
chr2	239067908	239068108	2:239068008	26.0
chr7	147887076	147887276	7:147887176	26.0
chr1	16114781	16114981	1:16114881	27.6
chr20	43017354	43017554	20:43017454	54.0
chr20	37075320	37075520	20:37075420	53.3
chr20	42296196	42296396	20:42296296	53.2
chr20	2187922	2188122	20:2188022	53.1
chr20	43922246	43922446	20:43922346	53.0
chr15	79891081	79891281	15:79891181	41.0
chr19	35970226	35970426	19:35970326	33.0
chr1	61605093	61605293	1:61605193	24.0
chr3	122085550	122085750	3:122085650	29.0
chr4	88157014	88157214	4:88157114	29.0
chr6	39219294	39219494	6:39219394	29.0
chr8	100220305	100220505	8:100220405	29.0
chr8	61194619	61194819	8:61194719	28.0
chr2	26800749	26800949	2:26800849	41.0
chr1	23778595	23778795	1:23778695	40.0
chr2	149632700	149632900	2:149632800	23.6
chr5	53241755	53241955	5:53241855	27.0
chr8	37403246	37403446	8:37403346	27.0
chr9	114016307	114016507	9:114016407	27.0
chr4	22662832	22663032	4:22662932	15.0
chr4	100837322	100837522	4:100837422	15.0
chr4	102332596	102332796	4:102332696	15.0
chr4	102864468	102864668	4:102864568	15.0
chr4	109068150	109068350	4:109068250	15.0
chr4	132130720	132130920	4:132130820	15.0
chr4	137972100	137972300	4:137972200	15.0
chr4	140307766	140307966	4:140307866	15.0
chr4	175959724	175959924	4:175959824	14.2
chr12	12988599	12988799	12:12988699	37.0
chr5	2454635	2454835	5:2454735	39.0
chr21	11060890	11061090	21:11060990	32.0
chr12	9218106	9218306	12:9218206	28.0
chr2	237211451	237211651	2:237211551	28.0
chr2	86238663	86238863	2:86238763	38.0
chr12	6588742	6588942	12:6588842	25.0
chr12	6756533	6756733	12:6756633	25.0
chr12	31868319	31868519	12:31868419	25.0
chr12	55286089	55286289	12:55286189	25.0
chr12	61961635	61961835	12:61961735	25.0
chr12	62551293	62551493	12:62551393	25.0
chr12	89240822	89241022	12:89240922	25.0
chr12	89414417	89414617	12:89414517	25.0
chr12	100606978	100607178	12:100607078	25.0
chr12	123195019	123195219	12:123195119	25.0
chr12	126603521	126603721	12:126603621	25.0
chr12	26254083	26254283	12:26254183	24.9
chr12	100516598	100516798	12:100516698	24.6
chr12	111017055	111017255	12:111017155	24.2
chr12	27676899	27677099	12:27676999	24.1
chr9	116173712	116173912	9:116173812	72.0
chr6	159220128	159220328	6:159220228	21.4
chr7	1115426	1115626	7:1115526	25.5
chr1	201977221	201977421	1:201977321	34.0
chr13	31089104	31089304	13:31089204	37.0
chr15	93228240	93228440	15:93228340	37.0
chr1	44496232	44496432	1:44496332	40.6
chr11	48364757	48364957	11:48364857	29.0
chr2	221642876	221643076	2:221642976	29.0
chr11	10329676	10329876	11:10329776	32.2
chr10	43362107	43362307	10:43362207	42.9
chr22	34371942	34372142	22:34372042	20.0
chr6	166874489	166874689	6:166874589	20.0
chr17	1523824	1524024	17:1523924	38.0
chr17	4853482	4853682	17:4853582	38.0
chr17	47415392	47415592	17:47415492	38.0
chr17	48385226	48385426	17:48385326	38.0
chr17	67530380	67530580	17:67530480	38.0
chr17	78038059	78038259	17:78038159	38.0
chr17	12927478	12927678	17:12927578	37.9
chr17	74733046	74733246	17:74733146	37.8
chr17	5186076	5186276	17:5186176	37.8
chr17	32186	32386	17:32286	37.7
chr17	34957998	34958198	17:34958098	37.6
chr17	28256622	28256822	17:28256722	37.5
chr17	1849133	1849333	17:1849233	37.2
chr17	14109514	14109714	17:14109614	37.0
chr17	76588346	76588546	17:76588446	37.0
chr2	238599635	238599835	2:238599735	37.4
chrX	137140257	137140457	X:137140357	14.0
chr14	75895150	75895350	14:75895250	61.0
chr3	185543481	185543681	3:185543581	44.1
chr20	55404824	55405024	20:55404924	90.3
chr12	64758289	64758489	12:64758389	35.0
chr6	109036889	109037089	6:109036989	35.0
chr6	28949034	28949234	6:28949134	31.0
chr6	125533705	125533905	6:125533805	31.0
chr7	106447769	106447969	7:106447869	31.0
chr1	111779565	111779765	1:111779665	34.0
chr5	72926390	72926590	5:72926490	34.0
chr22	39638960	39639160	22:39639060	74.0
chr14	25129200	25129400	14:25129300	25.0
chr3	96534150	96534350	3:96534250	32.2
chr13	30476596	30476796	13:30476696	32.1
chr14	103995561	103995761	14:103995661	42.9
chr14	99849531	99849731	14:99849631	41.0
chr5	9883846	9884046	5:9883946	23.0
chr5	31573731	31573931	5:31573831	23.0
chr5	86027297	86027497	5:86027397	23.0
chr5	90205002	90205202	5:90205102	23.0
chr5	113521126	113521326	5:113521226	23.0
chr5	44539359	44539559	5:44539459	22.9
chr5	90395952	90396152	5:90396052	22.9
chr5	61426212	61426412	5:61426312	22.8
chr5	140099518	140099718	5:140099618	22.3
chr5	152120742	152120942	5:152120842	22.1
chr21	38119526	38119726	21:38119626	25.0
chr15	88831410	88831610	15:88831510	51.0
chr8	128294395	128294595	8:128294495	37.0
chr2	198570365	198570565	2:198570465	36.4
chr1	180212768	180212968	1:180212868	50.0
chr7	2353414	2353614	7:2353514	61.0
chr3	4272066	4272266	3:4272166	26.6
chr3	4480021	4480221	3:4480121	29.0
chr14	62438104	62438304	14:62438204	22.0
chr14	73490956	73491156	14:73491056	22.0
chr14	87826732	87826932	14:87826832	22.0
chr14	88313498	88313698	14:88313598	22.0
chr14	91518895	91519095	14:91518995	22.0
chr14	88222627	88222827	14:88222727	21.7
chr10	131130808	131131008	10:131130908	26.0
chr13	19894302	19894502	13:19894402	26.0
chr14	38121038	38121238	14:38121138	26.0
chr15	52888080	52888280	15:52888180	26.0
chr2	70484681	70484881	2:70484781	26.0
chr2	178261617	178261817	2:178261717	26.0
chr3	23421760	23421960	3:23421860	26.0
chr3	122304123	122304323	3:122304223	26.0
chr3	122969419	122969619	3:122969519	26.0
chr5	31317860	31318060	5:31317960	26.0
chr6	32223015	32223215	6:32223115	26.0
chr6	109545597	109545797	6:109545697	26.0
chr7	12476826	12477026	7:12476926	26.0
chr7	37772513	37772713	7:37772613	26.0
chr9	37028656	37028856	9:37028756	25.6
chr3	154950433	154950633	3:154950533	25.6
chr9	297507	297707	9:297607	25.4
chr13	49794454	49794654	13:49794554	25.1
chr4	146539712	146539912	4:146539812	25.0
chr2	58655343	58655543	2:58655443	25.0
chr15	71629805	71630005	15:71629905	44.7
chr6	30654311	30654511	6:30654411	32.6
chr12	1702773	1702973	12:1702873	26.5
chr16	8480460	8480660	16:8480560	30.0
chr16	13841479	13841679	16:13841579	30.0
chr16	51524918	51525118	16:51525018	30.0
chr16	56966894	56967094	16:56966994	30.0
chr16	66907148	66907348	16:66907248	30.0
chr16	79633351	79633551	16:79633451	30.0
chr16	8223183	8223383	16:8223283	29.9
chr16	13612111	13612311	16:13612211	29.4
chr4	184580300	184580500	4:184580400	14.5
chr2	220094960	220095160	2:220095060	55.2
chr11	68084309	68084509	11:68084409	36.9
chr2	130011079	130011279	2:130011179	35.0
chr5	26364547	26364747	5:26364647	26.0
chr4	39104087	39104287	4:39104187	17.0
chr1	169087563	169087763	1:169087663	49.0
chr22	17566284	17566484	22:17566384	33.5
chr1	153931016	153931216	1:153931116	57.2
chr4	129658559	129658759	4:129658659	21.0
chr6	13581981	13582181	6:13582081	19.0
chr5	159545869	159546069	5:159545969	26.4
chr11	6510095	6510295	11:6510195	20.0
chr11	14611260	14611460	11:14611360	20.0
chr11	15874729	15874929	11:15874829	20.0
chr11	83251478	83251678	11:83251578	20.0
chr11	84068071	84068271	11:84068171	20.0
chr11	111866146	111866346	11:111866246	20.0
chr11	117055975	117056175	11:117056075	20.0
chr11	113931785	113931985	11:113931885	19.2
chr11	94706752	94706952	11:94706852	19.1
chr4	18077537	18077737	4:18077637	17.0
chr4	58094446	58094646	4:58094546	17.0
chr19	1501323	1501523	19:1501423	32.0
chr19	4131065	4131265	19:4131165	32.0
chr19	5805870	5806070	19:5805970	32.0
chr19	6280157	6280357	19:6280257	32.0
chr19	33493499	33493699	19:33493599	32.0
chr19	35282595	35282795	19:35282695	32.0
chr19	43884624	43884824	19:43884724	32.0
chr19	23941670	23941870	19:23941770	31.9
chr19	925513	925713	19:925613	31.7
chr19	17393384	17393584	19:17393484	31.6
chr19	7587547	7587747	19:7587647	31.4
chr19	10196829	10197029	19:10196929	31.3
chr19	37569154	37569354	19:37569254	31.2
chr19	16739956	16740156	19:16740056	31.2
chr12	107380614	107380814	12:107380714	44.3
chr2	30934685	30934885	2:30934785	64.0
chr6	2846490	2846690	6:2846590	27.0
chr10	115478927	115479127	10:115479027	23.0
chr11	17586189	17586389	11:17586289	23.0
chr11	130083079	130083279	11:130083179	23.0
chr14	34092580	34092780	14:34092680	23.0
chr21	30622972	30623172	21:30623072	23.0
chr4	20449022	20449222	4:20449122	23.0
chr5	25569164	25569364	5:25569264	23.0
chrX	14083158	14083358	X:14083258	23.0
chr14	27066919	27067119	14:27067019	22.6
chr4	78485938	78486138	4:78486038	22.2
chr12	120907406	120907606	12:120907506	31.8
chr12	57914205	57914405	12:57914305	56.2
chr10	29874725	29874925	10:29874825	27.0
chr2	232573398	232573598	2:232573498	125.8
chr21	39140462	39140662	21:39140562	32.0
chr2	8352342	8352542	2:8352442	23.0
chr2	80356397	80356597	2:80356497	23.0
chr2	102968158	102968358	2:102968258	23.0
chr2	127157818	127158018	2:127157918	23.0
chr2	145173469	145173669	2:145173569	23.0
chr2	163331241	163331441	2:163331341	23.0
chr2	164340488	164340688	2:164340588	23.0
chr2	167119434	167119634	2:167119534	23.0
chr2	169150229	169150429	2:169150329	23.0
chr2	180623356	180623556	2:180623456	23.0
chr2	184792755	184792955	2:184792855	23.0
chr2	205476905	205477105	2:205477005	23.0
chr2	212319530	212319730	2:212319630	23.0
chr2	75518854	75519054	2:75518954	22.8
chr2	142334315	142334515	2:142334415	22.4
chr2	202898230	202898430	2:202898330	22.4
chr16	84545033	84545233	16:84545133	56.0
chr3	52570424	52570624	3:52570524	48.6
chr8	38708434	38708634	8:38708534	24.0
chr8	51775766	51775966	8:51775866	24.0
chr8	65114376	65114576	8:65114476	24.0
chr8	103221159	103221359	8:103221259	24.0
chr8	105163504	105163704	8:105163604	23.9
chr8	41436105	41436305	8:41436205	23.8
chr8	121541766	121541966	8:121541866	23.4
chr8	9009138	9009338	8:9009238	23.3
chr16	8767880	8768080	16:8767980	48.2
chr11	65190193	65190393	11:65190293	108.4
chr6	82461089	82461289	6:82461189	30.0
chr8	74658370	74658570	8:74658470	30.0
chrX	135849638	135849838	X:135849738	29.5
chr9	100174060	100174260	9:100174160	29.4
chr13	100507026	100507226	13:100507126	20.0
chr4	21536390	21536590	4:21536490	20.0
chr4	75407301	75407501	4:75407401	20.0
chr4	102058602	102058802	4:102058702	20.0
chr4	163985170	163985370	4:163985270	20.0
chr4	167123367	167123567	4:167123467	20.0
chr4	176923471	176923671	4:176923571	20.0
chr6	12729740	12729940	6:12729840	20.0
chr6	143677991	143678191	6:143678091	20.0
chr6	148127342	148127542	6:148127442	20.0
chr6	155107228	155107428	6:155107328	20.0
chrX	13671580	13671780	X:13671680	19.9
chr4	113269532	113269732	4:113269632	19.2
chr11	32606093	32606293	11:32606193	28.0
chr2	88991485	88991685	2:88991585	36.9
chr5	79865879	79866079	5:79865979	33.5
chrX	57577477	57577677	X:57577577	14.0
chr8	134415290	134415490	8:134415390	56.0
chr17	46894223	46894423	17:46894323	50.9
chr11	129154646	129154846	11:129154746	20.0
chr6	140299149	140299349	6:140299249	20.0
chr6	168579331	168579531	6:168579431	20.0
chr7	10744417	10744617	7:10744517	23.0
chr7	69619606	69619806	7:69619706	23.0
chr7	78681626	78681826	7:78681726	23.0
chr7	90269103	90269303	7:90269203	23.0
chr7	90556124	90556324	7:90556224	23.0
chr7	90599459	90599659	7:90599559	23.0
chr7	123347942	123348142	7:123348042	23.0
chr7	125008303	125008503	7:125008403	23.0
chr7	143824931	143825131	7:143825031	23.0
chr7	80410894	80411094	7:80410994	22.8
chr7	88388242	88388442	7:88388342	22.1
chr7	17338386	17338586	7:17338486	22.0
chr10	28821118	28821318	10:28821218	25.6
chrX	40126309	40126509	X:40126409	28.9
chr2	97202221	97202421	2:97202321	58.5
chr10	135122974	135123174	10:135123074	38.1
chr6	27219621	27219821	6:27219721	33.6
chr4	42469594	42469794	4:42469694	16.0
chr7	51030110	51030310	7:51030210	34.5
chr5	31364499	31364699	5:31364599	28.0
chr16	4250447	4250647	16:4250547	45.0
chr4	2463908	2464108	4:2464008	34.0
chr3	50192568	50192768	3:50192668	63.7
chr18	60052168	60052368	18:60052268	14.2
chr3	176228309	176228509	3:176228409	35.0
chr1	156664552	156664752	1:156664652	38.2
chr19	42724003	42724203	19:42724103	50.3
chr18	10131511	10131711	18:10131611	28.5
chr12	102297655	102297855	12:102297755	34.0
chr4	2765965	2766165	4:2766065	33.4
chr12	133174452	133174652	12:133174552	33.0
chr9	139838307	139838507	9:139838407	46.8
chr21	9695901	9696101	21:9696001	46.3
chr1	37019516	37019716	1:37019616	35.2
chr4	99609635	99609835	4:99609735	29.0
chr6	19899154	19899354	6:19899254	29.0
chr2	103121825	103122025	2:103121925	40.0
chr22	32651808	32652008	22:32651908	21.0
chr2	95925966	95926166	2:95926066	43.0
chr16	1753585	1753785	16:1753685	62.0
chr8	74888596	74888796	8:74888696	29.3
chr1	120430452	120430652	1:120430552	42.0
chr1	234680600	234680800	1:234680700	42.0
chr2	177941561	177941761	2:177941661	42.0
chrX	148586793	148586993	X:148586893	32.9
chr14	24299401	24299601	14:24299501	47.0
chr6	151973567	151973767	6:151973667	53.0
chr2	101666865	101667065	2:101666965	26.0
chr16	4774983	4775183	16:4775083	41.0
chr1	1981400	1981600	1:1981500	27.0
chr5	35994563	35994763	5:35994663	22.6
chr16	4364451	4364651	16:4364551	42.2
chr10	5488412	5488612	10:5488512	27.0
chr3	169558960	169559160	3:169559060	27.0
chr4	190796320	190796520	4:190796420	27.0
chr6	107199556	107199756	6:107199656	27.0
chr3	21263614	21263814	3:21263714	26.6
chr8	133788032	133788232	8:133788132	26.4
chr12	12502699	12502899	12:12502799	26.3
chr2	54197593	54197793	2:54197693	26.0
chr14	99372976	99373176	14:99373076	39.2
chr21	43735370	43735570	21:43735470	50.6
chr13	52498244	52498444	13:52498344	40.0
chr19	797861	798061	19:797961	35.8
chr2	40679474	40679674	2:40679574	26.7
chr2	97536504	97536704	2:97536604	63.8
chr15	89010428	89010628	15:89010528	55.6
chr12	122595341	122595541	12:122595441	43.0
chr12	111541010	111541210	12:111541110	39.0
chr5	31971073	31971273	5:31971173	27.0
chr9	111881467	111881667	9:111881567	46.5
chr21	38819050	38819250	21:38819150	21.0
chr1	145691694	145691894	1:145691794	32.0
chr7	99719799	99719999	7:99719899	43.6
chr7	33944435	33944635	7:33944535	38.9
chr7	129419120	129419320	7:129419220	38.2
chr7	70996801	70997001	7:70996901	24.0
chr5	147070367	147070567	5:147070467	24.0
chrX	90377878	90378078	X:90377978	24.0
chr3	136470373	136470573	3:136470473	49.2
chr10	7830621	7830821	10:7830721	31.0
chr12	47479694	47479894	12:47479794	30.7
chr2	148601568	148601768	2:148601668	30.7
chrX	139014051	139014251	X:139014151	49.9
chr21	40034167	40034367	21:40034267	35.0
chr9	140168411	140168611	9:140168511	34.9
chr1	219347810	219348010	1:219347910	34.9
chr8	142297302	142297502	8:142297402	53.0
chr12	49412080	49412280	12:49412180	31.1
chr11	85894317	85894517	11:85894417	36.0
chr8	145058315	145058515	8:145058415	36.0
chr1	53017865	53018065	1:53017965	35.2
chr18	33137031	33137231	18:33137131	20.0
chr20	48388918	48389118	20:48389018	54.0
chr14	49032849	49033049	14:49032949	25.0
chr7	98955433	98955633	7:98955533	25.0
chr8	136076951	136077151	8:136077051	25.0
chr10	102791691	102791891	10:102791791	39.4
chr3	13982082	13982282	3:13982182	25.0
chr3	30120362	30120562	3:30120462	25.0
chr3	78129470	78129670	3:78129570	25.0
chr3	78327045	78327245	3:78327145	25.0
chr3	85312139	85312339	3:85312239	25.0
chr3	93779006	93779206	3:93779106	25.0
chr3	104892956	104893156	3:104893056	25.0
chr3	108061071	108061271	3:108061171	25.0
chr3	108889021	108889221	3:108889121	25.0
chr3	121774971	121775171	3:121775071	25.0
chr3	137251929	137252129	3:137252029	25.0
chr3	159547485	159547685	3:159547585	25.0
chr3	169489677	169489877	3:169489777	25.0
chr3	172671235	172671435	3:172671335	25.0
chr3	176455521	176455721	3:176455621	25.0
chr3	182329083	182329283	3:182329183	25.0
chr3	188135123	188135323	3:188135223	25.0
chr3	110608041	110608241	3:110608141	24.4
chr3	102082007	102082207	3:102082107	24.4
chr3	71773756	71773956	3:71773856	24.3
chr3	88060273	88060473	3:88060373	24.2
chr3	117347786	117347986	3:117347886	24.1
chr8	96003509	96003709	8:96003609	49.0
chr11	15923422	15923622	11:15923522	35.0
chr7	150125925	150126125	7:150126025	35.0
chr2	128237854	128238054	2:128237954	26.0
chr2	227950760	227950960	2:227950860	26.0
chr1	9294511	9294711	1:9294611	34.0
chr2	46875378	46875578	2:46875478	34.0
chr5	129240052	129240252	5:129240152	27.0
chr1	179637411	179637611	1:179637511	24.0
chr5	19695088	19695288	5:19695188	24.0
chr5	20616145	20616345	5:20616245	24.0
chr5	122303029	122303229	5:122303129	24.0
chr5	123812828	123813028	5:123812928	24.0
chr5	146689970	146690170	5:146690070	24.0
chr7	117484905	117485105	7:117485005	24.0
chr1	95086964	95087164	1:95087064	23.7
chr6	52930004	52930204	6:52930104	23.4
chr1	225923559	225923759	1:225923659	29.0
chr7	129565533	129565733	7:129565633	29.0
chr19	49238258	49238458	19:49238358	33.0
chr7	50786397	50786597	7:50786497	33.0
chr15	95891325	95891525	15:95891425	27.0
chr15	50344508	50344708	15:50344608	51.9
chr12	93591909	93592109	12:93592009	32.0
chr9	4852556	4852756	9:4852656	32.0
chr10	43762446	43762646	10:43762546	28.0
chr18	32227315	32227515	18:32227415	15.0
chr4	102637656	102637856	4:102637756	15.0
chr4	116750242	116750442	4:116750342	15.0
chr4	127787604	127787804	4:127787704	15.0
chr4	128097392	128097592	4:128097492	15.0
chrX	56289900	56290100	X:56290000	15.0
chrX	62063760	62063960	X:62063860	15.0
chrX	64655893	64656093	X:64655993	15.0
chrX	134704647	134704847	X:134704747	15.0
chr18	35144471	35144671	18:35144571	14.2
chr3	27817848	27818048	3:27817948	31.0
chrX	48928642	48928842	X:48928742	21.0
chr13	50931849	50932049	13:50931949	30.0
chrX	136134615	136134815	X:136134715	25.4
chr14	90975245	90975445	14:90975345	64.0
chr1	40367616	40367816	1:40367716	48.8
chrX	93645206	93645406	X:93645306	16.0
chr14	71101653	71101853	14:71101753	27.7
chr12	26276197	26276397	12:26276297	42.1
chr8	99439199	99439399	8:99439299	56.9
chr20	55880941	55881141	20:55881041	115.0
chr15	84224345	84224545	15:84224445	30.0
chr10	134410326	134410526	10:134410426	26.0
chr13	19218227	19218427	13:19218327	15.0
chr13	52627779	52627979	13:52627879	15.0
chr13	111668860	111669060	13:111668960	15.0
chr13	52688734	52688934	13:52688834	14.9
chr13	24174794	24174994	13:24174894	14.2
chr16	22139167	22139367	16:22139267	41.0
chr15	102030115	102030315	15:102030215	62.1
chr2	217547334	217547534	2:217547434	56.0
chr15	54089762	54089962	15:54089862	24.0
chr15	76561586	76561786	15:76561686	24.0
chr15	59279728	59279928	15:59279828	23.0
chr11	57117265	57117465	11:57117365	20.0
chr7	25990713	25990913	7:25990813	29.6
chr3	129980297	129980497	3:129980397	27.7
chr5	140857997	140858197	5:140858097	44.0
chr6	16827413	16827613	6:16827513	21.0
chrX	13119964	13120164	X:13120064	21.0
chr4	139228581	139228781	4:139228681	20.1
chr16	31499095	31499295	16:31499195	42.0
chr8	144137182	144137382	8:144137282	46.0
chr10	6244584	6244784	10:6244684	97.0
chr12	57637540	57637740	12:57637640	46.3
chr9	68400303	68400503	9:68400403	21.0
chr9	117333616	117333816	9:117333716	23.0
chr15	31618952	31619152	15:31619052	105.1
chr14	101053199	101053399	14:101053299	37.2
chr4	4526353	4526553	4:4526453	18.0
chr4	81243038	81243238	4:81243138	18.0
chr4	89923375	89923575	4:89923475	18.0
chrX	121699963	121700163	X:121700063	18.0
chr4	44450849	44451049	4:44450949	17.1
chr4	103363171	103363371	4:103363271	17.1
chr12	132345197	132345397	12:132345297	47.3
chr3	107244557	107244757	3:107244657	32.5
chr9	140472968	140473168	9:140473068	46.8
chr2	3313372	3313572	2:3313472	27.0
chr8	89081032	89081232	8:89081132	27.0
chr9	85683338	85683538	9:85683438	20.8
chr10	22535354	22535554	10:22535454	28.0
chr10	129595585	129595785	10:129595685	28.0
chr12	11733300	11733500	12:11733400	28.0
chr5	57580432	57580632	5:57580532	28.0
chr6	74363555	74363755	6:74363655	27.8
chr7	44280907	44281107	7:44281007	27.7
chr1	47973833	47974033	1:47973933	37.3
chr16	19305549	19305749	16:19305649	54.0
chr14	37131979	37132179	14:37132079	35.8
chr5	68390358	68390558	5:68390458	35.4
chr13	101710353	101710553	13:101710453	17.0
chrX	79281949	79282149	X:79282049	17.0
chrX	132287919	132288119	X:132288019	17.0
chr12	120788885	120789085	12:120788985	40.0
chr17	79479767	79479967	17:79479867	43.8
chr4	85513994	85514194	4:85514094	16.4
chr9	138688260	138688460	9:138688360	32.0
chr2	200321696	200321896	2:200321796	31.5
chr1	94312973	94313173	1:94313073	31.2
chr4	95598306	95598506	4:95598406	21.0
chr16	4783993	4784193	16:4784093	49.1
chr20	536661	536861	20:536761	53.0
chr20	14016677	14016877	20:14016777	53.0
chr20	17585911	17586111	20:17586011	53.0
chr20	23422475	23422675	20:23422575	53.0
chr20	29631937	29632137	20:29632037	53.0
chr20	37434839	37435039	20:37434939	53.0
chr20	37075165	37075365	20:37075265	52.7
chr20	34207562	34207762	20:34207662	52.7
chr14	103091109	103091309	14:103091209	28.0
chr9	82141471	82141671	9:82141571	24.0
chr2	1909256	1909456	2:1909356	36.0
chr21	45285785	45285985	21:45285885	62.0
chr4	80585102	80585302	4:80585202	15.0
chrX	30854910	30855110	X:30855010	15.0
chrX	103401453	103401653	X:103401553	19.5
chr2	235879188	235879388	2:235879288	43.0
chr2	242929356	242929556	2:242929456	28.7
chr15	84116012	84116212	15:84116112	51.3
chr7	135391354	135391554	7:135391454	39.0
chr1	32178022	32178222	1:32178122	29.0
chr10	117830620	117830820	10:117830720	29.0
chr13	111213297	111213497	13:111213397	28.7
chr17	60730750	60730950	17:60730850	108.0
chr12	42982814	42983014	12:42982914	39.6
chr21	38739319	38739519	21:38739419	32.8
chr13	20734854	20735054	13:20734954	26.6
chr3	22460567	22460767	3:22460667	28.0
chr22	20315999	20316199	22:20316099	18.0
chr22	22624556	22624756	22:22624656	18.0
chr2	11887252	11887452	2:11887352	52.6
chr10	118547593	118547793	10:118547693	25.0
chr13	107188821	107189021	13:107188921	32.1
chr18	60986841	60987041	18:60986941	40.0
chr14	60794490	60794690	14:60794590	35.4
chr19	50316754	50316954	19:50316854	39.3
chr1	223900012	223900212	1:223900112	34.5
chr15	88421537	88421737	15:88421637	59.0
chr8	145026855	145027055	8:145026955	51.8
chr7	75156862	75157062	7:75156962	26.2
chr15	100106708	100106908	15:100106808	33.0
chr12	2162267	2162467	12:2162367	39.1
chr10	105253315	105253515	10:105253415	28.5
chr19	45843726	45843926	19:45843826	51.0
chr10	115438435	115438635	10:115438535	43.0
chr2	44902	45102	2:45002	46.0
chr15	86400674	86400874	15:86400774	38.0
chr7	127671330	127671530	7:127671430	32.5
chr10	4731055	4731255	10:4731155	22.7
chr17	48981780	48981980	17:48981880	65.0
chr16	21538224	21538424	16:21538324	71.0
chr14	52445893	52446093	14:52445993	40.0
chr10	62531697	62531897	10:62531797	25.0
chr10	82131360	82131560	10:82131460	25.0
chr14	96980760	96980960	14:96980860	25.0
chr2	207308770	207308970	2:207308870	25.0
chr21	38629491	38629691	21:38629591	25.0
chr22	25134406	25134606	22:25134506	25.0
chr3	23390429	23390629	3:23390529	25.0
chr3	26946823	26947023	3:26946923	25.0
chr3	30962267	30962467	3:30962367	25.0
chr3	72566515	72566715	3:72566615	25.0
chr4	112880529	112880729	4:112880629	25.0
chr4	174173387	174173587	4:174173487	25.0
chr6	64346690	64346890	6:64346790	25.0
chrX	149743861	149744061	X:149743961	25.0
chrX	25038672	25038872	X:25038772	24.9
chr2	230786798	230786998	2:230786898	24.3
chr10	5592804	5593004	10:5592904	61.0
chr3	194341908	194342108	3:194342008	32.0
chr2	233470858	233471058	2:233470958	24.3
chr17	63684625	63684825	17:63684725	43.0
chr10	135186777	135186977	10:135186877	32.5
chr22	46921691	46921891	22:46921791	30.0
chrX	134478030	134478230	X:134478130	37.6
chr6	24389268	24389468	6:24389368	19.0
chr20	53096235	53096435	20:53096335	138.5
chr16	75130823	75131023	16:75130923	64.0
chr2	4183505	4183705	2:4183605	24.5
chr10	87016269	87016469	10:87016369	23.0
chr22	26495958	26496158	22:26496058	23.0
chr5	18292320	18292520	5:18292420	23.0
chr12	38450879	38451079	12:38450979	49.0
chr1	168409087	168409287	1:168409187	47.0
chr6	27182628	27182828	6:27182728	25.0
chr11	8284871	8285071	11:8284971	27.9
chr2	73429198	73429398	2:73429298	29.0
chr12	132066961	132067161	12:132067061	29.0
chrX	118387668	118387868	X:118387768	16.0
chr12	111472313	111472513	12:111472413	32.6
chr7	1452338	1452538	7:1452438	32.2
chr10	95200545	95200745	10:95200645	35.0
chr1	2183336	2183536	1:2183436	30.0
chr13	106631942	106632142	13:106632042	20.0
chr16	15529425	15529625	16:15529525	36.8
chr20	40321443	40321643	20:40321543	91.0
chr7	111846550	111846750	7:111846650	29.2
chr8	130764265	130764465	8:130764365	56.0
chr5	172124515	172124715	5:172124615	42.0
chr17	5409886	5410086	17:5409986	37.0
chr17	14229144	14229344	17:14229244	37.0
chr17	26602054	26602254	17:26602154	37.0
chr17	28928216	28928416	17:28928316	37.0
chr17	29248751	29248951	17:29248851	37.0
chr17	43972925	43973125	17:43973025	37.0
chr17	58971157	58971357	17:58971257	37.0
chr17	65127103	65127303	17:65127203	37.0
chr17	79017863	79018063	17:79017963	37.0
chr17	74554079	74554279	17:74554179	36.9
chr17	18907795	18907995	17:18907895	36.9
chr17	2415068	2415268	17:2415168	36.9
chr17	71160703	71160903	17:71160803	36.9
chr17	34122752	34122952	17:34122852	36.8
chr17	48793835	48794035	17:48793935	36.8
chr17	47938571	47938771	17:47938671	36.6
chr17	35969757	35969957	17:35969857	36.4
chr17	17727275	17727475	17:17727375	36.2
chr10	133849859	133850059	10:133849959	35.0
chr9	16134122	16134322	9:16134222	35.0
chr13	21764685	21764885	13:21764785	22.0
chr13	112036907	112037107	13:112037007	22.0
chr18	21707561	21707761	18:21707661	22.0
chr6	117086770	117086970	6:117086870	22.0
chr13	32605346	32605546	13:32605446	21.3
chr4	190797680	190797880	4:190797780	21.2
chr6	6139487	6139687	6:6139587	18.0
chr6	24821998	24822198	6:24822098	18.0
chr6	82516759	82516959	6:82516859	18.0
chr6	84975154	84975354	6:84975254	18.0
chr6	92227063	92227263	6:92227163	18.0
chr6	105027500	105027700	6:105027600	18.0
chr6	120219859	120220059	6:120219959	18.0
chr6	143994867	143995067	6:143994967	18.0
chr6	145455006	145455206	6:145455106	18.0
chr6	147539711	147539911	6:147539811	18.0
chr6	164001054	164001254	6:164001154	18.0
chr6	167493511	167493711	6:167493611	18.0
chr6	166756374	166756574	6:166756474	17.6
chr6	76615206	76615406	6:76615306	17.5
chr6	52051172	52051372	6:52051272	21.0
chr5	177659716	177659916	5:177659816	62.0
chr19	12951925	12952125	19:12952025	46.0
chr1	226298208	226298408	1:226298308	42.2
chr2	71355575	71355775	2:71355675	34.1
chr5	94619003	94619203	5:94619103	32.0
chr1	41853524	41853724	1:41853624	34.0
chr7	55339748	55339948	7:55339848	34.0
chr10	102415336	102415536	10:102415436	23.2
chr6	107385864	107386064	6:107385964	30.0
chr1	153700995	153701195	1:153701095	32.7
chr5	154136311	154136511	5:154136411	42.4
chr14	67713414	67713614	14:67713514	22.0
chr19	55898141	55898341	19:55898241	50.0
chr19	33523308	33523508	19:33523408	33.0
chr3	37794951	37795151	3:37795051	33.0
chr6	138245316	138245516	6:138245416	33.0
chr17	47775492	47775692	17:47775592	46.0
chr1	236723409	236723609	1:236723509	25.0
chr1	118338504	118338704	1:118338604	38.9
chr1	200904015	200904215	1:200904115	31.0
chr5	266875	267075	5:266975	32.0
chr2	48320493	48320693	2:48320593	23.0
chr18	13218363	13218563	18:13218463	43.4
chr5	177591195	177591395	5:177591295	56.8
chr14	105794926	105795126	14:105795026	26.2
chr9	132221490	132221690	9:132221590	50.0
chr3	111451384	111451584	3:111451484	31.0
chr6	3432286	3432486	6:3432386	31.0
chr14	61952011	61952211	14:61952111	47.0
chr9	33167553	33167753	9:33167653	43.2
chr16	25000377	25000577	16:25000477	45.0
chr1	8130521	8130721	1:8130621	23.0
chr1	25663663	25663863	1:25663763	23.0
chr1	27815660	27815860	1:27815760	23.0
chr1	38231779	38231979	1:38231879	23.0
chr1	59153343	59153543	1:59153443	23.0
chr1	88300976	88301176	1:88301076	23.0
chr1	95459373	95459573	1:95459473	23.0
chr1	111817741	111817941	1:111817841	23.0
chr1	143447976	143448176	1:143448076	23.0
chr1	164480167	164480367	1:164480267	23.0
chr1	188403835	188404035	1:188403935	23.0
chr1	189529774	189529974	1:189529874	23.0
chr1	197677028	197677228	1:197677128	23.0
chr1	228849442	228849642	1:228849542	23.0
chr1	93427207	93427407	1:93427307	23.0
chr1	187140710	187140910	1:187140810	22.9
chr1	30818353	30818553	1:30818453	22.8
chr1	91316991	91317191	1:91317091	22.5
chr1	201798578	201798778	1:201798678	22.2
chr1	149764166	149764366	1:149764266	22.0
chr21	46960892	46961092	21:46960992	31.0
chr11	123172324	123172524	11:123172424	24.0
chr5	148508829	148509029	5:148508929	45.1
chr1	28587670	28587870	1:28587770	30.0
chr15	72438882	72439082	15:72438982	30.0
chr6	25280390	25280590	6:25280490	22.8
chr18	2304296	2304496	18:2304396	19.0
chr18	27291991	27292191	18:27292091	19.0
chr18	37166794	37166994	18:37166894	19.0
chr4	75074398	75074598	4:75074498	19.0
chr4	87250647	87250847	4:87250747	19.0
chr4	108788605	108788805	4:108788705	19.0
chr4	180725464	180725664	4:180725564	19.0
chrX	154871061	154871261	X:154871161	19.0
chr6	112194334	112194534	6:112194434	18.7
chr12	95711768	95711968	12:95711868	26.0
chr18	13617001	13617201	18:13617101	25.0
chr2	159374732	159374932	2:159374832	25.0
chr7	77167992	77168192	7:77168092	24.7
chr12	111473147	111473347	12:111473247	24.4
chr8	87142860	87143060	8:87142960	29.0
chr9	26897544	26897744	9:26897644	20.0
chr9	30531077	30531277	9:30531177	20.0
chr9	20268137	20268337	9:20268237	19.9
chr9	12784566	12784766	9:12784666	19.7
chr9	83551995	83552195	9:83552095	19.2
chr13	94334585	94334785	13:94334685	16.0
chr18	25034367	25034567	18:25034467	16.0
chr18	32937831	32938031	18:32937931	16.0
chr4	13484530	13484730	4:13484630	16.0
chr4	63413853	63414053	4:63413953	16.0
chr4	116034934	116035134	4:116035034	16.0
chr4	155923267	155923467	4:155923367	16.0
chrX	109566069	109566269	X:109566169	16.0
chrX	128808975	128809175	X:128809075	16.0
chrX	139881615	139881815	X:139881715	16.0
chrX	141891919	141892119	X:141892019	16.0
chr4	139229611	139229811	4:139229711	15.9
chr10	93462428	93462628	10:93462528	21.0
chr10	109219404	109219604	10:109219504	21.0
chr10	51827374	51827574	10:51827474	20.7
chr4	6048985	6049185	4:6049085	28.0
chr1	9902891	9903091	1:9902991	32.9
chr5	59634047	59634247	5:59634147	27.0
chr6	26223952	26224152	6:26224052	27.0
chr8	86480474	86480674	8:86480574	27.0
chr6	2873204	2873404	6:2873304	28.0
chr3	188887546	188887746	3:188887646	26.3
chr17	58155946	58156146	17:58156046	273.6
chr12	26844595	26844795	12:26844695	26.0
chr12	106401703	106401903	12:106401803	26.0
chr3	136782249	136782449	3:136782349	26.0
chr3	188590293	188590493	3:188590393	26.0
chr9	125680796	125680996	9:125680896	25.7
chr3	72496544	72496744	3:72496644	25.6
chr15	82034050	82034250	15:82034150	25.5
chr3	180629949	180630149	3:180630049	25.3
chr10	98346817	98347017	10:98346917	25.2
chr2	161349352	161349552	2:161349452	25.0
chr2	238591843	238592043	2:238591943	30.2
chr5	35815383	35815583	5:35815483	34.0
chr14	53173656	53173856	14:53173756	33.5
chr3	135685213	135685413	3:135685313	37.1
chr7	1115660	1115860	7:1115760	24.8
chr1	232055709	232055909	1:232055809	23.0
chr15	101629323	101629523	15:101629423	34.9
chr3	197317405	197317605	3:197317505	34.9
chr5	180616564	180616764	5:180616664	56.8
chr7	157423160	157423360	7:157423260	53.0
chr13	43514694	43514894	13:43514794	14.7
chr16	9490038	9490238	16:9490138	29.0
chr16	31587682	31587882	16:31587782	29.0
chr16	50753315	50753515	16:50753415	29.0
chr16	57520142	57520342	16:57520242	29.0
chr16	88567996	88568196	16:88568096	28.5
chr16	49891199	49891399	16:49891299	28.2
chr3	7589766	7589966	3:7589866	30.0
chr3	164621704	164621904	3:164621804	30.0
chr6	154611139	154611339	6:154611239	30.0
chr14	32545230	32545430	14:32545330	29.9
chr10	13389149	13389349	10:13389249	42.1
chr2	161786560	161786760	2:161786660	28.0
chr12	12551446	12551646	12:12551546	24.0
chr12	22189819	22190019	12:22189919	24.0
chr12	28121839	28122039	12:28121939	24.0
chr12	55153760	55153960	12:55153860	24.0
chr12	59424265	59424465	12:59424365	24.0
chr12	83273227	83273427	12:83273327	24.0
chr12	106819080	106819280	12:106819180	24.0
chr12	118189436	118189636	12:118189536	24.0
chr12	19592022	19592222	12:19592122	23.9
chr12	100246414	100246614	12:100246514	23.8
chr12	16958321	16958521	12:16958421	23.3
chr7	150974432	150974632	7:150974532	34.2
chr19	409281	409481	19:409381	31.0
chr19	1812684	1812884	19:1812784	31.0
chr19	2264586	2264786	19:2264686	31.0
chr19	17459527	17459727	19:17459627	31.0
chr19	31716210	31716410	19:31716310	31.0
chr19	21105950	21106150	19:21106050	30.9
chr19	17530423	17530623	19:17530523	30.9
chr19	17445688	17445888	19:17445788	30.8
chr19	37569768	37569968	19:37569868	30.7
chr19	38210770	38210970	19:38210870	30.6
chr19	12163707	12163907	19:12163807	30.6
chr19	10399950	10400150	19:10400050	30.4
chr19	52190954	52191154	19:52191054	30.3
chr19	8400161	8400361	19:8400261	30.2
chr1	145399416	145399616	1:145399516	115.7
chr1	39571139	39571339	1:39571239	46.7
chr6	91006483	91006683	6:91006583	31.0
chr1	16321057	16321257	1:16321157	24.0
chr12	124066808	124067008	12:124066908	42.0
chr1	3542184	3542384	1:3542284	41.0
chr6	41747292	41747492	6:41747392	33.2
chr1	217689698	217689898	1:217689798	30.0
chr5	7869751	7869951	5:7869851	28.2
chr11	122934050	122934250	11:122934150	20.0
chrX	129244127	129244327	X:129244227	34.9
chrX	40014114	40014314	X:40014214	24.8
chr10	134451497	134451697	10:134451597	28.2
chr12	56583431	56583631	12:56583531	62.7
chr19	34732619	34732819	19:34732719	32.0
chr21	41978446	41978646	21:41978546	32.0
chr16	80752649	80752849	16:80752749	49.0
chr3	73220755	73220955	3:73220855	25.0
chr2	14774356	14774556	2:14774456	62.9
chr21	40817200	40817400	21:40817300	48.6
chr7	77167484	77167684	7:77167584	29.4
chr5	8154087	8154287	5:8154187	22.0
chr5	8959530	8959730	5:8959630	22.0
chr5	20134161	20134361	5:20134261	22.0
chr5	36227948	36228148	5:36228048	22.0
chr5	52002618	52002818	5:52002718	22.0
chr5	66291285	66291485	5:66291385	22.0
chr5	78234744	78234944	5:78234844	22.0
chr5	82228606	82228806	5:82228706	22.0
chr5	88478157	88478357	5:88478257	22.0
chr5	96863502	96863702	5:96863602	22.0
chr5	105787762	105787962	5:105787862	22.0
chr5	115192124	115192324	5:115192224	22.0
chr5	116976752	116976952	5:116976852	22.0
chr5	136246419	136246619	5:136246519	22.0
chr5	145179008	145179208	5:145179108	22.0
chr5	154804450	154804650	5:154804550	22.0
chr5	170382010	170382210	5:170382110	22.0
chr5	170516181	170516381	5:170516281	22.0
chr6	27778220	27778420	6:27778320	25.7
chrX	122870334	122870534	X:122870434	17.0
chr1	43855551	43855751	1:43855651	27.5
chr7	100808808	100809008	7:100808908	51.4
chr16	5147588	5147788	16:5147688	32.0
chr3	13035822	13036022	3:13035922	49.0
chr5	6592830	6593030	5:6592930	39.0
chr11	129939749	129939949	11:129939849	25.1
chr1	1787026	1787226	1:1787126	38.0
chr11	38832784	38832984	11:38832884	23.0
chr13	28745577	28745777	13:28745677	23.0
chr2	182803391	182803591	2:182803491	23.0
chr5	99363804	99364004	5:99363904	23.0
chr7	151764953	151765153	7:151765053	23.0
chr1	185925789	185925989	1:185925889	22.8
chr5	95067613	95067813	5:95067713	22.8
chrX	102865449	102865649	X:102865549	22.7
chrX	134233140	134233340	X:134233240	22.4
chr5	151138224	151138424	5:151138324	53.6
chr2	66112585	66112785	2:66112685	26.0
chr18	42569643	42569843	18:42569743	14.0
chr18	75639365	75639565	18:75639465	14.0
chr18	76195966	76196166	18:76196066	14.0
chr18	47808180	47808380	18:47808280	13.6
chr18	47813027	47813227	18:47813127	13.2
chr14	61114035	61114235	14:61114135	34.0
chr3	4729028	4729228	3:4729128	46.5
chr21	47240761	47240961	21:47240861	55.0
chr22	30685514	30685714	22:30685614	36.2
chrX	131897600	131897800	X:131897700	19.0
chr14	29872583	29872783	14:29872683	21.0
chr14	68335061	68335261	14:68335161	21.0
chr14	58296254	58296454	14:58296354	20.0
chr22	39320023	39320223	22:39320123	32.3
chr14	77611278	77611478	14:77611378	49.0
chr5	337983	338183	5:338083	27.0
chr1	6684903	6685103	1:6685003	69.7
chr12	124621632	124621832	12:124621732	28.0
chr4	159577692	159577892	4:159577792	16.0
chr19	55677461	55677661	19:55677561	61.0
chr14	34710768	34710968	14:34710868	20.7
chr12	49876607	49876807	12:49876707	29.6
chr3	64875789	64875989	3:64875889	100.2
chr2	111807460	111807660	2:111807560	44.0
chr12	114195093	114195293	12:114195193	47.0
chr16	2586739	2586939	16:2586839	47.0
chr6	41748672	41748872	6:41748772	41.0
chr2	74619162	74619362	2:74619262	30.6
chr17	64298136	64298336	17:64298236	85.0
chr15	49757425	49757625	15:49757525	27.0
chr2	72128225	72128425	2:72128325	27.0
chr7	77029361	77029561	7:77029461	27.0
chr7	111554219	111554419	7:111554319	27.0
chr8	81402518	81402718	8:81402618	27.0
chr2	38829719	38829919	2:38829819	26.7
chr8	111806314	111806514	8:111806414	26.6
chr1	26690341	26690541	1:26690441	28.0
chr13	32376631	32376831	13:32376731	23.0
chr9	120199818	120200018	9:120199918	23.0
chr10	98480833	98481033	10:98480933	27.0
chr18	18654397	18654597	18:18654497	17.0
chr5	92917092	92917292	5:92917192	32.7
chr3	54155977	54156177	3:54156077	24.8
chr11	65686993	65687193	11:65687093	36.0
chr8	29133385	29133585	8:29133485	23.0
chr8	48705543	48705743	8:48705643	23.0
chr8	57912094	57912294	8:57912194	23.0
chr8	58810918	58811118	8:58811018	23.0
chr8	59335278	59335478	8:59335378	23.0
chr8	59601869	59602069	8:59601969	23.0
chr8	64617699	64617899	8:64617799	23.0
chr8	88451812	88452012	8:88451912	23.0
chr8	109126081	109126281	8:109126181	23.0
chr8	131835155	131835355	8:131835255	23.0
chr8	64548736	64548936	8:64548836	23.0
chr8	126788971	126789171	8:126789071	22.8
chr8	92512332	92512532	8:92512432	22.7
chr8	33424876	33425076	8:33424976	22.7
chr8	30891643	30891843	8:30891743	22.6
chr8	37654206	37654406	8:37654306	22.5
chr8	8820911	8821111	8:8821011	22.4
chr8	112370960	112371160	8:112371060	22.3
chr8	38033784	38033984	8:38033884	22.1
chr8	12613138	12613338	8:12613238	22.1
chr1	235110920	235111120	1:235111020	46.0
chr4	153057905	153058105	4:153058005	18.0
chr2	706211	706411	2:706311	22.0
chr2	5129699	5129899	2:5129799	22.0
chr2	6240890	6241090	2:6240990	22.0
chr2	61471552	61471752	2:61471652	22.0
chr2	75336267	75336467	2:75336367	22.0
chr2	80020384	80020584	2:80020484	22.0
chr2	110363803	110364003	2:110363903	22.0
chr2	119606210	119606410	2:119606310	22.0
chr2	123585997	123586197	2:123586097	22.0
chr2	143591035	143591235	2:143591135	22.0
chr2	167622572	167622772	2:167622672	22.0
chr2	188375709	188375909	2:188375809	22.0
chr2	189554853	189555053	2:189554953	22.0
chr2	192926445	192926645	2:192926545	22.0
chr2	201842384	201842584	2:201842484	22.0
chr2	207268029	207268229	2:207268129	22.0
chr2	226199262	226199462	2:226199362	22.0
chr2	228753074	228753274	2:228753174	22.0
chr2	230271973	230272173	2:230272073	22.0
chr2	136755184	136755384	2:136755284	21.6
chr2	228028481	228028681	2:228028581	21.4
chr2	179345359	179345559	2:179345459	21.2
chr2	96192108	96192308	2:96192208	21.0
chr18	71708356	71708556	18:71708456	17.4
chr11	18720546	18720746	11:18720646	37.0
chr10	103329754	103329954	10:103329854	30.2
chr16	84404523	84404723	16:84404623	62.1
chr4	184579937	184580137	4:184580037	15.2
chr1	45195859	45196059	1:45195959	28.4
chr13	92050690	92050890	13:92050790	17.0
chr13	26708356	26708556	13:26708456	20.0
chr6	100860813	100861013	6:100860913	20.0
chr6	128103183	128103383	6:128103283	20.0
chrX	107442164	107442364	X:107442264	20.0
chr13	20208410	20208610	13:20208510	30.8
chr11	33891103	33891303	11:33891203	23.3
chr7	13679135	13679335	7:13679235	22.0
chr7	52433561	52433761	7:52433661	22.0
chr7	66658290	66658490	7:66658390	22.0
chr7	78169261	78169461	7:78169361	22.0
chr7	78372141	78372341	7:78372241	22.0
chr7	79245595	79245795	7:79245695	22.0
chr7	86337749	86337949	7:86337849	22.0
chr7	91438097	91438297	7:91438197	22.0
chr7	103405439	103405639	7:103405539	22.0
chr7	103529196	103529396	7:103529296	22.0
chr7	109142403	109142603	7:109142503	22.0
chr7	123978148	123978348	7:123978248	22.0
chr7	128171638	128171838	7:128171738	22.0
chr7	134366351	134366551	7:134366451	22.0
chr7	134503733	134503933	7:134503833	22.0
chr7	120498141	120498341	7:120498241	21.6
chr7	6871210	6871410	7:6871310	21.5
chr7	137028434	137028634	7:137028534	21.0
chr5	11385434	11385634	5:11385534	53.6
chr10	103990261	103990461	10:103990361	41.9
chr19	34160027	34160227	19:34160127	34.0
chr11	2441022	2441222	11:2441122	19.0
chr11	38317191	38317391	11:38317291	19.0
chr11	95878319	95878519	11:95878419	19.0
chr11	133026982	133027182	11:133027082	19.0
chr11	107461997	107462197	11:107462097	18.8
chr11	11863476	11863676	11:11863576	18.3
chr11	107461659	107461859	11:107461759	18.2
chr22	33121526	33121726	22:33121626	34.0
chr20	3451505	3451705	20:3451605	52.0
chr20	19756360	19756560	20:19756460	52.0
chr20	36322240	36322440	20:36322340	52.0
chr20	35374682	35374882	20:35374782	52.0
chr2	10988713	10988913	2:10988813	34.9
chr1	44412468	44412668	1:44412568	37.4
chr8	123695502	123695702	8:123695602	103.0
chr18	33152632	33152832	18:33152732	15.0
chr14	105148764	105148964	14:105148864	33.9
chr7	99123744	99123944	7:99123844	25.3
chr13	33553081	33553281	13:33553181	33.0
chr15	82370492	82370692	15:82370592	33.0
chr6	170166271	170166471	6:170166371	33.0
chr10	81023738	81023938	10:81023838	39.0
chr3	126243062	126243262	3:126243162	44.0
chr3	193603662	193603862	3:193603762	44.0
chr21	27228251	27228451	21:27228351	21.4
chr16	30488222	30488422	16:30488322	34.6
chr3	128417665	128417865	3:128417765	27.0
chr15	67357928	67358128	15:67358028	140.2
chr8	87414352	87414552	8:87414452	29.0
chr6	4724826	4725026	6:4724926	21.0
chr15	50503508	50503708	15:50503608	58.0
chr4	95621628	95621828	4:95621728	15.9
chr4	48988497	48988697	4:48988597	23.6
chr4	47400792	47400992	4:47400892	14.0
chr4	48362471	48362671	4:48362571	14.0
chr4	94998138	94998338	4:94998238	14.0
chr4	158517643	158517843	4:158517743	14.0
chr4	187073222	187073422	4:187073322	14.0
chr4	46242138	46242338	4:46242238	14.0
chr4	73459769	73459969	4:73459869	13.9
chr4	22317488	22317688	4:22317588	13.5
chr7	99869982	99870182	7:99870082	28.3
chr19	7702455	7702655	19:7702555	32.0
chr18	28639017	28639217	18:28639117	14.0
chr18	28706358	28706558	18:28706458	14.0
chr4	19012401	19012601	4:19012501	14.0
chr4	72743148	72743348	4:72743248	14.0
chr4	85761679	85761879	4:85761779	14.0
chr4	99169729	99169929	4:99169829	14.0
chr4	131416105	131416305	4:131416205	14.0
chr4	133084332	133084532	4:133084432	14.0
chrX	111049637	111049837	X:111049737	13.9
[truncated: 15,550 more rows]
