# Supplementary material for: Protection of CpG islands against de novo DNA methylation during oogenesis is associated with the recognition site of E2f1 and E2f2
Source: Epigenetics Chromatin. 2014 Oct 21;7:26. doi: 10.1186/1756-8935-7-26 (PMC4255709; doi:10.1186/1756-8935-7-26)
Supplement: Additional file 6 — Mini-website with GEM peak calling and motif analysis results for E2F1 ChIP-seq in MCF7 cells. [file 1756-8935-7-26-S6.zip › E2F1_MCF7_GEM_outputs/E2F1_shuffle_121_hg19_3RDistro_1_GEM_filtered.bed]

track name=GEM_/share/data1/rschulz/ngs/ChIP/E2f/E2F1/06-GEM/output/E2F1_shuffle_121_hg19_3RDistro_outputs/E2F1_shuffle_121_hg19_3RDistro_1 description="GEM Event Call"
chr18	109324	109524	18:109424	1257.1
chr18	108057	108257	18:108157	1201.2
chr8	95906720	95906920	8:95906820	1137.0
chr18	108295	108495	18:108395	1081.8
chr17	59494234	59494434	17:59494334	779.0
chr3	128369954	128370154	3:128370054	775.0
chr2	28614744	28614944	2:28614844	767.0
chr16	88879274	88879474	16:88879374	747.0
chr20	52402031	52402231	20:52402131	724.0
chr17	57231231	57231431	17:57231331	687.0
chr20	52354521	52354721	20:52354621	667.6
chr20	52528511	52528711	20:52528611	659.0
chr19	14528544	14528744	19:14528644	649.0
chr8	48873910	48874110	8:48874010	645.0
chr20	55819248	55819448	20:55819348	635.0
chr20	55780873	55781073	20:55780973	626.0
chr12	62997611	62997811	12:62997711	625.0
chr17	59545175	59545375	17:59545275	612.0
chr13	20357551	20357751	13:20357651	601.0
chr20	52334838	52335038	20:52334938	547.0
chr20	52524472	52524672	20:52524572	542.0
chr10	115613575	115613775	10:115613675	537.0
chr7	148893105	148893305	7:148893205	500.0
chr19	10612660	10612860	19:10612760	494.0
chr3	14988378	14988578	3:14988478	482.0
chr17	59498455	59498655	17:59498555	469.0
chr20	52248464	52248664	20:52248564	463.0
chr16	20913227	20913427	16:20913327	459.0
chr20	49297058	49297258	20:49297158	458.0
chrY	58983450	58983650	Y:58983550	453.0
chr20	52728573	52728773	20:52728673	448.0
chr20	49339706	49339906	20:49339806	440.0
chrY	13461125	13461325	Y:13461225	438.9
chr20	52302600	52302800	20:52302700	437.9
chr17	59441364	59441564	17:59441464	429.0
chr20	46110593	46110793	20:46110693	424.0
chr20	52576448	52576648	20:52576548	424.0
chr20	52600936	52601136	20:52601036	423.9
chr17	59380949	59381149	17:59381049	421.0
chr20	52544173	52544373	20:52544273	414.0
chrY	13460971	13461171	Y:13461071	407.9
chr14	61748365	61748565	14:61748465	402.0
chr3	64034535	64034735	3:64034635	400.0
chr20	46122832	46123032	20:46122932	397.0
chr20	49303802	49304002	20:49303902	389.0
chr20	46048751	46048951	20:46048851	379.0
chr16	33962963	33963163	16:33963063	377.8
chr20	45824115	45824315	20:45824215	374.0
chr1	16160823	16161023	1:16160923	371.0
chr20	45907412	45907612	20:45907512	371.0
chr3	64172900	64173100	3:64173000	370.0
chr12	46776295	46776495	12:46776395	367.0
chr20	52545920	52546120	20:52546020	366.6
chr15	52972103	52972303	15:52972203	358.0
chr17	58613022	58613222	17:58613122	358.0
chr20	52817480	52817680	20:52817580	356.8
chr3	11760129	11760329	3:11760229	355.0
chr1	62901410	62901610	1:62901510	353.0
chr17	59362207	59362407	17:59362307	351.0
chr20	49334493	49334693	20:49334593	347.0
chr10	70092688	70092888	10:70092788	346.0
chr17	25265105	25265305	17:25265205	342.0
chr20	46006043	46006243	20:46006143	340.0
chr20	49308949	49309149	20:49309049	335.0
chr3	64249320	64249520	3:64249420	334.0
chr20	45924837	45925037	20:45924937	333.0
chr20	46613320	46613520	20:46613420	322.0
chr17	59352800	59353000	17:59352900	313.0
chr17	59357009	59357209	17:59357109	313.0
chr20	49429788	49429988	20:49429888	312.0
chr2	112896797	112896997	2:112896897	311.0
chr17	59323195	59323395	17:59323295	309.0
chr20	49365157	49365357	20:49365257	308.0
chr4	103267025	103267225	4:103267125	308.0
chr20	46163932	46164132	20:46164032	301.0
chr3	64193843	64194043	3:64193943	299.0
chr3	64210968	64211168	3:64211068	298.0
chr3	64192150	64192350	3:64192250	297.0
chr20	49422769	49422969	20:49422869	295.0
chr20	45927447	45927647	20:45927547	293.0
chr20	46065976	46066176	20:46066076	290.0
chr17	59314635	59314835	17:59314735	281.0
chr20	53068983	53069183	20:53069083	281.0
chr10	102107314	102107514	10:102107414	279.0
chr3	64654284	64654484	3:64654384	276.0
chr1	193074713	193074913	1:193074813	275.0
chr17	62389552	62389752	17:62389652	268.0
chr17	59693390	59693590	17:59693490	265.2
chrY	13448125	13448325	Y:13448225	264.0
chr17	58041518	58041718	17:58041618	263.8
chr17	59515647	59515847	17:59515747	263.1
chr17	57935328	57935528	17:57935428	263.0
chr20	52663517	52663717	20:52663617	262.0
chr3	64106428	64106628	3:64106528	261.0
chr3	64791089	64791289	3:64791189	259.0
chr17	59831100	59831300	17:59831200	258.6
chr16	33953262	33953462	16:33953362	258.4
chr20	53087891	53088091	20:53087991	256.0
chr1	114354631	114354831	1:114354731	251.0
chr11	66384344	66384544	11:66384444	250.6
chr20	52793440	52793640	20:52793540	250.0
chr17	59745934	59746134	17:59746034	248.9
chr17	58486158	58486358	17:58486258	244.0
chr17	57962487	57962687	17:57962587	237.0
chr17	59340632	59340832	17:59340732	232.4
chr16	14580682	14580882	16:14580782	232.0
chr17	59515338	59515538	17:59515438	230.9
chr20	46435889	46436089	20:46435989	229.0
chr20	53046037	53046237	20:53046137	229.0
chr1	114473314	114473514	1:114473414	228.0
chr21	40556014	40556214	21:40556114	224.0
chr11	62609437	62609637	11:62609537	220.0
chr1	112519267	112519467	1:112519367	218.0
chr6	21587172	21587372	6:21587272	218.0
chr16	33950250	33950450	16:33950350	217.0
chr20	46813115	46813315	20:46813215	217.0
chr3	64673934	64674134	3:64674034	217.0
chr17	59616003	59616203	17:59616103	216.0
chr6	64346673	64346873	6:64346773	216.0
chr20	53270873	53271073	20:53270973	215.2
chr20	46443103	46443303	20:46443203	213.0
chr20	53153249	53153449	20:53153349	213.0
chr20	54160619	54160819	20:54160719	213.0
chr17	59931402	59931602	17:59931502	211.1
chr20	45778708	45778908	20:45778808	210.7
chr17	2207955	2208155	17:2208055	208.0
chr20	47139774	47139974	20:47139874	207.0
chr1	62903299	62903499	1:62903399	203.0
chr20	11870871	11871071	20:11870971	200.0
chr20	46609141	46609341	20:46609241	198.0
chr6	33588665	33588865	6:33588765	197.3
chr6	27798945	27799145	6:27799045	197.0
chr1	119683726	119683926	1:119683826	196.0
chr2	204104667	204104867	2:204104767	196.0
chr3	64378896	64379096	3:64378996	196.0
chr17	59345124	59345324	17:59345224	195.0
chr5	78281541	78281741	5:78281641	194.0
chr11	73499679	73499879	11:73499779	193.0
chr3	49508200	49508400	3:49508300	193.0
chr20	46229848	46230048	20:46229948	191.4
chr20	47155435	47155635	20:47155535	190.0
chr17	58444668	58444868	17:58444768	189.0
chr20	53177779	53177979	20:53177879	188.0
chr5	102595591	102595791	5:102595691	187.0
chr20	52883526	52883726	20:52883626	187.0
chr20	45786588	45786788	20:45786688	184.6
chr20	52833942	52834142	20:52834042	184.0
chr16	33865211	33865411	16:33865311	183.0
chr6	27776234	27776434	6:27776334	183.0
chr9	124360222	124360422	9:124360322	183.0
chr17	59718471	59718671	17:59718571	179.8
chr20	53434200	53434400	20:53434300	179.7
chrY	13137967	13138167	Y:13138067	179.0
chr7	87506397	87506597	7:87506497	178.0
chr17	58837093	58837293	17:58837193	173.0
chr3	64219009	64219209	3:64219109	172.2
chr14	64804472	64804672	14:64804572	172.0
chr1	155660857	155661057	1:155660957	170.0
chr17	56948501	56948701	17:56948601	168.0
chr20	52884109	52884309	20:52884209	167.6
chr20	45797315	45797515	20:45797415	164.8
chr20	52990543	52990743	20:52990643	164.0
chr15	89921092	89921292	15:89921192	163.9
chr3	64218190	64218390	3:64218290	163.8
chr1	180199548	180199748	1:180199648	162.0
chr3	61982973	61983173	3:61983073	162.0
chr20	52965547	52965747	20:52965647	161.1
chr20	53421211	53421411	20:53421311	160.8
chr20	52918565	52918765	20:52918665	160.0
chr13	49549315	49549515	13:49549415	159.0
chr17	59731096	59731296	17:59731196	158.2
chr1	107423410	107423610	1:107423510	158.0
chr17	59714827	59715027	17:59714927	158.0
chr2	133012866	133013066	2:133012966	157.2
chr3	64814858	64815058	3:64814958	156.3
chr17	58310596	58310796	17:58310696	156.0
chr3	61920439	61920639	3:61920539	156.0
chr2	173941439	173941639	2:173941539	155.0
chr17	4853487	4853687	17:4853587	154.0
chr2	131850411	131850611	2:131850511	153.1
chr3	64874777	64874977	3:64874877	151.4
chr3	64156666	64156866	3:64156766	149.9
chr3	64271998	64272198	3:64272098	147.5
chr17	59725426	59725626	17:59725526	145.9
chr17	57106927	57107127	17:57107027	144.8
chr3	63157938	63158138	3:63158038	144.0
chr20	52985870	52986070	20:52985970	143.3
chrY	28788049	28788249	Y:28788149	141.0
chr1	51433723	51433923	1:51433823	137.4
chr5	43122295	43122495	5:43122395	136.0
chr17	59889077	59889277	17:59889177	135.8
chr17	59888625	59888825	17:59888725	135.2
chr17	58298902	58299102	17:58299002	134.0
chr3	63838864	63839064	3:63838964	134.0
chr5	36745128	36745328	5:36745228	133.6
chr3	62044477	62044677	3:62044577	133.0
chr1	29507894	29508094	1:29507994	132.1
chr11	47448608	47448808	11:47448708	131.1
chr1	115031448	115031648	1:115031548	131.0
chr15	44718396	44718596	15:44718496	130.0
chr20	33264228	33264428	20:33264328	129.0
chr3	61623192	61623392	3:61623292	128.0
chr8	93978366	93978566	8:93978466	127.6
chr2	122287437	122287637	2:122287537	126.0
chr3	64271340	64271540	3:64271440	125.5
