# Supplementary material for: Protection of CpG islands against de novo DNA methylation during oogenesis is associated with the recognition site of E2f1 and E2f2
Source: Epigenetics Chromatin. 2014 Oct 21;7:26. doi: 10.1186/1756-8935-7-26 (PMC4255709; doi:10.1186/1756-8935-7-26)
Supplement: Additional file 6 — Mini-website with GEM peak calling and motif analysis results for E2F1 ChIP-seq in MCF7 cells. [file 1756-8935-7-26-S6.zip › E2F1_MCF7_GEM_outputs/E2F1_shuffle_121_hg19_3RDistro_1_Alignement_k7.txt]

Cluster #0, n=6
-3	GGCGCGC	630	171	-67.7	486/576
-2	.GCGCGCT	445	101	-55.5	194/306
-2	.GCGCGCA	394	93	-47.4	214/258
-3	GGCGCTC	360	100	-37.2	285/288
-2	.GCGCTCT	269	60	-34.0	127/169
-3	GACGCGC	197	64	-17.4	99/120
Cluster #1, n=7
-4	GGCGCCA	453	92	-61.6	399/461
-3	.GCGCCAG	461	114	-53.4	360/387
-4	GGCGCCT	496	148	-47.7	301/489
-3	.GCGCCTT	278	61	-35.5	156/216
-3	.GCGCCAA	225	38	-34.6	146/160
-4	AGCGCCA	263	71	-28.1	223/226
-3	.GCGCCTA	117	37	-11.1	66/81
Cluster #2, n=2
-3	GCGGGAA	402	111	-41.8	340/340
-3	GCGCGAA	126	37	-12.9	92/92
Cluster #3, n=2
1	GCGCCCT	389	116	-37.3	346/354
1	GCGCACT	141	38	-15.5	102/108
