# Supplementary material for: Protection of CpG islands against de novo DNA methylation during oogenesis is associated with the recognition site of E2f1 and E2f2
Source: Epigenetics Chromatin. 2014 Oct 21;7:26. doi: 10.1186/1756-8935-7-26 (PMC4255709; doi:10.1186/1756-8935-7-26)
Supplement: Additional file 6 — Mini-website with GEM peak calling and motif analysis results for E2F1 ChIP-seq in MCF7 cells. [file 1756-8935-7-26-S6.zip › E2F1_MCF7_GEM_outputs/E2F1_shuffle_121_hg19_3RDistro_2_Alignement_k7.txt]

Cluster #0, n=10
-4	.GGCGCGC	880	171	-128.0	794/955
-3	..GCGCGCT	605	101	-94.7	303/470
-3	..GCGCGCA	530	93	-80.0	323/391
-4	.GGCGCTC	522	100	-74.3	468/471
-2	...CGCGCGG	586	158	-63.1	186/337
-3	..GCGCTCT	378	60	-60.2	205/268
-5	CGGCGCG	604	179	-59.0	219/303
-3	..GCGCTCG	329	84	-36.9	144/204
-4	.GACGCGC	249	64	-27.9	141/175
-3	..GCGCTCA	235	76	-20.7	141/176
Cluster #1, n=9
-3	.GCGCCAG	502	114	-62.7	425/440
-4	GGCGCCA	426	92	-55.2	347/397
-4	CGCGCCT	452	130	-45.2	298/316
-4	GGCGCCT	461	148	-40.7	231/396
-3	.GCGCCAA	230	38	-35.9	158/172
-3	.GCGCCTT	269	61	-33.5	140/194
-4	CGCGCCA	364	114	-33.0	301/301
-4	AGCGCCA	283	71	-32.3	267/270
-3	.GCGCCTA	124	37	-12.5	70/82
Cluster #2, n=4
-4	GCGGCGC	706	213	-68.3	626/646
-3	.CGGCGCG	604	179	-59.0	475/494
-3	.CGGCGCT	301	94	-27.4	221/226
-4	ACGGCGC	163	52	-14.9	103/113
Cluster #3, n=2
-3	GCGGGAA	409	111	-43.3	339/339
-3	GCGCGAA	124	37	-12.5	88/88
Cluster #4, n=6
-4	GCGCGCA	530	93	-80.0	435/469
-3	.CGCGCAG	446	122	-46.9	353/371
-3	.CGCGCAC	319	81	-36.0	263/275
-4	CCGCGCA	252	84	-21.3	214/214
-3	.CGCGCAA	110	16	-19.1	80/83
-3	.CGCGCAT	88	28	-8.6	66/70
Cluster #5, n=1
-1	GCGCCCT	420	116	-43.7	383/391
Cluster #6, n=1
-3	TTGGCGG	232	53	-28.8	183/183
Cluster #7, n=1
-3	CCTGGCG	419	119	-42.4	380/383
