# Supplementary material for: Protection of CpG islands against de novo DNA methylation during oogenesis is associated with the recognition site of E2f1 and E2f2
Source: Epigenetics Chromatin. 2014 Oct 21;7:26. doi: 10.1186/1756-8935-7-26 (PMC4255709; doi:10.1186/1756-8935-7-26)
Supplement: Additional file 6 — Mini-website with GEM peak calling and motif analysis results for E2F1 ChIP-seq in MCF7 cells. [file 1756-8935-7-26-S6.zip › E2F1_MCF7_GEM_outputs/E2F1_shuffle_121_hg19_3RDistro_2_GEM_filtered.bed]

track name=GEM_/share/data1/rschulz/ngs/ChIP/E2f/E2F1/06-GEM/output/E2F1_shuffle_121_hg19_3RDistro_outputs/E2F1_shuffle_121_hg19_3RDistro_2 description="GEM Event Call"
chr18	108289	108489	18:108389	1308.6
chr18	109326	109526	18:109426	1253.3
chr18	108023	108223	18:108123	992.4
chr20	52421936	52422136	20:52422036	671.5
chr20	52354521	52354721	20:52354621	662.9
chr16	33962963	33963163	16:33963063	578.4
chr14	21851902	21852102	14:21852002	548.2
chr20	45960226	45960426	20:45960326	485.0
chr16	33963773	33963973	16:33963873	327.6
chr17	58155726	58155926	17:58155826	318.9
chr11	66384281	66384481	11:66384381	310.8
chr1	108742246	108742446	1:108742346	295.5
chr15	89921203	89921403	15:89921303	292.8
chr17	58041543	58041743	17:58041643	277.7
chr20	52974949	52975149	20:52975049	276.0
chr1	114354646	114354846	1:114354746	249.9
chr17	56725489	56725689	17:56725589	242.0
chr16	14580677	14580877	16:14580777	231.0
chr20	54160634	54160834	20:54160734	213.0
chr20	5100524	5100724	20:5100624	203.6
chr17	58402524	58402724	17:58402624	203.0
chrY	13137974	13138174	Y:13138074	172.0
chr10	102672923	102673123	10:102673023	171.9
chr17	56834229	56834429	17:56834329	171.0
chr2	85766535	85766735	2:85766635	155.0
chr3	64874777	64874977	3:64874877	151.8
chr8	102504463	102504663	8:102504563	151.7
chr5	36745118	36745318	5:36745218	134.1
chr11	47448568	47448768	11:47448668	129.2
chr1	29507909	29508109	1:29508009	126.3
chr8	93978378	93978578	8:93978478	125.9
