# Supplementary material for: Protection of CpG islands against de novo DNA methylation during oogenesis is associated with the recognition site of E2f1 and E2f2
Source: Epigenetics Chromatin. 2014 Oct 21;7:26. doi: 10.1186/1756-8935-7-26 (PMC4255709; doi:10.1186/1756-8935-7-26)
Supplement: Additional file 7 — BED files with data underlying the statistical analyses of the E2F1 ChIP-seq peaks in MCF7 cells; coordinates are for the hg19 human reference genome build. [file 1756-8935-7-26-S7.zip]

Archive with 7 entries (6 files):
- hg19_MCF7_data/README
- hg19_MCF7_data/CGCGC.bed
- hg19_MCF7_data/MCF7_E2F1_peaks.bed
- hg19_MCF7_data/MCF7_RRBS_5mCGI.bed
- hg19_MCF7_data/MCF7_knownProms_TPM.bed
- hg19_MCF7_data/MCF7_gencodeCompV19Proms_TPM.bed
- hg19_MCF7_data/
