# Supplementary material for: Protection of CpG islands against de novo DNA methylation during oogenesis is associated with the recognition site of E2f1 and E2f2
Source: Epigenetics Chromatin. 2014 Oct 21;7:26. doi: 10.1186/1756-8935-7-26 (PMC4255709; doi:10.1186/1756-8935-7-26)
Supplement: Additional file 7 — BED files with data underlying the statistical analyses of the E2F1 ChIP-seq peaks in MCF7 cells; coordinates are for the hg19 human reference genome build. [file 1756-8935-7-26-S7.zip › hg19_MCF7_data/README]

MCF7_RRBS_5mCGI.bed: Coordinates (lifted-over from hg18 to hg19) of CpG islands from Illingworth, R. S. et al. Orphan CpG islands identify numerous conserved promoters in the mammalian genome. PLoS genetics 6, e1001134+ (2010). URL http://dx.doi.org/10.1371/journal.pgen.1001134. IDs in name (4th) column as in original publication. For each CGI, total number of CpGs covered by >=10 RRBS reads (5th column), median percent methylation across those CpGs (6th column), and the MAD (7th column). Derived from single CpG resolution ENCODE data available from http://hgdownload.cse.ucsc.edu/goldenPath/hg19/encodeDCC/wgEncodeHaibMethylRrbs/: wgEncodeHaibMethylRrbsMcf7DukeSitesRep1.bed.gz (GEO GSM683787) and wgEncodeHaibMethylRrbsMcf7DukeSitesRep2.bed.gz (GEO GSM683793) combined (r^2=97.97%).

CGCGC.bed: Coordinates of all occurrences of the CGCGC motif.

MCF7_knownProms_TPM.bed: Coordinates of 2Kbp regions from -1500bp to +500bp of all UCSC Known Genes TSS; overlapping and abutting regions were merged. For each UCSC Known Genes promoter region, the maximum number of CAGE tags per million mapped (TPM) over all CAGE tag clusters overlapping the region in MCF7 cells; generated by the FANTOM5 consortium (Consortium, T. F., the RIKEN PMI & DGT, C. A promoter-level mammalian expression atlas. Nature 507, 462-470 (2014). URL http://dx.doi.org/10.1038/nature13182.).

MCF7_gencodeCompV19Proms_TPM.bed: Analogous for each Gencode (comprehensive v19 set of transcripts) promoter region.

MCF7_E2F1_peaks.bed: Coordinates of 200bp regions identified by GEM (Guo, Y., Mahony, S. & Gifford, D. K. High resolution genome wide binding event finding and motif discovery reveals transcription factor spatial binding constraints. PLoS Comput Biol 8, e1002638+ (2012). URL http://dx.doi.org/10.1371/journal.pcbi.1002638.) as significantly enriched for E2F1 binding compared to input. The E2F1 ChIP-seq data are from Cao, A. R. et al. Genome-wide analysis of transcription factor E2F1 mutant proteins reveals that n- and c-terminal protein interaction domains do not participate in targeting E2F1 to the human genome. The Journal of biological chemistry 286, 11985-11996 (2011). URL http://view.ncbi.nlm.nih.gov/pubmed/21310950.
