# Supplementary material for: Protection of CpG islands against de novo DNA methylation during oogenesis is associated with the recognition site of E2f1 and E2f2
Source: Epigenetics Chromatin. 2014 Oct 21;7:26. doi: 10.1186/1756-8935-7-26 (PMC4255709; doi:10.1186/1756-8935-7-26)
Supplement: Additional file 7 — BED files with data underlying the statistical analyses of the E2F1 ChIP-seq peaks in MCF7 cells; coordinates are for the hg19 human reference genome build. [file 1756-8935-7-26-S7.zip › hg19_MCF7_data/CGCGC.bed]

chr1	10629	10634	-10629	0	-
chr1	10630	10635	+10630	0	+
chr1	10635	10640	+10635	0	+
chr1	10658	10663	-10658	0	-
chr1	10659	10664	+10659	0	+
chr1	10664	10669	+10664	0	+
chr1	10687	10692	-10687	0	-
chr1	10688	10693	+10688	0	+
chr1	10693	10698	+10693	0	+
chr1	10716	10721	-10716	0	-
chr1	10717	10722	+10717	0	+
chr1	10722	10727	+10722	0	+
chr1	10745	10750	-10745	0	-
chr1	10746	10751	+10746	0	+
chr1	10751	10756	+10751	0	+
chr1	10774	10779	-10774	0	-
chr1	10775	10780	+10775	0	+
chr1	10780	10785	+10780	0	+
chr1	10809	10814	-10809	0	-
chr1	10846	10851	-10846	0	-
chr1	10847	10852	+10847	0	+
chr1	10852	10857	+10852	0	+
chr1	10928	10933	+10928	0	+
chr1	10959	10964	-10959	0	-
chr1	11090	11095	+11090	0	+
chr1	11114	11119	-11114	0	-
chr1	16137	16142	-16137	0	-
chr1	16616	16621	+16616	0	+
chr1	17899	17904	-17899	0	-
chr1	19318	19323	-19318	0	-
chr1	19388	19393	-19388	0	-
chr1	27025	27030	+27025	0	+
chr1	28933	28938	+28933	0	+
chr1	28934	28939	-28934	0	-
chr1	29072	29077	-29072	0	-
chr1	29406	29411	+29406	0	+
chr1	29458	29463	-29458	0	-
chr1	51590	51595	-51590	0	-
chr1	51601	51606	+51601	0	+
chr1	51724	51729	-51724	0	-
chr1	63964	63969	+63964	0	+
chr1	133030	133035	+133030	0	+
chr1	154745	154750	-154745	0	-
chr1	154746	154751	+154746	0	+
chr1	159359	159364	-159359	0	-
chr1	175315	175320	-175315	0	-
chr1	175316	175321	+175316	0	+
chr1	175317	175322	-175317	0	-
chr1	175318	175323	+175318	0	+
chr1	175919	175924	-175919	0	-
chr1	330314	330319	-330314	0	-
chr1	360624	360629	-360624	0	-
chr1	379500	379505	-379500	0	-
chr1	414112	414117	+414112	0	+
chr1	416698	416703	+416698	0	+
chr1	422283	422288	-422283	0	-
chr1	442030	442035	+442030	0	+
chr1	442031	442036	-442031	0	-
chr1	442037	442042	-442037	0	-
chr1	443174	443179	-443174	0	-
chr1	443237	443242	+443237	0	+
chr1	443238	443243	-443238	0	-
chr1	450960	450965	+450960	0	+
chr1	457400	457405	+457400	0	+
chr1	526063	526068	-526063	0	-
chr1	532799	532804	-532799	0	-
chr1	539673	539678	+539673	0	+
chr1	540866	540871	+540866	0	+
chr1	540872	540877	+540872	0	+
chr1	540873	540878	-540873	0	-
chr1	546644	546649	-546644	0	-
chr1	546645	546650	+546645	0	+
chr1	562310	562315	+562310	0	+
chr1	569928	569933	-569928	0	-
chr1	573766	573771	-573766	0	-
chr1	576349	576354	-576349	0	-
chr1	610190	610195	+610190	0	+
chr1	629058	629063	+629058	0	+
chr1	659394	659399	+659394	0	+
chr1	690435	690440	-690435	0	-
chr1	690436	690441	+690436	0	+
chr1	695204	695209	-695204	0	-
chr1	703252	703257	+703252	0	+
chr1	711089	711094	-711089	0	-
chr1	711090	711095	+711090	0	+
chr1	711091	711096	-711091	0	-
chr1	711092	711097	+711092	0	+
chr1	711701	711706	-711701	0	-
chr1	713446	713451	+713446	0	+
chr1	713821	713826	+713821	0	+
chr1	714009	714014	+714009	0	+
chr1	714165	714170	-714165	0	-
chr1	714166	714171	+714166	0	+
chr1	714351	714356	-714351	0	-
chr1	714352	714357	+714352	0	+
chr1	714402	714407	+714402	0	+
chr1	714954	714959	+714954	0	+
chr1	715388	715393	+715388	0	+
chr1	715945	715950	+715945	0	+
chr1	723088	723093	-723088	0	-
chr1	750338	750343	-750338	0	-
chr1	754742	754747	+754742	0	+
chr1	762591	762596	+762591	0	+
chr1	762592	762597	-762592	0	-
chr1	762593	762598	+762593	0	+
chr1	762594	762599	-762594	0	-
chr1	762914	762919	+762914	0	+
chr1	762915	762920	-762915	0	-
chr1	762929	762934	-762929	0	-
chr1	763034	763039	-763034	0	-
chr1	763035	763040	+763035	0	+
chr1	763036	763041	-763036	0	-
chr1	763075	763080	-763075	0	-
chr1	763126	763131	+763126	0	+
chr1	763162	763167	-763162	0	-
chr1	763206	763211	-763206	0	-
chr1	763207	763212	+763207	0	+
chr1	763208	763213	-763208	0	-
chr1	763322	763327	+763322	0	+
chr1	763323	763328	-763323	0	-
chr1	763324	763329	+763324	0	+
chr1	763422	763427	+763422	0	+
chr1	763439	763444	+763439	0	+
chr1	763440	763445	-763440	0	-
chr1	769883	769888	+769883	0	+
chr1	786892	786897	-786892	0	-
chr1	786893	786898	+786893	0	+
chr1	787420	787425	+787420	0	+
chr1	796542	796547	+796542	0	+
chr1	805198	805203	+805198	0	+
chr1	805243	805248	+805243	0	+
chr1	805310	805315	-805310	0	-
chr1	805311	805316	+805311	0	+
chr1	805475	805480	-805475	0	-
chr1	805476	805481	+805476	0	+
chr1	805603	805608	+805603	0	+
chr1	818400	818405	-818400	0	-
chr1	830877	830882	+830877	0	+
chr1	834354	834359	-834354	0	-
chr1	834355	834360	+834355	0	+
chr1	834465	834470	-834465	0	-
chr1	834696	834701	+834696	0	+
chr1	838107	838112	+838107	0	+
chr1	838375	838380	-838375	0	-
chr1	839573	839578	-839573	0	-
chr1	840174	840179	+840174	0	+
chr1	840205	840210	+840205	0	+
chr1	840206	840211	-840206	0	-
chr1	840722	840727	+840722	0	+
chr1	840844	840849	-840844	0	-
chr1	845337	845342	-845337	0	-
chr1	845368	845373	-845368	0	-
chr1	845445	845450	+845445	0	+
chr1	845461	845466	+845461	0	+
chr1	845517	845522	-845517	0	-
chr1	845546	845551	-845546	0	-
chr1	845547	845552	+845547	0	+
chr1	845548	845553	-845548	0	-
chr1	845549	845554	+845549	0	+
chr1	845550	845555	-845550	0	-
chr1	845629	845634	+845629	0	+
chr1	848438	848443	-848438	0	-
chr1	848439	848444	+848439	0	+
chr1	848440	848445	-848440	0	-
chr1	856038	856043	-856038	0	-
chr1	856039	856044	+856039	0	+
chr1	856040	856045	-856040	0	-
chr1	858710	858715	-858710	0	-
chr1	859117	859122	+859117	0	+
chr1	859118	859123	-859118	0	-
chr1	859246	859251	+859246	0	+
chr1	859258	859263	+859258	0	+
chr1	859335	859340	-859335	0	-
chr1	859336	859341	+859336	0	+
chr1	859337	859342	-859337	0	-
chr1	859338	859343	+859338	0	+
chr1	859488	859493	-859488	0	-
chr1	859509	859514	-859509	0	-
chr1	859655	859660	-859655	0	-
chr1	859705	859710	-859705	0	-
chr1	859706	859711	+859706	0	+
chr1	859707	859712	-859707	0	-
chr1	859888	859893	+859888	0	+
chr1	860019	860024	+860019	0	+
chr1	860020	860025	-860020	0	-
chr1	860021	860026	+860021	0	+
chr1	860180	860185	+860180	0	+
chr1	860181	860186	-860181	0	-
chr1	860182	860187	+860182	0	+
chr1	860444	860449	-860444	0	-
chr1	860462	860467	+860462	0	+
chr1	860463	860468	-860463	0	-
chr1	860464	860469	+860464	0	+
chr1	860465	860470	-860465	0	-
chr1	860651	860656	-860651	0	-
chr1	860707	860712	-860707	0	-
chr1	860708	860713	+860708	0	+
chr1	860709	860714	-860709	0	-
chr1	860734	860739	-860734	0	-
chr1	860742	860747	-860742	0	-
chr1	860743	860748	+860743	0	+
chr1	860744	860749	-860744	0	-
chr1	860745	860750	+860745	0	+
chr1	860746	860751	-860746	0	-
chr1	860937	860942	+860937	0	+
chr1	861035	861040	-861035	0	-
chr1	861248	861253	-861248	0	-
chr1	861249	861254	+861249	0	+
chr1	861628	861633	+861628	0	+
chr1	870656	870661	-870656	0	-
chr1	875617	875622	+875617	0	+
chr1	875618	875623	-875618	0	-
chr1	875648	875653	-875648	0	-
chr1	875649	875654	+875649	0	+
chr1	875666	875671	+875666	0	+
chr1	875739	875744	-875739	0	-
chr1	875780	875785	+875780	0	+
chr1	876063	876068	-876063	0	-
chr1	876739	876744	+876739	0	+
chr1	876759	876764	+876759	0	+
chr1	877277	877282	+877277	0	+
chr1	877327	877332	+877327	0	+
chr1	877374	877379	-877374	0	-
chr1	877375	877380	+877375	0	+
chr1	877376	877381	-877376	0	-
chr1	877808	877813	+877808	0	+
chr1	877893	877898	+877893	0	+
chr1	877894	877899	-877894	0	-
chr1	877982	877987	-877982	0	-
chr1	877983	877988	+877983	0	+
chr1	877984	877989	-877984	0	-
chr1	877985	877990	+877985	0	+
chr1	878052	878057	-878052	0	-
chr1	878081	878086	-878081	0	-
chr1	878197	878202	-878197	0	-
chr1	878632	878637	-878632	0	-
chr1	883375	883380	-883375	0	-
chr1	888956	888961	+888956	0	+
chr1	889531	889536	-889531	0	-
chr1	894664	894669	+894664	0	+
chr1	894665	894670	-894665	0	-
chr1	894716	894721	+894716	0	+
chr1	894784	894789	-894784	0	-
chr1	894906	894911	+894906	0	+
chr1	894939	894944	+894939	0	+
chr1	895355	895360	-895355	0	-
chr1	896200	896205	-896200	0	-
chr1	896224	896229	-896224	0	-
chr1	896338	896343	+896338	0	+
chr1	896345	896350	+896345	0	+
chr1	896346	896351	-896346	0	-
chr1	896347	896352	+896347	0	+
chr1	896509	896514	-896509	0	-
chr1	896510	896515	+896510	0	+
chr1	896825	896830	-896825	0	-
chr1	897856	897861	-897856	0	-
chr1	898536	898541	+898536	0	+
chr1	898575	898580	+898575	0	+
chr1	899937	899942	-899937	0	-
chr1	899970	899975	+899970	0	+
chr1	899971	899976	-899971	0	-
chr1	900007	900012	-900007	0	-
chr1	900045	900050	-900045	0	-
chr1	900083	900088	-900083	0	-
chr1	900121	900126	-900121	0	-
chr1	900159	900164	-900159	0	-
chr1	900197	900202	-900197	0	-
chr1	900813	900818	-900813	0	-
chr1	902091	902096	-902091	0	-
chr1	902092	902097	+902092	0	+
chr1	902093	902098	-902093	0	-
chr1	902187	902192	-902187	0	-
chr1	902231	902236	+902231	0	+
chr1	902232	902237	-902232	0	-
chr1	902647	902652	+902647	0	+
chr1	905893	905898	+905893	0	+
chr1	907270	907275	+907270	0	+
chr1	907738	907743	+907738	0	+
chr1	910431	910436	-910431	0	-
chr1	910432	910437	+910432	0	+
chr1	915590	915595	-915590	0	-
chr1	916588	916593	+916588	0	+
chr1	919087	919092	+919087	0	+
chr1	921758	921763	+921758	0	+
chr1	922006	922011	-922006	0	-
chr1	922804	922809	-922804	0	-
chr1	923328	923333	+923328	0	+
chr1	926966	926971	-926966	0	-
chr1	927838	927843	+927838	0	+
chr1	930693	930698	+930693	0	+
chr1	933743	933748	+933743	0	+
chr1	933744	933749	-933744	0	-
chr1	933745	933750	+933745	0	+
chr1	933966	933971	-933966	0	-
chr1	934135	934140	-934135	0	-
chr1	934149	934154	-934149	0	-
chr1	934267	934272	-934267	0	-
chr1	934533	934538	-934533	0	-
chr1	934769	934774	-934769	0	-
chr1	934806	934811	-934806	0	-
chr1	934861	934866	+934861	0	+
chr1	934895	934900	+934895	0	+
chr1	935129	935134	+935129	0	+
chr1	935260	935265	+935260	0	+
chr1	935362	935367	+935362	0	+
chr1	935385	935390	-935385	0	-
chr1	935386	935391	+935386	0	+
chr1	935429	935434	-935429	0	-
chr1	935430	935435	+935430	0	+
chr1	935431	935436	-935431	0	-
chr1	935474	935479	+935474	0	+
chr1	935475	935480	-935475	0	-
chr1	935476	935481	+935476	0	+
chr1	935477	935482	-935477	0	-
chr1	935478	935483	+935478	0	+
chr1	935577	935582	+935577	0	+
chr1	935620	935625	-935620	0	-
chr1	935662	935667	+935662	0	+
chr1	935705	935710	+935705	0	+
chr1	935736	935741	+935736	0	+
chr1	935860	935865	+935860	0	+
chr1	935861	935866	-935861	0	-
chr1	936196	936201	-936196	0	-
chr1	936231	936236	-936231	0	-
chr1	937101	937106	-937101	0	-
chr1	937158	937163	+937158	0	+
chr1	937259	937264	-937259	0	-
chr1	937260	937265	+937260	0	+
chr1	937261	937266	-937261	0	-
chr1	937262	937267	+937262	0	+
chr1	939053	939058	-939053	0	-
chr1	939054	939059	+939054	0	+
chr1	941292	941297	-941292	0	-
chr1	942692	942697	-942692	0	-
chr1	943430	943435	+943430	0	+
chr1	944193	944198	+944193	0	+
chr1	944785	944790	-944785	0	-
chr1	945497	945502	-945497	0	-
chr1	948623	948628	-948623	0	-
chr1	951197	951202	-951197	0	-
chr1	952637	952642	-952637	0	-
chr1	952768	952773	-952768	0	-
chr1	954040	954045	+954040	0	+
chr1	954041	954046	-954041	0	-
chr1	954042	954047	+954042	0	+
chr1	954805	954810	+954805	0	+
chr1	954833	954838	-954833	0	-
chr1	954887	954892	+954887	0	+
chr1	954938	954943	+954938	0	+
chr1	955002	955007	-955002	0	-
chr1	955077	955082	+955077	0	+
chr1	955255	955260	+955255	0	+
chr1	955293	955298	-955293	0	-
chr1	955379	955384	-955379	0	-
chr1	955460	955465	+955460	0	+
chr1	955512	955517	-955512	0	-
chr1	955520	955525	+955520	0	+
chr1	955521	955526	-955521	0	-
chr1	955522	955527	+955522	0	+
chr1	955650	955655	-955650	0	-
chr1	955651	955656	+955651	0	+
chr1	955652	955657	-955652	0	-
chr1	955653	955658	+955653	0	+
chr1	955665	955670	-955665	0	-
chr1	956018	956023	+956018	0	+
chr1	956019	956024	-956019	0	-
chr1	956020	956025	+956020	0	+
chr1	956309	956314	+956309	0	+
chr1	965600	965605	-965600	0	-
chr1	967213	967218	-967213	0	-
chr1	968562	968567	+968562	0	+
chr1	968563	968568	-968563	0	-
chr1	968668	968673	+968668	0	+
chr1	968753	968758	+968753	0	+
chr1	968824	968829	-968824	0	-
chr1	968925	968930	-968925	0	-
chr1	969427	969432	-969427	0	-
chr1	969553	969558	+969553	0	+
chr1	969564	969569	+969564	0	+
chr1	969565	969570	-969565	0	-
chr1	969566	969571	+969566	0	+
chr1	969587	969592	-969587	0	-
chr1	969953	969958	-969953	0	-
chr1	975560	975565	-975560	0	-
chr1	975783	975788	+975783	0	+
chr1	975934	975939	-975934	0	-
chr1	975952	975957	-975952	0	-
chr1	976602	976607	-976602	0	-
chr1	976603	976608	+976603	0	+
chr1	976725	976730	+976725	0	+
chr1	976781	976786	-976781	0	-
chr1	976815	976820	-976815	0	-
chr1	976816	976821	+976816	0	+
chr1	976817	976822	-976817	0	-
chr1	976908	976913	+976908	0	+
chr1	978765	978770	-978765	0	-
chr1	978818	978823	-978818	0	-
chr1	978819	978824	+978819	0	+
chr1	979555	979560	-979555	0	-
chr1	980158	980163	-980158	0	-
chr1	981390	981395	-981390	0	-
chr1	982185	982190	-982185	0	-
chr1	983036	983041	+983036	0	+
chr1	983469	983474	+983469	0	+
chr1	984100	984105	+984100	0	+
chr1	984305	984310	+984305	0	+
chr1	990377	990382	+990377	0	+
chr1	991521	991526	-991521	0	-
chr1	991522	991527	+991522	0	+
chr1	992408	992413	-992408	0	-
chr1	993452	993457	-993452	0	-
chr1	994445	994450	-994445	0	-
chr1	994446	994451	+994446	0	+
chr1	994525	994530	+994525	0	+
chr1	994526	994531	-994526	0	-
chr1	994646	994651	-994646	0	-
chr1	994647	994652	+994647	0	+
chr1	994648	994653	-994648	0	-
chr1	994984	994989	-994984	0	-
chr1	995140	995145	-995140	0	-
chr1	995259	995264	+995259	0	+
chr1	995533	995538	-995533	0	-
chr1	1003313	1003318	-1003313	0	-
chr1	1004572	1004577	-1004572	0	-
chr1	1004573	1004578	+1004573	0	+
chr1	1004727	1004732	-1004727	0	-
chr1	1004807	1004812	-1004807	0	-
chr1	1004825	1004830	-1004825	0	-
chr1	1004978	1004983	+1004978	0	+
chr1	1004979	1004984	-1004979	0	-
chr1	1004980	1004985	+1004980	0	+
chr1	1005070	1005075	+1005070	0	+
chr1	1005395	1005400	+1005395	0	+
chr1	1006934	1006939	+1006934	0	+
chr1	1007291	1007296	-1007291	0	-
chr1	1007292	1007297	+1007292	0	+
chr1	1007376	1007381	-1007376	0	-
chr1	1007377	1007382	+1007377	0	+
chr1	1007429	1007434	-1007429	0	-
chr1	1007603	1007608	-1007603	0	-
chr1	1008066	1008071	-1008066	0	-
chr1	1008067	1008072	+1008067	0	+
chr1	1011157	1011162	-1011157	0	-
chr1	1016724	1016729	+1016724	0	+
chr1	1017020	1017025	-1017020	0	-
chr1	1018353	1018358	-1018353	0	-
chr1	1021380	1021385	+1021380	0	+
chr1	1021381	1021386	-1021381	0	-
chr1	1024545	1024550	+1024545	0	+
chr1	1024546	1024551	-1024546	0	-
chr1	1024547	1024552	+1024547	0	+
chr1	1024930	1024935	+1024930	0	+
chr1	1025839	1025844	+1025839	0	+
chr1	1026549	1026554	-1026549	0	-
chr1	1040839	1040844	+1040839	0	+
chr1	1045215	1045220	-1045215	0	-
chr1	1046309	1046314	-1046309	0	-
chr1	1047918	1047923	+1047918	0	+
chr1	1049590	1049595	+1049590	0	+
chr1	1050655	1050660	+1050655	0	+
chr1	1050782	1050787	+1050782	0	+
chr1	1050826	1050831	+1050826	0	+
chr1	1051276	1051281	+1051276	0	+
chr1	1051277	1051282	-1051277	0	-
chr1	1051278	1051283	+1051278	0	+
chr1	1051297	1051302	+1051297	0	+
chr1	1051492	1051497	+1051492	0	+
chr1	1051582	1051587	+1051582	0	+
chr1	1051583	1051588	-1051583	0	-
chr1	1051615	1051620	+1051615	0	+
chr1	1051616	1051621	-1051616	0	-
chr1	1051617	1051622	+1051617	0	+
chr1	1051618	1051623	-1051618	0	-
chr1	1051648	1051653	-1051648	0	-
chr1	1051738	1051743	+1051738	0	+
chr1	1051739	1051744	-1051739	0	-
chr1	1051740	1051745	+1051740	0	+
chr1	1051905	1051910	-1051905	0	-
chr1	1051932	1051937	-1051932	0	-
chr1	1051933	1051938	+1051933	0	+
chr1	1051934	1051939	-1051934	0	-
chr1	1052053	1052058	-1052053	0	-
chr1	1052221	1052226	-1052221	0	-
chr1	1052411	1052416	-1052411	0	-
chr1	1052412	1052417	+1052412	0	+
chr1	1055136	1055141	-1055136	0	-
chr1	1055369	1055374	+1055369	0	+
chr1	1055531	1055536	-1055531	0	-
chr1	1056237	1056242	+1056237	0	+
chr1	1059401	1059406	-1059401	0	-
chr1	1059402	1059407	+1059402	0	+
chr1	1062258	1062263	+1062258	0	+
chr1	1063513	1063518	-1063513	0	-
chr1	1063585	1063590	-1063585	0	-
chr1	1063586	1063591	+1063586	0	+
chr1	1064066	1064071	+1064066	0	+
chr1	1065666	1065671	+1065666	0	+
chr1	1065827	1065832	+1065827	0	+
chr1	1065832	1065837	+1065832	0	+
chr1	1072373	1072378	+1072373	0	+
chr1	1072445	1072450	-1072445	0	-
chr1	1072492	1072497	-1072492	0	-
chr1	1078605	1078610	+1078605	0	+
chr1	1079143	1079148	-1079143	0	-
chr1	1080133	1080138	+1080133	0	+
chr1	1083154	1083159	-1083154	0	-
chr1	1093067	1093072	+1093067	0	+
chr1	1093435	1093440	-1093435	0	-
chr1	1094032	1094037	+1094032	0	+
chr1	1098420	1098425	+1098420	0	+
chr1	1099305	1099310	+1099305	0	+
chr1	1099871	1099876	+1099871	0	+
chr1	1112979	1112984	+1112979	0	+
chr1	1114522	1114527	+1114522	0	+
chr1	1114523	1114528	-1114523	0	-
chr1	1114904	1114909	+1114904	0	+
chr1	1118241	1118246	+1118241	0	+
chr1	1118410	1118415	-1118410	0	-
chr1	1119010	1119015	-1119010	0	-
chr1	1119011	1119016	+1119011	0	+
chr1	1121009	1121014	-1121009	0	-
chr1	1121624	1121629	+1121624	0	+
chr1	1121625	1121630	-1121625	0	-
chr1	1122514	1122519	+1122514	0	+
chr1	1131309	1131314	+1131309	0	+
chr1	1132848	1132853	-1132848	0	-
chr1	1133238	1133243	+1133238	0	+
chr1	1133252	1133257	+1133252	0	+
chr1	1133259	1133264	+1133259	0	+
chr1	1134948	1134953	+1134948	0	+
chr1	1135017	1135022	-1135017	0	-
chr1	1136621	1136626	+1136621	0	+
chr1	1136655	1136660	+1136655	0	+
chr1	1136708	1136713	+1136708	0	+
chr1	1136709	1136714	-1136709	0	-
chr1	1136778	1136783	+1136778	0	+
chr1	1136793	1136798	-1136793	0	-
chr1	1136794	1136799	+1136794	0	+
chr1	1136795	1136800	-1136795	0	-
chr1	1136905	1136910	+1136905	0	+
chr1	1136919	1136924	+1136919	0	+
chr1	1136958	1136963	+1136958	0	+
chr1	1136983	1136988	+1136983	0	+
chr1	1137043	1137048	-1137043	0	-
chr1	1137097	1137102	-1137097	0	-
chr1	1137148	1137153	-1137148	0	-
chr1	1137149	1137154	+1137149	0	+
chr1	1141783	1141788	-1141783	0	-
chr1	1141807	1141812	-1141807	0	-
chr1	1141808	1141813	+1141808	0	+
chr1	1141809	1141814	-1141809	0	-
chr1	1141887	1141892	-1141887	0	-
chr1	1141888	1141893	+1141888	0	+
chr1	1141924	1141929	+1141924	0	+
chr1	1144334	1144339	-1144334	0	-
chr1	1144624	1144629	-1144624	0	-
chr1	1145857	1145862	+1145857	0	+
chr1	1152684	1152689	+1152684	0	+
chr1	1152723	1152728	-1152723	0	-
chr1	1152724	1152729	+1152724	0	+
chr1	1152870	1152875	-1152870	0	-
chr1	1152877	1152882	-1152877	0	-
chr1	1152912	1152917	-1152912	0	-
chr1	1152913	1152918	+1152913	0	+
chr1	1152914	1152919	-1152914	0	-
chr1	1153034	1153039	-1153034	0	-
chr1	1154798	1154803	+1154798	0	+
chr1	1155251	1155256	+1155251	0	+
chr1	1155753	1155758	-1155753	0	-
chr1	1156668	1156673	+1156668	0	+
chr1	1157198	1157203	-1157198	0	-
chr1	1158461	1158466	+1158461	0	+
chr1	1158567	1158572	+1158567	0	+
chr1	1158568	1158573	-1158568	0	-
chr1	1158569	1158574	+1158569	0	+
chr1	1159231	1159236	-1159231	0	-
chr1	1160152	1160157	-1160152	0	-
chr1	1160882	1160887	+1160882	0	+
chr1	1161068	1161073	+1161068	0	+
chr1	1163680	1163685	+1163680	0	+
chr1	1163770	1163775	+1163770	0	+
chr1	1167284	1167289	+1167284	0	+
chr1	1167387	1167392	-1167387	0	-
chr1	1167558	1167563	-1167558	0	-
chr1	1167559	1167564	+1167559	0	+
chr1	1167584	1167589	+1167584	0	+
chr1	1167647	1167652	-1167647	0	-
chr1	1167745	1167750	-1167745	0	-
chr1	1167746	1167751	+1167746	0	+
chr1	1167752	1167757	-1167752	0	-
chr1	1167807	1167812	+1167807	0	+
chr1	1167813	1167818	+1167813	0	+
chr1	1167814	1167819	-1167814	0	-
chr1	1167815	1167820	+1167815	0	+
chr1	1167816	1167821	-1167816	0	-
chr1	1167817	1167822	+1167817	0	+
chr1	1167851	1167856	-1167851	0	-
chr1	1167852	1167857	+1167852	0	+
chr1	1167859	1167864	+1167859	0	+
chr1	1167901	1167906	-1167901	0	-
chr1	1167906	1167911	-1167906	0	-
chr1	1167931	1167936	-1167931	0	-
chr1	1167932	1167937	+1167932	0	+
chr1	1167975	1167980	-1167975	0	-
chr1	1167976	1167981	+1167976	0	+
chr1	1167997	1168002	-1167997	0	-
chr1	1168026	1168031	+1168026	0	+
chr1	1168032	1168037	-1168032	0	-
chr1	1168137	1168142	+1168137	0	+
chr1	1168138	1168143	-1168138	0	-
chr1	1168149	1168154	+1168149	0	+
chr1	1168167	1168172	-1168167	0	-
chr1	1168168	1168173	+1168168	0	+
chr1	1168182	1168187	+1168182	0	+
chr1	1168183	1168188	-1168183	0	-
chr1	1168184	1168189	+1168184	0	+
chr1	1168251	1168256	-1168251	0	-
chr1	1168293	1168298	+1168293	0	+
chr1	1168362	1168367	-1168362	0	-
chr1	1168363	1168368	+1168363	0	+
chr1	1168436	1168441	+1168436	0	+
chr1	1168537	1168542	-1168537	0	-
chr1	1168538	1168543	+1168538	0	+
chr1	1168539	1168544	-1168539	0	-
chr1	1168560	1168565	-1168560	0	-
chr1	1168602	1168607	+1168602	0	+
chr1	1168816	1168821	-1168816	0	-
chr1	1168817	1168822	+1168817	0	+
chr1	1169317	1169322	+1169317	0	+
chr1	1172008	1172013	+1172008	0	+
chr1	1172904	1172909	+1172904	0	+
chr1	1173529	1173534	-1173529	0	-
chr1	1174039	1174044	-1174039	0	-
chr1	1174040	1174045	+1174040	0	+
chr1	1181595	1181600	-1181595	0	-
chr1	1181926	1181931	+1181926	0	+
chr1	1181954	1181959	-1181954	0	-
chr1	1181955	1181960	+1181955	0	+
chr1	1182092	1182097	-1182092	0	-
chr1	1182150	1182155	+1182150	0	+
chr1	1182151	1182156	-1182151	0	-
chr1	1182172	1182177	-1182172	0	-
chr1	1182173	1182178	+1182173	0	+
chr1	1182201	1182206	-1182201	0	-
chr1	1182224	1182229	-1182224	0	-
chr1	1187429	1187434	-1187429	0	-
chr1	1189409	1189414	-1189409	0	-
chr1	1190204	1190209	+1190204	0	+
chr1	1190539	1190544	-1190539	0	-
chr1	1190590	1190595	-1190590	0	-
chr1	1191986	1191991	-1191986	0	-
chr1	1193562	1193567	-1193562	0	-
chr1	1193563	1193568	+1193563	0	+
chr1	1193564	1193569	-1193564	0	-
chr1	1193565	1193570	+1193565	0	+
chr1	1195865	1195870	-1195865	0	-
chr1	1195866	1195871	+1195866	0	+
chr1	1197525	1197530	+1197525	0	+
chr1	1203227	1203232	-1203227	0	-
chr1	1204468	1204473	-1204468	0	-
chr1	1205132	1205137	+1205132	0	+
chr1	1206831	1206836	+1206831	0	+
chr1	1208282	1208287	-1208282	0	-
chr1	1208887	1208892	+1208887	0	+
chr1	1208926	1208931	-1208926	0	-
chr1	1208944	1208949	+1208944	0	+
chr1	1209035	1209040	-1209035	0	-
chr1	1209036	1209041	+1209036	0	+
chr1	1209059	1209064	-1209059	0	-
chr1	1209075	1209080	+1209075	0	+
chr1	1209129	1209134	+1209129	0	+
chr1	1209255	1209260	-1209255	0	-
chr1	1209317	1209322	+1209317	0	+
chr1	1209420	1209425	-1209420	0	-
chr1	1209445	1209450	+1209445	0	+
chr1	1209446	1209451	-1209446	0	-
chr1	1209447	1209452	+1209447	0	+
chr1	1209589	1209594	-1209589	0	-
chr1	1209594	1209599	-1209594	0	-
chr1	1209723	1209728	+1209723	0	+
chr1	1209802	1209807	-1209802	0	-
chr1	1209899	1209904	-1209899	0	-
chr1	1209900	1209905	+1209900	0	+
chr1	1214486	1214491	-1214486	0	-
chr1	1215797	1215802	+1215797	0	+
chr1	1218286	1218291	+1218286	0	+
chr1	1218420	1218425	+1218420	0	+
chr1	1218506	1218511	-1218506	0	-
chr1	1220186	1220191	+1220186	0	+
chr1	1220663	1220668	-1220663	0	-
chr1	1221529	1221534	+1221529	0	+
chr1	1222840	1222845	-1222840	0	-
chr1	1227446	1227451	+1227446	0	+
chr1	1229053	1229058	+1229053	0	+
chr1	1229072	1229077	-1229072	0	-
chr1	1229073	1229078	+1229073	0	+
chr1	1229193	1229198	+1229193	0	+
chr1	1229282	1229287	+1229282	0	+
chr1	1229458	1229463	-1229458	0	-
chr1	1229627	1229632	+1229627	0	+
chr1	1229755	1229760	-1229755	0	-
chr1	1229756	1229761	+1229756	0	+
chr1	1229890	1229895	+1229890	0	+
chr1	1229896	1229901	-1229896	0	-
chr1	1229927	1229932	+1229927	0	+
chr1	1231180	1231185	-1231180	0	-
chr1	1232147	1232152	+1232147	0	+
chr1	1232209	1232214	+1232209	0	+
chr1	1232313	1232318	+1232313	0	+
chr1	1232314	1232319	-1232314	0	-
chr1	1232544	1232549	-1232544	0	-
chr1	1232590	1232595	-1232590	0	-
chr1	1232678	1232683	-1232678	0	-
chr1	1232816	1232821	-1232816	0	-
chr1	1232904	1232909	-1232904	0	-
chr1	1233042	1233047	-1233042	0	-
chr1	1233128	1233133	-1233128	0	-
chr1	1234013	1234018	-1234013	0	-
chr1	1235198	1235203	-1235198	0	-
chr1	1238292	1238297	+1238292	0	+
chr1	1242035	1242040	-1242035	0	-
chr1	1242036	1242041	+1242036	0	+
chr1	1242037	1242042	-1242037	0	-
chr1	1242038	1242043	+1242038	0	+
chr1	1242039	1242044	-1242039	0	-
chr1	1242754	1242759	+1242754	0	+
chr1	1242921	1242926	+1242921	0	+
chr1	1243153	1243158	-1243153	0	-
chr1	1243250	1243255	+1243250	0	+
chr1	1243278	1243283	+1243278	0	+
chr1	1243318	1243323	+1243318	0	+
chr1	1243323	1243328	+1243323	0	+
chr1	1243375	1243380	+1243375	0	+
chr1	1243376	1243381	-1243376	0	-
chr1	1243377	1243382	+1243377	0	+
chr1	1243427	1243432	+1243427	0	+
chr1	1243428	1243433	-1243428	0	-
chr1	1243429	1243434	+1243429	0	+
chr1	1243430	1243435	-1243430	0	-
chr1	1243431	1243436	+1243431	0	+
chr1	1243560	1243565	-1243560	0	-
chr1	1243571	1243576	-1243571	0	-
chr1	1243582	1243587	-1243582	0	-
chr1	1243680	1243685	-1243680	0	-
chr1	1243681	1243686	+1243681	0	+
chr1	1243745	1243750	-1243745	0	-
chr1	1243769	1243774	-1243769	0	-
chr1	1243770	1243775	+1243770	0	+
chr1	1243887	1243892	-1243887	0	-
chr1	1243899	1243904	+1243899	0	+
chr1	1243962	1243967	+1243962	0	+
chr1	1243963	1243968	-1243963	0	-
chr1	1243964	1243969	+1243964	0	+
chr1	1243965	1243970	-1243965	0	-
chr1	1243966	1243971	+1243966	0	+
chr1	1243967	1243972	-1243967	0	-
chr1	1243968	1243973	+1243968	0	+
chr1	1244052	1244057	-1244052	0	-
chr1	1244053	1244058	+1244053	0	+
chr1	1244054	1244059	-1244054	0	-
chr1	1244055	1244060	+1244055	0	+
chr1	1244056	1244061	-1244056	0	-
chr1	1244057	1244062	+1244057	0	+
chr1	1244160	1244165	-1244160	0	-
chr1	1244321	1244326	-1244321	0	-
chr1	1244322	1244327	+1244322	0	+
chr1	1244407	1244412	+1244407	0	+
chr1	1244408	1244413	-1244408	0	-
chr1	1247624	1247629	+1247624	0	+
chr1	1249713	1249718	-1249713	0	-
chr1	1249723	1249728	-1249723	0	-
chr1	1250626	1250631	+1250626	0	+
chr1	1251075	1251080	-1251075	0	-
chr1	1252257	1252262	+1252257	0	+
chr1	1253538	1253543	+1253538	0	+
chr1	1254510	1254515	+1254510	0	+
chr1	1255170	1255175	+1255170	0	+
chr1	1258199	1258204	-1258199	0	-
chr1	1259648	1259653	-1259648	0	-
chr1	1259649	1259654	+1259649	0	+
chr1	1259650	1259655	-1259650	0	-
chr1	1259694	1259699	-1259694	0	-
chr1	1259825	1259830	+1259825	0	+
chr1	1259826	1259831	-1259826	0	-
chr1	1259856	1259861	-1259856	0	-
chr1	1259857	1259862	+1259857	0	+
chr1	1259997	1260002	+1259997	0	+
chr1	1260342	1260347	+1260342	0	+
chr1	1260610	1260615	+1260610	0	+
chr1	1262834	1262839	+1262834	0	+
chr1	1262902	1262907	+1262902	0	+
chr1	1262963	1262968	+1262963	0	+
chr1	1265225	1265230	-1265225	0	-
chr1	1265350	1265355	-1265350	0	-
chr1	1266545	1266550	+1266545	0	+
chr1	1267621	1267626	+1267621	0	+
chr1	1268158	1268163	+1268158	0	+
chr1	1270808	1270813	-1270808	0	-
chr1	1270809	1270814	+1270809	0	+
chr1	1272028	1272033	-1272028	0	-
chr1	1274709	1274714	-1274709	0	-
chr1	1276835	1276840	-1276835	0	-
chr1	1276836	1276841	+1276836	0	+
chr1	1277117	1277122	+1277117	0	+
chr1	1280879	1280884	+1280879	0	+
chr1	1284102	1284107	-1284102	0	-
chr1	1284103	1284108	+1284103	0	+
chr1	1284104	1284109	-1284104	0	-
chr1	1284105	1284110	+1284105	0	+
chr1	1284134	1284139	+1284134	0	+
chr1	1284153	1284158	-1284153	0	-
chr1	1284180	1284185	-1284180	0	-
chr1	1284212	1284217	+1284212	0	+
chr1	1284213	1284218	-1284213	0	-
chr1	1284239	1284244	+1284239	0	+
chr1	1284250	1284255	+1284250	0	+
chr1	1284363	1284368	+1284363	0	+
chr1	1284446	1284451	-1284446	0	-
chr1	1284457	1284462	-1284457	0	-
chr1	1284467	1284472	+1284467	0	+
chr1	1284468	1284473	-1284468	0	-
chr1	1284469	1284474	+1284469	0	+
chr1	1284623	1284628	+1284623	0	+
chr1	1284624	1284629	-1284624	0	-
chr1	1284625	1284630	+1284625	0	+
chr1	1284626	1284631	-1284626	0	-
chr1	1284686	1284691	-1284686	0	-
chr1	1284709	1284714	-1284709	0	-
chr1	1284710	1284715	+1284710	0	+
chr1	1284751	1284756	+1284751	0	+
chr1	1284812	1284817	-1284812	0	-
chr1	1284813	1284818	+1284813	0	+
chr1	1284814	1284819	-1284814	0	-
chr1	1284913	1284918	+1284913	0	+
chr1	1284914	1284919	-1284914	0	-
chr1	1284915	1284920	+1284915	0	+
chr1	1284916	1284921	-1284916	0	-
chr1	1284925	1284930	+1284925	0	+
chr1	1284954	1284959	+1284954	0	+
chr1	1284955	1284960	-1284955	0	-
chr1	1284956	1284961	+1284956	0	+
chr1	1285028	1285033	-1285028	0	-
chr1	1285139	1285144	-1285139	0	-
chr1	1285140	1285145	+1285140	0	+
chr1	1285141	1285146	-1285141	0	-
chr1	1285149	1285154	-1285149	0	-
chr1	1285262	1285267	+1285262	0	+
chr1	1285323	1285328	-1285323	0	-
chr1	1289374	1289379	+1289374	0	+
chr1	1289871	1289876	+1289871	0	+
chr1	1289872	1289877	-1289872	0	-
chr1	1289873	1289878	+1289873	0	+
chr1	1290253	1290258	+1290253	0	+
chr1	1290269	1290274	+1290269	0	+
chr1	1290289	1290294	+1290289	0	+
chr1	1290312	1290317	-1290312	0	-
chr1	1290353	1290358	+1290353	0	+
chr1	1290354	1290359	-1290354	0	-
chr1	1290463	1290468	-1290463	0	-
chr1	1290475	1290480	+1290475	0	+
chr1	1290476	1290481	-1290476	0	-
chr1	1290477	1290482	+1290477	0	+
chr1	1290543	1290548	-1290543	0	-
chr1	1290555	1290560	-1290555	0	-
chr1	1290556	1290561	+1290556	0	+
chr1	1290557	1290562	-1290557	0	-
chr1	1290745	1290750	+1290745	0	+
chr1	1290746	1290751	-1290746	0	-
chr1	1290897	1290902	+1290897	0	+
chr1	1290910	1290915	+1290910	0	+
chr1	1290948	1290953	+1290948	0	+
chr1	1290949	1290954	-1290949	0	-
chr1	1290970	1290975	+1290970	0	+
chr1	1290991	1290996	+1290991	0	+
chr1	1291031	1291036	-1291031	0	-
chr1	1298187	1298192	-1298187	0	-
chr1	1304370	1304375	+1304370	0	+
chr1	1305465	1305470	+1305465	0	+
chr1	1305589	1305594	-1305589	0	-
chr1	1310069	1310074	+1310069	0	+
chr1	1310070	1310075	-1310070	0	-
chr1	1310322	1310327	+1310322	0	+
chr1	1310361	1310366	+1310361	0	+
chr1	1310424	1310429	+1310424	0	+
chr1	1310425	1310430	-1310425	0	-
chr1	1310742	1310747	+1310742	0	+
chr1	1310743	1310748	-1310743	0	-
chr1	1311086	1311091	-1311086	0	-
chr1	1313927	1313932	-1313927	0	-
chr1	1314996	1315001	-1314996	0	-
chr1	1320827	1320832	+1320827	0	+
chr1	1320915	1320920	+1320915	0	+
chr1	1320959	1320964	+1320959	0	+
chr1	1321003	1321008	+1321003	0	+
chr1	1321913	1321918	+1321913	0	+
chr1	1323770	1323775	+1323770	0	+
chr1	1331705	1331710	-1331705	0	-
chr1	1331706	1331711	+1331706	0	+
chr1	1333382	1333387	-1333382	0	-
chr1	1334387	1334392	+1334387	0	+
chr1	1334796	1334801	-1334796	0	-
chr1	1334845	1334850	+1334845	0	+
chr1	1334872	1334877	-1334872	0	-
chr1	1334950	1334955	-1334950	0	-
chr1	1335133	1335138	-1335133	0	-
chr1	1335180	1335185	+1335180	0	+
chr1	1338232	1338237	-1338232	0	-
chr1	1338462	1338467	+1338462	0	+
chr1	1339592	1339597	-1339592	0	-
chr1	1339822	1339827	+1339822	0	+
chr1	1341683	1341688	+1341683	0	+
chr1	1341712	1341717	-1341712	0	-
chr1	1342439	1342444	+1342439	0	+
chr1	1342578	1342583	-1342578	0	-
chr1	1342636	1342641	+1342636	0	+
chr1	1342987	1342992	-1342987	0	-
chr1	1343210	1343215	-1343210	0	-
chr1	1343211	1343216	+1343211	0	+
chr1	1343212	1343217	-1343212	0	-
chr1	1343213	1343218	+1343213	0	+
chr1	1343327	1343332	+1343327	0	+
chr1	1343522	1343527	-1343522	0	-
chr1	1343523	1343528	+1343523	0	+
chr1	1343524	1343529	-1343524	0	-
chr1	1343525	1343530	+1343525	0	+
chr1	1352156	1352161	-1352156	0	-
chr1	1354786	1354791	+1354786	0	+
chr1	1355304	1355309	-1355304	0	-
chr1	1355305	1355310	+1355305	0	+
chr1	1355476	1355481	+1355476	0	+
chr1	1355498	1355503	+1355498	0	+
chr1	1355505	1355510	+1355505	0	+
chr1	1355506	1355511	-1355506	0	-
chr1	1355507	1355512	+1355507	0	+
chr1	1355535	1355540	+1355535	0	+
chr1	1355578	1355583	+1355578	0	+
chr1	1355652	1355657	+1355652	0	+
chr1	1355653	1355658	-1355653	0	-
chr1	1355654	1355659	+1355654	0	+
chr1	1355655	1355660	-1355655	0	-
chr1	1355707	1355712	-1355707	0	-
chr1	1355708	1355713	+1355708	0	+
chr1	1355709	1355714	-1355709	0	-
chr1	1355793	1355798	+1355793	0	+
chr1	1355850	1355855	-1355850	0	-
chr1	1355875	1355880	+1355875	0	+
chr1	1355919	1355924	-1355919	0	-
chr1	1355995	1356000	-1355995	0	-
chr1	1360197	1360202	-1360197	0	-
chr1	1360332	1360337	-1360332	0	-
chr1	1360998	1361003	+1360998	0	+
chr1	1362706	1362711	+1362706	0	+
chr1	1362960	1362965	+1362960	0	+
chr1	1362961	1362966	-1362961	0	-
chr1	1362962	1362967	+1362962	0	+
chr1	1363050	1363055	+1363050	0	+
chr1	1363206	1363211	+1363206	0	+
chr1	1363207	1363212	-1363207	0	-
chr1	1363208	1363213	+1363208	0	+
chr1	1363209	1363214	-1363209	0	-
chr1	1363276	1363281	-1363276	0	-
chr1	1363277	1363282	+1363277	0	+
chr1	1363650	1363655	+1363650	0	+
chr1	1363870	1363875	-1363870	0	-
chr1	1368047	1368052	-1368047	0	-
chr1	1370613	1370618	-1370613	0	-
chr1	1370863	1370868	-1370863	0	-
chr1	1370929	1370934	-1370929	0	-
chr1	1370930	1370935	+1370930	0	+
chr1	1370950	1370955	-1370950	0	-
chr1	1370967	1370972	+1370967	0	+
chr1	1371049	1371054	+1371049	0	+
chr1	1371050	1371055	-1371050	0	-
chr1	1371059	1371064	+1371059	0	+
chr1	1371105	1371110	-1371105	0	-
chr1	1371106	1371111	+1371106	0	+
chr1	1371120	1371125	+1371120	0	+
chr1	1371121	1371126	-1371121	0	-
chr1	1371122	1371127	+1371122	0	+
chr1	1371123	1371128	-1371123	0	-
chr1	1371179	1371184	-1371179	0	-
chr1	1371189	1371194	-1371189	0	-
chr1	1371196	1371201	-1371196	0	-
chr1	1371263	1371268	+1371263	0	+
chr1	1371334	1371339	-1371334	0	-
chr1	1374862	1374867	+1374862	0	+
chr1	1375066	1375071	-1375066	0	-
chr1	1375067	1375072	+1375067	0	+
chr1	1375102	1375107	+1375102	0	+
chr1	1375108	1375113	+1375108	0	+
chr1	1375128	1375133	+1375128	0	+
chr1	1375290	1375295	+1375290	0	+
chr1	1375291	1375296	-1375291	0	-
chr1	1378611	1378616	+1378611	0	+
chr1	1379498	1379503	+1379498	0	+
chr1	1380708	1380713	-1380708	0	-
chr1	1380709	1380714	+1380709	0	+
chr1	1382214	1382219	+1382214	0	+
chr1	1382771	1382776	+1382771	0	+
chr1	1385116	1385121	+1385116	0	+
chr1	1385432	1385437	-1385432	0	-
chr1	1390218	1390223	+1390218	0	+
chr1	1391190	1391195	-1391190	0	-
chr1	1391723	1391728	-1391723	0	-
chr1	1392149	1392154	+1392149	0	+
chr1	1393713	1393718	-1393713	0	-
chr1	1393948	1393953	+1393948	0	+
chr1	1396235	1396240	-1396235	0	-
chr1	1396236	1396241	+1396236	0	+
chr1	1397236	1397241	-1397236	0	-
chr1	1400411	1400416	+1400411	0	+
chr1	1400695	1400700	-1400695	0	-
chr1	1401651	1401656	-1401651	0	-
chr1	1404328	1404333	+1404328	0	+
chr1	1404372	1404377	-1404372	0	-
chr1	1406858	1406863	-1406858	0	-
chr1	1407096	1407101	-1407096	0	-
chr1	1407097	1407102	+1407097	0	+
chr1	1407098	1407103	-1407098	0	-
chr1	1407181	1407186	-1407181	0	-
chr1	1407203	1407208	+1407203	0	+
chr1	1407307	1407312	-1407307	0	-
chr1	1407335	1407340	+1407335	0	+
chr1	1407431	1407436	-1407431	0	-
chr1	1407432	1407437	+1407432	0	+
chr1	1407447	1407452	-1407447	0	-
chr1	1407448	1407453	+1407448	0	+
chr1	1407449	1407454	-1407449	0	-
chr1	1408346	1408351	+1408346	0	+
chr1	1409021	1409026	+1409021	0	+
chr1	1409858	1409863	+1409858	0	+
chr1	1411101	1411106	+1411101	0	+
chr1	1413231	1413236	+1413231	0	+
chr1	1413364	1413369	+1413364	0	+
chr1	1414309	1414314	+1414309	0	+
chr1	1414340	1414345	-1414340	0	-
chr1	1415289	1415294	-1415289	0	-
chr1	1415290	1415295	+1415290	0	+
chr1	1415465	1415470	+1415465	0	+
chr1	1417585	1417590	-1417585	0	-
chr1	1417586	1417591	+1417586	0	+
chr1	1417587	1417592	-1417587	0	-
chr1	1417588	1417593	+1417588	0	+
chr1	1419619	1419624	-1419619	0	-
chr1	1420888	1420893	+1420888	0	+
chr1	1421509	1421514	-1421509	0	-
chr1	1422042	1422047	-1422042	0	-
chr1	1422468	1422473	+1422468	0	+
chr1	1423342	1423347	-1423342	0	-
chr1	1426639	1426644	-1426639	0	-
chr1	1430983	1430988	-1430983	0	-
chr1	1431728	1431733	+1431728	0	+
chr1	1434076	1434081	+1434076	0	+
chr1	1434410	1434415	-1434410	0	-
chr1	1437748	1437753	+1437748	0	+
chr1	1440275	1440280	+1440275	0	+
chr1	1440329	1440334	-1440329	0	-
chr1	1440330	1440335	+1440330	0	+
chr1	1442459	1442464	+1442459	0	+
chr1	1445143	1445148	+1445143	0	+
chr1	1445187	1445192	-1445187	0	-
chr1	1445848	1445853	+1445848	0	+
chr1	1446162	1446167	+1446162	0	+
chr1	1446886	1446891	-1446886	0	-
chr1	1447308	1447313	-1447308	0	-
chr1	1447480	1447485	-1447480	0	-
chr1	1447481	1447486	+1447481	0	+
chr1	1447482	1447487	-1447482	0	-
chr1	1447496	1447501	+1447496	0	+
chr1	1447565	1447570	-1447565	0	-
chr1	1447587	1447592	+1447587	0	+
chr1	1447588	1447593	-1447588	0	-
chr1	1447589	1447594	+1447589	0	+
chr1	1447590	1447595	-1447590	0	-
chr1	1447691	1447696	-1447691	0	-
chr1	1447719	1447724	+1447719	0	+
chr1	1447815	1447820	-1447815	0	-
chr1	1447816	1447821	+1447816	0	+
chr1	1447831	1447836	-1447831	0	-
chr1	1447832	1447837	+1447832	0	+
chr1	1447833	1447838	-1447833	0	-
chr1	1447875	1447880	-1447875	0	-
chr1	1449455	1449460	+1449455	0	+
chr1	1450745	1450750	+1450745	0	+
chr1	1452976	1452981	+1452976	0	+
chr1	1453007	1453012	-1453007	0	-
chr1	1453719	1453724	+1453719	0	+
chr1	1453822	1453827	-1453822	0	-
chr1	1453823	1453828	+1453823	0	+
chr1	1453824	1453829	-1453824	0	-
chr1	1455474	1455479	+1455474	0	+
chr1	1455588	1455593	-1455588	0	-
chr1	1455589	1455594	+1455589	0	+
chr1	1455590	1455595	-1455590	0	-
chr1	1455591	1455596	+1455591	0	+
chr1	1457478	1457483	-1457478	0	-
chr1	1458616	1458621	+1458616	0	+
chr1	1458823	1458828	-1458823	0	-
chr1	1458922	1458927	+1458922	0	+
chr1	1459238	1459243	-1459238	0	-
chr1	1459771	1459776	-1459771	0	-
chr1	1460197	1460202	+1460197	0	+
chr1	1463631	1463636	+1463631	0	+
chr1	1464885	1464890	+1464885	0	+
chr1	1465933	1465938	-1465933	0	-
chr1	1466877	1466882	-1466877	0	-
chr1	1470395	1470400	+1470395	0	+
chr1	1470396	1470401	-1470396	0	-
chr1	1470397	1470402	+1470397	0	+
chr1	1470991	1470996	-1470991	0	-
chr1	1470992	1470997	+1470992	0	+
chr1	1471698	1471703	+1471698	0	+
chr1	1471905	1471910	-1471905	0	-
chr1	1471906	1471911	+1471906	0	+
chr1	1472156	1472161	+1472156	0	+
chr1	1474380	1474385	-1474380	0	-
chr1	1474430	1474435	-1474430	0	-
chr1	1474993	1474998	+1474993	0	+
chr1	1475139	1475144	-1475139	0	-
chr1	1475597	1475602	-1475597	0	-
chr1	1475618	1475623	-1475618	0	-
chr1	1475619	1475624	+1475619	0	+
chr1	1475620	1475625	-1475620	0	-
chr1	1475621	1475626	+1475621	0	+
chr1	1475622	1475627	-1475622	0	-
chr1	1475642	1475647	-1475642	0	-
chr1	1475643	1475648	+1475643	0	+
chr1	1475644	1475649	-1475644	0	-
chr1	1475645	1475650	+1475645	0	+
chr1	1475646	1475651	-1475646	0	-
chr1	1475711	1475716	+1475711	0	+
chr1	1475884	1475889	-1475884	0	-
chr1	1475948	1475953	+1475948	0	+
chr1	1476093	1476098	+1476093	0	+
chr1	1479223	1479228	-1479223	0	-
chr1	1479721	1479726	-1479721	0	-
chr1	1482270	1482275	-1482270	0	-
chr1	1483662	1483667	-1483662	0	-
chr1	1488124	1488129	-1488124	0	-
chr1	1496523	1496528	-1496523	0	-
chr1	1496751	1496756	+1496751	0	+
chr1	1499098	1499103	-1499098	0	-
chr1	1500454	1500459	+1500454	0	+
chr1	1500611	1500616	-1500611	0	-
chr1	1502187	1502192	+1502187	0	+
chr1	1502538	1502543	+1502538	0	+
chr1	1503246	1503251	+1503246	0	+
chr1	1503852	1503857	-1503852	0	-
chr1	1503853	1503858	+1503853	0	+
chr1	1506350	1506355	-1506350	0	-
chr1	1506578	1506583	+1506578	0	+
chr1	1507463	1507468	+1507463	0	+
chr1	1508763	1508768	+1508763	0	+
chr1	1509504	1509509	-1509504	0	-
chr1	1509505	1509510	+1509505	0	+
chr1	1509565	1509570	+1509565	0	+
chr1	1509697	1509702	+1509697	0	+
chr1	1509698	1509703	-1509698	0	-
chr1	1509699	1509704	+1509699	0	+
chr1	1509741	1509746	-1509741	0	-
chr1	1509776	1509781	-1509776	0	-
chr1	1509827	1509832	-1509827	0	-
chr1	1509828	1509833	+1509828	0	+
chr1	1509829	1509834	-1509829	0	-
chr1	1509997	1510002	+1509997	0	+
chr1	1509998	1510003	-1509998	0	-
chr1	1510078	1510083	-1510078	0	-
chr1	1510144	1510149	-1510144	0	-
chr1	1510145	1510150	+1510145	0	+
chr1	1510181	1510186	+1510181	0	+
chr1	1510277	1510282	+1510277	0	+
chr1	1510366	1510371	+1510366	0	+
chr1	1510492	1510497	+1510492	0	+
chr1	1511099	1511104	-1511099	0	-
chr1	1511328	1511333	+1511328	0	+
chr1	1511941	1511946	-1511941	0	-
chr1	1514157	1514162	+1514157	0	+
chr1	1517627	1517632	+1517627	0	+
chr1	1519599	1519604	+1519599	0	+
chr1	1521131	1521136	+1521131	0	+
chr1	1521910	1521915	-1521910	0	-
chr1	1522012	1522017	+1522012	0	+
chr1	1523194	1523199	+1523194	0	+
chr1	1523690	1523695	-1523690	0	-
chr1	1523785	1523790	+1523785	0	+
chr1	1524720	1524725	+1524720	0	+
chr1	1524930	1524935	-1524930	0	-
chr1	1525016	1525021	-1525016	0	-
chr1	1525418	1525423	-1525418	0	-
chr1	1526696	1526701	-1526696	0	-
chr1	1526926	1526931	+1526926	0	+
chr1	1527324	1527329	+1527324	0	+
chr1	1527621	1527626	-1527621	0	-
chr1	1529772	1529777	+1529772	0	+
chr1	1534708	1534713	+1534708	0	+
chr1	1534738	1534743	-1534738	0	-
chr1	1534739	1534744	+1534739	0	+
chr1	1534740	1534745	-1534740	0	-
chr1	1534911	1534916	-1534911	0	-
chr1	1534931	1534936	-1534931	0	-
chr1	1534932	1534937	+1534932	0	+
chr1	1535025	1535030	+1535025	0	+
chr1	1535041	1535046	-1535041	0	-
chr1	1535055	1535060	+1535055	0	+
chr1	1535073	1535078	-1535073	0	-
chr1	1535081	1535086	-1535081	0	-
chr1	1535082	1535087	+1535082	0	+
chr1	1535092	1535097	-1535092	0	-
chr1	1535093	1535098	+1535093	0	+
chr1	1535094	1535099	-1535094	0	-
chr1	1535153	1535158	-1535153	0	-
chr1	1535154	1535159	+1535154	0	+
chr1	1535214	1535219	+1535214	0	+
chr1	1535215	1535220	-1535215	0	-
chr1	1535216	1535221	+1535216	0	+
chr1	1535217	1535222	-1535217	0	-
chr1	1535292	1535297	-1535292	0	-
chr1	1535352	1535357	-1535352	0	-
chr1	1535353	1535358	+1535353	0	+
chr1	1535387	1535392	-1535387	0	-
chr1	1535388	1535393	+1535388	0	+
chr1	1535414	1535419	-1535414	0	-
chr1	1535437	1535442	+1535437	0	+
chr1	1535479	1535484	-1535479	0	-
chr1	1535480	1535485	+1535480	0	+
chr1	1535485	1535490	+1535485	0	+
chr1	1535520	1535525	+1535520	0	+
chr1	1535530	1535535	-1535530	0	-
chr1	1535531	1535536	+1535531	0	+
chr1	1535545	1535550	-1535545	0	-
chr1	1535696	1535701	-1535696	0	-
chr1	1535890	1535895	+1535890	0	+
chr1	1535950	1535955	+1535950	0	+
chr1	1537374	1537379	-1537374	0	-
chr1	1538042	1538047	+1538042	0	+
chr1	1540774	1540779	-1540774	0	-
chr1	1543826	1543831	-1543826	0	-
chr1	1550120	1550125	-1550120	0	-
chr1	1550348	1550353	+1550348	0	+
chr1	1550622	1550627	-1550622	0	-
chr1	1550650	1550655	-1550650	0	-
chr1	1550983	1550988	-1550983	0	-
chr1	1551023	1551028	-1551023	0	-
chr1	1551171	1551176	-1551171	0	-
chr1	1551172	1551177	+1551172	0	+
chr1	1551173	1551178	-1551173	0	-
chr1	1551174	1551179	+1551174	0	+
chr1	1551221	1551226	+1551221	0	+
chr1	1551222	1551227	-1551222	0	-
chr1	1551250	1551255	+1551250	0	+
chr1	1551251	1551256	-1551251	0	-
chr1	1551317	1551322	-1551317	0	-
chr1	1551318	1551323	+1551318	0	+
chr1	1551319	1551324	-1551319	0	-
chr1	1551423	1551428	+1551423	0	+
chr1	1551485	1551490	-1551485	0	-
chr1	1551564	1551569	-1551564	0	-
chr1	1551565	1551570	+1551565	0	+
chr1	1551633	1551638	-1551633	0	-
chr1	1551720	1551725	-1551720	0	-
chr1	1551721	1551726	+1551721	0	+
chr1	1554820	1554825	+1554820	0	+
chr1	1558587	1558592	+1558587	0	+
chr1	1558879	1558884	-1558879	0	-
chr1	1559010	1559015	+1559010	0	+
chr1	1559024	1559029	+1559024	0	+
chr1	1559040	1559045	-1559040	0	-
chr1	1559041	1559046	+1559041	0	+
chr1	1559081	1559086	-1559081	0	-
chr1	1559082	1559087	+1559082	0	+
chr1	1559318	1559323	+1559318	0	+
chr1	1560975	1560980	-1560975	0	-
chr1	1560998	1561003	+1560998	0	+
chr1	1562359	1562364	-1562359	0	-
chr1	1562360	1562365	+1562360	0	+
chr1	1563184	1563189	-1563184	0	-
chr1	1563553	1563558	+1563553	0	+
chr1	1563677	1563682	-1563677	0	-
chr1	1564537	1564542	-1564537	0	-
chr1	1564555	1564560	-1564555	0	-
chr1	1564784	1564789	-1564784	0	-
chr1	1564851	1564856	+1564851	0	+
chr1	1564999	1565004	+1564999	0	+
chr1	1565021	1565026	-1565021	0	-
chr1	1565022	1565027	+1565022	0	+
chr1	1565023	1565028	-1565023	0	-
chr1	1565024	1565029	+1565024	0	+
chr1	1565713	1565718	+1565713	0	+
chr1	1565846	1565851	+1565846	0	+
chr1	1565912	1565917	+1565912	0	+
chr1	1565924	1565929	+1565924	0	+
chr1	1566163	1566168	-1566163	0	-
chr1	1566276	1566281	+1566276	0	+
chr1	1566453	1566458	+1566453	0	+
chr1	1566542	1566547	-1566542	0	-
chr1	1566673	1566678	+1566673	0	+
chr1	1566857	1566862	+1566857	0	+
chr1	1567550	1567555	+1567550	0	+
chr1	1567665	1567670	+1567665	0	+
chr1	1567692	1567697	+1567692	0	+
chr1	1568322	1568327	-1568322	0	-
chr1	1568531	1568536	-1568531	0	-
chr1	1568532	1568537	+1568532	0	+
chr1	1568603	1568608	+1568603	0	+
chr1	1568713	1568718	+1568713	0	+
chr1	1569175	1569180	+1569175	0	+
chr1	1569235	1569240	-1569235	0	-
chr1	1569391	1569396	-1569391	0	-
chr1	1569402	1569407	-1569402	0	-
chr1	1569955	1569960	-1569955	0	-
chr1	1572283	1572288	-1572283	0	-
chr1	1572343	1572348	+1572343	0	+
chr1	1572757	1572762	-1572757	0	-
chr1	1573645	1573650	+1573645	0	+
chr1	1575371	1575376	-1575371	0	-
chr1	1575889	1575894	-1575889	0	-
chr1	1576593	1576598	-1576593	0	-
chr1	1577872	1577877	-1577872	0	-
chr1	1577873	1577878	+1577873	0	+
chr1	1580307	1580312	+1580307	0	+
chr1	1580474	1580479	+1580474	0	+
chr1	1580534	1580539	+1580534	0	+
chr1	1580797	1580802	-1580797	0	-
chr1	1584288	1584293	+1584288	0	+
chr1	1585044	1585049	-1585044	0	-
chr1	1586400	1586405	+1586400	0	+
chr1	1587960	1587965	-1587960	0	-
chr1	1589215	1589220	-1589215	0	-
chr1	1590337	1590342	+1590337	0	+
chr1	1590441	1590446	-1590441	0	-
chr1	1590442	1590447	+1590442	0	+
chr1	1590443	1590448	-1590443	0	-
chr1	1590444	1590449	+1590444	0	+
chr1	1590475	1590480	-1590475	0	-
chr1	1590562	1590567	-1590562	0	-
chr1	1590647	1590652	-1590647	0	-
chr1	1590715	1590720	-1590715	0	-
chr1	1590773	1590778	+1590773	0	+
chr1	1590870	1590875	-1590870	0	-
chr1	1590871	1590876	+1590871	0	+
chr1	1591154	1591159	+1591154	0	+
chr1	1591297	1591302	+1591297	0	+
chr1	1591752	1591757	-1591752	0	-
chr1	1592002	1592007	+1592002	0	+
chr1	1593894	1593899	-1593894	0	-
chr1	1596154	1596159	+1596154	0	+
chr1	1598569	1598574	-1598569	0	-
chr1	1602478	1602483	+1602478	0	+
chr1	1602582	1602587	+1602582	0	+
chr1	1606303	1606308	+1606303	0	+
chr1	1608738	1608743	-1608738	0	-
chr1	1611224	1611229	+1611224	0	+
chr1	1611295	1611300	-1611295	0	-
chr1	1612934	1612939	+1612934	0	+
chr1	1613377	1613382	+1613377	0	+
chr1	1614914	1614919	+1614914	0	+
chr1	1615720	1615725	-1615720	0	-
chr1	1615721	1615726	+1615721	0	+
chr1	1615918	1615923	-1615918	0	-
chr1	1616182	1616187	+1616182	0	+
chr1	1617329	1617334	-1617329	0	-
chr1	1618680	1618685	-1618680	0	-
chr1	1618681	1618686	+1618681	0	+
chr1	1619769	1619774	-1619769	0	-
chr1	1619770	1619775	+1619770	0	+
chr1	1619905	1619910	-1619905	0	-
chr1	1619992	1619997	+1619992	0	+
chr1	1620334	1620339	-1620334	0	-
chr1	1621672	1621677	+1621672	0	+
chr1	1623715	1623720	+1623715	0	+
chr1	1623976	1623981	-1623976	0	-
chr1	1623977	1623982	+1623977	0	+
chr1	1623978	1623983	-1623978	0	-
chr1	1623996	1624001	-1623996	0	-
chr1	1624097	1624102	+1624097	0	+
chr1	1624177	1624182	+1624177	0	+
chr1	1624262	1624267	-1624262	0	-
chr1	1624263	1624268	+1624263	0	+
chr1	1624452	1624457	-1624452	0	-
chr1	1624453	1624458	+1624453	0	+
chr1	1624531	1624536	-1624531	0	-
chr1	1624888	1624893	+1624888	0	+
chr1	1624889	1624894	-1624889	0	-
chr1	1624931	1624936	-1624931	0	-
chr1	1624932	1624937	+1624932	0	+
chr1	1625008	1625013	-1625008	0	-
chr1	1625009	1625014	+1625009	0	+
chr1	1625599	1625604	-1625599	0	-
chr1	1626180	1626185	+1626180	0	+
chr1	1627054	1627059	-1627054	0	-
chr1	1631541	1631546	-1631541	0	-
chr1	1631750	1631755	-1631750	0	-
chr1	1631751	1631756	+1631751	0	+
chr1	1631822	1631827	+1631822	0	+
chr1	1631932	1631937	+1631932	0	+
chr1	1632394	1632399	+1632394	0	+
chr1	1632454	1632459	-1632454	0	-
chr1	1632610	1632615	-1632610	0	-
chr1	1632621	1632626	-1632621	0	-
chr1	1633175	1633180	-1633175	0	-
chr1	1635502	1635507	-1635502	0	-
chr1	1635562	1635567	+1635562	0	+
chr1	1635976	1635981	-1635976	0	-
chr1	1636864	1636869	+1636864	0	+
chr1	1638581	1638586	-1638581	0	-
chr1	1639099	1639104	-1639099	0	-
chr1	1639534	1639539	+1639534	0	+
chr1	1639803	1639808	-1639803	0	-
chr1	1641082	1641087	-1641082	0	-
chr1	1641083	1641088	+1641083	0	+
chr1	1643522	1643527	+1643522	0	+
chr1	1643690	1643695	+1643690	0	+
chr1	1643750	1643755	+1643750	0	+
chr1	1644013	1644018	-1644013	0	-
chr1	1651342	1651347	+1651342	0	+
chr1	1654537	1654542	-1654537	0	-
chr1	1655659	1655664	+1655659	0	+
chr1	1655863	1655868	-1655863	0	-
chr1	1655949	1655954	-1655949	0	-
chr1	1656004	1656009	-1656004	0	-
chr1	1656062	1656067	+1656062	0	+
chr1	1656159	1656164	-1656159	0	-
chr1	1656160	1656165	+1656160	0	+
chr1	1656443	1656448	+1656443	0	+
chr1	1656586	1656591	+1656586	0	+
chr1	1657041	1657046	-1657041	0	-
chr1	1657291	1657296	+1657291	0	+
chr1	1657523	1657528	+1657523	0	+
chr1	1659779	1659784	-1659779	0	-
chr1	1662060	1662065	+1662060	0	+
chr1	1663296	1663301	+1663296	0	+
chr1	1664786	1664791	+1664786	0	+
chr1	1664942	1664947	-1664942	0	-
chr1	1669159	1669164	+1669159	0	+
chr1	1671596	1671601	-1671596	0	-
chr1	1671819	1671824	-1671819	0	-
chr1	1672847	1672852	-1672847	0	-
chr1	1672934	1672939	+1672934	0	+
chr1	1673276	1673281	-1673276	0	-
chr1	1673512	1673517	+1673512	0	+
chr1	1676990	1676995	+1676990	0	+
chr1	1677253	1677258	-1677253	0	-
chr1	1677271	1677276	-1677271	0	-
chr1	1677372	1677377	+1677372	0	+
chr1	1677452	1677457	+1677452	0	+
chr1	1677537	1677542	-1677537	0	-
chr1	1677538	1677543	+1677538	0	+
chr1	1677731	1677736	-1677731	0	-
chr1	1677732	1677737	+1677732	0	+
chr1	1677810	1677815	-1677810	0	-
chr1	1678154	1678159	+1678154	0	+
chr1	1678155	1678160	-1678155	0	-
chr1	1678197	1678202	-1678197	0	-
chr1	1678198	1678203	+1678198	0	+
chr1	1678274	1678279	-1678274	0	-
chr1	1678275	1678280	+1678275	0	+
chr1	1679285	1679290	-1679285	0	-
chr1	1684076	1684081	+1684076	0	+
chr1	1686546	1686551	+1686546	0	+
chr1	1687221	1687226	+1687221	0	+
chr1	1688196	1688201	+1688196	0	+
chr1	1688903	1688908	+1688903	0	+
chr1	1689367	1689372	+1689367	0	+
chr1	1689607	1689612	+1689607	0	+
chr1	1692037	1692042	-1692037	0	-
chr1	1692038	1692043	+1692038	0	+
chr1	1692577	1692582	+1692577	0	+
chr1	1693686	1693691	+1693686	0	+
chr1	1699335	1699340	-1699335	0	-
chr1	1700943	1700948	+1700943	0	+
chr1	1701033	1701038	-1701033	0	-
chr1	1705728	1705733	-1705728	0	-
chr1	1705981	1705986	+1705981	0	+
chr1	1706042	1706047	-1706042	0	-
chr1	1706043	1706048	+1706043	0	+
chr1	1706044	1706049	-1706044	0	-
chr1	1706104	1706109	-1706104	0	-
chr1	1706406	1706411	-1706406	0	-
chr1	1709445	1709450	-1709445	0	-
chr1	1709651	1709656	+1709651	0	+
chr1	1709652	1709657	-1709652	0	-
chr1	1709653	1709658	+1709653	0	+
chr1	1709792	1709797	+1709792	0	+
chr1	1709895	1709900	+1709895	0	+
chr1	1709932	1709937	-1709932	0	-
chr1	1709933	1709938	+1709933	0	+
chr1	1709941	1709946	+1709941	0	+
chr1	1709959	1709964	+1709959	0	+
chr1	1709960	1709965	-1709960	0	-
chr1	1709996	1710001	+1709996	0	+
chr1	1709997	1710002	-1709997	0	-
chr1	1713738	1713743	+1713738	0	+
chr1	1713779	1713784	-1713779	0	-
chr1	1713780	1713785	+1713780	0	+
chr1	1713949	1713954	+1713949	0	+
chr1	1714054	1714059	+1714054	0	+
chr1	1714094	1714099	-1714094	0	-
chr1	1714095	1714100	+1714095	0	+
chr1	1715419	1715424	+1715419	0	+
chr1	1715500	1715505	-1715500	0	-
chr1	1716676	1716681	-1716676	0	-
chr1	1717304	1717309	+1717304	0	+
chr1	1717305	1717310	-1717305	0	-
chr1	1717306	1717311	+1717306	0	+
chr1	1722669	1722674	-1722669	0	-
chr1	1722902	1722907	+1722902	0	+
chr1	1729164	1729169	+1729164	0	+
chr1	1730417	1730422	-1730417	0	-
chr1	1730647	1730652	+1730647	0	+
chr1	1733693	1733698	-1733693	0	-
chr1	1735884	1735889	+1735884	0	+
chr1	1739589	1739594	+1739589	0	+
chr1	1741658	1741663	+1741658	0	+
chr1	1741792	1741797	+1741792	0	+
chr1	1749876	1749881	-1749876	0	-
chr1	1753078	1753083	-1753078	0	-
chr1	1753801	1753806	-1753801	0	-
chr1	1753802	1753807	+1753802	0	+
chr1	1754042	1754047	+1754042	0	+
chr1	1754634	1754639	+1754634	0	+
chr1	1755435	1755440	-1755435	0	-
chr1	1755436	1755441	+1755436	0	+
chr1	1755833	1755838	+1755833	0	+
chr1	1761758	1761763	-1761758	0	-
chr1	1761976	1761981	+1761976	0	+
chr1	1762946	1762951	-1762946	0	-
chr1	1763221	1763226	-1763221	0	-
chr1	1771317	1771322	-1771317	0	-
chr1	1781860	1781865	+1781860	0	+
chr1	1782432	1782437	-1782432	0	-
chr1	1782572	1782577	-1782572	0	-
chr1	1786864	1786869	-1786864	0	-
chr1	1787098	1787103	+1787098	0	+
chr1	1788012	1788017	+1788012	0	+
chr1	1790519	1790524	-1790519	0	-
chr1	1791171	1791176	-1791171	0	-
chr1	1798117	1798122	-1798117	0	-
chr1	1798346	1798351	+1798346	0	+
chr1	1802852	1802857	+1802852	0	+
chr1	1805617	1805622	+1805617	0	+
chr1	1808692	1808697	+1808692	0	+
chr1	1811978	1811983	+1811978	0	+
chr1	1816180	1816185	-1816180	0	-
chr1	1820000	1820005	-1820000	0	-
chr1	1820205	1820210	-1820205	0	-
chr1	1820231	1820236	+1820231	0	+
chr1	1821444	1821449	-1821444	0	-
chr1	1821492	1821497	-1821492	0	-
chr1	1821536	1821541	+1821536	0	+
chr1	1821557	1821562	+1821557	0	+
chr1	1821558	1821563	-1821558	0	-
chr1	1821616	1821621	-1821616	0	-
chr1	1821684	1821689	+1821684	0	+
chr1	1821723	1821728	-1821723	0	-
chr1	1821724	1821729	+1821724	0	+
chr1	1821725	1821730	-1821725	0	-
chr1	1821769	1821774	+1821769	0	+
chr1	1821816	1821821	+1821816	0	+
chr1	1821817	1821822	-1821817	0	-
chr1	1821876	1821881	+1821876	0	+
chr1	1821936	1821941	+1821936	0	+
chr1	1822249	1822254	+1822249	0	+
chr1	1822282	1822287	+1822282	0	+
chr1	1822323	1822328	+1822323	0	+
chr1	1822334	1822339	+1822334	0	+
chr1	1822340	1822345	-1822340	0	-
chr1	1822341	1822346	+1822341	0	+
chr1	1822368	1822373	-1822368	0	-
chr1	1822369	1822374	+1822369	0	+
chr1	1822511	1822516	-1822511	0	-
chr1	1822549	1822554	+1822549	0	+
chr1	1822572	1822577	+1822572	0	+
chr1	1822573	1822578	-1822573	0	-
chr1	1822579	1822584	+1822579	0	+
chr1	1822580	1822585	-1822580	0	-
chr1	1822581	1822586	+1822581	0	+
chr1	1822582	1822587	-1822582	0	-
chr1	1822583	1822588	+1822583	0	+
chr1	1822607	1822612	+1822607	0	+
chr1	1822620	1822625	-1822620	0	-
chr1	1822647	1822652	-1822647	0	-
chr1	1823100	1823105	+1823100	0	+
chr1	1823168	1823173	+1823168	0	+
chr1	1823832	1823837	+1823832	0	+
chr1	1826498	1826503	-1826498	0	-
chr1	1826499	1826504	+1826499	0	+
chr1	1826513	1826518	+1826513	0	+
chr1	1828390	1828395	-1828390	0	-
chr1	1828845	1828850	-1828845	0	-
chr1	1829382	1829387	+1829382	0	+
chr1	1831637	1831642	-1831637	0	-
chr1	1831821	1831826	-1831821	0	-
chr1	1831908	1831913	+1831908	0	+
chr1	1834985	1834990	+1834985	0	+
chr1	1835014	1835019	-1835014	0	-
chr1	1835581	1835586	+1835581	0	+
chr1	1835815	1835820	+1835815	0	+
chr1	1839210	1839215	-1839210	0	-
chr1	1839437	1839442	+1839437	0	+
chr1	1839499	1839504	-1839499	0	-
chr1	1840102	1840107	-1840102	0	-
chr1	1840103	1840108	+1840103	0	+
chr1	1840115	1840120	+1840115	0	+
chr1	1840277	1840282	-1840277	0	-
chr1	1840425	1840430	-1840425	0	-
chr1	1840555	1840560	+1840555	0	+
chr1	1840556	1840561	-1840556	0	-
chr1	1840587	1840592	-1840587	0	-
chr1	1840850	1840855	+1840850	0	+
chr1	1840851	1840856	-1840851	0	-
chr1	1840852	1840857	+1840852	0	+
chr1	1840853	1840858	-1840853	0	-
chr1	1841083	1841088	+1841083	0	+
chr1	1841186	1841191	-1841186	0	-
chr1	1841187	1841192	+1841187	0	+
chr1	1841332	1841337	-1841332	0	-
chr1	1841333	1841338	+1841333	0	+
chr1	1843734	1843739	-1843734	0	-
chr1	1843735	1843740	+1843735	0	+
chr1	1844314	1844319	+1844314	0	+
chr1	1844996	1845001	-1844996	0	-
chr1	1850734	1850739	-1850734	0	-
chr1	1854077	1854082	+1854077	0	+
chr1	1856698	1856703	-1856698	0	-
chr1	1858284	1858289	-1858284	0	-
chr1	1861836	1861841	-1861836	0	-
chr1	1863225	1863230	-1863225	0	-
chr1	1863559	1863564	-1863559	0	-
chr1	1863789	1863794	+1863789	0	+
chr1	1866912	1866917	-1866912	0	-
chr1	1866913	1866918	+1866913	0	+
chr1	1868063	1868068	+1868063	0	+
chr1	1871977	1871982	+1871977	0	+
chr1	1872320	1872325	-1872320	0	-
chr1	1872321	1872326	+1872321	0	+
chr1	1872322	1872327	-1872322	0	-
chr1	1874502	1874507	+1874502	0	+
chr1	1879083	1879088	+1879083	0	+
chr1	1882067	1882072	+1882067	0	+
chr1	1884793	1884798	-1884793	0	-
chr1	1886553	1886558	+1886553	0	+
chr1	1886579	1886584	+1886579	0	+
chr1	1886761	1886766	-1886761	0	-
chr1	1887668	1887673	+1887668	0	+
chr1	1888328	1888333	-1888328	0	-
chr1	1889682	1889687	-1889682	0	-
chr1	1889683	1889688	+1889683	0	+
chr1	1890167	1890172	-1890167	0	-
chr1	1893028	1893033	+1893028	0	+
chr1	1893365	1893370	+1893365	0	+
chr1	1894843	1894848	+1894843	0	+
chr1	1898334	1898339	-1898334	0	-
chr1	1898563	1898568	+1898563	0	+
chr1	1903301	1903306	-1903301	0	-
chr1	1904151	1904156	-1904151	0	-
chr1	1904234	1904239	+1904234	0	+
chr1	1905532	1905537	-1905532	0	-
chr1	1905533	1905538	+1905533	0	+
chr1	1909697	1909702	-1909697	0	-
chr1	1912365	1912370	+1912365	0	+
chr1	1915416	1915421	+1915416	0	+
chr1	1918459	1918464	-1918459	0	-
chr1	1918460	1918465	+1918460	0	+
chr1	1919039	1919044	-1919039	0	-
chr1	1919267	1919272	+1919267	0	+
chr1	1922638	1922643	-1922638	0	-
chr1	1923432	1923437	+1923432	0	+
chr1	1924374	1924379	+1924374	0	+
chr1	1928585	1928590	-1928585	0	-
chr1	1930037	1930042	-1930037	0	-
chr1	1931114	1931119	-1931114	0	-
chr1	1931328	1931333	-1931328	0	-
chr1	1931784	1931789	+1931784	0	+
chr1	1935362	1935367	+1935362	0	+
chr1	1935363	1935368	-1935363	0	-
chr1	1935404	1935409	-1935404	0	-
chr1	1935536	1935541	-1935536	0	-
chr1	1935664	1935669	-1935664	0	-
chr1	1941571	1941576	-1941571	0	-
chr1	1942622	1942627	+1942622	0	+
chr1	1943289	1943294	-1943289	0	-
chr1	1950481	1950486	+1950481	0	+
chr1	1950562	1950567	-1950562	0	-
chr1	1950628	1950633	-1950628	0	-
chr1	1950742	1950747	+1950742	0	+
chr1	1950761	1950766	+1950761	0	+
chr1	1950767	1950772	+1950767	0	+
chr1	1950772	1950777	+1950772	0	+
chr1	1950831	1950836	-1950831	0	-
chr1	1950867	1950872	+1950867	0	+
chr1	1950905	1950910	-1950905	0	-
chr1	1950906	1950911	+1950906	0	+
chr1	1950946	1950951	+1950946	0	+
chr1	1950947	1950952	-1950947	0	-
chr1	1950952	1950957	-1950952	0	-
chr1	1951015	1951020	-1951015	0	-
chr1	1951142	1951147	+1951142	0	+
chr1	1951237	1951242	-1951237	0	-
chr1	1951238	1951243	+1951238	0	+
chr1	1951239	1951244	-1951239	0	-
chr1	1954212	1954217	-1954212	0	-
chr1	1957318	1957323	-1957318	0	-
chr1	1957812	1957817	-1957812	0	-
chr1	1957813	1957818	+1957813	0	+
chr1	1957904	1957909	-1957904	0	-
chr1	1957905	1957910	+1957905	0	+
chr1	1959777	1959782	+1959777	0	+
chr1	1959778	1959783	-1959778	0	-
chr1	1959779	1959784	+1959779	0	+
chr1	1959780	1959785	-1959780	0	-
chr1	1959781	1959786	+1959781	0	+
chr1	1959799	1959804	+1959799	0	+
chr1	1959800	1959805	-1959800	0	-
chr1	1959801	1959806	+1959801	0	+
chr1	1959802	1959807	-1959802	0	-
chr1	1959803	1959808	+1959803	0	+
chr1	1961655	1961660	+1961655	0	+
chr1	1962485	1962490	+1962485	0	+
chr1	1967536	1967541	-1967536	0	-
chr1	1970953	1970958	-1970953	0	-
chr1	1974697	1974702	+1974697	0	+
chr1	1974933	1974938	+1974933	0	+
chr1	1974934	1974939	-1974934	0	-
chr1	1975413	1975418	-1975413	0	-
chr1	1975414	1975419	+1975414	0	+
chr1	1975415	1975420	-1975415	0	-
chr1	1975416	1975421	+1975416	0	+
chr1	1976107	1976112	+1976107	0	+
chr1	1976265	1976270	+1976265	0	+
chr1	1976342	1976347	-1976342	0	-
chr1	1976391	1976396	+1976391	0	+
chr1	1976419	1976424	+1976419	0	+
chr1	1976420	1976425	-1976420	0	-
chr1	1976461	1976466	-1976461	0	-
chr1	1976462	1976467	+1976462	0	+
chr1	1976463	1976468	-1976463	0	-
chr1	1976488	1976493	+1976488	0	+
chr1	1976608	1976613	-1976608	0	-
chr1	1976837	1976842	-1976837	0	-
chr1	1981495	1981500	-1981495	0	-
chr1	1981496	1981501	+1981496	0	+
chr1	1981497	1981502	-1981497	0	-
chr1	1981498	1981503	+1981498	0	+
chr1	1981620	1981625	+1981620	0	+
chr1	1981625	1981630	+1981625	0	+
chr1	1981626	1981631	-1981626	0	-
chr1	1981627	1981632	+1981627	0	+
chr1	1981628	1981633	-1981628	0	-
chr1	1981654	1981659	+1981654	0	+
chr1	1981699	1981704	+1981699	0	+
chr1	1981890	1981895	+1981890	0	+
chr1	1981891	1981896	-1981891	0	-
chr1	1981892	1981897	+1981892	0	+
chr1	1981912	1981917	+1981912	0	+
chr1	1981913	1981918	-1981913	0	-
chr1	1981914	1981919	+1981914	0	+
chr1	1982012	1982017	+1982012	0	+
chr1	1982062	1982067	-1982062	0	-
chr1	1982063	1982068	+1982063	0	+
chr1	1982166	1982171	-1982166	0	-
chr1	1982215	1982220	-1982215	0	-
chr1	1982325	1982330	-1982325	0	-
chr1	1982369	1982374	+1982369	0	+
chr1	1982579	1982584	-1982579	0	-
chr1	1982732	1982737	-1982732	0	-
chr1	1982914	1982919	-1982914	0	-
chr1	1984826	1984831	+1984826	0	+
chr1	1985701	1985706	+1985701	0	+
chr1	1986208	1986213	+1986208	0	+
chr1	1986341	1986346	+1986341	0	+
chr1	1986440	1986445	-1986440	0	-
chr1	1986535	1986540	+1986535	0	+
chr1	1988455	1988460	+1988455	0	+
chr1	1991565	1991570	+1991565	0	+
chr1	1992659	1992664	-1992659	0	-
chr1	1996841	1996846	-1996841	0	-
chr1	2002826	2002831	-2002826	0	-
chr1	2005221	2005226	+2005221	0	+
chr1	2005317	2005322	+2005317	0	+
chr1	2005400	2005405	+2005400	0	+
chr1	2006463	2006468	-2006463	0	-
chr1	2006464	2006469	+2006464	0	+
chr1	2008645	2008650	+2008645	0	+
chr1	2011766	2011771	-2011766	0	-
chr1	2011784	2011789	-2011784	0	-
chr1	2014351	2014356	-2014351	0	-
chr1	2015394	2015399	-2015394	0	-
chr1	2015939	2015944	-2015939	0	-
chr1	2018580	2018585	-2018580	0	-
chr1	2019416	2019421	-2019416	0	-
chr1	2022764	2022769	+2022764	0	+
chr1	2023289	2023294	-2023289	0	-
chr1	2023543	2023548	+2023543	0	+
chr1	2023891	2023896	+2023891	0	+
chr1	2027002	2027007	+2027002	0	+
chr1	2030408	2030413	+2030408	0	+
chr1	2034451	2034456	-2034451	0	-
chr1	2034452	2034457	+2034452	0	+
chr1	2034879	2034884	-2034879	0	-
chr1	2035052	2035057	-2035052	0	-
chr1	2035324	2035329	+2035324	0	+
chr1	2035547	2035552	-2035547	0	-
chr1	2035548	2035553	+2035548	0	+
chr1	2035974	2035979	-2035974	0	-
chr1	2036394	2036399	-2036394	0	-
chr1	2039656	2039661	-2039656	0	-
chr1	2039977	2039982	+2039977	0	+
chr1	2039978	2039983	-2039978	0	-
chr1	2040759	2040764	+2040759	0	+
chr1	2045484	2045489	-2045484	0	-
chr1	2047577	2047582	-2047577	0	-
chr1	2047578	2047583	+2047578	0	+
chr1	2049930	2049935	+2049930	0	+
chr1	2050712	2050717	-2050712	0	-
chr1	2051797	2051802	-2051797	0	-
chr1	2059918	2059923	-2059918	0	-
chr1	2063309	2063314	-2063309	0	-
chr1	2064687	2064692	-2064687	0	-
chr1	2064846	2064851	-2064846	0	-
chr1	2065103	2065108	-2065103	0	-
chr1	2066148	2066153	+2066148	0	+
chr1	2071815	2071820	-2071815	0	-
chr1	2072396	2072401	-2072396	0	-
chr1	2077308	2077313	+2077308	0	+
chr1	2081321	2081326	-2081321	0	-
chr1	2082317	2082322	-2082317	0	-
chr1	2082455	2082460	+2082455	0	+
chr1	2083695	2083700	-2083695	0	-
chr1	2084516	2084521	+2084516	0	+
chr1	2101049	2101054	-2101049	0	-
chr1	2101152	2101157	-2101152	0	-
chr1	2101153	2101158	+2101153	0	+
chr1	2101154	2101159	-2101154	0	-
chr1	2102734	2102739	+2102734	0	+
chr1	2107078	2107083	+2107078	0	+
chr1	2114112	2114117	-2114112	0	-
chr1	2114113	2114118	+2114113	0	+
chr1	2114388	2114393	-2114388	0	-
chr1	2114786	2114791	+2114786	0	+
chr1	2115984	2115989	+2115984	0	+
chr1	2115985	2115990	-2115985	0	-
chr1	2117392	2117397	-2117392	0	-
chr1	2117422	2117427	+2117422	0	+
chr1	2117555	2117560	+2117555	0	+
chr1	2117732	2117737	+2117732	0	+
chr1	2119031	2119036	+2119031	0	+
chr1	2120168	2120173	-2120168	0	-
chr1	2120397	2120402	+2120397	0	+
chr1	2120639	2120644	+2120639	0	+
chr1	2120640	2120645	-2120640	0	-
chr1	2120641	2120646	+2120641	0	+
chr1	2121520	2121525	+2121520	0	+
chr1	2122304	2122309	-2122304	0	-
chr1	2122305	2122310	+2122305	0	+
chr1	2122910	2122915	-2122910	0	-
chr1	2124198	2124203	+2124198	0	+
chr1	2125904	2125909	-2125904	0	-
chr1	2125924	2125929	-2125924	0	-
chr1	2125977	2125982	-2125977	0	-
chr1	2126098	2126103	+2126098	0	+
chr1	2126137	2126142	-2126137	0	-
chr1	2126174	2126179	+2126174	0	+
chr1	2126195	2126200	+2126195	0	+
chr1	2130971	2130976	-2130971	0	-
chr1	2133180	2133185	-2133180	0	-
chr1	2136415	2136420	+2136415	0	+
chr1	2136910	2136915	-2136910	0	-
chr1	2136911	2136916	+2136911	0	+
chr1	2136912	2136917	-2136912	0	-
chr1	2136913	2136918	+2136913	0	+
chr1	2136944	2136949	-2136944	0	-
chr1	2136945	2136950	+2136945	0	+
chr1	2136981	2136986	-2136981	0	-
chr1	2136982	2136987	+2136982	0	+
chr1	2136983	2136988	-2136983	0	-
chr1	2137099	2137104	-2137099	0	-
chr1	2137178	2137183	-2137178	0	-
chr1	2137179	2137184	+2137179	0	+
chr1	2137221	2137226	-2137221	0	-
chr1	2139016	2139021	+2139016	0	+
chr1	2139398	2139403	-2139398	0	-
chr1	2139399	2139404	+2139399	0	+
chr1	2139400	2139405	-2139400	0	-
chr1	2139401	2139406	+2139401	0	+
chr1	2139402	2139407	-2139402	0	-
chr1	2139403	2139408	+2139403	0	+
chr1	2142726	2142731	+2142726	0	+
chr1	2142727	2142732	-2142727	0	-
chr1	2144281	2144286	+2144281	0	+
chr1	2144376	2144381	+2144376	0	+
chr1	2144994	2144999	-2144994	0	-
chr1	2146319	2146324	-2146319	0	-
chr1	2149750	2149755	-2149750	0	-
chr1	2151867	2151872	+2151867	0	+
chr1	2153836	2153841	+2153836	0	+
chr1	2154709	2154714	-2154709	0	-
chr1	2155924	2155929	+2155924	0	+
chr1	2156209	2156214	+2156209	0	+
chr1	2158669	2158674	+2158669	0	+
chr1	2158717	2158722	-2158717	0	-
chr1	2159130	2159135	+2159130	0	+
chr1	2159275	2159280	-2159275	0	-
chr1	2159298	2159303	-2159298	0	-
chr1	2159299	2159304	+2159299	0	+
chr1	2159300	2159305	-2159300	0	-
chr1	2159384	2159389	-2159384	0	-
chr1	2159402	2159407	-2159402	0	-
chr1	2159421	2159426	-2159421	0	-
chr1	2159436	2159441	-2159436	0	-
chr1	2159524	2159529	+2159524	0	+
chr1	2159535	2159540	+2159535	0	+
chr1	2159636	2159641	-2159636	0	-
chr1	2159711	2159716	-2159711	0	-
chr1	2159712	2159717	+2159712	0	+
chr1	2159717	2159722	+2159717	0	+
chr1	2159718	2159723	-2159718	0	-
chr1	2159742	2159747	+2159742	0	+
chr1	2159748	2159753	+2159748	0	+
chr1	2159797	2159802	+2159797	0	+
chr1	2159823	2159828	+2159823	0	+
chr1	2159824	2159829	-2159824	0	-
chr1	2159825	2159830	+2159825	0	+
chr1	2159875	2159880	-2159875	0	-
chr1	2159876	2159881	+2159876	0	+
chr1	2159877	2159882	-2159877	0	-
chr1	2159878	2159883	+2159878	0	+
chr1	2159895	2159900	+2159895	0	+
chr1	2159914	2159919	-2159914	0	-
chr1	2159915	2159920	+2159915	0	+
chr1	2159916	2159921	-2159916	0	-
chr1	2159926	2159931	+2159926	0	+
chr1	2159927	2159932	-2159927	0	-
chr1	2159952	2159957	-2159952	0	-
chr1	2159957	2159962	-2159957	0	-
chr1	2159964	2159969	-2159964	0	-
chr1	2160042	2160047	+2160042	0	+
chr1	2160128	2160133	-2160128	0	-
chr1	2160129	2160134	+2160129	0	+
chr1	2160130	2160135	-2160130	0	-
chr1	2160164	2160169	-2160164	0	-
chr1	2160165	2160170	+2160165	0	+
chr1	2160166	2160171	-2160166	0	-
chr1	2160322	2160327	-2160322	0	-
chr1	2160323	2160328	+2160323	0	+
chr1	2160371	2160376	-2160371	0	-
chr1	2160597	2160602	-2160597	0	-
chr1	2160656	2160661	+2160656	0	+
chr1	2160765	2160770	+2160765	0	+
chr1	2161096	2161101	-2161096	0	-
chr1	2161097	2161102	+2161097	0	+
chr1	2162431	2162436	-2162431	0	-
chr1	2162432	2162437	+2162432	0	+
chr1	2164998	2165003	-2164998	0	-
chr1	2164999	2165004	+2164999	0	+
chr1	2172238	2172243	-2172238	0	-
chr1	2174670	2174675	-2174670	0	-
chr1	2174891	2174896	-2174891	0	-
chr1	2179440	2179445	-2179440	0	-
chr1	2179516	2179521	-2179516	0	-
chr1	2182281	2182286	-2182281	0	-
chr1	2183435	2183440	+2183435	0	+
chr1	2184257	2184262	-2184257	0	-
chr1	2185060	2185065	-2185060	0	-
chr1	2188346	2188351	+2188346	0	+
chr1	2188892	2188897	-2188892	0	-
chr1	2192657	2192662	+2192657	0	+
chr1	2195159	2195164	-2195159	0	-
chr1	2197360	2197365	+2197360	0	+
chr1	2198749	2198754	-2198749	0	-
chr1	2202509	2202514	-2202509	0	-
chr1	2207011	2207016	-2207011	0	-
chr1	2211453	2211458	-2211453	0	-
chr1	2211468	2211473	-2211468	0	-
chr1	2218834	2218839	-2218834	0	-
chr1	2220017	2220022	-2220017	0	-
chr1	2220903	2220908	+2220903	0	+
chr1	2222453	2222458	+2222453	0	+
chr1	2223607	2223612	-2223607	0	-
chr1	2225350	2225355	+2225350	0	+
chr1	2229637	2229642	-2229637	0	-
chr1	2229638	2229643	+2229638	0	+
chr1	2230194	2230199	+2230194	0	+
chr1	2230260	2230265	-2230260	0	-
chr1	2231657	2231662	-2231657	0	-
chr1	2232524	2232529	+2232524	0	+
chr1	2234219	2234224	-2234219	0	-
chr1	2234478	2234483	+2234478	0	+
chr1	2234906	2234911	+2234906	0	+
chr1	2235662	2235667	-2235662	0	-
chr1	2235808	2235813	-2235808	0	-
chr1	2235963	2235968	-2235963	0	-
chr1	2236442	2236447	+2236442	0	+
chr1	2236647	2236652	+2236647	0	+
chr1	2236876	2236881	-2236876	0	-
chr1	2237324	2237329	-2237324	0	-
chr1	2237325	2237330	+2237325	0	+
chr1	2237548	2237553	+2237548	0	+
chr1	2237620	2237625	-2237620	0	-
chr1	2237667	2237672	-2237667	0	-
chr1	2237668	2237673	+2237668	0	+
[truncated: 535,572 more rows]
