# Supplementary material for: Protection of CpG islands against de novo DNA methylation during oogenesis is associated with the recognition site of E2f1 and E2f2
Source: Epigenetics Chromatin. 2014 Oct 21;7:26. doi: 10.1186/1756-8935-7-26 (PMC4255709; doi:10.1186/1756-8935-7-26)
Supplement: Additional file 7 — BED files with data underlying the statistical analyses of the E2F1 ChIP-seq peaks in MCF7 cells; coordinates are for the hg19 human reference genome build. [file 1756-8935-7-26-S7.zip › hg19_MCF7_data/MCF7_E2F1_peaks.bed]

chr1	714068	714268	1:714168	145.0
chr1	805212	805412	1:805312	30.8
chr1	839936	840136	1:840036	28.0
chr1	873890	874090	1:873990	64.0
chr1	875550	875750	1:875650	136.2
chr1	875892	876092	1:875992	68.8
chr1	876914	877114	1:877014	110.2
chr1	877106	877306	1:877206	331.1
chr1	877887	878087	1:877987	38.7
chr1	935380	935580	1:935480	391.0
chr1	937283	937483	1:937383	62.1
chr1	1009114	1009314	1:1009214	171.3
chr1	1009675	1009875	1:1009775	92.7
chr1	1014961	1015161	1:1015061	119.0
chr1	1050487	1050687	1:1050587	51.0
chr1	1051834	1052034	1:1051934	166.0
chr1	1068082	1068282	1:1068182	46.0
chr1	1071954	1072154	1:1072054	40.2
chr1	1092968	1093168	1:1093068	117.0
chr1	1226785	1226985	1:1226885	59.0
chr1	1240133	1240333	1:1240233	47.9
chr1	1243582	1243782	1:1243682	290.6
chr1	1243958	1244158	1:1244058	158.4
chr1	1259758	1259958	1:1259858	39.8
chr1	1283082	1283282	1:1283182	94.0
chr1	1284264	1284464	1:1284364	39.0
chr1	1285041	1285241	1:1285141	27.0
chr1	1310560	1310760	1:1310660	83.0
chr1	1333682	1333882	1:1333782	51.0
chr1	1334871	1335071	1:1334971	127.0
chr1	1341684	1341884	1:1341784	29.0
chr1	1342444	1342644	1:1342544	112.7
chr1	1343115	1343315	1:1343215	39.3
chr1	1368583	1368783	1:1368683	47.0
chr1	1370832	1371032	1:1370932	37.4
chr1	1371008	1371208	1:1371108	29.6
chr1	1406724	1406924	1:1406824	70.7
chr1	1406999	1407199	1:1407099	56.3
chr1	1440232	1440432	1:1440332	157.0
chr1	1446443	1446643	1:1446543	317.5
chr1	1447233	1447433	1:1447333	505.5
chr1	1509407	1509607	1:1509507	43.0
chr1	1510046	1510246	1:1510146	41.8
chr1	1510286	1510486	1:1510386	119.3
chr1	1511235	1511435	1:1511335	71.0
chr1	1534834	1535034	1:1534934	143.2
chr1	1534983	1535183	1:1535083	31.8
chr1	1550546	1550746	1:1550646	187.4
chr1	1551466	1551666	1:1551566	44.6
chr1	1590571	1590771	1:1590671	91.0
chr1	1594784	1594984	1:1594884	31.0
chr1	1617882	1618082	1:1617982	42.0
chr1	1655815	1656015	1:1655915	148.4
chr1	1690174	1690374	1:1690274	101.7
chr1	1690453	1690653	1:1690553	109.3
chr1	1695755	1695955	1:1695855	147.0
chr1	1709554	1709754	1:1709654	99.4
chr1	1710105	1710305	1:1710205	222.6
chr1	1821382	1821582	1:1821482	47.0
chr1	1850638	1850838	1:1850738	79.4
chr1	1850847	1851047	1:1850947	111.6
chr1	1920519	1920719	1:1920619	56.7
chr1	1981965	1982165	1:1982065	28.0
chr1	2036561	2036761	1:2036661	44.0
chr1	2067045	2067245	1:2067145	39.6
chr1	2121045	2121245	1:2121145	132.0
chr1	2121476	2121676	1:2121576	74.0
chr1	2126544	2126744	1:2126644	36.0
chr1	2139748	2139948	1:2139848	96.0
chr1	2160654	2160854	1:2160754	107.5
chr1	2171674	2171874	1:2171774	77.0
chr1	2179935	2180135	1:2180035	85.0
chr1	2322900	2323100	1:2323000	263.4
chr1	2323085	2323285	1:2323185	59.6
chr1	2336038	2336238	1:2336138	45.0
chr1	2343334	2343534	1:2343434	52.1
chr1	2344351	2344551	1:2344451	162.9
chr1	2425754	2425954	1:2425854	70.0
chr1	2457432	2457632	1:2457532	81.0
chr1	2466410	2466610	1:2466510	91.0
chr1	2473081	2473281	1:2473181	41.0
chr1	2476549	2476749	1:2476649	37.0
chr1	2478514	2478714	1:2478614	67.5
chr1	2517840	2518040	1:2517940	86.2
chr1	2525441	2525641	1:2525541	30.0
chr1	2615565	2615765	1:2615665	70.0
chr1	2838679	2838879	1:2838779	35.0
chr1	2986478	2986678	1:2986578	36.0
chr1	2991605	2991805	1:2991705	42.0
chr1	3043811	3044011	1:3043911	43.0
chr1	3102999	3103199	1:3103099	73.2
chr1	3103184	3103384	1:3103284	185.8
chr1	3229720	3229920	1:3229820	103.0
chr1	3276220	3276420	1:3276320	261.0
chr1	3370830	3371030	1:3370930	133.0
chr1	3376716	3376916	1:3376816	148.0
chr1	3399035	3399235	1:3399135	32.0
chr1	3411461	3411661	1:3411561	31.0
chr1	3446963	3447163	1:3447063	56.0
chr1	3447399	3447599	1:3447499	208.9
chr1	3447643	3447843	1:3447743	34.1
chr1	3464095	3464295	1:3464195	53.0
chr1	3471983	3472183	1:3472083	43.0
chr1	3504028	3504228	1:3504128	102.0
chr1	3566520	3566720	1:3566620	109.1
chr1	3566574	3566774	1:3566674	420.9
chr1	3568781	3568981	1:3568881	780.3
chr1	3569524	3569724	1:3569624	115.7
chr1	3585365	3585565	1:3585465	252.9
chr1	3585506	3585706	1:3585606	113.1
chr1	3614537	3614737	1:3614637	86.0
chr1	3620012	3620212	1:3620112	137.0
chr1	3712493	3712693	1:3712593	43.7
chr1	3712995	3713195	1:3713095	107.3
chr1	3816730	3816930	1:3816830	79.9
chr1	3817261	3817461	1:3817361	309.1
chr1	4008490	4008690	1:4008590	77.0
chr1	4204436	4204636	1:4204536	39.0
chr1	4288093	4288293	1:4288193	103.0
chr1	5708947	5709147	1:5709047	50.0
chr1	6019785	6019985	1:6019885	132.8
chr1	6019897	6020097	1:6019997	89.2
chr1	6051468	6051668	1:6051568	97.0
chr1	6052492	6052692	1:6052592	430.9
chr1	6052776	6052976	1:6052876	98.1
chr1	6119186	6119386	1:6119286	93.8
chr1	6119930	6120130	1:6120030	60.2
chr1	6171797	6171997	1:6171897	46.4
chr1	6217886	6218086	1:6217986	104.0
chr1	6259594	6259794	1:6259694	92.0
chr1	6266178	6266378	1:6266278	107.3
chr1	6295280	6295480	1:6295380	64.7
chr1	6295882	6296082	1:6295982	322.3
chr1	6306911	6307111	1:6307011	36.0
chr1	6320025	6320225	1:6320125	53.0
chr1	6410712	6410912	1:6410812	55.0
chr1	6445822	6446022	1:6445922	49.0
chr1	6453697	6453897	1:6453797	87.4
chr1	6454180	6454380	1:6454280	201.6
chr1	6475770	6475970	1:6475870	144.0
chr1	6483504	6483704	1:6483604	66.0
chr1	6500330	6500530	1:6500430	37.0
chr1	6531424	6531624	1:6531524	61.4
chr1	6531584	6531784	1:6531684	36.6
chr1	6543493	6543693	1:6543593	50.0
chr1	6550483	6550683	1:6550583	36.0
chr1	6557757	6557957	1:6557857	43.0
chr1	6639813	6640013	1:6639913	195.0
chr1	6661988	6662188	1:6662088	119.4
chr1	6662690	6662890	1:6662790	404.6
chr1	6761943	6762143	1:6762043	234.0
chr1	6787616	6787816	1:6787716	29.0
chr1	6831041	6831241	1:6831141	50.0
chr1	6844597	6844797	1:6844697	122.5
chr1	6844963	6845163	1:6845063	204.5
chr1	7019475	7019675	1:7019575	183.0
chr1	7166936	7167136	1:7167036	124.0
chr1	7177829	7178029	1:7177929	46.0
chr1	7284131	7284331	1:7284231	48.0
chr1	7326293	7326493	1:7326393	49.0
chr1	7395468	7395668	1:7395568	56.0
chr1	7507973	7508173	1:7508073	49.0
chr1	7530883	7531083	1:7530983	48.0
chr1	7538240	7538440	1:7538340	52.0
chr1	7740818	7741018	1:7740918	83.0
chr1	7831687	7831887	1:7831787	43.0
chr1	7844047	7844247	1:7844147	91.6
chr1	7844493	7844693	1:7844593	129.4
chr1	8013977	8014177	1:8014077	46.4
chr1	8014283	8014483	1:8014383	63.6
chr1	8021426	8021626	1:8021526	313.1
chr1	8021963	8022163	1:8022063	33.9
chr1	8086365	8086565	1:8086465	87.0
chr1	8137376	8137576	1:8137476	91.0
chr1	8138386	8138586	1:8138486	38.3
chr1	8214854	8215054	1:8214954	189.0
chr1	8257848	8258048	1:8257948	350.0
chr1	8298093	8298293	1:8298193	62.0
chr1	8377973	8378173	1:8378073	49.0
chr1	8484180	8484380	1:8484280	70.0
chr1	8761649	8761849	1:8761749	143.9
chr1	8762250	8762450	1:8762350	259.0
chr1	8762996	8763196	1:8763096	40.1
chr1	8763475	8763675	1:8763575	174.0
chr1	8878083	8878283	1:8878183	96.0
chr1	8933813	8934013	1:8933913	66.0
chr1	8938064	8938264	1:8938164	329.0
chr1	8939177	8939377	1:8939277	183.0
chr1	8940423	8940623	1:8940523	58.0
chr1	8950115	8950315	1:8950215	51.0
chr1	8964023	8964223	1:8964123	131.0
chr1	9046181	9046381	1:9046281	36.3
chr1	9046325	9046525	1:9046425	40.7
chr1	9065227	9065427	1:9065327	47.0
chr1	9188736	9188936	1:9188836	60.3
chr1	9188941	9189141	1:9189041	37.7
chr1	9240401	9240601	1:9240501	60.0
chr1	9327105	9327305	1:9327205	119.0
chr1	9330729	9330929	1:9330829	64.0
chr1	9372380	9372580	1:9372480	98.0
chr1	9406056	9406256	1:9406156	171.0
chr1	9471281	9471481	1:9471381	70.0
chr1	9488958	9489158	1:9489058	194.1
chr1	9489090	9489290	1:9489190	118.9
chr1	9527073	9527273	1:9527173	45.0
chr1	9555468	9555668	1:9555568	149.0
chr1	9599368	9599568	1:9599468	278.0
chr1	9599606	9599806	1:9599706	129.0
chr1	9648501	9648701	1:9648601	244.0
chr1	9649486	9649686	1:9649586	46.0
chr1	9687161	9687361	1:9687261	53.0
chr1	9711408	9711608	1:9711508	49.2
chr1	9711661	9711861	1:9711761	84.8
chr1	9749120	9749320	1:9749220	79.1
chr1	9884630	9884830	1:9884730	257.0
chr1	9938089	9938289	1:9938189	123.0
chr1	9970663	9970863	1:9970763	182.0
chr1	10003147	10003347	1:10003247	107.0
chr1	10010562	10010762	1:10010662	201.0
chr1	10092509	10092709	1:10092609	116.7
chr1	10092795	10092995	1:10092895	153.0
chr1	10093354	10093554	1:10093454	138.3
chr1	10094982	10095182	1:10095082	58.2
chr1	10145382	10145582	1:10145482	42.0
chr1	10269938	10270138	1:10270038	93.3
chr1	10270563	10270763	1:10270663	66.7
chr1	10447896	10448096	1:10447996	40.6
chr1	10458656	10458856	1:10458756	340.9
chr1	10459537	10459737	1:10459637	138.1
chr1	10490336	10490536	1:10490436	480.5
chr1	10491249	10491449	1:10491349	153.5
chr1	10532601	10532801	1:10532701	102.0
chr1	10534827	10535027	1:10534927	142.0
chr1	10567568	10567768	1:10567668	57.0
chr1	10576520	10576720	1:10576620	48.0
chr1	10764726	10764926	1:10764826	182.0
chr1	10836346	10836546	1:10836446	100.0
chr1	10839439	10839639	1:10839539	223.0
chr1	10853962	10854162	1:10854062	63.2
chr1	10854158	10854358	1:10854258	133.8
chr1	10864458	10864658	1:10864558	120.0
chr1	10896014	10896214	1:10896114	86.0
chr1	10927346	10927546	1:10927446	37.3
chr1	10950517	10950717	1:10950617	149.0
chr1	10961066	10961266	1:10961166	90.0
chr1	11018771	11018971	1:11018871	60.0
chr1	11020605	11020805	1:11020705	135.0
chr1	11028544	11028744	1:11028644	71.8
chr1	11072542	11072742	1:11072642	103.2
chr1	11073161	11073361	1:11073261	137.8
chr1	11120122	11120322	1:11120222	58.0
chr1	11120364	11120564	1:11120464	33.6
chr1	11159345	11159545	1:11159445	109.5
chr1	11322639	11322839	1:11322739	107.1
chr1	11333406	11333606	1:11333506	103.0
chr1	11434541	11434741	1:11434641	284.0
chr1	11538612	11538812	1:11538712	322.4
chr1	11539139	11539339	1:11539239	108.6
chr1	11544231	11544431	1:11544331	105.0
chr1	11610595	11610795	1:11610695	29.0
chr1	11665506	11665706	1:11665606	55.0
chr1	11740954	11741154	1:11741054	172.0
chr1	11741589	11741789	1:11741689	85.0
chr1	11750516	11750716	1:11750616	41.0
chr1	11750865	11751065	1:11750965	41.1
chr1	11751216	11751416	1:11751316	84.9
chr1	11795881	11796081	1:11795981	220.0
chr1	11865426	11865626	1:11865526	182.3
chr1	11865996	11866196	1:11866096	42.7
chr1	11968888	11969088	1:11968988	201.0
chr1	11994698	11994898	1:11994798	40.0
chr1	12040215	12040415	1:12040315	413.7
chr1	12079201	12079401	1:12079301	95.0
chr1	12193008	12193208	1:12193108	116.0
chr1	12203812	12204012	1:12203912	197.0
chr1	12222025	12222225	1:12222125	83.0
chr1	12289929	12290129	1:12290029	90.0
chr1	12291145	12291345	1:12291245	65.0
chr1	12538442	12538642	1:12538542	128.0
chr1	12587770	12587970	1:12587870	105.0
chr1	12609716	12609916	1:12609816	154.0
chr1	12656056	12656256	1:12656156	53.0
chr1	12677231	12677431	1:12677331	70.0
chr1	12719037	12719237	1:12719137	89.0
chr1	14026104	14026304	1:14026204	170.0
chr1	14026992	14027192	1:14027092	46.1
chr1	14027267	14027467	1:14027367	37.9
chr1	14075330	14075530	1:14075430	309.9
chr1	14076254	14076454	1:14076354	136.1
chr1	14215229	14215429	1:14215329	34.2
chr1	14219431	14219631	1:14219531	131.6
chr1	14617861	14618061	1:14617961	67.0
chr1	14687654	14687854	1:14687754	44.0
chr1	14692894	14693094	1:14692994	692.0
chr1	15252554	15252754	1:15252654	96.0
chr1	15282016	15282216	1:15282116	43.0
chr1	15343481	15343681	1:15343581	135.0
chr1	15433188	15433388	1:15433288	61.0
chr1	15466289	15466489	1:15466389	69.0
chr1	15479066	15479266	1:15479166	157.3
chr1	15479383	15479583	1:15479483	114.7
chr1	15480394	15480594	1:15480494	66.4
chr1	15480618	15480818	1:15480718	186.6
chr1	15500472	15500672	1:15500572	55.0
chr1	15573654	15573854	1:15573754	91.2
chr1	15598980	15599180	1:15599080	67.0
chr1	15611630	15611830	1:15611730	55.0
chr1	15736228	15736428	1:15736328	77.0
chr1	15738731	15738931	1:15738831	55.0
chr1	15780619	15780819	1:15780719	133.0
chr1	15853082	15853282	1:15853182	222.9
chr1	15911307	15911507	1:15911407	52.1
chr1	15911480	15911680	1:15911580	84.9
chr1	15930077	15930277	1:15930177	138.6
chr1	15943666	15943866	1:15943766	205.5
chr1	15943815	15944015	1:15943915	49.5
chr1	16126844	16127044	1:16126944	80.0
chr1	16161326	16161526	1:16161426	877.6
chr1	16162320	16162520	1:16162420	1945.4
chr1	16173827	16174027	1:16173927	667.3
chr1	16173910	16174110	1:16174010	1120.7
chr1	16175862	16176062	1:16175962	121.7
chr1	16176502	16176702	1:16176602	36.3
chr1	16212805	16213005	1:16212905	35.0
chr1	16265892	16266092	1:16265992	49.0
chr1	16302610	16302810	1:16302710	282.5
chr1	16339246	16339446	1:16339346	57.0
chr1	16344059	16344259	1:16344159	45.0
chr1	16405549	16405749	1:16405649	47.0
chr1	16471602	16471802	1:16471702	133.0
chr1	16482429	16482629	1:16482529	56.0
chr1	16532738	16532938	1:16532838	39.1
chr1	16538850	16539050	1:16538950	175.0
chr1	16562966	16563166	1:16563066	273.9
chr1	16563592	16563792	1:16563692	129.1
chr1	16678911	16679111	1:16679011	217.6
chr1	16679018	16679218	1:16679118	199.4
chr1	16693486	16693686	1:16693586	409.2
chr1	16694185	16694385	1:16694285	118.8
chr1	16766921	16767121	1:16767021	69.0
chr1	16825462	16825662	1:16825562	79.2
chr1	16826481	16826681	1:16826581	85.8
chr1	16839801	16840001	1:16839901	253.0
chr1	16886248	16886448	1:16886348	47.4
chr1	16934894	16935094	1:16934994	159.0
chr1	16939363	16939563	1:16939463	112.9
chr1	16939898	16940098	1:16939998	399.1
chr1	16950726	16950926	1:16950826	429.0
chr1	16971132	16971332	1:16971232	190.0
chr1	17023115	17023315	1:17023215	59.0
chr1	17039927	17040127	1:17040027	63.0
chr1	17047362	17047562	1:17047462	455.0
chr1	17199884	17200084	1:17199984	37.7
chr1	17223167	17223367	1:17223267	209.0
chr1	17240307	17240507	1:17240407	94.7
chr1	17337222	17337422	1:17337322	64.0
chr1	17338508	17338708	1:17338608	80.0
chr1	17380775	17380975	1:17380875	237.0
chr1	17445863	17446063	1:17445963	53.0
chr1	17563693	17563893	1:17563793	53.5
chr1	17563950	17564150	1:17564050	57.5
chr1	17631207	17631407	1:17631307	48.0
chr1	17667107	17667307	1:17667207	80.1
chr1	17703997	17704197	1:17704097	95.0
chr1	17729786	17729986	1:17729886	140.0
chr1	17733389	17733589	1:17733489	93.0
chr1	17746409	17746609	1:17746509	58.2
chr1	17754624	17754824	1:17754724	87.0
chr1	17763862	17764062	1:17763962	75.0
chr1	17766031	17766231	1:17766131	61.9
chr1	17766425	17766625	1:17766525	302.1
chr1	17766426	17766626	1:17766526	322.9
chr1	17768155	17768355	1:17768255	57.0
chr1	17786922	17787122	1:17787022	65.0
chr1	17824870	17825070	1:17824970	58.0
chr1	17846661	17846861	1:17846761	297.0
chr1	17866475	17866675	1:17866575	293.7
chr1	17877610	17877810	1:17877710	67.0
chr1	17880508	17880708	1:17880608	56.0
chr1	18218722	18218922	1:18218822	39.0
chr1	18861888	18862088	1:18861988	50.9
chr1	18862238	18862438	1:18862338	64.1
chr1	18881998	18882198	1:18882098	36.0
chr1	18967476	18967676	1:18967576	95.0
chr1	18995318	18995518	1:18995418	72.0
chr1	19228990	19229190	1:19229090	378.5
chr1	19229604	19229804	1:19229704	59.5
chr1	19336421	19336621	1:19336521	76.0
chr1	19337524	19337724	1:19337624	165.9
chr1	19337631	19337831	1:19337731	75.1
chr1	19356037	19356237	1:19356137	124.0
chr1	19536744	19536944	1:19536844	52.7
chr1	19536892	19537092	1:19536992	222.3
chr1	19577991	19578191	1:19578091	170.0
chr1	19638335	19638535	1:19638435	309.2
chr1	19638643	19638843	1:19638743	226.8
chr1	19664905	19665105	1:19665005	74.0
chr1	19694139	19694339	1:19694239	107.0
chr1	19722314	19722514	1:19722414	41.6
chr1	19753782	19753982	1:19753882	131.0
chr1	19812493	19812693	1:19812593	145.0
chr1	19922940	19923140	1:19923040	44.4
chr1	19923124	19923324	1:19923224	144.4
chr1	19923476	19923676	1:19923576	88.9
chr1	19970363	19970563	1:19970463	76.0
chr1	19986231	19986431	1:19986331	53.0
chr1	19991137	19991337	1:19991237	40.3
chr1	20126079	20126279	1:20126179	114.5
chr1	20126676	20126876	1:20126776	144.5
chr1	20208741	20208941	1:20208841	191.2
chr1	20209167	20209367	1:20209267	45.8
chr1	20415847	20416047	1:20415947	60.0
chr1	20451108	20451308	1:20451208	86.0
chr1	20539494	20539694	1:20539594	125.0
chr1	20802929	20803129	1:20803029	133.0
chr1	20810395	20810595	1:20810495	103.3
chr1	20810639	20810839	1:20810739	60.7
chr1	20857588	20857788	1:20857688	78.0
chr1	20987904	20988104	1:20988004	158.0
chr1	21025924	21026124	1:21026024	119.0
chr1	21031942	21032142	1:21032042	29.0
chr1	21043855	21044055	1:21043955	65.9
chr1	21044565	21044765	1:21044665	47.1
chr1	21059616	21059816	1:21059716	105.0
chr1	21113340	21113540	1:21113440	211.8
chr1	21113980	21114180	1:21114080	359.2
chr1	21390644	21390844	1:21390744	41.0
chr1	21452882	21453082	1:21452982	47.0
chr1	21568251	21568451	1:21568351	74.0
chr1	21578454	21578654	1:21578554	108.0
chr1	21595004	21595204	1:21595104	102.0
chr1	21611806	21612006	1:21611906	57.0
chr1	21651167	21651367	1:21651267	53.0
chr1	21672050	21672250	1:21672150	429.0
chr1	21672315	21672515	1:21672415	575.0
chr1	21766614	21766814	1:21766714	116.8
chr1	21953398	21953598	1:21953498	55.0
chr1	21965536	21965736	1:21965636	73.0
chr1	21978023	21978223	1:21978123	40.0
chr1	21985938	21986138	1:21986038	112.0
chr1	22002443	22002643	1:22002543	37.0
chr1	22109106	22109306	1:22109206	123.1
chr1	22109494	22109694	1:22109594	237.6
chr1	22109609	22109809	1:22109709	463.3
chr1	22264281	22264481	1:22264381	51.0
chr1	22283600	22283800	1:22283700	215.0
chr1	22351917	22352117	1:22352017	256.0
chr1	22379052	22379252	1:22379152	52.0
chr1	22531696	22531896	1:22531796	49.8
chr1	22586300	22586500	1:22586400	42.4
chr1	22623826	22624026	1:22623926	76.0
chr1	22674958	22675158	1:22675058	41.0
chr1	22739082	22739282	1:22739182	87.0
chr1	22740827	22741027	1:22740927	59.0
chr1	22778256	22778456	1:22778356	119.9
chr1	22799239	22799439	1:22799339	83.0
chr1	23077714	23077914	1:23077814	131.0
chr1	23345854	23346054	1:23345954	333.0
chr1	23437347	23437547	1:23437447	77.6
chr1	23466261	23466461	1:23466361	35.0
chr1	23495283	23495483	1:23495383	110.0
chr1	23504193	23504393	1:23504293	165.0
chr1	23543759	23543959	1:23543859	57.0
chr1	23670837	23671037	1:23670937	629.7
chr1	23671136	23671336	1:23671236	105.3
chr1	23703787	23703987	1:23703887	123.2
chr1	23704174	23704374	1:23704274	32.8
chr1	23809911	23810111	1:23810011	73.0
chr1	23857222	23857422	1:23857322	365.9
chr1	23857556	23857756	1:23857656	274.1
chr1	23866457	23866657	1:23866557	66.0
chr1	23881653	23881853	1:23881753	195.0
chr1	23884906	23885106	1:23885006	151.8
chr1	23885036	23885236	1:23885136	88.2
chr1	23886064	23886264	1:23886164	368.0
chr1	23888783	23888983	1:23888883	104.3
chr1	23888948	23889148	1:23889048	157.7
chr1	23900918	23901118	1:23901018	57.0
chr1	23924932	23925132	1:23925032	78.0
chr1	23945870	23946070	1:23945970	105.3
chr1	23946234	23946434	1:23946334	239.7
chr1	23999642	23999842	1:23999742	72.0
chr1	24018110	24018310	1:24018210	67.9
chr1	24054087	24054287	1:24054187	119.0
chr1	24104537	24104737	1:24104637	54.9
chr1	24104885	24105085	1:24104985	37.1
chr1	24127380	24127580	1:24127480	282.2
chr1	24127943	24128143	1:24128043	88.8
chr1	24194206	24194406	1:24194306	89.0
chr1	24285527	24285727	1:24285627	586.7
chr1	24286512	24286712	1:24286612	170.3
chr1	24306469	24306669	1:24306569	850.7
chr1	24306839	24307039	1:24306939	483.3
chr1	24345175	24345375	1:24345275	59.2
chr1	24345320	24345520	1:24345420	122.8
chr1	24477054	24477254	1:24477154	54.0
chr1	24530012	24530212	1:24530112	89.0
chr1	24542900	24543100	1:24543000	154.0
chr1	24645946	24646146	1:24646046	79.0
chr1	24648747	24648947	1:24648847	52.0
chr1	24741988	24742188	1:24742088	78.0
chr1	24742779	24742979	1:24742879	40.0
chr1	24828815	24829015	1:24828915	225.6
chr1	24829874	24830074	1:24829974	47.0
chr1	24896943	24897143	1:24897043	59.0
chr1	24924533	24924733	1:24924633	93.0
chr1	24927276	24927476	1:24927376	60.0
chr1	24969530	24969730	1:24969630	407.0
chr1	24970315	24970515	1:24970415	360.6
chr1	24970433	24970633	1:24970533	120.4
chr1	25071411	25071611	1:25071511	294.0
chr1	25072530	25072730	1:25072630	128.0
chr1	25074995	25075195	1:25075095	61.0
chr1	25174632	25174832	1:25174732	242.7
chr1	25338860	25339060	1:25338960	72.0
chr1	25559061	25559261	1:25559161	46.1
chr1	25559643	25559843	1:25559743	88.9
chr1	25573572	25573772	1:25573672	181.0
chr1	25593183	25593383	1:25593283	35.0
chr1	25665005	25665205	1:25665105	63.0
chr1	25756663	25756863	1:25756763	171.3
chr1	25756747	25756947	1:25756847	54.3
chr1	25870013	25870213	1:25870113	88.6
chr1	25870224	25870424	1:25870324	50.4
chr1	25942581	25942781	1:25942681	48.4
chr1	25942823	25943023	1:25942923	143.8
chr1	25943649	25943849	1:25943749	54.9
chr1	26123551	26123751	1:26123651	38.0
chr1	26146435	26146635	1:26146535	124.0
chr1	26147216	26147416	1:26147316	56.0
chr1	26185873	26186073	1:26185973	408.0
chr1	26202036	26202236	1:26202136	71.0
chr1	26231886	26232086	1:26231986	83.0
chr1	26232934	26233134	1:26233034	97.0
chr1	26324619	26324819	1:26324719	189.0
chr1	26405100	26405300	1:26405200	74.1
chr1	26438203	26438403	1:26438303	351.2
chr1	26438775	26438975	1:26438875	180.8
chr1	26488200	26488400	1:26488300	41.5
chr1	26488564	26488764	1:26488664	120.5
chr1	26560574	26560774	1:26560674	337.6
chr1	26561052	26561252	1:26561152	108.4
chr1	26606322	26606522	1:26606422	113.0
chr1	26632967	26633167	1:26633067	108.0
chr1	26662963	26663163	1:26663063	99.0
chr1	26735142	26735342	1:26735242	41.0
chr1	26743693	26743893	1:26743793	27.0
chr1	26758453	26758653	1:26758553	228.3
chr1	26758746	26758946	1:26758846	138.7
chr1	26798424	26798624	1:26798524	206.1
chr1	26799576	26799776	1:26799676	568.0
chr1	26826706	26826906	1:26826806	60.1
chr1	26827118	26827318	1:26827218	62.9
chr1	26827633	26827833	1:26827733	134.0
chr1	26856553	26856753	1:26856653	108.0
chr1	26947219	26947419	1:26947319	781.9
chr1	26947588	26947788	1:26947688	1188.1
chr1	27018746	27018946	1:27018846	78.3
chr1	27019058	27019258	1:27019158	261.7
chr1	27021845	27022045	1:27021945	126.4
chr1	27022163	27022363	1:27022263	200.6
chr1	27114594	27114794	1:27114694	89.6
chr1	27190762	27190962	1:27190862	65.1
chr1	27191589	27191789	1:27191689	1861.9
chr1	27216719	27216919	1:27216819	91.0
chr1	27234121	27234321	1:27234221	46.0
chr1	27240712	27240912	1:27240812	92.0
chr1	27247981	27248181	1:27248081	76.7
chr1	27248191	27248391	1:27248291	119.3
chr1	27286561	27286761	1:27286661	135.2
chr1	27286926	27287126	1:27287026	178.8
chr1	27334772	27334972	1:27334872	173.0
chr1	27339422	27339622	1:27339522	113.0
chr1	27357922	27358122	1:27358022	58.0
chr1	27423949	27424149	1:27424049	38.0
chr1	27470891	27471091	1:27470991	97.0
chr1	27472338	27472538	1:27472438	59.0
chr1	27481296	27481496	1:27481396	44.0
chr1	27489525	27489725	1:27489625	53.3
chr1	27560878	27561078	1:27560978	136.0
chr1	27648582	27648782	1:27648682	341.2
chr1	27649388	27649588	1:27649488	154.8
chr1	27669484	27669684	1:27669584	75.0
chr1	27675776	27675976	1:27675876	110.3
chr1	27676532	27676732	1:27676632	62.7
chr1	27693190	27693390	1:27693290	250.0
chr1	27693463	27693663	1:27693563	443.0
chr1	27718801	27719001	1:27718901	134.4
chr1	27718961	27719161	1:27719061	92.6
chr1	27816646	27816846	1:27816746	261.0
chr1	27854635	27854835	1:27854735	792.6
chr1	27854748	27854948	1:27854848	255.4
chr1	27894968	27895168	1:27895068	81.0
chr1	27901536	27901736	1:27901636	81.6
chr1	27901942	27902142	1:27902042	58.7
chr1	27902637	27902837	1:27902737	81.7
chr1	27928360	27928560	1:27928460	102.6
chr1	27928737	27928937	1:27928837	46.4
chr1	27930744	27930944	1:27930844	62.0
chr1	28013349	28013549	1:28013449	337.0
chr1	28052123	28052323	1:28052223	114.4
chr1	28052499	28052699	1:28052599	65.6
chr1	28099568	28099768	1:28099668	96.0
chr1	28157219	28157419	1:28157319	133.7
chr1	28157671	28157871	1:28157771	34.3
chr1	28241049	28241249	1:28241149	324.7
chr1	28241251	28241451	1:28241351	459.3
chr1	28559402	28559602	1:28559502	85.2
chr1	28563063	28563263	1:28563163	120.0
chr1	28573418	28573618	1:28573518	31.3
chr1	28585763	28585963	1:28585863	41.5
chr1	28640564	28640764	1:28640664	169.0
chr1	28655306	28655506	1:28655406	465.2
chr1	28678474	28678674	1:28678574	66.0
chr1	28695960	28696160	1:28696060	237.2
chr1	28696505	28696705	1:28696605	147.8
chr1	28832288	28832488	1:28832388	67.0
chr1	28844738	28844938	1:28844838	238.9
chr1	28845148	28845348	1:28845248	587.1
chr1	28853586	28853786	1:28853686	158.0
chr1	28879479	28879679	1:28879579	464.0
chr1	28908408	28908608	1:28908508	717.6
chr1	28908501	28908701	1:28908601	1137.4
chr1	28969560	28969760	1:28969660	426.0
chr1	28974752	28974952	1:28974852	278.1
chr1	28975432	28975632	1:28975532	131.9
chr1	28995023	28995223	1:28995123	665.0
chr1	29063193	29063393	1:29063293	382.7
chr1	29063865	29064065	1:29063965	76.3
chr1	29101680	29101880	1:29101780	44.1
chr1	29139635	29139835	1:29139735	77.0
chr1	29208560	29208760	1:29208660	35.0
chr1	29240999	29241199	1:29241099	167.0
chr1	29463143	29463343	1:29463243	29.0
chr1	29508464	29508664	1:29508564	799.7
chr1	29529393	29529593	1:29529493	167.0
chr1	29557377	29557577	1:29557477	127.0
chr1	29562795	29562995	1:29562895	74.0
chr1	29563105	29563305	1:29563205	85.4
chr1	29563898	29564098	1:29563998	238.5
chr1	29647205	29647405	1:29647305	52.0
chr1	29737122	29737322	1:29737222	43.0
chr1	30819170	30819370	1:30819270	28.2
chr1	30891202	30891402	1:30891302	50.0
chr1	30934721	30934921	1:30934821	69.0
chr1	31019278	31019478	1:31019378	29.0
chr1	31158436	31158636	1:31158536	47.4
chr1	31255400	31255600	1:31255500	41.0
chr1	31279883	31280083	1:31279983	67.0
chr1	31296881	31297081	1:31296981	78.2
chr1	31297128	31297328	1:31297228	184.8
chr1	31538662	31538862	1:31538762	714.0
chr1	31627455	31627655	1:31627555	96.0
chr1	31628261	31628461	1:31628361	39.6
chr1	31628442	31628642	1:31628542	70.4
chr1	31655317	31655517	1:31655417	52.0
chr1	31659614	31659814	1:31659714	52.0
chr1	31769576	31769776	1:31769676	831.0
chr1	31863035	31863235	1:31863135	97.0
chr1	31867587	31867787	1:31867687	288.0
chr1	31886082	31886282	1:31886182	70.0
chr1	31889300	31889500	1:31889400	71.0
chr1	31904849	31905049	1:31904949	47.9
chr1	31944392	31944592	1:31944492	85.0
chr1	32014826	32015026	1:32014926	75.0
chr1	32110803	32111003	1:32110903	98.0
chr1	32221087	32221287	1:32221187	70.0
chr1	32228303	32228503	1:32228403	62.0
chr1	32230145	32230345	1:32230245	88.0
chr1	32254030	32254230	1:32254130	201.0
chr1	32296316	32296516	1:32296416	77.0
chr1	32308549	32308749	1:32308649	46.0
chr1	32404005	32404205	1:32404105	427.0
chr1	32405518	32405718	1:32405618	34.7
chr1	32429829	32430029	1:32429929	55.0
chr1	32479063	32479263	1:32479163	159.7
chr1	32479223	32479423	1:32479323	244.3
chr1	32480187	32480387	1:32480287	127.9
chr1	32480465	32480665	1:32480565	51.9
chr1	32538381	32538581	1:32538481	497.0
chr1	32573608	32573808	1:32573708	174.0
chr1	32645120	32645320	1:32645220	347.9
chr1	32645700	32645900	1:32645800	112.1
chr1	32666203	32666403	1:32666303	60.0
chr1	32671154	32671354	1:32671254	465.5
chr1	32705983	32706183	1:32706083	349.7
chr1	32706232	32706432	1:32706332	188.2
chr1	32706861	32707061	1:32706961	76.0
chr1	32713822	32714022	1:32713922	58.0
chr1	32757446	32757646	1:32757546	132.6
chr1	32758208	32758408	1:32758308	45.4
chr1	32800773	32800973	1:32800873	155.0
chr1	32801804	32802004	1:32801904	47.0
chr1	32817345	32817545	1:32817445	99.0
chr1	32859728	32859928	1:32859828	118.0
chr1	32930493	32930693	1:32930593	258.8
chr1	32965909	32966109	1:32966009	68.4
chr1	32966526	32966726	1:32966626	161.6
chr1	32986254	32986454	1:32986354	59.0
chr1	33004794	33004994	1:33004894	199.0
chr1	33005654	33005854	1:33005754	138.5
chr1	33006107	33006307	1:33006207	42.5
chr1	33077680	33077880	1:33077780	32.3
chr1	33077835	33078035	1:33077935	44.7
chr1	33110662	33110862	1:33110762	43.0
chr1	33116510	33116710	1:33116610	880.6
chr1	33117167	33117367	1:33117267	98.4
chr1	33177934	33178134	1:33178034	68.0
chr1	33182282	33182482	1:33182382	66.0
chr1	33207074	33207274	1:33207174	92.0
chr1	33219254	33219454	1:33219354	179.3
chr1	33220211	33220411	1:33220311	94.7
chr1	33224885	33225085	1:33224985	86.0
chr1	33225797	33225997	1:33225897	96.0
chr1	33283459	33283659	1:33283559	294.5
chr1	33283805	33284005	1:33283905	212.5
chr1	33358656	33358856	1:33358756	76.0
chr1	33366706	33366906	1:33366806	63.2
chr1	33367191	33367391	1:33367291	41.8
chr1	33430478	33430678	1:33430578	124.0
chr1	33438491	33438691	1:33438591	58.7
chr1	33502606	33502806	1:33502706	339.0
chr1	33593017	33593217	1:33593117	90.1
chr1	33629183	33629383	1:33629283	117.0
chr1	33634225	33634425	1:33634325	68.0
chr1	33646674	33646874	1:33646774	84.0
chr1	33722589	33722789	1:33722689	249.0
chr1	33815721	33815921	1:33815821	368.0
chr1	33896456	33896656	1:33896556	94.0
chr1	33938054	33938254	1:33938154	58.0
chr1	34872807	34873007	1:34872907	46.0
chr1	34893465	34893665	1:34893565	45.0
chr1	35247105	35247305	1:35247205	48.0
chr1	35291091	35291291	1:35291191	195.0
chr1	35324857	35325057	1:35324957	40.8
chr1	35325321	35325521	1:35325421	116.2
chr1	35331667	35331867	1:35331767	46.7
chr1	35331919	35332119	1:35332019	126.3
chr1	35390431	35390631	1:35390531	47.0
chr1	35411931	35412131	1:35412031	128.0
chr1	35450800	35451000	1:35450900	99.0
chr1	35497048	35497248	1:35497148	34.7
chr1	35497365	35497565	1:35497465	52.3
chr1	35545037	35545237	1:35545137	78.0
chr1	35657605	35657805	1:35657705	149.0
chr1	35658650	35658850	1:35658750	39.8
chr1	35658777	35658977	1:35658877	147.2
chr1	35664659	35664859	1:35664759	32.0
chr1	35734057	35734257	1:35734157	65.9
chr1	36107058	36107258	1:36107158	131.7
chr1	36107149	36107349	1:36107249	158.3
chr1	36173346	36173546	1:36173446	59.6
chr1	36184342	36184542	1:36184442	56.6
chr1	36184601	36184801	1:36184701	209.4
chr1	36213997	36214197	1:36214097	34.0
chr1	36235100	36235300	1:36235200	311.8
chr1	36235451	36235651	1:36235551	520.2
chr1	36273508	36273708	1:36273608	28.7
chr1	36348403	36348603	1:36348503	77.7
chr1	36348654	36348854	1:36348754	75.3
chr1	36554400	36554600	1:36554500	153.0
chr1	36615152	36615352	1:36615252	73.0
chr1	36621294	36621494	1:36621394	45.0
chr1	36689929	36690129	1:36690029	230.9
chr1	36690015	36690215	1:36690115	166.1
chr1	36724266	36724466	1:36724366	103.0
chr1	36772396	36772596	1:36772496	60.9
chr1	36772595	36772795	1:36772695	170.1
chr1	36789422	36789622	1:36789522	32.8
chr1	36850471	36850671	1:36850571	97.0
chr1	36863273	36863473	1:36863373	50.6
chr1	36863554	36863754	1:36863654	48.4
chr1	36916092	36916292	1:36916192	52.0
chr1	36929686	36929886	1:36929786	100.0
chr1	36952654	36952854	1:36952754	115.0
chr1	37019363	37019563	1:37019463	70.8
chr1	37237329	37237529	1:37237429	148.0
chr1	37499534	37499734	1:37499634	190.7
chr1	37500406	37500606	1:37500506	43.3
chr1	37501672	37501872	1:37501772	95.0
chr1	37503300	37503500	1:37503400	70.0
chr1	37504402	37504602	1:37504502	109.0
chr1	37939901	37940101	1:37940001	115.0
chr1	37945485	37945685	1:37945585	102.0
chr1	37964992	37965192	1:37965092	53.0
chr1	37980331	37980531	1:37980431	202.0
chr1	38019910	38020110	1:38020010	113.0
chr1	38061506	38061706	1:38061606	290.0
chr1	38100187	38100387	1:38100287	45.0
chr1	38156142	38156342	1:38156242	124.0
chr1	38157363	38157563	1:38157463	180.8
chr1	38158043	38158243	1:38158143	94.2
chr1	38230005	38230205	1:38230105	46.0
chr1	38258927	38259127	1:38259027	61.6
chr1	38259602	38259802	1:38259702	302.4
chr1	38273289	38273489	1:38273389	78.0
chr1	38274183	38274383	1:38274283	82.0
chr1	38325300	38325500	1:38325400	267.9
chr1	38325771	38325971	1:38325871	91.1
chr1	38397330	38397530	1:38397430	119.0
chr1	38455113	38455313	1:38455213	74.0
chr1	38455605	38455805	1:38455705	334.2
chr1	38455849	38456049	1:38455949	196.8
chr1	38478291	38478491	1:38478391	248.0
chr1	38512826	38513026	1:38512926	37.9
chr1	38513010	38513210	1:38513110	96.1
chr1	38589171	38589371	1:38589271	132.9
chr1	38589407	38589607	1:38589507	101.1
chr1	38604319	38604519	1:38604419	196.0
chr1	38632031	38632231	1:38632131	47.0
chr1	38884358	38884558	1:38884458	75.0
chr1	38993048	38993248	1:38993148	47.0
chr1	39324748	39324948	1:39324848	78.6
chr1	39325601	39325801	1:39325701	64.4
chr1	39338963	39339163	1:39339063	92.0
chr1	39416905	39417105	1:39417005	41.0
chr1	39456929	39457129	1:39457029	46.0
chr1	39492086	39492286	1:39492186	64.0
chr1	39547249	39547449	1:39547349	61.0
chr1	39560440	39560640	1:39560540	51.0
chr1	39571494	39571694	1:39571594	105.3
chr1	39583008	39583208	1:39583108	44.1
chr1	39608512	39608712	1:39608612	69.4
chr1	39670299	39670499	1:39670399	42.0
chr1	39873993	39874193	1:39874093	108.0
chr1	39875019	39875219	1:39875119	81.0
chr1	39956930	39957130	1:39957030	53.1
chr1	40042421	40042621	1:40042521	293.0
chr1	40105463	40105663	1:40105563	49.1
chr1	40105604	40105804	1:40105704	66.9
chr1	40157152	40157352	1:40157252	76.0
chr1	40167455	40167655	1:40167555	89.0
chr1	40204183	40204383	1:40204283	56.5
chr1	40254764	40254964	1:40254864	35.3
chr1	40254944	40255144	1:40255044	35.7
chr1	40318286	40318486	1:40318386	342.0
chr1	40367904	40368104	1:40368004	120.2
chr1	40446248	40446448	1:40446348	41.0
chr1	40505514	40505714	1:40505614	135.8
chr1	40506247	40506447	1:40506347	105.2
chr1	40562869	40563069	1:40562969	473.0
chr1	40626835	40627035	1:40626935	123.9
chr1	40627510	40627710	1:40627610	34.1
chr1	40723698	40723898	1:40723798	98.0
chr1	40770803	40771003	1:40770903	146.0
chr1	40782227	40782427	1:40782327	43.0
chr1	40915550	40915750	1:40915650	66.4
chr1	40915915	40916115	1:40916015	156.6
chr1	40942754	40942954	1:40942854	184.0
chr1	40974250	40974450	1:40974350	74.6
chr1	40974376	40974576	1:40974476	156.4
chr1	40997265	40997465	1:40997365	136.0
chr1	41157319	41157519	1:41157419	428.1
chr1	41157804	41158004	1:41157904	141.9
chr1	41418171	41418371	1:41418271	76.0
chr1	41445463	41445663	1:41445563	326.0
chr1	41706886	41707086	1:41706986	28.5
chr1	41707503	41707703	1:41707603	41.1
chr1	41708111	41708311	1:41708211	90.4
chr1	41807681	41807881	1:41807781	56.0
chr1	41819514	41819714	1:41819614	89.0
chr1	41826680	41826880	1:41826780	69.0
chr1	41832328	41832528	1:41832428	59.0
chr1	41885065	41885265	1:41885165	123.0
chr1	41916505	41916705	1:41916605	78.0
chr1	41948137	41948337	1:41948237	116.0
chr1	41950187	41950387	1:41950287	77.0
chr1	41966246	41966446	1:41966346	111.0
chr1	41967603	41967803	1:41967703	76.0
chr1	41981810	41982010	1:41981910	83.0
chr1	42127576	42127776	1:42127676	79.8
chr1	42138078	42138278	1:42138178	65.0
chr1	42327164	42327364	1:42327264	106.0
chr1	42334072	42334272	1:42334172	49.0
chr1	42347890	42348090	1:42347990	64.0
chr1	42385550	42385750	1:42385650	51.0
chr1	42501737	42501937	1:42501837	38.0
chr1	42601164	42601364	1:42601264	253.0
chr1	42845605	42845805	1:42845705	132.0
chr1	42846576	42846776	1:42846676	51.0
chr1	42846735	42846935	1:42846835	41.0
chr1	42922014	42922214	1:42922114	209.7
chr1	42922229	42922429	1:42922329	132.3
chr1	42928598	42928798	1:42928698	104.4
chr1	42928762	42928962	1:42928862	122.6
chr1	43123837	43124037	1:43123937	82.6
chr1	43124120	43124320	1:43124220	94.4
chr1	43147800	43148000	1:43147900	119.0
chr1	43148779	43148979	1:43148879	44.3
chr1	43148948	43149148	1:43149048	38.7
chr1	43232563	43232763	1:43232663	100.0
chr1	43233173	43233373	1:43233273	40.0
chr1	43282898	43283098	1:43282998	43.0
chr1	43389853	43390053	1:43389953	355.0
chr1	43424193	43424393	1:43424293	224.0
chr1	43432764	43432964	1:43432864	92.0
chr1	43458124	43458324	1:43458224	55.0
chr1	43586964	43587164	1:43587064	35.0
chr1	43613239	43613439	1:43613339	61.4
chr1	43613536	43613736	1:43613636	52.6
chr1	43736100	43736300	1:43736200	46.0
chr1	43751245	43751445	1:43751345	70.0
chr1	43814490	43814690	1:43814590	124.0
chr1	43833899	43834099	1:43833999	105.0
chr1	43855216	43855416	1:43855316	58.5
chr1	43975788	43975988	1:43975888	85.0
chr1	43996245	43996445	1:43996345	57.0
chr1	44115592	44115792	1:44115692	36.0
chr1	44173092	44173292	1:44173192	181.1
chr1	44173384	44173584	1:44173484	140.3
chr1	44173629	44173829	1:44173729	70.6
chr1	44249360	44249560	1:44249460	46.0
chr1	44412239	44412439	1:44412339	74.6
chr1	44435437	44435637	1:44435537	72.0
chr1	44440145	44440345	1:44440245	456.7
chr1	44440378	44440578	1:44440478	168.3
chr1	44444558	44444758	1:44444658	60.0
chr1	44457058	44457258	1:44457158	80.8
chr1	44457255	44457455	1:44457355	59.2
chr1	44471514	44471714	1:44471614	46.0
chr1	44495611	44495811	1:44495711	125.4
chr1	44497089	44497289	1:44497189	48.0
chr1	44793566	44793766	1:44793666	108.0
chr1	44820975	44821175	1:44821075	67.0
chr1	45053577	45053777	1:45053677	33.0
chr1	45097290	45097490	1:45097390	145.4
chr1	45140097	45140297	1:45140197	167.0
chr1	45196326	45196526	1:45196426	97.6
chr1	45197965	45198165	1:45198065	69.0
chr1	45205398	45205598	1:45205498	444.0
chr1	45241075	45241275	1:45241175	125.6
chr1	45241336	45241536	1:45241436	70.4
chr1	45265518	45265718	1:45265618	137.7
chr1	45266024	45266224	1:45266124	171.3
chr1	45272941	45273141	1:45273041	43.0
chr1	45285210	45285410	1:45285310	1106.5
chr1	45285804	45286004	1:45285904	108.5
chr1	45452191	45452391	1:45452291	92.0
chr1	45476937	45477137	1:45477037	153.4
chr1	45671855	45672055	1:45671955	27.4
chr1	45672097	45672297	1:45672197	35.9
chr1	45672572	45672772	1:45672672	39.7
chr1	45769737	45769937	1:45769837	215.0
chr1	45805565	45805765	1:45805665	222.3
chr1	45805654	45805854	1:45805754	706.4
chr1	45805914	45806114	1:45806014	166.3
chr1	45910663	45910863	1:45910763	36.0
chr1	45956367	45956567	1:45956467	114.0
chr1	45965494	45965694	1:45965594	111.3
chr1	45965802	45966002	1:45965902	53.7
chr1	45987661	45987861	1:45987761	559.0
chr1	46016332	46016532	1:46016432	562.2
chr1	46023204	46023404	1:46023304	30.0
chr1	46049049	46049249	1:46049149	258.0
chr1	46050103	46050303	1:46050203	89.1
chr1	46050440	46050640	1:46050540	212.9
chr1	46152649	46152849	1:46152749	133.0
chr1	46153928	46154128	1:46154028	80.0
chr1	46216210	46216410	1:46216310	1250.1
chr1	46216385	46216585	1:46216485	275.9
chr1	46269015	46269215	1:46269115	1016.0
chr1	46269808	46270008	1:46269908	37.8
chr1	46598143	46598343	1:46598243	57.7
chr1	46598673	46598873	1:46598773	724.2
chr1	46599026	46599226	1:46599126	137.1
chr1	46637655	46637855	1:46637755	175.0
chr1	46713342	46713542	1:46713442	815.0
chr1	46768983	46769183	1:46769083	200.9
chr1	46769456	46769656	1:46769556	108.1
chr1	46805724	46805924	1:46805824	139.4
chr1	46806255	46806455	1:46806355	179.6
chr1	46859786	46859986	1:46859886	212.5
chr1	46860189	46860389	1:46860289	112.5
chr1	46867998	46868198	1:46868098	46.0
chr1	46954859	46955059	1:46954959	101.6
chr1	46955363	46955563	1:46955463	133.4
chr1	46982830	46983030	1:46982930	94.0
chr1	46988423	46988623	1:46988523	64.0
chr1	47069786	47069986	1:47069886	88.2
chr1	47070050	47070250	1:47070150	138.8
chr1	47133951	47134151	1:47134051	182.7
chr1	47134185	47134385	1:47134285	855.3
chr1	47184985	47185185	1:47185085	130.0
chr1	47406101	47406301	1:47406201	28.0
chr1	47779668	47779868	1:47779768	509.2
chr1	47779818	47780018	1:47779918	595.2
chr1	47779926	47780126	1:47780026	301.6
chr1	47799258	47799458	1:47799358	253.9
chr1	47800016	47800216	1:47800116	83.1
chr1	47902782	47902982	1:47902882	119.2
chr1	47903240	47903440	1:47903340	328.8
chr1	47973643	47973843	1:47973743	81.7
chr1	48175395	48175595	1:48175495	50.5
chr1	48470003	48470203	1:48470103	38.0
chr1	49136081	49136281	1:49136181	47.0
chr1	49207111	49207311	1:49207211	41.0
chr1	49722916	49723116	1:49723016	76.0
chr1	50400737	50400937	1:50400837	30.9
chr1	50489518	50489718	1:50489618	263.0
chr1	50513624	50513824	1:50513724	26.0
chr1	50799420	50799620	1:50799520	29.1
chr1	51425420	51425620	1:51425520	96.6
chr1	51425937	51426137	1:51426037	1433.4
chr1	51433761	51433961	1:51433861	171.6
chr1	51434015	51434215	1:51434115	185.1
chr1	51434202	51434402	1:51434302	399.8
chr1	51434284	51434484	1:51434384	1317.5
chr1	51443294	51443494	1:51443394	69.2
chr1	51443901	51444101	1:51444001	175.8
chr1	51701729	51701929	1:51701829	77.0
chr1	51762690	51762890	1:51762790	90.0
chr1	51772699	51772899	1:51772799	55.0
chr1	51787140	51787340	1:51787240	60.0
chr1	51796425	51796625	1:51796525	191.0
chr1	51810396	51810596	1:51810496	52.0
chr1	51815195	51815395	1:51815295	54.0
chr1	51983682	51983882	1:51983782	76.1
chr1	51984316	51984516	1:51984416	73.9
chr1	52033510	52033710	1:52033610	67.0
chr1	52073543	52073743	1:52073643	48.0
chr1	52195045	52195245	1:52195145	99.0
chr1	52344562	52344762	1:52344662	141.9
chr1	52344834	52345034	1:52344934	97.1
chr1	52442909	52443109	1:52443009	46.0
chr1	52456351	52456551	1:52456451	59.0
chr1	52498460	52498660	1:52498560	31.7
chr1	52499039	52499239	1:52499139	155.0
chr1	52499351	52499551	1:52499451	102.2
chr1	52520747	52520947	1:52520847	59.0
chr1	52521709	52521909	1:52521809	161.9
chr1	52522394	52522594	1:52522494	70.1
chr1	52607750	52607950	1:52607850	35.3
chr1	52608362	52608562	1:52608462	30.6
chr1	52645994	52646194	1:52646094	52.0
chr1	52831383	52831583	1:52831483	138.8
chr1	52831757	52831957	1:52831857	214.0
chr1	52832016	52832216	1:52832116	84.2
chr1	52834045	52834245	1:52834145	263.6
chr1	52834199	52834399	1:52834299	61.4
chr1	52869556	52869756	1:52869656	169.1
chr1	52870098	52870298	1:52870198	221.3
chr1	52870464	52870664	1:52870564	157.6
chr1	53163200	53163400	1:53163300	82.3
chr1	53164152	53164352	1:53164252	158.7
chr1	53308365	53308565	1:53308465	111.9
chr1	53308902	53309102	1:53309002	91.1
chr1	53309712	53309912	1:53309812	73.0
chr1	53387360	53387560	1:53387460	83.0
chr1	53573338	53573538	1:53573438	174.0
chr1	53662219	53662419	1:53662319	161.0
chr1	53686043	53686243	1:53686143	54.1
chr1	53686279	53686479	1:53686379	83.9
chr1	53704105	53704305	1:53704205	38.8
chr1	53704372	53704572	1:53704472	67.2
chr1	53791647	53791847	1:53791747	200.4
chr1	53792292	53792492	1:53792392	308.6
chr1	53793823	53794023	1:53793923	83.0
chr1	53910437	53910637	1:53910537	37.0
chr1	54303705	54303905	1:54303805	123.8
chr1	54304063	54304263	1:54304163	232.2
chr1	54355470	54355670	1:54355570	77.0
chr1	54411007	54411207	1:54411107	273.5
chr1	54411713	54411913	1:54411813	57.5
chr1	54518978	54519178	1:54519078	252.8
chr1	54519122	54519322	1:54519222	318.2
chr1	54619601	54619801	1:54619701	60.0
chr1	54665619	54665819	1:54665719	376.4
chr1	54665765	54665965	1:54665865	157.6
chr1	54868680	54868880	1:54868780	43.0
chr1	54870899	54871099	1:54870999	84.0
chr1	54953769	54953969	1:54953869	212.4
chr1	54953956	54954156	1:54954056	77.6
chr1	55007636	55007836	1:55007736	189.1
chr1	55007917	55008117	1:55008017	45.5
chr1	55181605	55181805	1:55181705	37.6
chr1	55230207	55230407	1:55230307	429.0
chr1	55352660	55352860	1:55352760	261.8
chr1	55352797	55352997	1:55352897	378.6
chr1	55353173	55353373	1:55353273	200.2
chr1	55353814	55354014	1:55353914	148.4
chr1	55455300	55455500	1:55455400	42.0
chr1	55680917	55681117	1:55681017	76.0
chr1	55773475	55773675	1:55773575	34.0
chr1	55776919	55777119	1:55777019	37.0
chr1	55894796	55894996	1:55894896	47.0
chr1	56160129	56160329	1:56160229	176.0
chr1	56880552	56880752	1:56880652	61.0
chr1	56957273	56957473	1:56957373	65.4
chr1	57035480	57035680	1:57035580	33.0
chr1	57044103	57044303	1:57044203	36.1
chr1	57044904	57045104	1:57045004	224.9
chr1	57093422	57093622	1:57093522	27.0
chr1	57111207	57111407	1:57111307	28.6
chr1	57111575	57111775	1:57111675	44.4
chr1	57277083	57277283	1:57277183	30.0
chr1	57284471	57284671	1:57284571	41.0
chr1	57889482	57889682	1:57889582	27.1
chr1	58896097	58896297	1:58896197	46.0
chr1	59011833	59012033	1:59011933	81.5
chr1	59012448	59012648	1:59012548	195.5
chr1	59042379	59042579	1:59042479	65.7
chr1	59043098	59043298	1:59043198	411.3
chr1	59165741	59165941	1:59165841	42.2
chr1	59247458	59247658	1:59247558	257.6
chr1	59248882	59249082	1:59248982	144.0
chr1	59250689	59250889	1:59250789	602.0
chr1	59279703	59279903	1:59279803	35.0
chr1	59280389	59280589	1:59280489	597.2
chr1	59281017	59281217	1:59281117	612.8
chr1	59282032	59282232	1:59282132	701.0
chr1	59369244	59369444	1:59369344	670.5
chr1	59369583	59369783	1:59369683	528.5
chr1	59517813	59518013	1:59517913	26.0
chr1	59762019	59762219	1:59762119	71.9
chr1	59762546	59762746	1:59762646	60.1
chr1	59892796	59892996	1:59892896	223.0
chr1	60280111	60280311	1:60280211	127.0
chr1	60392162	60392362	1:60392262	40.4
chr1	60392550	60392750	1:60392650	30.6
chr1	60437157	60437357	1:60437257	30.6
chr1	61515598	61515798	1:61515698	91.1
chr1	61515893	61516093	1:61515993	34.1
chr1	61522616	61522816	1:61522716	564.2
chr1	61522684	61522884	1:61522784	175.8
chr1	61542597	61542797	1:61542697	68.8
chr1	61542830	61543030	1:61542930	173.5
chr1	61542982	61543182	1:61543082	100.7
chr1	61545679	61545879	1:61545779	211.0
chr1	61548171	61548371	1:61548271	116.8
chr1	61649859	61650059	1:61649959	68.0
chr1	62108319	62108519	1:62108419	75.0
chr1	62190974	62191174	1:62191074	220.0
chr1	62207734	62207934	1:62207834	137.6
chr1	62208157	62208357	1:62208257	76.4
chr1	62901390	62901590	1:62901490	50.0
chr1	62902127	62902327	1:62902227	1551.6
chr1	62902503	62902703	1:62902603	1030.4
chr1	62903314	62903514	1:62903414	69.0
chr1	63154183	63154383	1:63154283	209.0
chr1	63249656	63249856	1:63249756	92.2
chr1	63249899	63250099	1:63249999	186.8
chr1	63782862	63783062	1:63782962	428.7
chr1	63783168	63783368	1:63783268	190.3
chr1	63787999	63788199	1:63788099	35.2
chr1	63788363	63788563	1:63788463	42.8
chr1	63789378	63789578	1:63789478	81.9
chr1	63833132	63833332	1:63833232	46.2
chr1	63833325	63833525	1:63833425	68.8
chr1	63988804	63989004	1:63988904	1011.8
chr1	63988916	63989116	1:63989016	160.2
chr1	64059291	64059491	1:64059391	151.0
chr1	64059401	64059601	1:64059501	106.0
chr1	64239379	64239579	1:64239479	32.3
chr1	64240825	64241025	1:64240925	36.8
chr1	65062051	65062251	1:65062151	69.0
chr1	65210126	65210326	1:65210226	71.8
chr1	65210405	65210605	1:65210505	321.5
chr1	65344698	65344898	1:65344798	32.0
chr1	65431602	65431802	1:65431702	113.0
chr1	65455379	65455579	1:65455479	44.0
chr1	65468318	65468518	1:65468418	598.0
chr1	65468859	65469059	1:65468959	157.0
chr1	65472827	65473027	1:65472927	29.0
chr1	65510257	65510457	1:65510357	400.0
chr1	65532475	65532675	1:65532575	160.0
chr1	65533495	65533695	1:65533595	79.0
chr1	65612902	65613102	1:65613002	54.6
chr1	65613083	65613283	1:65613183	226.5
chr1	65613304	65613504	1:65613404	71.8
chr1	65613701	65613901	1:65613801	53.0
chr1	65614593	65614793	1:65614693	67.0
chr1	65636309	65636509	1:65636409	37.0
chr1	65719832	65720032	1:65719932	786.0
chr1	65763446	65763646	1:65763546	245.0
chr1	65775074	65775274	1:65775174	34.7
chr1	65775426	65775626	1:65775526	187.3
chr1	65886406	65886606	1:65886506	79.0
chr1	67390690	67390890	1:67390790	100.4
chr1	67390928	67391128	1:67391028	372.6
chr1	67395583	67395783	1:67395683	139.5
chr1	67395817	67396017	1:67395917	221.5
chr1	67518733	67518933	1:67518833	103.4
chr1	67519251	67519451	1:67519351	136.6
chr1	67519944	67520144	1:67520044	54.0
chr1	67842115	67842315	1:67842215	362.0
chr1	67895117	67895317	1:67895217	75.8
chr1	67895292	67895492	1:67895392	217.2
chr1	67896142	67896342	1:67896242	411.6
chr1	67896647	67896847	1:67896747	716.4
chr1	67966205	67966405	1:67966305	71.0
chr1	68151011	68151211	1:68151111	208.3
chr1	68166378	68166578	1:68166478	42.0
chr1	68298655	68298855	1:68298755	190.2
chr1	68299176	68299376	1:68299276	133.8
chr1	68697976	68698176	1:68698076	61.0
chr1	68742136	68742336	1:68742236	45.0
chr1	68962878	68963078	1:68962978	184.0
chr1	70032895	70033095	1:70032995	25.7
chr1	70033066	70033266	1:70033166	78.3
chr1	70671211	70671411	1:70671311	832.0
chr1	70686921	70687121	1:70687021	165.4
chr1	70687469	70687669	1:70687569	52.6
chr1	70820472	70820672	1:70820572	935.0
chr1	70876366	70876566	1:70876466	29.1
chr1	70876825	70877025	1:70876925	71.9
chr1	71512872	71513072	1:71512972	25.5
chr1	71513496	71513696	1:71513596	77.5
chr1	71546468	71546668	1:71546568	183.0
chr1	72382683	72382883	1:72382783	117.5
chr1	72383280	72383480	1:72383380	27.5
chr1	72748750	72748950	1:72748850	75.9
chr1	72749335	72749535	1:72749435	40.5
chr1	74663743	74663943	1:74663843	307.0
chr1	76080572	76080772	1:76080672	27.8
chr1	76190289	76190489	1:76190389	149.7
chr1	76251825	76252025	1:76251925	43.0
chr1	77333221	77333421	1:77333321	40.1
chr1	77333806	77334006	1:77333906	27.9
chr1	77747380	77747580	1:77747480	44.0
chr1	78070898	78071098	1:78070998	57.0
chr1	78148388	78148588	1:78148488	51.1
chr1	78149270	78149470	1:78149370	281.9
chr1	78224837	78225037	1:78224937	54.4
chr1	78245241	78245441	1:78245341	70.0
chr1	78445098	78445298	1:78445198	495.0
chr1	81869714	81869914	1:81869814	31.0
chr1	81975357	81975557	1:81975457	33.0
chr1	82265904	82266104	1:82266004	65.0
chr1	83241239	83241439	1:83241339	84.0
chr1	84326722	84326922	1:84326822	47.5
chr1	84464927	84465127	1:84465027	118.9
chr1	84465089	84465289	1:84465189	547.1
chr1	84543420	84543620	1:84543520	107.3
chr1	84544010	84544210	1:84544110	63.7
chr1	84744750	84744950	1:84744850	48.0
chr1	84764064	84764264	1:84764164	113.4
chr1	84764887	84765087	1:84764987	101.6
chr1	84944938	84945138	1:84945038	54.9
chr1	84945237	84945437	1:84945337	47.1
chr1	84971253	84971453	1:84971353	149.2
chr1	84971834	84972034	1:84971934	169.8
chr1	85039824	85040024	1:85039924	115.0
chr1	85086252	85086452	1:85086352	55.6
chr1	85086469	85086669	1:85086569	113.4
chr1	85100471	85100671	1:85100571	51.0
chr1	85155677	85155877	1:85155777	58.3
chr1	85156305	85156505	1:85156405	284.7
chr1	85240613	85240813	1:85240713	63.0
chr1	85462613	85462813	1:85462713	76.0
chr1	85513754	85513954	1:85513854	29.5
chr1	85514097	85514297	1:85514197	168.5
chr1	85666551	85666751	1:85666651	269.3
chr1	85667402	85667602	1:85667502	102.7
chr1	85690836	85691036	1:85690936	69.0
chr1	85741775	85741975	1:85741875	76.6
chr1	85742323	85742523	1:85742423	151.4
chr1	85930289	85930489	1:85930389	179.4
chr1	85930891	85931091	1:85930991	576.6
chr1	85961216	85961416	1:85961316	57.0
chr1	86042278	86042478	1:86042378	60.4
chr1	86042690	86042890	1:86042790	56.6
chr1	86046192	86046392	1:86046292	202.9
chr1	86046560	86046760	1:86046660	175.1
chr1	86048114	86048314	1:86048214	83.0
chr1	86861821	86862021	1:86861921	93.0
chr1	87170070	87170270	1:87170170	110.6
chr1	87170287	87170487	1:87170387	45.4
chr1	87258549	87258749	1:87258649	111.0
chr1	87380485	87380685	1:87380585	46.0
chr1	87793816	87794016	1:87793916	36.0
chr1	87797502	87797702	1:87797602	28.7
chr1	87801010	87801210	1:87801110	54.0
chr1	88928149	88928349	1:88928249	219.3
chr1	88928536	88928736	1:88928636	48.7
chr1	89078542	89078742	1:89078642	42.0
chr1	89149634	89149834	1:89149734	125.0
chr1	89357018	89357218	1:89357118	91.0
chr1	89457383	89457583	1:89457483	30.0
chr1	89458151	89458351	1:89458251	96.0
chr1	89989856	89990056	1:89989956	48.6
chr1	89990282	89990482	1:89990382	341.4
chr1	90098854	90099054	1:90098954	68.3
chr1	90099072	90099272	1:90099172	77.2
chr1	90246461	90246661	1:90246561	67.0
chr1	90286640	90286840	1:90286740	71.7
chr1	90287064	90287264	1:90287164	83.3
chr1	90355543	90355743	1:90355643	33.0
chr1	90460360	90460560	1:90460460	129.8
chr1	90460605	90460805	1:90460705	233.7
chr1	90460978	90461178	1:90461078	25.5
chr1	91173009	91173209	1:91173109	40.0
chr1	91195908	91196108	1:91196008	50.0
chr1	91487593	91487793	1:91487693	85.4
chr1	91487727	91487927	1:91487827	158.6
chr1	91597051	91597251	1:91597151	27.0
chr1	91852856	91853056	1:91852956	1745.0
chr1	91870022	91870222	1:91870122	92.0
chr1	91966260	91966460	1:91966360	429.6
chr1	91966548	91966748	1:91966648	753.4
chr1	92351437	92351637	1:92351537	110.0
chr1	92424552	92424752	1:92424652	81.0
chr1	92495362	92495562	1:92495462	56.1
chr1	92495474	92495674	1:92495574	59.9
chr1	92545719	92545919	1:92545819	150.0
chr1	92764184	92764384	1:92764284	203.0
chr1	92764415	92764615	1:92764515	50.9
chr1	92950811	92951011	1:92950911	107.4
chr1	92951469	92951669	1:92951569	94.6
chr1	93181273	93181473	1:93181373	52.0
chr1	93297425	93297625	1:93297525	34.1
chr1	93426442	93426642	1:93426542	26.1
chr1	93544618	93544818	1:93544718	157.8
chr1	93544750	93544950	1:93544850	70.2
chr1	93645364	93645564	1:93645464	31.8
chr1	93646068	93646268	1:93646168	285.2
chr1	93811170	93811370	1:93811270	95.0
chr1	93907876	93908076	1:93907976	27.0
chr1	94063340	94063540	1:94063440	43.0
chr1	94080150	94080350	1:94080250	77.0
chr1	94146346	94146546	1:94146446	34.5
chr1	94147304	94147504	1:94147404	65.5
chr1	94311796	94311996	1:94311896	153.6
chr1	94312105	94312305	1:94312205	234.2
chr1	94344649	94344849	1:94344749	49.9
chr1	94344759	94344959	1:94344859	120.1
chr1	94374381	94374581	1:94374481	205.8
chr1	94375111	94375311	1:94375211	174.2
chr1	94511146	94511346	1:94511246	48.0
chr1	94566925	94567125	1:94567025	124.0
chr1	94702660	94702860	1:94702760	41.7
chr1	94703206	94703406	1:94703306	137.3
chr1	94712831	94713031	1:94712931	37.9
chr1	94713321	94713521	1:94713421	339.1
chr1	94787690	94787890	1:94787790	81.0
chr1	94883576	94883776	1:94883676	178.7
chr1	94883738	94883938	1:94883838	89.9
chr1	94884404	94884604	1:94884504	44.4
chr1	94914706	94914906	1:94914806	35.0
chr1	95006700	95006900	1:95006800	58.7
chr1	95006958	95007158	1:95007058	50.0
chr1	95007535	95007735	1:95007635	55.3
chr1	95583242	95583442	1:95583342	138.0
chr1	95699753	95699953	1:95699853	74.0
chr1	96526329	96526529	1:96526429	52.0
chr1	97187158	97187358	1:97187258	489.0
chr1	97432601	97432801	1:97432701	28.0
chr1	98386551	98386751	1:98386651	85.8
chr1	98386748	98386948	1:98386848	38.2
chr1	98519762	98519962	1:98519862	31.0
chr1	99127174	99127374	1:99127274	170.4
chr1	99127450	99127650	1:99127550	151.6
chr1	99729913	99730113	1:99730013	49.7
chr1	100315587	100315787	1:100315687	79.0
chr1	100435302	100435502	1:100435402	72.0
chr1	100503376	100503576	1:100503476	84.1
chr1	100503542	100503742	1:100503642	45.9
chr1	100598369	100598569	1:100598469	151.0
chr1	100731632	100731832	1:100731732	30.6
chr1	100731790	100731990	1:100731890	35.4
chr1	100817035	100817235	1:100817135	236.7
chr1	100817470	100817670	1:100817570	161.5
chr1	100818094	100818294	1:100818194	35.8
chr1	100818242	100818442	1:100818342	36.3
chr1	100818572	100818772	1:100818672	36.7
chr1	101004922	101005122	1:101005022	53.0
chr1	101360270	101360470	1:101360370	204.1
chr1	101361052	101361252	1:101361152	118.9
chr1	101491235	101491435	1:101491335	38.5
chr1	101491448	101491648	1:101491548	67.5
chr1	103291765	103291965	1:103291865	28.0
chr1	103298850	103299050	1:103298950	86.0
chr1	104068454	104068654	1:104068554	68.0
chr1	107460288	107460488	1:107460388	74.0
chr1	107560389	107560589	1:107560489	79.0
chr1	107599151	107599351	1:107599251	1700.7
chr1	107600027	107600227	1:107600127	1030.3
chr1	108479313	108479513	1:108479413	79.0
chr1	108507005	108507205	1:108507105	101.6
chr1	108508439	108508639	1:108508539	155.0
chr1	108742804	108743004	1:108742904	505.4
chr1	108742924	108743124	1:108743024	828.1
chr1	109063113	109063313	1:109063213	78.0
chr1	109076221	109076421	1:109076321	158.0
chr1	109096656	109096856	1:109096756	57.8
chr1	109102386	109102586	1:109102486	594.0
chr1	109103575	109103775	1:109103675	147.0
chr1	109104433	109104633	1:109104533	56.0
chr1	109203712	109203912	1:109203812	530.9
chr1	109204018	109204218	1:109204118	166.1
chr1	109234325	109234525	1:109234425	62.2
chr1	109234811	109235011	1:109234911	102.8
chr1	109235747	109235947	1:109235847	358.0
chr1	109289554	109289754	1:109289654	194.2
chr1	109359119	109359319	1:109359219	94.0
chr1	109366751	109366951	1:109366851	61.0
chr1	109371084	109371284	1:109371184	109.0
chr1	109373205	109373405	1:109373305	135.0
chr1	109419484	109419684	1:109419584	325.1
chr1	109419803	109420003	1:109419903	352.9
chr1	109496243	109496443	1:109496343	118.0
chr1	109505660	109505860	1:109505760	887.0
chr1	109506094	109506294	1:109506194	1039.0
chr1	109583964	109584164	1:109584064	33.3
chr1	109584537	109584737	1:109584637	60.7
chr1	109618657	109618857	1:109618757	173.0
chr1	109633247	109633447	1:109633347	106.0
chr1	109642587	109642787	1:109642687	155.3
chr1	109643242	109643442	1:109643342	91.7
chr1	109656375	109656575	1:109656475	624.0
chr1	109705040	109705240	1:109705140	155.0
chr1	109756432	109756632	1:109756532	90.1
chr1	109756988	109757188	1:109757088	51.9
chr1	109791915	109792115	1:109792015	151.0
chr1	109806280	109806480	1:109806380	95.0
chr1	109817426	109817626	1:109817526	347.0
chr1	109825916	109826116	1:109826016	173.0
chr1	109841369	109841569	1:109841469	116.0
chr1	109940479	109940679	1:109940579	107.3
chr1	109940664	109940864	1:109940764	557.7
chr1	109968576	109968776	1:109968676	37.4
chr1	109969040	109969240	1:109969140	577.6
chr1	110026599	110026799	1:110026699	154.0
chr1	110036573	110036773	1:110036673	252.0
chr1	110051975	110052175	1:110052075	59.9
chr1	110052517	110052717	1:110052617	122.3
chr1	110052658	110052858	1:110052758	61.8
chr1	110090710	110090910	1:110090810	66.7
chr1	110090985	110091185	1:110091085	141.7
chr1	110091115	110091315	1:110091215	203.5
chr1	110091259	110091459	1:110091359	81.2
chr1	110162263	110162463	1:110162363	85.0
chr1	110186033	110186233	1:110186133	60.0
chr1	110268204	110268404	1:110268304	214.0
chr1	110282919	110283119	1:110283019	168.0
chr1	110334909	110335109	1:110335009	65.0
chr1	110348251	110348451	1:110348351	124.0
chr1	110387262	110387462	1:110387362	45.0
chr1	110527167	110527367	1:110527267	98.5
chr1	110527337	110527537	1:110527437	209.5
chr1	110546709	110546909	1:110546809	272.0
chr1	110577095	110577295	1:110577195	47.5
chr1	110577852	110578052	1:110577952	173.5
chr1	110662464	110662664	1:110662564	69.0
chr1	110752798	110752998	1:110752898	177.0
chr1	110881019	110881219	1:110881119	1295.7
chr1	110881789	110881989	1:110881889	1554.3
chr1	110882608	110882808	1:110882708	256.0
chr1	110950094	110950294	1:110950194	56.1
chr1	110950369	110950569	1:110950469	88.9
chr1	111010318	111010518	1:111010418	59.0
chr1	111162104	111162304	1:111162204	59.0
chr1	111505974	111506174	1:111506074	82.0
chr1	111682052	111682252	1:111682152	40.7
chr1	111682689	111682889	1:111682789	161.0
chr1	111683088	111683288	1:111683188	65.3
chr1	111747165	111747365	1:111747265	413.0
chr1	111751622	111751822	1:111751722	34.0
chr1	111889067	111889267	1:111889167	43.0
chr1	111991912	111992112	1:111992012	62.0
chr1	112046597	112046797	1:112046697	60.0
chr1	112051324	112051524	1:112051424	104.0
chr1	112056139	112056339	1:112056239	157.0
chr1	112056333	112056533	1:112056433	221.0
chr1	112119344	112119544	1:112119444	245.0
chr1	112162026	112162226	1:112162126	45.0
chr1	112281406	112281606	1:112281506	100.9
chr1	112281911	112282111	1:112282011	233.9
chr1	112282045	112282245	1:112282145	136.2
chr1	112297949	112298149	1:112298049	61.4
chr1	112298137	112298337	1:112298237	165.1
chr1	112298372	112298572	1:112298472	120.5
chr1	112533529	112533729	1:112533629	337.0
chr1	112912400	112912600	1:112912500	68.0
chr1	112933408	112933608	1:112933508	49.0
chr1	113044675	113044875	1:113044775	122.0
chr1	113051326	113051526	1:113051426	244.3
chr1	113161695	113161895	1:113161795	134.0
chr1	113162194	113162394	1:113162294	596.2
chr1	113162786	113162986	1:113162886	44.8
chr1	113180131	113180331	1:113180231	41.0
chr1	113217711	113217911	1:113217811	69.6
chr1	113218010	113218210	1:113218110	108.4
chr1	113247675	113247875	1:113247775	87.0
chr1	113250097	113250297	1:113250197	53.0
chr1	113256151	113256351	1:113256251	53.0
chr1	113257578	113257778	1:113257678	70.0
chr1	113258398	113258598	1:113258498	67.0
chr1	113261418	113261618	1:113261518	117.0
chr1	113394851	113395051	1:113394951	49.0
chr1	113498889	113499089	1:113498989	306.8
chr1	113498938	113499138	1:113499038	906.2
chr1	113615259	113615459	1:113615359	103.7
chr1	113615995	113616195	1:113616095	67.3
chr1	113932927	113933127	1:113933027	181.0
chr1	113934127	113934327	1:113934227	78.0
chr1	114300608	114300808	1:114300708	67.0
chr1	114301962	114302162	1:114302062	644.4
chr1	114302158	114302358	1:114302258	299.6
chr1	114355167	114355367	1:114355267	2782.1
chr1	114447530	114447730	1:114447630	1384.4
chr1	114447844	114448044	1:114447944	8116.6
chr1	114471982	114472182	1:114472082	1082.6
chr1	114472720	114472920	1:114472820	489.4
chr1	114519377	114519577	1:114519477	169.4
chr1	114625811	114626011	1:114625911	146.4
chr1	114889248	114889448	1:114889348	532.6
chr1	115053356	115053556	1:115053456	339.1
chr1	115053901	115054101	1:115054001	2787.9
chr1	115054910	115055110	1:115055010	232.0
chr1	115124146	115124346	1:115124246	463.3
chr1	115124236	115124436	1:115124336	1071.7
chr1	115212162	115212362	1:115212262	665.2
chr1	115212897	115213097	1:115212997	239.8
chr1	115259298	115259498	1:115259398	563.0
chr1	115299887	115300087	1:115299987	534.9
chr1	115300641	115300841	1:115300741	651.1
chr1	115323022	115323222	1:115323122	513.6
chr1	115323264	115323464	1:115323364	461.4
chr1	115722296	115722496	1:115722396	109.0
chr1	115857520	115857720	1:115857620	60.0
chr1	115860174	115860374	1:115860274	188.0
chr1	116185057	116185257	1:116185157	169.7
chr1	116185215	116185415	1:116185315	195.7
chr1	116185394	116185594	1:116185494	366.6
chr1	116213484	116213684	1:116213584	172.0
chr1	116255800	116256000	1:116255900	1336.0
chr1	116314237	116314437	1:116314337	197.0
chr1	116353889	116354089	1:116353989	81.2
chr1	116381146	116381346	1:116381246	125.0
chr1	116381886	116382086	1:116381986	105.0
chr1	116495669	116495869	1:116495769	56.0
chr1	116518684	116518884	1:116518784	169.4
chr1	116519291	116519491	1:116519391	136.6
chr1	116589106	116589306	1:116589206	28.0
chr1	116652456	116652656	1:116652556	106.0
chr1	116810633	116810833	1:116810733	96.0
chr1	116915109	116915309	1:116915209	109.6
chr1	116915525	116915725	1:116915625	93.5
chr1	116915725	116915925	1:116915825	155.9
chr1	116916670	116916870	1:116916770	334.0
chr1	116961107	116961307	1:116961207	168.8
chr1	116961283	116961483	1:116961383	166.2
chr1	117037209	117037409	1:117037309	82.1
chr1	117112963	117113163	1:117113063	655.6
chr1	117113704	117113904	1:117113804	1452.4
chr1	117132047	117132247	1:117132147	67.0
chr1	117209419	117209619	1:117209519	626.3
chr1	117210372	117210572	1:117210472	192.2
chr1	117308717	117308917	1:117308817	97.0
chr1	117421668	117421868	1:117421768	172.0
chr1	117452611	117452811	1:117452711	276.7
chr1	117453129	117453329	1:117453229	163.3
chr1	117556180	117556380	1:117556280	248.0
chr1	117602047	117602247	1:117602147	569.6
chr1	117602385	117602585	1:117602485	1185.6
chr1	117602644	117602844	1:117602744	660.8
chr1	117614591	117614791	1:117614691	32.5
chr1	117664303	117664503	1:117664403	676.9
chr1	117664614	117664814	1:117664714	162.1
chr1	117811466	117811666	1:117811566	350.2
chr1	117811593	117811793	1:117811693	216.8
chr1	117900861	117901061	1:117900961	103.9
chr1	117909176	117909376	1:117909276	259.0
chr1	117909530	117909730	1:117909630	42.0
chr1	117909665	117909865	1:117909765	64.4
chr1	117910152	117910352	1:117910252	439.6
chr1	118134804	118135004	1:118134904	113.0
chr1	118240806	118241006	1:118240906	59.0
chr1	118471657	118471857	1:118471757	163.0
chr1	118727860	118728060	1:118727960	451.0
chr1	119022001	119022201	1:119022101	52.0
chr1	119178601	119178801	1:119178701	56.0
chr1	119682862	119683062	1:119682962	1740.6
chr1	119683188	119683388	1:119683288	182.4
chr1	119683746	119683946	1:119683846	26.0
chr1	120191024	120191224	1:120191124	378.0
chr1	120254390	120254590	1:120254490	738.1
chr1	120254946	120255146	1:120255046	259.9
chr1	120611878	120612078	1:120611978	112.0
chr1	120679232	120679432	1:120679332	37.0
chr1	121138325	121138525	1:121138425	98.0
chr1	143743359	143743559	1:143743459	49.0
chr1	144593590	144593790	1:144593690	150.1
chr1	144594292	144594492	1:144594392	60.9
chr1	144886667	144886867	1:144886767	208.6
chr1	144931936	144932136	1:144932036	451.8
chr1	144932392	144932592	1:144932492	3003.2
chr1	145039829	145040029	1:145039929	1135.0
chr1	145092535	145092735	1:145092635	164.2
chr1	145096359	145096559	1:145096459	235.6
chr1	145096565	145096765	1:145096665	110.4
chr1	145139785	145139985	1:145139885	167.0
chr1	145383122	145383322	1:145383222	135.3
chr1	145416548	145416748	1:145416648	41.0
chr1	145433625	145433825	1:145433725	88.0
chr1	145438188	145438388	1:145438288	84.4
chr1	145438364	145438564	1:145438464	223.6
chr1	145455399	145455599	1:145455499	93.0
chr1	145476769	145476969	1:145476869	105.0
chr1	145507584	145507784	1:145507684	237.0
chr1	145515429	145515629	1:145515529	325.0
chr1	145542826	145543026	1:145542926	140.0
chr1	145575054	145575254	1:145575154	795.0
chr1	145590150	145590350	1:145590250	62.0
chr1	145610874	145611074	1:145610974	685.0
chr1	145826407	145826607	1:145826507	55.0
chr1	145826574	145826774	1:145826674	64.0
chr1	146373505	146373705	1:146373605	154.0
chr1	146374268	146374468	1:146374368	53.8
chr1	146555852	146556052	1:146555952	62.8
chr1	146556419	146556619	1:146556519	51.2
chr1	146601609	146601809	1:146601709	47.0
chr1	146643586	146643786	1:146643686	176.8
chr1	146643939	146644139	1:146644039	138.5
chr1	146644248	146644448	1:146644348	205.7
chr1	146644651	146644851	1:146644751	41.2
chr1	146644818	146645018	1:146644918	57.8
chr1	146649526	146649726	1:146649626	32.2
chr1	146696788	146696988	1:146696888	231.0
chr1	146714171	146714371	1:146714271	807.3
chr1	146714833	146715033	1:146714933	133.7
chr1	146874459	146874659	1:146874559	68.0
chr1	146966923	146967123	1:146967023	99.0
chr1	146976861	146977061	1:146976961	108.0
chr1	147006259	147006459	1:147006359	50.0
chr1	147084332	147084532	1:147084432	150.0
chr1	147189279	147189479	1:147189379	366.0
chr1	147400883	147401083	1:147400983	125.2
chr1	147624419	147624619	1:147624519	32.0
chr1	147735365	147735565	1:147735465	118.9
chr1	147735577	147735777	1:147735677	87.1
chr1	147994309	147994509	1:147994409	26.4
chr1	147994656	147994856	1:147994756	27.4
chr1	148000669	148000869	1:148000769	99.0
chr1	148193213	148193413	1:148193313	28.0
chr1	148241581	148241781	1:148241681	73.2
chr1	148241878	148242078	1:148241978	47.8
chr1	148247855	148248055	1:148247955	30.4
chr1	148556058	148556258	1:148556158	198.6
chr1	148556491	148556691	1:148556591	95.1
chr1	149214749	149214949	1:149214849	53.0
chr1	149215612	149215812	1:149215712	56.0
chr1	149223269	149223469	1:149223369	719.7
chr1	149223772	149223972	1:149223872	250.3
chr1	149224485	149224685	1:149224585	99.0
chr1	149712061	149712261	1:149712161	44.0
chr1	149764423	149764623	1:149764523	73.0
chr1	149783616	149783816	1:149783716	73.0
chr1	149857053	149857253	1:149857153	695.3
chr1	149857689	149857889	1:149857789	175.7
chr1	149859135	149859335	1:149859235	219.6
chr1	149859280	149859480	1:149859380	157.4
chr1	149871067	149871267	1:149871167	2122.0
chr1	149899560	149899760	1:149899660	300.0
chr1	149908741	149908941	1:149908841	107.0
chr1	149982757	149982957	1:149982857	478.9
chr1	150039281	150039481	1:150039381	520.2
chr1	150039764	150039964	1:150039864	115.8
chr1	150119311	150119511	1:150119411	46.0
chr1	150121625	150121825	1:150121725	351.4
chr1	150122223	150122423	1:150122323	58.6
chr1	150135526	150135726	1:150135626	124.0
chr1	150185872	150186072	1:150185972	3359.6
chr1	150185967	150186167	1:150186067	461.4
chr1	150206945	150207145	1:150207045	197.3
chr1	150207143	150207343	1:150207243	157.7
chr1	150208287	150208487	1:150208387	138.2
chr1	150208624	150208824	1:150208724	1029.8
chr1	150228122	150228322	1:150228222	68.7
chr1	150228302	150228502	1:150228402	83.3
chr1	150241416	150241616	1:150241516	219.0
chr1	150254029	150254229	1:150254129	117.7
chr1	150254420	150254620	1:150254520	127.3
chr1	150266109	150266309	1:150266209	319.9
chr1	150266212	150266412	1:150266312	359.1
chr1	150293883	150294083	1:150293983	339.9
chr1	150294179	150294379	1:150294279	126.1
chr1	150333837	150334037	1:150333937	69.0
chr1	150335427	150335627	1:150335527	238.0
chr1	150336403	150336603	1:150336503	2491.4
chr1	150337105	150337305	1:150337205	394.6
chr1	150338025	150338225	1:150338125	129.0
chr1	150459736	150459936	1:150459836	145.0
chr1	150487982	150488182	1:150488082	188.0
chr1	150521255	150521455	1:150521355	137.9
chr1	150533510	150533710	1:150533610	135.6
chr1	150540716	150540916	1:150540816	428.0
chr1	150551145	150551345	1:150551245	139.0
chr1	150551944	150552144	1:150552044	171.0
chr1	150601534	150601734	1:150601634	218.0
chr1	150622867	150623067	1:150622967	108.0
chr1	150669610	150669810	1:150669710	56.0
chr1	150849135	150849335	1:150849235	525.0
chr1	150898590	150898790	1:150898690	159.0
chr1	150947280	150947480	1:150947380	128.3
chr1	150980823	150981023	1:150980923	187.3
chr1	150981509	150981709	1:150981609	91.7
chr1	151008975	151009175	1:151009075	68.0
chr1	151020081	151020281	1:151020181	396.0
chr1	151020880	151021080	1:151020980	249.0
chr1	151042913	151043113	1:151043013	2514.0
chr1	151119117	151119317	1:151119217	148.0
chr1	151138455	151138655	1:151138555	755.0
chr1	151162523	151162723	1:151162623	67.0
chr1	151168954	151169154	1:151169054	214.0
chr1	151169765	151169965	1:151169865	335.0
chr1	151170781	151170981	1:151170881	565.4
chr1	151171664	151171864	1:151171764	141.6
chr1	151226995	151227195	1:151227095	190.0
chr1	151253400	151253600	1:151253500	96.8
chr1	151253717	151253917	1:151253817	663.2
chr1	151300453	151300653	1:151300553	125.0
chr1	151319746	151319946	1:151319846	494.6
chr1	151345106	151345306	1:151345206	84.0
chr1	151372207	151372407	1:151372307	239.0
chr1	151430758	151430958	1:151430858	513.0
chr1	151445995	151446195	1:151446095	147.0
chr1	151483463	151483663	1:151483563	109.6
chr1	151484270	151484470	1:151484370	325.4
chr1	151486447	151486647	1:151486547	210.0
chr1	151512596	151512796	1:151512696	452.3
chr1	151512814	151513014	1:151512914	384.7
chr1	151584281	151584481	1:151584381	52.6
chr1	151722597	151722797	1:151722697	36.6
chr1	151736048	151736248	1:151736148	130.0
chr1	151762940	151763140	1:151763040	276.0
chr1	151812168	151812368	1:151812268	175.0
chr1	151881812	151882012	1:151881912	622.2
chr1	151882467	151882667	1:151882567	57.8
chr1	151889106	151889306	1:151889206	34.0
chr1	151945507	151945707	1:151945607	77.8
chr1	151964784	151964984	1:151964884	291.8
chr1	151966344	151966544	1:151966444	326.0
chr1	152009351	152009551	1:152009451	270.0
chr1	152082161	152082361	1:152082261	1685.0
chr1	152082687	152082887	1:152082787	3562.0
chr1	152083719	152083919	1:152083819	843.0
chr1	152158045	152158245	1:152158145	83.0
chr1	152370063	152370263	1:152370163	79.0
chr1	152371846	152372046	1:152371946	89.0
chr1	152432827	152433027	1:152432927	93.0
chr1	152626589	152626789	1:152626689	30.0
chr1	152715881	152716081	1:152715981	37.0
chr1	152939811	152940011	1:152939911	68.0
chr1	153095440	153095640	1:153095540	55.0
chr1	153321015	153321215	1:153321115	191.0
chr1	153330077	153330277	1:153330177	68.0
chr1	153379746	153379946	1:153379846	71.0
chr1	153482314	153482514	1:153482414	78.0
chr1	153541178	153541378	1:153541278	100.0
chr1	153581330	153581530	1:153581430	115.0
chr1	153606326	153606526	1:153606426	178.0
chr1	153606942	153607142	1:153607042	209.0
chr1	153631046	153631246	1:153631146	302.0
chr1	153643391	153643591	1:153643491	446.0
chr1	153644525	153644725	1:153644625	60.0
chr1	153651125	153651325	1:153651225	37.0
chr1	153700171	153700371	1:153700271	88.3
chr1	153747983	153748183	1:153748083	682.4
chr1	153748515	153748715	1:153748615	746.6
chr1	153755935	153756135	1:153756035	124.0
chr1	153756199	153756399	1:153756299	458.0
chr1	153853535	153853735	1:153853635	38.0
chr1	153894243	153894443	1:153894343	69.4
chr1	153895594	153895794	1:153895694	200.2
chr1	153896126	153896326	1:153896226	73.8
chr1	153918379	153918579	1:153918479	544.5
chr1	153919287	153919487	1:153919387	297.5
chr1	153930547	153930747	1:153930647	115.8
chr1	153935706	153935906	1:153935806	219.0
chr1	153936584	153936784	1:153936684	857.0
chr1	153939676	153939876	1:153939776	1267.6
chr1	153939948	153940148	1:153940048	950.1
chr1	153940219	153940419	1:153940319	395.4
chr1	153949632	153949832	1:153949732	137.0
chr1	153950056	153950256	1:153950156	455.0
chr1	154152711	154152911	1:154152811	162.0
chr1	154155740	154155940	1:154155840	1069.0
chr1	154193046	154193246	1:154193146	178.5
chr1	154244885	154245085	1:154244985	107.0
chr1	154300891	154301091	1:154300991	115.3
chr1	154323901	154324101	1:154324001	82.0
chr1	154377544	154377744	1:154377644	100.0
chr1	154492222	154492422	1:154492322	57.0
chr1	154531331	154531531	1:154531431	255.9
chr1	154531534	154531734	1:154531634	152.1
chr1	154540376	154540576	1:154540476	64.4
chr1	154599614	154599814	1:154599714	45.3
chr1	154599944	154600144	1:154600044	99.2
chr1	154600379	154600579	1:154600479	37.6
chr1	154686749	154686949	1:154686849	74.0
chr1	154776108	154776308	1:154776208	92.0
chr1	154908958	154909158	1:154909058	528.7
chr1	154909125	154909325	1:154909225	164.1
chr1	154909596	154909796	1:154909696	52.2
chr1	154934109	154934309	1:154934209	520.3
chr1	154934393	154934593	1:154934493	125.7
chr1	154945117	154945317	1:154945217	82.0
chr1	154947068	154947268	1:154947168	122.1
chr1	154947351	154947551	1:154947451	77.3
chr1	154955532	154955732	1:154955632	256.0
chr1	154973492	154973692	1:154973592	94.7
chr1	154973643	154973843	1:154973743	287.3
chr1	154978075	154978275	1:154978175	59.8
chr1	154978307	154978507	1:154978407	70.2
chr1	154989846	154990046	1:154989946	104.4
chr1	154990068	154990268	1:154990168	103.6
chr1	155011137	155011337	1:155011237	75.0
chr1	155017473	155017673	1:155017573	70.0
chr1	155022928	155023128	1:155023028	422.4
chr1	155023381	155023581	1:155023481	346.6
chr1	155035982	155036182	1:155036082	232.0
chr1	155052298	155052498	1:155052398	80.0
chr1	155057841	155058041	1:155057941	178.0
chr1	155066545	155066745	1:155066645	60.0
chr1	155090294	155090494	1:155090394	67.0
chr1	155099050	155099250	1:155099150	307.3
chr1	155099516	155099716	1:155099616	312.7
chr1	155102444	155102644	1:155102544	106.0
chr1	155108081	155108281	1:155108181	71.8
chr1	155108277	155108477	1:155108377	243.2
chr1	155112714	155112914	1:155112814	110.0
chr1	155145701	155145901	1:155145801	156.9
chr1	155164393	155164593	1:155164493	219.6
chr1	155164602	155164802	1:155164702	544.4
chr1	155197162	155197362	1:155197262	692.1
chr1	155197454	155197654	1:155197554	370.9
chr1	155214280	155214480	1:155214380	186.0
chr1	155214617	155214817	1:155214717	738.0
chr1	155231822	155232022	1:155231922	149.0
chr1	155242712	155242912	1:155242812	62.8
chr1	155243356	155243556	1:155243456	200.2
chr1	155246891	155247091	1:155246991	938.0
chr1	155278434	155278634	1:155278534	206.0
chr1	155278606	155278806	1:155278706	237.0
chr1	155292966	155293166	1:155293066	172.0
chr1	155294059	155294259	1:155294159	430.1
chr1	155294246	155294446	1:155294346	325.9
chr1	155532281	155532481	1:155532381	100.0
chr1	155533116	155533316	1:155533216	31.0
chr1	155579634	155579834	1:155579734	214.7
chr1	155580002	155580202	1:155580102	36.3
chr1	155621084	155621284	1:155621184	601.0
chr1	155658161	155658361	1:155658261	160.2
chr1	155658583	155658783	1:155658683	88.8
chr1	155659544	155659744	1:155659644	61.0
chr1	155660577	155660777	1:155660677	147.0
chr1	155660877	155661077	1:155660977	37.0
chr1	155715185	155715385	1:155715285	148.4
chr1	155715441	155715641	1:155715541	82.6
chr1	155826938	155827138	1:155827038	101.0
chr1	155881135	155881335	1:155881235	139.0
chr1	155904140	155904340	1:155904240	428.0
chr1	155948070	155948270	1:155948170	85.1
chr1	155990731	155990931	1:155990831	51.0
chr1	156022922	156023122	1:156023022	68.0
chr1	156024483	156024683	1:156024583	105.5
chr1	156024696	156024896	1:156024796	48.5
chr1	156030803	156031003	1:156030903	85.0
chr1	156052205	156052405	1:156052305	55.0
chr1	156076090	156076290	1:156076190	60.0
chr1	156084905	156085105	1:156085005	67.3
chr1	156093471	156093671	1:156093571	54.0
chr1	156115747	156115947	1:156115847	56.0
chr1	156163612	156163812	1:156163712	138.3
chr1	156172117	156172317	1:156172217	39.0
chr1	156182825	156183025	1:156182925	104.5
chr1	156182949	156183149	1:156183049	286.5
chr1	156252594	156252794	1:156252694	144.0
chr1	156265426	156265626	1:156265526	38.0
chr1	156308114	156308314	1:156308214	126.3
chr1	156308214	156308414	1:156308314	182.7
chr1	156338914	156339114	1:156339014	86.9
chr1	156339146	156339346	1:156339246	56.1
chr1	156391467	156391667	1:156391567	72.7
chr1	156415720	156415920	1:156415820	39.0
chr1	156426636	156426836	1:156426736	129.3
chr1	156427035	156427235	1:156427135	148.7
chr1	156441558	156441758	1:156441658	106.0
chr1	156470399	156470599	1:156470499	52.0
chr1	156542288	156542488	1:156542388	262.0
chr1	156561441	156561641	1:156561541	92.0
chr1	156586377	156586577	1:156586477	121.0
chr1	156589272	156589472	1:156589372	40.0
chr1	156609682	156609882	1:156609782	65.0
chr1	156630171	156630371	1:156630271	76.0
chr1	156647260	156647460	1:156647360	103.0
chr1	156662504	156662704	1:156662604	72.7
chr1	156664103	156664303	1:156664203	116.8
chr1	156679650	156679850	1:156679750	137.0
chr1	156698074	156698274	1:156698174	489.2
chr1	156698612	156698812	1:156698712	115.8
chr1	156710751	156710951	1:156710851	71.6
chr1	156711094	156711294	1:156711194	392.4
chr1	156720970	156721170	1:156721070	111.0
chr1	156721788	156721988	1:156721888	401.0
chr1	156737014	156737214	1:156737114	153.1
chr1	156737367	156737567	1:156737467	128.9
chr1	156754245	156754445	1:156754345	37.0
chr1	156783736	156783936	1:156783836	57.0
chr1	156829938	156830138	1:156830038	69.0
chr1	156897614	156897814	1:156897714	79.0
chr1	157015639	157015839	1:157015739	212.7
chr1	157043982	157044182	1:157044082	32.0
chr1	157108252	157108452	1:157108352	103.0
chr1	158083107	158083307	1:158083207	91.0
chr1	158119497	158119697	1:158119597	93.0
chr1	159750612	159750812	1:159750712	172.0
chr1	159824434	159824634	1:159824534	78.2
chr1	159824657	159824857	1:159824757	236.8
chr1	159837670	159837870	1:159837770	44.0
chr1	159851799	159851999	1:159851899	44.0
chr1	159869762	159869962	1:159869862	58.7
chr1	159870236	159870436	1:159870336	479.3
chr1	159894747	159894947	1:159894847	172.0
chr1	159915341	159915541	1:159915441	124.4
chr1	159915678	159915878	1:159915778	219.2
chr1	159915862	159916062	1:159915962	114.5
chr1	160000672	160000872	1:160000772	45.0
chr1	160001632	160001832	1:160001732	185.8
chr1	160053964	160054164	1:160054064	111.0
chr1	160175593	160175793	1:160175693	99.0
chr1	160232333	160232533	1:160232433	53.7
chr1	160312831	160313031	1:160312931	62.0
chr1	160895336	160895536	1:160895436	36.0
chr1	160983469	160983669	1:160983569	107.0
chr1	160991049	160991249	1:160991149	629.0
chr1	161008631	161008831	1:161008731	171.0
chr1	161015174	161015374	1:161015274	178.0
chr1	161015954	161016154	1:161016054	61.0
chr1	161087710	161087910	1:161087810	176.0
chr1	161102623	161102823	1:161102723	341.0
chr1	161123645	161123845	1:161123745	57.3
chr1	161124070	161124270	1:161124170	122.7
chr1	161136064	161136264	1:161136164	141.9
chr1	161149572	161149772	1:161149672	38.0
chr1	161172020	161172220	1:161172120	139.0
chr1	161195570	161195770	1:161195670	56.0
chr1	161228324	161228524	1:161228424	34.6
chr1	161228644	161228844	1:161228744	43.4
chr1	161284033	161284233	1:161284133	188.0
chr1	161360225	161360425	1:161360325	75.8
chr1	161391750	161391950	1:161391850	55.0
chr1	161409787	161409987	1:161409887	53.0
chr1	161409981	161410181	1:161410081	35.0
chr1	161493928	161494128	1:161494028	65.0
chr1	161500680	161500880	1:161500780	44.0
chr1	161510094	161510294	1:161510194	167.0
chr1	161581945	161582145	1:161582045	26.2
chr1	161582305	161582505	1:161582405	42.8
chr1	161695738	161695938	1:161695838	81.5
chr1	161696486	161696686	1:161696586	63.5
chr1	161719357	161719557	1:161719457	71.4
chr1	161719610	161719810	1:161719710	88.6
chr1	161719928	161720128	1:161720028	232.0
chr1	161736053	161736253	1:161736153	48.7
chr1	161736445	161736645	1:161736545	63.3
chr1	162039176	162039376	1:162039276	144.0
chr1	162040258	162040458	1:162040358	93.0
chr1	162122208	162122408	1:162122308	199.0
chr1	162129310	162129510	1:162129410	354.0
chr1	162183449	162183649	1:162183549	53.0
chr1	162194929	162195129	1:162195029	31.0
chr1	162210586	162210786	1:162210686	65.0
chr1	162255161	162255361	1:162255261	57.0
chr1	162530758	162530958	1:162530858	503.7
chr1	162531751	162531951	1:162531851	59.3
chr1	162760101	162760301	1:162760201	50.0
chr1	162816851	162817051	1:162816951	91.0
chr1	163210622	163210822	1:163210722	41.0
chr1	163291523	163291723	1:163291623	89.9
chr1	163291800	163292000	1:163291900	187.1
chr1	164290590	164290790	1:164290690	41.0
chr1	164527972	164528172	1:164528072	39.0
chr1	164581390	164581590	1:164581490	81.0
chr1	164742001	164742201	1:164742101	67.7
chr1	164756754	164756954	1:164756854	151.5
chr1	165098877	165099077	1:165098977	29.0
chr1	165131859	165132059	1:165131959	44.1
chr1	165132279	165132479	1:165132379	38.9
chr1	165257855	165258055	1:165257955	366.0
chr1	165508597	165508797	1:165508697	47.0
chr1	165567427	165567627	1:165567527	506.0
chr1	165600025	165600225	1:165600125	1077.5
chr1	165600270	165600470	1:165600370	623.5
chr1	165667445	165667645	1:165667545	69.0
chr1	165667983	165668183	1:165668083	78.0
chr1	165738233	165738433	1:165738333	281.9
chr1	165738236	165738436	1:165738336	232.4
chr1	165796891	165797091	1:165796991	100.0
chr1	165797624	165797824	1:165797724	330.4
chr1	165798164	165798364	1:165798264	289.6
chr1	166136568	166136768	1:166136668	33.0
chr1	166572651	166572851	1:166572751	60.0
chr1	166808444	166808644	1:166808544	705.5
chr1	166809194	166809394	1:166809294	263.5
chr1	166844894	166845094	1:166844994	415.4
chr1	166845616	166845816	1:166845716	1381.6
chr1	167013368	167013568	1:167013468	847.0
chr1	167090873	167091073	1:167090973	46.0
[truncated: 28,467 more rows]
