# Supplementary material for: Protection of CpG islands against de novo DNA methylation during oogenesis is associated with the recognition site of E2f1 and E2f2
Source: Epigenetics Chromatin. 2014 Oct 21;7:26. doi: 10.1186/1756-8935-7-26 (PMC4255709; doi:10.1186/1756-8935-7-26)
Supplement: Additional file 7 — BED files with data underlying the statistical analyses of the E2F1 ChIP-seq peaks in MCF7 cells; coordinates are for the hg19 human reference genome build. [file 1756-8935-7-26-S7.zip › hg19_MCF7_data/MCF7_RRBS_5mCGI.bed]

chr1	10368	10869	CGI1	0	NAN	NAN
chr1	564359	570407	CGI2	0	NAN	NAN
chr1	713874	714674	CGI3	4	0.000000	0.000000
chr1	762353	763002	CGI4	0	NAN	NAN
chr1	805091	805663	CGI5	26	0.000000	0.000000
chr1	839601	840470	CGI6	19	2.000000	2.000000
chr1	840589	841022	CGI7	0	NAN	NAN
chr1	845244	846264	CGI8	16	90.000000	5.500000
chr1	858684	861721	CGI9	255	0.000000	0.000000
chr1	870468	871333	CGI10	12	90.500000	7.500000
chr1	875479	878436	CGI11	122	0.000000	0.000000
chr1	894157	895517	CGI12	47	5.000000	5.000000
chr1	895597	897438	CGI13	130	0.000000	0.000000
chr1	901884	902758	CGI14	69	1.000000	1.000000
chr1	906361	906752	CGI15	4	100.000000	0.000000
chr1	911379	911917	CGI16	17	3.000000	3.000000
chr1	933214	937538	CGI17	312	0.000000	0.000000
chr1	954467	956436	CGI18	118	0.000000	0.000000
chr1	968043	970405	CGI19	88	96.500000	3.500000
chr1	975138	977165	CGI20	61	81.000000	19.000000
chr1	994289	995545	CGI21	145	0.000000	0.000000
chr1	1002650	1005612	CGI22	69	0.000000	0.000000
chr1	1015103	1015490	CGI23	8	0.000000	0.000000
chr1	1050542	1050984	CGI24	5	0.000000	0.000000
chr1	1051059	1052496	CGI25	146	0.000000	0.000000
chr1	1072222	1072932	CGI26	69	0.000000	0.000000
chr1	1092981	1093648	CGI27	24	0.000000	0.000000
chr1	1120448	1120880	CGI28	2	90.500000	0.500000
chr1	1136258	1137253	CGI29	104	35.500000	9.500000
chr1	1141552	1142167	CGI30	38	8.000000	6.500000
chr1	1143763	1144153	CGI31	6	9.000000	5.500000
chr1	1148186	1148541	CGI32	0	NAN	NAN
chr1	1148681	1149618	CGI33	0	NAN	NAN
chr1	1153569	1154139	CGI34	0	NAN	NAN
chr1	1160700	1161495	CGI35	10	99.000000	0.500000
chr1	1162776	1163212	CGI36	0	NAN	NAN
chr1	1166690	1169144	CGI37	185	4.000000	4.000000
chr1	1173405	1174075	CGI38	0	NAN	NAN
chr1	1181648	1182755	CGI39	6	47.000000	4.500000
chr1	1194258	1194837	CGI40	0	NAN	NAN
chr1	1208253	1210008	CGI41	127	0.000000	0.000000
chr1	1227009	1227622	CGI42	22	20.500000	11.000000
chr1	1228476	1230264	CGI43	17	97.000000	3.000000
chr1	1238424	1238816	CGI44	4	39.000000	23.000000
chr1	1242081	1245599	CGI45	246	0.000000	0.000000
chr1	1259483	1260681	CGI46	101	0.000000	0.000000
chr1	1267098	1267591	CGI47	0	NAN	NAN
chr1	1268148	1269103	CGI48	43	97.000000	2.000000
chr1	1269232	1269779	CGI49	0	NAN	NAN
chr1	1283796	1285432	CGI50	148	0.000000	0.000000
chr1	1289532	1291246	CGI51	84	73.000000	23.000000
chr1	1309729	1311145	CGI52	77	0.000000	0.000000
chr1	1333964	1335750	CGI53	54	1.000000	1.000000
chr1	1341865	1343385	CGI54	88	0.000000	0.000000
chr1	1355164	1356105	CGI55	74	96.000000	4.000000
chr1	1362816	1363393	CGI56	82	3.000000	3.000000
chr1	1370639	1371578	CGI57	40	0.000000	0.000000
chr1	1374352	1375220	CGI58	26	100.000000	0.000000
chr1	1406697	1407474	CGI59	21	0.000000	0.000000
chr1	1446727	1448123	CGI60	19	0.000000	0.000000
chr1	1473074	1473447	CGI61	0	NAN	NAN
chr1	1474548	1476659	CGI62	32	95.000000	3.000000
chr1	1509332	1510998	CGI63	113	0.000000	0.000000
chr1	1534114	1536264	CGI64	86	0.000000	0.000000
chr1	1550353	1552235	CGI65	252	0.000000	0.000000
chr1	1563706	1564156	CGI66	7	100.000000	0.000000
chr1	1564291	1565375	CGI67	50	98.000000	2.000000
chr1	1565569	1567894	CGI68	69	93.000000	7.000000
chr1	1590209	1590889	CGI69	41	1.000000	1.000000
chr1	1623725	1624776	CGI70	12	0.000000	0.000000
chr1	1655486	1656152	CGI71	12	0.000000	0.000000
chr1	1690217	1690872	CGI72	0	NAN	NAN
chr1	1709290	1710719	CGI73	102	0.000000	0.000000
chr1	1713640	1714267	CGI74	16	93.500000	4.000000
chr1	1821235	1823403	CGI75	261	0.000000	0.000000
chr1	1839988	1841001	CGI76	44	0.000000	0.000000
chr1	1849833	1851467	CGI77	50	3.000000	3.000000
chr1	1875561	1875990	CGI78	0	NAN	NAN
chr1	1886406	1886882	CGI79	0	NAN	NAN
chr1	1891254	1891611	CGI80	0	NAN	NAN
chr1	1914324	1914697	CGI81	0	NAN	NAN
chr1	1935047	1935624	CGI82	35	95.000000	5.000000
chr1	1950276	1951717	CGI83	144	10.000000	10.000000
chr1	1952878	1953308	CGI84	18	97.000000	2.000000
chr1	1956936	1957323	CGI85	10	100.000000	0.000000
chr1	1959341	1959753	CGI86	0	NAN	NAN
chr1	1960462	1961186	CGI87	0	NAN	NAN
chr1	1976066	1976902	CGI88	60	1.000000	1.000000
chr1	1981056	1982725	CGI89	138	0.000000	0.000000
chr1	1991442	1991824	CGI90	0	NAN	NAN
chr1	2004662	2005796	CGI91	20	96.000000	4.000000
chr1	2005911	2006269	CGI92	0	NAN	NAN
chr1	2006495	2007057	CGI93	0	NAN	NAN
chr1	2012312	2012678	CGI94	0	NAN	NAN
chr1	2013376	2013788	CGI95	0	NAN	NAN
chr1	2022814	2023357	CGI96	0	NAN	NAN
chr1	2025099	2025473	CGI97	0	NAN	NAN
chr1	2027587	2028069	CGI98	0	NAN	NAN
chr1	2036041	2036399	CGI99	4	96.000000	4.000000
chr1	2039777	2040133	CGI100	0	NAN	NAN
chr1	2056121	2056510	CGI101	0	NAN	NAN
chr1	2064416	2065555	CGI102	0	NAN	NAN
chr1	2066308	2066777	CGI103	0	NAN	NAN
chr1	2089441	2090075	CGI104	0	NAN	NAN
chr1	2111704	2112113	CGI105	0	NAN	NAN
chr1	2120895	2121930	CGI106	8	0.000000	0.000000
chr1	2121940	2122390	CGI107	0	NAN	NAN
chr1	2125603	2126584	CGI108	49	0.000000	0.000000
chr1	2135563	2136381	CGI109	27	0.000000	0.000000
chr1	2136571	2137463	CGI110	62	82.500000	17.500000
chr1	2144139	2144533	CGI111	0	NAN	NAN
chr1	2157849	2161249	CGI112	340	0.000000	0.000000
chr1	2162254	2162838	CGI113	0	NAN	NAN
chr1	2169151	2169532	CGI114	16	90.000000	6.500000
chr1	2174520	2175011	CGI115	0	NAN	NAN
chr1	2179221	2179628	CGI116	0	NAN	NAN
chr1	2191196	2191765	CGI117	0	NAN	NAN
chr1	2204960	2205590	CGI118	0	NAN	NAN
chr1	2209108	2209578	CGI119	0	NAN	NAN
chr1	2222121	2222689	CGI120	0	NAN	NAN
chr1	2226973	2227486	CGI121	0	NAN	NAN
chr1	2228802	2229355	CGI122	0	NAN	NAN
chr1	2235205	2236170	CGI123	3	100.000000	0.000000
chr1	2236452	2239186	CGI124	32	98.000000	2.000000
chr1	2245455	2247312	CGI125	70	7.500000	7.500000
chr1	2279917	2280454	CGI126	12	100.000000	0.000000
chr1	2308360	2308745	CGI127	0	NAN	NAN
chr1	2316258	2316777	CGI128	38	97.000000	3.000000
chr1	2322478	2323977	CGI129	112	0.000000	0.000000
chr1	2343306	2345068	CGI130	54	0.000000	0.000000
chr1	2369174	2369820	CGI131	0	NAN	NAN
chr1	2374485	2375916	CGI132	45	64.000000	19.000000
chr1	2398419	2399188	CGI133	0	NAN	NAN
chr1	2400766	2401278	CGI134	2	60.500000	10.500000
chr1	2425001	2425397	CGI135	0	NAN	NAN
chr1	2457127	2458422	CGI136	59	0.000000	0.000000
chr1	2460542	2462123	CGI137	52	82.000000	18.000000
chr1	2472035	2472732	CGI138	17	97.000000	3.000000
chr1	2477454	2478839	CGI139	109	0.000000	0.000000
chr1	2487000	2487383	CGI140	1	57.000000	NAN
chr1	2517480	2519072	CGI141	82	0.000000	0.000000
chr1	2542435	2542849	CGI142	6	32.000000	6.500000
chr1	2559785	2561007	CGI143	26	82.000000	10.000000
chr1	2573716	2574967	CGI144	132	0.000000	0.000000
chr1	2705876	2707160	CGI145	68	94.000000	2.500000
chr1	2736634	2737071	CGI146	0	NAN	NAN
chr1	2738437	2738874	CGI147	0	NAN	NAN
chr1	2799468	2799824	CGI148	0	NAN	NAN
chr1	2827683	2828127	CGI149	0	NAN	NAN
chr1	2979699	2980847	CGI150	16	96.000000	2.000000
chr1	2983950	2988257	CGI151	260	60.500000	39.500000
chr1	2989890	2990954	CGI152	0	NAN	NAN
chr1	3030525	3031131	CGI153	0	NAN	NAN
chr1	3071807	3072288	CGI154	4	100.000000	0.000000
chr1	3087212	3087747	CGI155	0	NAN	NAN
chr1	3097411	3097873	CGI156	0	NAN	NAN
chr1	3128136	3128539	CGI157	0	NAN	NAN
chr1	3135245	3135714	CGI158	0	NAN	NAN
chr1	3157408	3158162	CGI159	15	96.000000	4.000000
chr1	3163867	3164561	CGI160	8	84.000000	8.000000
chr1	3200390	3200807	CGI161	12	4.000000	2.500000
chr1	3229591	3230416	CGI162	2	2.500000	2.500000
chr1	3239755	3240132	CGI163	0	NAN	NAN
chr1	3282599	3283074	CGI164	8	85.000000	9.000000
chr1	3309863	3311110	CGI165	49	93.000000	5.000000
chr1	3370781	3371700	CGI166	89	0.000000	0.000000
chr1	3408380	3408878	CGI167	0	NAN	NAN
chr1	3410841	3411328	CGI168	0	NAN	NAN
chr1	3420650	3421216	CGI169	8	98.000000	2.000000
chr1	3447294	3448406	CGI170	86	0.000000	0.000000
chr1	3527575	3528281	CGI171	44	2.000000	2.000000
chr1	3540596	3542501	CGI172	138	0.000000	0.000000
chr1	3561631	3562361	CGI173	0	NAN	NAN
chr1	3566199	3566949	CGI174	33	2.000000	2.000000
chr1	3567038	3570009	CGI175	192	3.000000	3.000000
chr1	3585379	3585743	CGI176	0	NAN	NAN
chr1	3600536	3601117	CGI177	0	NAN	NAN
chr1	3649284	3649673	CGI178	0	NAN	NAN
chr1	3662991	3664231	CGI179	53	94.000000	6.000000
chr1	3688335	3689115	CGI180	18	0.000000	0.000000
chr1	3689108	3689779	CGI181	38	0.000000	0.000000
chr1	3712273	3713369	CGI182	85	0.000000	0.000000
chr1	3732934	3733434	CGI183	0	NAN	NAN
chr1	3773024	3774642	CGI184	54	2.000000	2.000000
chr1	3816426	3817284	CGI185	33	2.000000	2.000000
chr1	3817325	3818209	CGI186	29	0.000000	0.000000
chr1	3827417	3827777	CGI187	0	NAN	NAN
chr1	4078709	4079530	CGI188	10	59.500000	9.000000
chr1	4362830	4363232	CGI189	0	NAN	NAN
chr1	4713834	4716812	CGI190	213	7.000000	6.000000
chr1	4771262	4772660	CGI191	0	NAN	NAN
chr1	5773419	5773885	CGI192	4	97.500000	1.500000
chr1	6051369	6053451	CGI193	148	0.000000	0.000000
chr1	6085957	6086614	CGI194	0	NAN	NAN
chr1	6131469	6132042	CGI195	1	100.000000	NAN
chr1	6187627	6188296	CGI196	5	94.000000	3.000000
chr1	6208523	6209209	CGI197	4	89.000000	2.000000
chr1	6239134	6241146	CGI198	203	1.000000	1.000000
chr1	6258974	6260001	CGI199	42	0.000000	0.000000
chr1	6265691	6266972	CGI200	70	0.000000	0.000000
chr1	6268641	6269882	CGI201	0	NAN	NAN
chr1	6295507	6296371	CGI202	156	0.000000	0.000000
chr1	6301596	6303024	CGI203	52	3.000000	3.000000
chr1	6304799	6306562	CGI204	76	0.000000	0.000000
chr1	6308921	6310375	CGI205	88	95.000000	3.000000
chr1	6313860	6314283	CGI206	0	NAN	NAN
chr1	6319959	6321787	CGI207	143	0.000000	0.000000
chr1	6452723	6454360	CGI208	132	0.000000	0.000000
chr1	6478784	6481128	CGI209	129	1.000000	1.000000
chr1	6484052	6485546	CGI210	20	0.000000	0.000000
chr1	6500101	6501360	CGI211	0	NAN	NAN
chr1	6506971	6507950	CGI212	45	94.000000	5.000000
chr1	6508085	6509330	CGI213	0	NAN	NAN
chr1	6514126	6516533	CGI214	0	NAN	NAN
chr1	6519983	6520746	CGI215	2	83.500000	8.500000
chr1	6521244	6522080	CGI216	0	NAN	NAN
chr1	6525919	6526533	CGI217	0	NAN	NAN
chr1	6530333	6532000	CGI218	72	2.000000	2.000000
chr1	6535512	6535870	CGI219	2	31.500000	4.500000
chr1	6545025	6545751	CGI220	50	93.500000	6.500000
chr1	6550060	6550877	CGI221	50	0.000000	0.000000
chr1	6557099	6557974	CGI222	52	0.000000	0.000000
chr1	6614057	6615073	CGI223	96	0.000000	0.000000
chr1	6639523	6640565	CGI224	52	0.000000	0.000000
chr1	6661621	6663425	CGI225	54	0.000000	0.000000
chr1	6672690	6675822	CGI226	330	0.000000	0.000000
chr1	6684937	6686057	CGI227	74	0.000000	0.000000
chr1	6761223	6762262	CGI228	72	0.000000	0.000000
chr1	6844193	6846514	CGI229	214	0.000000	0.000000
chr1	7023385	7023805	CGI230	0	NAN	NAN
chr1	7232763	7233267	CGI231	0	NAN	NAN
chr1	7740024	7741244	CGI232	24	5.500000	4.500000
chr1	7763699	7766068	CGI233	363	0.000000	0.000000
chr1	7830900	7832070	CGI234	89	0.000000	0.000000
chr1	7843762	7845238	CGI235	150	0.000000	0.000000
chr1	8002255	8002849	CGI236	0	NAN	NAN
chr1	8013881	8014610	CGI237	26	0.000000	0.000000
chr1	8021241	8022256	CGI238	101	0.000000	0.000000
chr1	8085489	8087151	CGI239	144	0.000000	0.000000
chr1	8277050	8277952	CGI240	36	97.000000	2.000000
chr1	8377687	8378680	CGI241	89	4.000000	4.000000
chr1	8483281	8484493	CGI242	133	0.000000	0.000000
chr1	8762844	8763764	CGI243	54	0.000000	0.000000
chr1	8876926	8878312	CGI244	60	0.000000	0.000000
chr1	8937779	8939671	CGI245	100	0.000000	0.000000
chr1	9099310	9100382	CGI246	54	97.500000	2.500000
chr1	9131436	9132141	CGI247	30	90.000000	8.500000
chr1	9188432	9189943	CGI248	99	0.000000	0.000000
chr1	9241938	9243671	CGI249	41	0.000000	0.000000
chr1	9258478	9259344	CGI250	43	93.000000	5.000000
chr1	9294261	9295436	CGI251	29	0.000000	0.000000
chr1	9352198	9354196	CGI252	189	0.000000	0.000000
chr1	9488730	9489325	CGI253	0	NAN	NAN
chr1	9555163	9555775	CGI254	0	NAN	NAN
chr1	9599183	9600471	CGI255	56	0.000000	0.000000
chr1	9648474	9649824	CGI256	122	1.000000	1.000000
chr1	9686808	9687684	CGI257	0	NAN	NAN
chr1	9689521	9690018	CGI258	2	100.000000	0.000000
chr1	9711614	9712922	CGI259	108	59.000000	38.000000
chr1	9747651	9748214	CGI260	15	6.000000	2.000000
chr1	9749091	9750371	CGI261	83	0.000000	0.000000
chr1	9790569	9790934	CGI262	0	NAN	NAN
chr1	9883014	9884705	CGI263	152	1.000000	1.000000
chr1	9969715	9970898	CGI264	84	0.000000	0.000000
chr1	10003134	10003720	CGI265	28	1.000000	1.000000
chr1	10057010	10058313	CGI266	46	81.000000	8.000000
chr1	10092438	10093167	CGI267	0	NAN	NAN
chr1	10269801	10271529	CGI268	158	0.000000	0.000000
chr1	10458432	10460081	CGI269	12	6.500000	3.500000
chr1	10489972	10491361	CGI270	12	2.000000	0.500000
chr1	10532040	10532952	CGI271	35	0.000000	0.000000
chr1	10698358	10700334	CGI272	24	100.000000	0.000000
chr1	10753656	10755562	CGI273	113	0.000000	0.000000
chr1	10786452	10786816	CGI274	14	84.000000	7.500000
chr1	10847450	10847849	CGI275	0	NAN	NAN
chr1	10848622	10849070	CGI276	3	42.000000	6.000000
chr1	10853749	10855912	CGI277	92	0.000000	0.000000
chr1	10856136	10857111	CGI278	55	0.000000	0.000000
chr1	10895729	10896369	CGI279	34	0.000000	0.000000
chr1	10926856	10927668	CGI280	62	0.000000	0.000000
chr1	10948654	10949364	CGI281	36	89.500000	7.000000
chr1	11001995	11002374	CGI282	22	0.000000	0.000000
chr1	11071976	11073381	CGI283	98	0.000000	0.000000
chr1	11119029	11120729	CGI284	128	0.000000	0.000000
chr1	11159307	11160213	CGI285	36	0.000000	0.000000
chr1	11322205	11323061	CGI286	63	0.000000	0.000000
chr1	11333067	11334140	CGI287	27	0.000000	0.000000
chr1	11538595	11540731	CGI288	104	0.000000	0.000000
chr1	11561242	11562295	CGI289	0	NAN	NAN
chr1	11708682	11709376	CGI290	34	8.500000	8.500000
chr1	11710339	11711109	CGI291	9	90.000000	10.000000
chr1	11713941	11715428	CGI292	37	2.000000	2.000000
chr1	11724030	11725018	CGI293	98	4.000000	4.000000
chr1	11740339	11741670	CGI294	94	0.000000	0.000000
chr1	11750555	11752637	CGI295	46	1.500000	1.500000
chr1	11760968	11761393	CGI296	0	NAN	NAN
chr1	11779451	11780147	CGI297	0	NAN	NAN
chr1	11795773	11796616	CGI298	0	NAN	NAN
chr1	11821993	11822562	CGI299	10	11.500000	8.000000
chr1	11865254	11866493	CGI300	53	0.000000	0.000000
chr1	11919012	11919678	CGI301	38	4.000000	2.000000
chr1	11968707	11969223	CGI302	0	NAN	NAN
chr1	11985597	11986749	CGI303	48	0.000000	0.000000
chr1	11994350	11995083	CGI304	28	0.000000	0.000000
chr1	12039837	12040748	CGI305	48	0.000000	0.000000
chr1	12079092	12080133	CGI306	17	0.000000	0.000000
chr1	12123288	12123976	CGI307	3	95.000000	0.000000
chr1	12226748	12227851	CGI308	31	94.000000	6.000000
chr1	12238043	12238518	CGI309	0	NAN	NAN
chr1	12239161	12239526	CGI310	8	91.500000	8.500000
chr1	12251187	12252256	CGI311	0	NAN	NAN
chr1	12289659	12290528	CGI312	109	0.000000	0.000000
chr1	12290594	12291275	CGI313	20	1.000000	1.000000
chr1	12655588	12656374	CGI314	46	6.000000	6.000000
chr1	12676833	12677501	CGI315	12	3.500000	3.000000
chr1	12677816	12678745	CGI316	76	2.000000	2.000000
chr1	13839092	13841049	CGI317	54	93.000000	7.000000
chr1	13881321	13881845	CGI318	0	NAN	NAN
chr1	13910430	13911083	CGI319	18	93.500000	4.000000
chr1	14026303	14027652	CGI320	61	0.000000	0.000000
chr1	14075238	14076762	CGI321	100	0.000000	0.000000
chr1	14219150	14219939	CGI322	38	0.000000	0.000000
chr1	14924784	14926140	CGI323	67	7.000000	7.000000
chr1	15250120	15251801	CGI324	237	0.000000	0.000000
chr1	15283935	15284448	CGI325	0	NAN	NAN
chr1	15392068	15392546	CGI326	0	NAN	NAN
chr1	15479096	15480907	CGI327	138	0.000000	0.000000
chr1	15480961	15481422	CGI328	18	79.500000	9.500000
chr1	15573427	15574212	CGI329	16	3.000000	3.000000
chr1	15735916	15737334	CGI330	91	0.000000	0.000000
chr1	15850300	15851792	CGI331	41	0.000000	0.000000
chr1	15852845	15853877	CGI332	12	0.000000	0.000000
chr1	15911049	15911856	CGI333	60	1.000000	1.000000
chr1	15929672	15930436	CGI334	16	3.000000	3.000000
chr1	15943621	15944705	CGI335	0	NAN	NAN
chr1	16010520	16011590	CGI336	87	0.000000	0.000000
chr1	16082934	16083288	CGI337	0	NAN	NAN
chr1	16084572	16084969	CGI338	3	86.000000	0.000000
chr1	16085037	16086006	CGI339	62	0.000000	0.000000
chr1	16160982	16162949	CGI340	66	0.000000	0.000000
chr1	16163647	16164336	CGI341	18	94.000000	6.000000
chr1	16173648	16175579	CGI342	100	0.000000	0.000000
chr1	16175741	16176180	CGI343	0	NAN	NAN
chr1	16269882	16271948	CGI344	11	100.000000	0.000000
chr1	16276105	16276538	CGI345	8	89.500000	3.500000
chr1	16301812	16302921	CGI346	86	0.000000	0.000000
chr1	16339161	16339946	CGI347	13	29.000000	23.000000
chr1	16344406	16344809	CGI348	0	NAN	NAN
chr1	16399301	16400426	CGI349	73	0.000000	0.000000
chr1	16481601	16482796	CGI350	43	1.000000	1.000000
chr1	16493934	16494616	CGI351	51	1.000000	1.000000
chr1	16532448	16534263	CGI352	28	6.000000	5.500000
chr1	16543906	16544392	CGI353	2	2.500000	2.500000
chr1	16553253	16553928	CGI354	0	NAN	NAN
chr1	16553953	16555096	CGI355	0	NAN	NAN
chr1	16563040	16563939	CGI356	65	0.000000	0.000000
chr1	16678306	16679317	CGI357	22	0.000000	0.000000
chr1	16693461	16694336	CGI358	10	1.000000	0.500000
chr1	16766690	16767874	CGI359	12	0.000000	0.000000
chr1	16810643	16811092	CGI360	0	NAN	NAN
chr1	16824990	16826391	CGI361	82	0.000000	0.000000
chr1	16860843	16861332	CGI362	0	NAN	NAN
chr1	16861414	16862370	CGI363	22	96.500000	3.500000
chr1	16939347	16940598	CGI364	6	0.000000	0.000000
chr1	16950598	16951023	CGI365	8	13.000000	3.000000
chr1	16957068	16958091	CGI366	10	96.000000	1.500000
chr1	16970660	16971587	CGI367	62	1.000000	1.000000
chr1	16973259	16973711	CGI368	0	NAN	NAN
chr1	16974134	16975129	CGI369	0	NAN	NAN
chr1	17012419	17012855	CGI370	0	NAN	NAN
chr1	17018345	17021172	CGI371	24	97.500000	2.500000
chr1	17022866	17023302	CGI372	6	3.500000	3.500000
chr1	17025529	17028199	CGI373	23	96.000000	3.000000
chr1	17033468	17034876	CGI374	0	NAN	NAN
chr1	17051408	17051848	CGI375	23	96.000000	3.000000
chr1	17085322	17085693	CGI376	0	NAN	NAN
chr1	17198660	17199488	CGI377	6	94.500000	0.500000
chr1	17199617	17200102	CGI378	0	NAN	NAN
chr1	17215369	17216427	CGI379	16	96.000000	4.000000
chr1	17231176	17231791	CGI380	0	NAN	NAN
chr1	17239942	17241311	CGI381	92	0.000000	0.000000
chr1	17265186	17265716	CGI382	0	NAN	NAN
chr1	17266273	17266754	CGI383	0	NAN	NAN
chr1	17274765	17275120	CGI384	6	82.500000	7.000000
chr1	17287101	17287800	CGI385	12	74.500000	8.000000
chr1	17306799	17307451	CGI386	75	85.000000	10.000000
chr1	17337725	17338771	CGI387	6	2.500000	2.500000
chr1	17380227	17380947	CGI388	26	0.000000	0.000000
chr1	17445551	17446335	CGI389	14	0.000000	0.000000
chr1	17475559	17476268	CGI390	6	96.500000	2.000000
chr1	17763486	17763869	CGI391	0	NAN	NAN
chr1	17763940	17765424	CGI392	80	0.000000	0.000000
chr1	17765549	17765913	CGI393	6	4.000000	4.000000
chr1	17765992	17766661	CGI394	0	NAN	NAN
chr1	17865743	17866985	CGI395	146	0.000000	0.000000
chr1	17949293	17949772	CGI396	0	NAN	NAN
chr1	18434010	18435349	CGI397	26	94.000000	4.000000
chr1	18435272	18435991	CGI398	0	NAN	NAN
chr1	18436455	18437801	CGI399	20	13.000000	13.000000
chr1	18808730	18809948	CGI400	61	97.000000	2.000000
chr1	18957436	18958555	CGI401	62	95.000000	3.000000
chr1	18959157	18959892	CGI402	18	97.000000	2.500000
chr1	18962647	18963331	CGI403	6	96.000000	0.500000
chr1	18964126	18964535	CGI404	0	NAN	NAN
chr1	18967266	18967732	CGI405	6	53.500000	10.000000
chr1	18967813	18968231	CGI406	0	NAN	NAN
chr1	18969557	18970552	CGI407	21	93.000000	3.000000
chr1	18971406	18972004	CGI408	0	NAN	NAN
chr1	18973122	18973532	CGI409	9	62.000000	30.000000
chr1	19043245	19044076	CGI410	36	89.500000	5.500000
chr1	19203740	19204269	CGI411	6	100.000000	0.000000
chr1	19228603	19229730	CGI412	94	0.000000	0.000000
chr1	19281846	19283979	CGI413	211	0.000000	0.000000
chr1	19432607	19432958	CGI414	0	NAN	NAN
chr1	19536325	19537260	CGI415	60	0.000000	0.000000
chr1	19577722	19579020	CGI416	0	NAN	NAN
chr1	19600237	19601071	CGI417	0	NAN	NAN
chr1	19614824	19615761	CGI418	0	NAN	NAN
chr1	19637885	19639469	CGI419	78	0.000000	0.000000
chr1	19664867	19665337	CGI420	0	NAN	NAN
chr1	19810716	19811368	CGI421	0	NAN	NAN
chr1	19811424	19812809	CGI422	67	0.000000	0.000000
chr1	19923171	19924164	CGI423	24	0.000000	0.000000
chr1	19970094	19972060	CGI424	168	0.000000	0.000000
chr1	19974005	19974501	CGI425	0	NAN	NAN
chr1	19991031	19993084	CGI426	126	5.000000	5.000000
chr1	20125921	20126831	CGI427	59	0.000000	0.000000
chr1	20141145	20141510	CGI428	0	NAN	NAN
chr1	20208638	20209658	CGI429	72	0.000000	0.000000
chr1	20478716	20479132	CGI430	12	0.000000	0.000000
chr1	20512291	20512814	CGI431	4	94.500000	5.500000
chr1	20569469	20569829	CGI432	0	NAN	NAN
chr1	20669594	20670130	CGI433	25	75.000000	16.000000
chr1	20692350	20693778	CGI434	0	NAN	NAN
chr1	20799672	20800076	CGI435	0	NAN	NAN
chr1	20810487	20813810	CGI436	127	0.000000	0.000000
chr1	20834291	20835019	CGI437	17	0.000000	0.000000
chr1	20878847	20880707	CGI438	58	95.000000	5.000000
chr1	20959556	20960587	CGI439	57	0.000000	0.000000
chr1	20987398	20988574	CGI440	62	0.000000	0.000000
chr1	21022855	21023237	CGI441	10	0.000000	0.000000
chr1	21043697	21044954	CGI442	53	0.000000	0.000000
chr1	21057828	21059480	CGI443	85	3.000000	3.000000
chr1	21112427	21114246	CGI444	99	0.000000	0.000000
chr1	21502444	21503991	CGI445	119	0.000000	0.000000
chr1	21616216	21617142	CGI446	68	33.000000	19.000000
chr1	21671284	21672625	CGI447	116	0.000000	0.000000
chr1	21754705	21755085	CGI448	6	100.000000	0.000000
chr1	21755191	21755547	CGI449	0	NAN	NAN
chr1	21755656	21756181	CGI450	0	NAN	NAN
chr1	21762923	21763587	CGI451	0	NAN	NAN
chr1	21766440	21767289	CGI452	8	0.000000	0.000000
chr1	21835483	21836581	CGI453	56	15.500000	15.500000
chr1	21948462	21949440	CGI454	70	0.000000	0.000000
chr1	21977806	21978967	CGI455	6	0.000000	0.000000
chr1	21985585	21986346	CGI456	22	0.000000	0.000000
chr1	21994983	21996486	CGI457	50	28.500000	21.000000
chr1	22109015	22110356	CGI458	0	NAN	NAN
chr1	22140630	22141388	CGI459	31	94.000000	6.000000
chr1	22263135	22263761	CGI460	32	0.000000	0.000000
chr1	22263828	22264632	CGI461	10	0.000000	0.000000
chr1	22351268	22351747	CGI462	0	NAN	NAN
chr1	22351908	22352486	CGI463	0	NAN	NAN
chr1	22378791	22380140	CGI464	55	1.000000	1.000000
chr1	22468628	22470373	CGI465	270	0.000000	0.000000
chr1	22778070	22779025	CGI466	20	3.000000	3.000000
chr1	22889444	22890848	CGI467	55	94.000000	6.000000
chr1	22903082	22903521	CGI468	3	100.000000	0.000000
chr1	22927047	22927640	CGI469	0	NAN	NAN
chr1	23036843	23038672	CGI470	178	0.000000	0.000000
chr1	23049578	23049981	CGI471	0	NAN	NAN
chr1	23279371	23280714	CGI472	60	96.500000	3.500000
chr1	23345589	23346759	CGI473	31	0.000000	0.000000
chr1	23494152	23495499	CGI474	104	0.000000	0.000000
chr1	23503708	23504725	CGI475	38	0.000000	0.000000
chr1	23543263	23544352	CGI476	46	0.000000	0.000000
chr1	23670161	23671473	CGI477	130	0.000000	0.000000
chr1	23694439	23695062	CGI478	16	0.000000	0.000000
chr1	23695066	23695806	CGI479	0	NAN	NAN
chr1	23750253	23751875	CGI480	62	9.500000	9.500000
chr1	23810086	23811014	CGI481	67	0.000000	0.000000
chr1	23811117	23811616	CGI482	0	NAN	NAN
chr1	23856838	23858209	CGI483	136	0.000000	0.000000
chr1	23880937	23881795	CGI484	95	1.000000	1.000000
chr1	23885433	23886254	CGI485	52	0.000000	0.000000
chr1	23894450	23895252	CGI486	0	NAN	NAN
chr1	23945767	23946672	CGI487	0	NAN	NAN
chr1	24069505	24070804	CGI488	77	0.000000	0.000000
chr1	24104251	24105540	CGI489	0	NAN	NAN
chr1	24117372	24117918	CGI490	16	0.000000	0.000000
chr1	24126292	24127653	CGI491	0	NAN	NAN
chr1	24151596	24152115	CGI492	3	0.000000	0.000000
chr1	24164946	24165380	CGI493	0	NAN	NAN
chr1	24194132	24195079	CGI494	74	0.500000	0.500000
chr1	24228973	24229830	CGI495	12	100.000000	0.000000
chr1	24285448	24286834	CGI496	107	0.000000	0.000000
chr1	24306285	24307150	CGI497	10	0.000000	0.000000
chr1	24438641	24439007	CGI498	0	NAN	NAN
chr1	24513410	24514481	CGI499	51	43.000000	16.000000
chr1	24648095	24649448	CGI500	92	27.000000	14.500000
chr1	24739742	24740612	CGI501	0	NAN	NAN
chr1	24741913	24742310	CGI502	2	0.000000	0.000000
chr1	24742566	24743025	CGI503	0	NAN	NAN
chr1	24828706	24830048	CGI504	128	0.000000	0.000000
chr1	24882308	24883031	CGI505	51	3.000000	3.000000
chr1	24968886	24970358	CGI506	69	1.000000	1.000000
chr1	25071246	25072775	CGI507	130	0.000000	0.000000
chr1	25174444	25175490	CGI508	28	0.000000	0.000000
chr1	25253953	25254315	CGI509	0	NAN	NAN
chr1	25255400	25259146	CGI510	59	93.000000	7.000000
chr1	25558449	25559316	CGI511	22	0.000000	0.000000
chr1	25566100	25566889	CGI512	0	NAN	NAN
chr1	25572764	25574606	CGI513	117	0.000000	0.000000
chr1	25594116	25594673	CGI514	10	3.000000	2.500000
chr1	25663486	25663905	CGI515	0	NAN	NAN
chr1	25664676	25665421	CGI516	50	0.000000	0.000000
chr1	25756263	25758401	CGI517	146	0.000000	0.000000
chr1	25869820	25870868	CGI518	80	1.000000	1.000000
chr1	25942518	25944976	CGI519	141	0.000000	0.000000
chr1	26123421	26123813	CGI520	0	NAN	NAN
chr1	26126317	26127145	CGI521	66	0.000000	0.000000
chr1	26146062	26147667	CGI522	84	0.000000	0.000000
chr1	26185374	26186398	CGI523	20	0.000000	0.000000
chr1	26189990	26190397	CGI524	0	NAN	NAN
chr1	26201557	26202550	CGI525	26	49.500000	11.000000
chr1	26231852	26233214	CGI526	74	0.000000	0.000000
chr1	26248912	26249711	CGI527	99	2.000000	2.000000
chr1	26324581	26325009	CGI528	0	NAN	NAN
chr1	26361558	26362790	CGI529	6	4.500000	1.500000
chr1	26372077	26373200	CGI530	45	96.000000	4.000000
chr1	26437127	26439156	CGI531	55	0.000000	0.000000
chr1	26487678	26489066	CGI532	50	0.000000	0.000000
chr1	26490525	26491203	CGI533	58	0.000000	0.000000
chr1	26496075	26496995	CGI534	4	6.000000	3.000000
chr1	26551425	26552005	CGI535	26	98.000000	2.000000
chr1	26560330	26561326	CGI536	50	1.000000	1.000000
chr1	26606190	26607184	CGI537	52	0.000000	0.000000
chr1	26632701	26633346	CGI538	0	NAN	NAN
chr1	26662518	26663542	CGI539	45	2.000000	2.000000
chr1	26686366	26687626	CGI540	30	98.000000	2.000000
chr1	26690308	26690672	CGI541	0	NAN	NAN
chr1	26737468	26738383	CGI542	24	95.000000	5.000000
chr1	26758366	26759003	CGI543	0	NAN	NAN
chr1	26798261	26800048	CGI544	31	0.000000	0.000000
chr1	26826552	26827800	CGI545	70	0.000000	0.000000
chr1	26855840	26857042	CGI546	178	0.000000	0.000000
chr1	26883324	26883689	CGI547	0	NAN	NAN
chr1	26946700	26948121	CGI548	52	0.000000	0.000000
chr1	27019516	27020010	CGI549	1	0.000000	NAN
chr1	27021721	27024108	CGI550	152	0.000000	0.000000
chr1	27114033	27114791	CGI551	70	0.000000	0.000000
chr1	27152677	27153881	CGI552	78	0.000000	0.000000
chr1	27190873	27192181	CGI553	33	0.000000	0.000000
chr1	27216077	27217216	CGI554	36	0.000000	0.000000
chr1	27226440	27227109	CGI555	0	NAN	NAN
chr1	27247872	27248912	CGI556	42	0.500000	0.500000
chr1	27286186	27287256	CGI557	64	0.000000	0.000000
chr1	27319463	27319819	CGI558	0	NAN	NAN
chr1	27319908	27321361	CGI559	41	2.000000	2.000000
chr1	27338616	27339634	CGI560	54	10.000000	9.000000
chr1	27357820	27358482	CGI561	10	14.500000	6.000000
chr1	27481249	27481973	CGI562	8	2.000000	2.000000
chr1	27560586	27561711	CGI563	34	0.000000	0.000000
chr1	27648300	27649192	CGI564	20	0.000000	0.000000
chr1	27669342	27669693	CGI565	0	NAN	NAN
chr1	27675817	27677209	CGI566	32	66.500000	9.500000
chr1	27677548	27678119	CGI567	12	80.000000	11.000000
chr1	27686907	27687665	CGI568	20	96.500000	2.500000
chr1	27692415	27693317	CGI569	84	0.000000	0.000000
chr1	27709648	27710065	CGI570	20	0.000000	0.000000
chr1	27718487	27719529	CGI571	19	2.000000	2.000000
chr1	27816102	27816964	CGI572	28	0.000000	0.000000
chr1	27848887	27849368	CGI573	0	NAN	NAN
chr1	27853828	27855338	CGI574	30	0.000000	0.000000
chr1	27894592	27895513	CGI575	30	0.000000	0.000000
chr1	27901618	27902906	CGI576	22	68.000000	4.500000
chr1	27929522	27931210	CGI577	106	0.000000	0.000000
chr1	27941572	27942369	CGI578	17	74.000000	23.000000
chr1	27960218	27961276	CGI579	42	35.000000	10.000000
chr1	27985924	27986902	CGI580	67	0.000000	0.000000
chr1	27994609	27995115	CGI581	0	NAN	NAN
chr1	27995600	27996203	CGI582	0	NAN	NAN
chr1	28052006	28053153	CGI583	20	0.000000	0.000000
chr1	28099396	28100083	CGI584	22	0.500000	0.500000
chr1	28157011	28157932	CGI585	41	0.000000	0.000000
chr1	28198845	28199904	CGI586	36	87.000000	11.500000
chr1	28240435	28241669	CGI587	0	NAN	NAN
chr1	28285853	28287037	CGI588	58	0.500000	0.500000
chr1	28414664	28415455	CGI589	8	0.000000	0.000000
chr1	28447602	28448019	CGI590	0	NAN	NAN
chr1	28558997	28559592	CGI591	0	NAN	NAN
chr1	28562295	28563141	CGI592	0	NAN	NAN
chr1	28573378	28574059	CGI593	14	0.000000	0.000000
chr1	28585682	28587295	CGI594	108	0.000000	0.000000
chr1	28655289	28655671	CGI595	7	0.000000	0.000000
chr1	28695895	28696697	CGI596	16	0.000000	0.000000
chr1	28831855	28832303	CGI597	0	NAN	NAN
chr1	28844588	28845580	CGI598	116	0.000000	0.000000
chr1	28856880	28857493	CGI599	17	98.000000	2.000000
chr1	28879264	28880042	CGI600	16	0.000000	0.000000
chr1	28907785	28908851	CGI601	26	0.000000	0.000000
chr1	28918754	28919439	CGI602	52	37.500000	15.000000
chr1	28969162	28970095	CGI603	3	5.000000	1.000000
chr1	28974610	28975256	CGI604	10	3.000000	3.000000
chr1	28994932	28995799	CGI605	33	0.000000	0.000000
chr1	29063044	29064502	CGI606	58	0.000000	0.000000
chr1	29101654	29102218	CGI607	20	0.000000	0.000000
chr1	29138332	29139410	CGI608	47	0.000000	0.000000
chr1	29189116	29189997	CGI609	0	NAN	NAN
chr1	29213356	29214339	CGI610	83	0.000000	0.000000
chr1	29240630	29241875	CGI611	65	0.000000	0.000000
chr1	29447468	29451525	CGI612	197	90.000000	10.000000
chr1	29460628	29461336	CGI613	33	100.000000	0.000000
chr1	29507811	29508902	CGI614	86	0.000000	0.000000
chr1	29557139	29557731	CGI615	43	0.000000	0.000000
chr1	29562570	29565407	CGI616	234	0.000000	0.000000
chr1	29585814	29586744	CGI617	3	77.000000	15.000000
chr1	29587010	29587603	CGI618	0	NAN	NAN
chr1	29804957	29805315	CGI619	0	NAN	NAN
chr1	30179814	30180194	CGI620	10	0.000000	0.000000
chr1	30558775	30559200	CGI621	20	26.500000	16.500000
chr1	31157944	31158572	CGI622	58	0.000000	0.000000
chr1	31190841	31192254	CGI623	7	0.000000	0.000000
chr1	31274635	31275003	CGI624	0	NAN	NAN
chr1	31297093	31297458	CGI625	12	0.000000	0.000000
chr1	31380310	31380806	CGI626	0	NAN	NAN
chr1	31380858	31382126	CGI627	104	3.000000	3.000000
chr1	31538451	31539144	CGI628	16	1.000000	1.000000
chr1	31627575	31628598	CGI629	40	0.000000	0.000000
chr1	31654360	31654922	CGI630	6	23.000000	8.000000
chr1	31711866	31713055	CGI631	21	0.000000	0.000000
chr1	31769147	31770166	CGI632	0	NAN	NAN
chr1	31846381	31846749	CGI633	0	NAN	NAN
chr1	31867452	31868125	CGI634	22	0.000000	0.000000
chr1	31885626	31887194	CGI635	147	0.000000	0.000000
chr1	32052280	32052966	CGI636	3	91.000000	9.000000
chr1	32054251	32054943	CGI637	28	95.000000	3.000000
chr1	32082861	32084187	CGI638	38	14.500000	7.500000
chr1	32110053	32111059	CGI639	10	1.000000	1.000000
chr1	32135920	32136290	CGI640	0	NAN	NAN
chr1	32169382	32169795	CGI641	0	NAN	NAN
chr1	32180016	32180503	CGI642	11	88.000000	6.000000
chr1	32180733	32181339	CGI643	0	NAN	NAN
chr1	32202223	32202627	CGI644	0	NAN	NAN
chr1	32208130	32208705	CGI645	20	91.000000	9.000000
chr1	32225991	32226903	CGI646	18	31.000000	14.500000
chr1	32228179	32228868	CGI647	60	0.000000	0.000000
chr1	32228992	32230355	CGI648	88	0.000000	0.000000
chr1	32237348	32238921	CGI649	14	94.000000	3.000000
chr1	32253888	32254430	CGI650	12	0.000000	0.000000
chr1	32402966	32404471	CGI651	100	0.000000	0.000000
chr1	32410085	32410752	CGI652	24	97.000000	2.000000
chr1	32478953	32480209	CGI653	44	0.000000	0.000000
chr1	32480230	32480660	CGI654	0	NAN	NAN
chr1	32538072	32539092	CGI655	57	0.000000	0.000000
chr1	32573488	32574173	CGI656	0	NAN	NAN
chr1	32644806	32645926	CGI657	90	0.000000	0.000000
chr1	32666036	32666694	CGI658	0	NAN	NAN
chr1	32670638	32671988	CGI659	39	1.000000	1.000000
chr1	32687781	32688147	CGI660	18	0.000000	0.000000
chr1	32705433	32707392	CGI661	60	0.000000	0.000000
chr1	32740337	32741539	CGI662	28	51.000000	12.000000
chr1	32757309	32758213	CGI663	52	0.000000	0.000000
chr1	32800545	32802436	CGI664	106	0.000000	0.000000
chr1	32816617	32817724	CGI665	78	0.000000	0.000000
chr1	32826792	32828378	CGI666	112	4.000000	4.000000
chr1	32859628	32860481	CGI667	0	NAN	NAN
chr1	32892384	32892920	CGI668	0	NAN	NAN
chr1	32930320	32931286	CGI669	0	NAN	NAN
chr1	32936367	32936969	CGI670	0	NAN	NAN
chr1	32965769	32966853	CGI671	84	0.000000	0.000000
chr1	33004938	33005887	CGI672	100	0.000000	0.000000
chr1	33077548	33078155	CGI673	6	2.500000	0.500000
chr1	33116378	33117561	CGI674	16	0.000000	0.000000
chr1	33167916	33168794	CGI675	90	5.500000	5.500000
chr1	33177652	33178317	CGI676	26	1.000000	1.000000
chr1	33206922	33208098	CGI677	39	1.000000	1.000000
chr1	33219169	33220632	CGI678	66	0.000000	0.000000
chr1	33282651	33284042	CGI679	53	0.000000	0.000000
chr1	33335869	33337150	CGI680	28	0.000000	0.000000
chr1	33351557	33352521	CGI681	62	2.000000	2.000000
chr1	33358302	33359680	CGI682	76	2.000000	2.000000
chr1	33366403	33367475	CGI683	84	0.000000	0.000000
chr1	33429362	33430780	CGI684	105	0.000000	0.000000
chr1	33438200	33439118	CGI685	27	0.000000	0.000000
chr1	33502095	33502871	CGI686	0	NAN	NAN
chr1	33546311	33547156	CGI687	8	2.000000	1.000000
chr1	33592717	33593297	CGI688	22	0.500000	0.500000
chr1	33646180	33647950	CGI689	56	0.000000	0.000000
chr1	33721432	33722683	CGI690	100	0.000000	0.000000
chr1	33772139	33773230	CGI691	26	98.500000	1.500000
chr1	33814694	33816375	CGI692	40	0.500000	0.500000
chr1	33895798	33897026	CGI693	21	0.000000	0.000000
chr1	33937732	33938606	CGI694	2	0.000000	0.000000
chr1	34628628	34630043	CGI695	20	94.500000	2.500000
chr1	34630179	34631166	CGI696	7	92.000000	2.000000
chr1	34642414	34643175	CGI697	25	80.000000	15.000000
chr1	35246725	35247648	CGI698	42	25.500000	10.000000
chr1	35258299	35259157	CGI699	6	92.000000	4.000000
chr1	35324765	35325640	CGI700	40	0.000000	0.000000
chr1	35331284	35332607	CGI701	21	42.000000	17.000000
chr1	35350802	35351951	CGI702	37	97.000000	3.000000
chr1	35394192	35396195	CGI703	99	8.000000	8.000000
chr1	35441953	35443036	CGI704	0	NAN	NAN
chr1	35450232	35451279	CGI705	0	NAN	NAN
chr1	35497054	35497731	CGI706	16	0.000000	0.000000
chr1	35544776	35545422	CGI707	16	1.000000	1.000000
chr1	35586325	35586824	CGI708	8	96.000000	2.000000
chr1	35657411	35658965	CGI709	96	0.000000	0.000000
chr1	35734098	35735186	CGI710	84	0.000000	0.000000
chr1	36022423	36024120	CGI711	41	0.000000	0.000000
chr1	36026503	36026859	CGI712	0	NAN	NAN
chr1	36038695	36040488	CGI713	66	10.000000	10.000000
chr1	36042030	36043707	CGI714	0	NAN	NAN
chr1	36106853	36107415	CGI715	12	3.000000	3.000000
chr1	36173311	36174383	CGI716	54	2.000000	2.000000
chr1	36184007	36185001	CGI717	99	0.000000	0.000000
chr1	36234818	36235940	CGI718	4	2.000000	2.000000
chr1	36273124	36274519	CGI719	192	0.000000	0.000000
chr1	36348382	36349766	CGI720	59	1.000000	1.000000
chr1	36396119	36397352	CGI721	70	0.000000	0.000000
chr1	36549297	36549998	CGI722	4	92.500000	6.500000
chr1	36554071	36555449	CGI723	70	0.000000	0.000000
chr1	36590336	36591322	CGI724	85	87.000000	7.000000
chr1	36614662	36615463	CGI725	59	0.000000	0.000000
chr1	36621287	36622425	CGI726	108	0.000000	0.000000
chr1	36641630	36642444	CGI727	19	100.000000	0.000000
chr1	36644070	36644733	CGI728	21	100.000000	0.000000
chr1	36689606	36690609	CGI729	0	NAN	NAN
chr1	36771971	36773140	CGI730	57	0.000000	0.000000
chr1	36786160	36787476	CGI731	0	NAN	NAN
chr1	36787751	36789617	CGI732	86	1.000000	1.000000
chr1	36850935	36851918	CGI733	21	0.000000	0.000000
chr1	36862775	36863795	CGI734	24	0.000000	0.000000
chr1	36915736	36916567	CGI735	30	1.000000	1.000000
chr1	36929428	36930449	CGI736	28	0.000000	0.000000
chr1	37498342	37500967	CGI737	188	0.000000	0.000000
chr1	37783518	37784411	CGI738	4	74.000000	8.500000
chr1	37939495	37941004	CGI739	54	0.000000	0.000000
chr1	37941254	37941630	CGI740	2	35.000000	1.000000
chr1	37979759	37980739	CGI741	46	0.000000	0.000000
chr1	38019323	38020027	CGI742	44	0.000000	0.000000
chr1	38061252	38062001	CGI743	0	NAN	NAN
chr1	38099536	38101013	CGI744	100	0.000000	0.000000
chr1	38156060	38156497	CGI745	0	NAN	NAN
chr1	38157047	38157748	CGI746	0	NAN	NAN
chr1	38157873	38158773	CGI747	0	NAN	NAN
chr1	38200823	38201274	CGI748	0	NAN	NAN
chr1	38218106	38219284	CGI749	84	0.000000	0.000000
chr1	38219370	38220063	CGI750	12	83.500000	10.500000
chr1	38226977	38227827	CGI751	0	NAN	NAN
chr1	38229742	38230320	CGI752	20	10.000000	6.000000
chr1	38230543	38230994	CGI753	0	NAN	NAN
chr1	38259003	38260462	CGI754	110	0.000000	0.000000
chr1	38260962	38261433	CGI755	6	59.500000	4.500000
chr1	38273240	38274567	CGI756	116	0.000000	0.000000
chr1	38324718	38326087	CGI757	22	0.500000	0.500000
chr1	38396982	38397821	CGI758	24	0.000000	0.000000
chr1	38455408	38456025	CGI759	30	0.000000	0.000000
chr1	38461423	38462183	CGI760	34	76.000000	11.000000
chr1	38470602	38471322	CGI761	108	0.000000	0.000000
chr1	38477973	38478820	CGI762	14	0.000000	0.000000
chr1	38510492	38513711	CGI763	241	8.000000	8.000000
chr1	38599996	38600466	CGI764	0	NAN	NAN
chr1	38942075	38942534	CGI765	10	65.000000	21.500000
chr1	39025050	39025499	CGI766	12	98.500000	1.500000
chr1	39043811	39044723	CGI767	18	100.000000	0.000000
chr1	39174310	39175029	CGI768	0	NAN	NAN
chr1	39269541	39270507	CGI769	34	98.500000	1.500000
chr1	39283352	39284592	CGI770	82	34.500000	34.500000
chr1	39324697	39325979	CGI771	28	3.000000	3.000000
chr1	39338365	39339477	CGI772	54	0.000000	0.000000
chr1	39456549	39457411	CGI773	118	0.000000	0.000000
chr1	39491742	39492333	CGI774	2	0.000000	0.000000
chr1	39546585	39547985	CGI775	51	3.000000	3.000000
chr1	39570476	39571963	CGI776	114	0.000000	0.000000
chr1	39873922	39875382	CGI777	85	0.000000	0.000000
chr1	39956495	39958213	CGI778	118	1.000000	1.000000
chr1	39980314	39980859	CGI779	0	NAN	NAN
chr1	40041168	40042844	CGI780	264	0.000000	0.000000
chr1	40098366	40099056	CGI781	15	47.000000	7.000000
chr1	40104752	40105828	CGI782	6	0.000000	0.000000
chr1	40137066	40138348	CGI783	52	31.500000	31.500000
chr1	40149314	40150041	CGI784	5	100.000000	0.000000
chr1	40156643	40157458	CGI785	77	0.000000	0.000000
chr1	40157509	40158476	CGI786	2	24.000000	13.000000
chr1	40204213	40204848	CGI787	0	NAN	NAN
chr1	40236683	40237177	CGI788	0	NAN	NAN
chr1	40253715	40255238	CGI789	40	3.000000	3.000000
chr1	40348827	40349444	CGI790	6	0.000000	0.000000
chr1	40366417	40368263	CGI791	157	0.000000	0.000000
chr1	40420429	40421680	CGI792	14	38.000000	10.000000
chr1	40505677	40506673	CGI793	48	0.000000	0.000000
chr1	40562537	40563290	CGI794	68	1.500000	1.500000
chr1	40598390	40599202	CGI795	8	100.000000	0.000000
chr1	40626644	40627702	CGI796	87	0.000000	0.000000
chr1	40723536	40724287	CGI797	12	2.500000	0.500000
chr1	40769195	40769957	CGI798	55	97.000000	3.000000
chr1	40780891	40782036	CGI799	14	25.000000	16.000000
chr1	40782118	40783202	CGI800	51	2.000000	2.000000
chr1	40839161	40840380	CGI801	27	0.000000	0.000000
chr1	40915294	40916155	CGI802	26	0.000000	0.000000
chr1	40942637	40943544	CGI803	86	1.000000	1.000000
chr1	40973954	40974891	CGI804	44	0.000000	0.000000
chr1	40997093	40997529	CGI805	29	0.000000	0.000000
chr1	41024481	41025047	CGI806	0	NAN	NAN
chr1	41130950	41131536	CGI807	12	0.000000	0.000000
chr1	41157117	41158118	CGI808	0	NAN	NAN
chr1	41248837	41250388	CGI809	106	0.000000	0.000000
chr1	41267756	41268416	CGI810	0	NAN	NAN
chr1	41283717	41284630	CGI811	0	NAN	NAN
chr1	41284828	41285261	CGI812	0	NAN	NAN
chr1	41303854	41304378	CGI813	2	79.500000	12.500000
chr1	41326929	41328268	CGI814	103	0.000000	0.000000
chr1	41349503	41350681	CGI815	16	100.000000	0.000000
chr1	41444580	41446579	CGI816	90	0.000000	0.000000
chr1	41706851	41708576	CGI817	122	0.000000	0.000000
chr1	41826666	41828399	CGI818	93	0.000000	0.000000
chr1	41831805	41832798	CGI819	31	13.000000	4.000000
chr1	41847162	41848635	CGI820	54	94.000000	4.000000
chr1	41848894	41849431	CGI821	0	NAN	NAN
chr1	41950070	41950454	CGI822	0	NAN	NAN
chr1	41961670	41962558	CGI823	15	0.000000	0.000000
chr1	41981767	41982397	CGI824	24	9.500000	9.000000
chr1	42127086	42128735	CGI825	148	3.000000	3.000000
chr1	42383439	42384106	CGI826	12	1.500000	1.500000
chr1	42500802	42501985	CGI827	140	0.000000	0.000000
chr1	42800042	42801521	CGI828	58	0.000000	0.000000
chr1	42845828	42847045	CGI829	153	0.000000	0.000000
chr1	42921409	42922912	CGI830	42	0.000000	0.000000
chr1	42928638	42929282	CGI831	10	0.000000	0.000000
chr1	43123600	43124589	CGI832	20	0.000000	0.000000
chr1	43147505	43149280	CGI833	80	0.000000	0.000000
chr1	43232019	43233507	CGI834	17	0.000000	0.000000
chr1	43250461	43251463	CGI835	0	NAN	NAN
chr1	43282385	43283217	CGI836	51	0.000000	0.000000
chr1	43311900	43312653	CGI837	10	0.000000	0.000000
chr1	43389741	43390631	CGI838	27	0.000000	0.000000
chr1	43423344	43425006	CGI839	195	0.000000	0.000000
chr1	43472885	43473427	CGI840	15	100.000000	0.000000
chr1	43533690	43534393	CGI841	18	94.000000	3.000000
chr1	43613224	43613925	CGI842	13	0.000000	0.000000
chr1	43637361	43638196	CGI843	0	NAN	NAN
chr1	43770435	43771075	CGI844	0	NAN	NAN
chr1	43814192	43815413	CGI845	20	0.000000	0.000000
chr1	43824017	43825042	CGI846	28	0.000000	0.000000
chr1	43832563	43833196	CGI847	1	17.000000	NAN
chr1	43833450	43834326	CGI848	23	0.000000	0.000000
chr1	43855136	43855962	CGI849	38	0.000000	0.000000
chr1	43919100	43919881	CGI850	32	1.000000	1.000000
chr1	43996243	43997749	CGI851	11	0.000000	0.000000
chr1	44031147	44031961	CGI852	10	100.000000	0.000000
chr1	44087544	44087896	CGI853	0	NAN	NAN
chr1	44115498	44115947	CGI854	0	NAN	NAN
chr1	44172535	44173951	CGI855	58	0.000000	0.000000
chr1	44401725	44402580	CGI856	58	26.000000	11.000000
chr1	44411905	44413007	CGI857	71	0.000000	0.000000
chr1	44435373	44436146	CGI858	14	1.000000	1.000000
chr1	44439922	44441504	CGI859	72	0.000000	0.000000
chr1	44444498	44445700	CGI860	84	0.000000	0.000000
chr1	44457016	44457805	CGI861	60	0.000000	0.000000
chr1	44495483	44497551	CGI862	103	0.000000	0.000000
chr1	44584225	44584645	CGI863	0	NAN	NAN
chr1	44678910	44679525	CGI864	14	0.500000	0.500000
chr1	44820501	44821226	CGI865	16	0.000000	0.000000
chr1	44870721	44873738	CGI866	69	91.000000	9.000000
chr1	44874442	44874813	CGI867	0	NAN	NAN
chr1	44882776	44884297	CGI868	17	100.000000	0.000000
chr1	45082497	45083438	CGI869	0	NAN	NAN
chr1	45097044	45098098	CGI870	41	0.000000	0.000000
chr1	45139805	45140602	CGI871	12	0.000000	0.000000
chr1	45189591	45190774	CGI872	16	87.000000	7.000000
chr1	45205206	45206004	CGI873	2	0.000000	0.000000
chr1	45240911	45241988	CGI874	24	0.000000	0.000000
chr1	45249719	45250532	CGI875	89	2.000000	2.000000
chr1	45251491	45252590	CGI876	2	94.500000	5.500000
chr1	45265397	45266902	CGI877	72	0.000000	0.000000
chr1	45271548	45272284	CGI878	12	92.500000	7.000000
chr1	45278584	45279836	CGI879	4	92.000000	0.000000
chr1	45285783	45286223	CGI880	26	0.000000	0.000000
chr1	45308382	45309257	CGI881	18	9.000000	4.000000
chr1	45451964	45452576	CGI882	6	2.000000	1.000000
chr1	45475887	45477166	CGI883	90	0.000000	0.000000
chr1	45671283	45672738	CGI884	49	0.000000	0.000000
chr1	45769164	45770177	CGI885	36	0.000000	0.000000
chr1	45792200	45793666	CGI886	45	89.000000	11.000000
chr1	45805419	45806317	CGI887	0	NAN	NAN
chr1	45956160	45957115	CGI888	24	1.500000	1.500000
chr1	45965575	45966185	CGI889	15	0.000000	0.000000
chr1	45986999	45987916	CGI890	66	0.000000	0.000000
chr1	46016224	46016799	CGI891	10	1.500000	1.500000
chr1	46049630	46050786	CGI892	22	0.000000	0.000000
chr1	46088371	46089216	CGI893	21	94.000000	3.000000
chr1	46151590	46153142	CGI894	83	0.000000	0.000000
chr1	46215962	46216662	CGI895	42	0.000000	0.000000
chr1	46268821	46269968	CGI896	12	2.000000	2.000000
chr1	46597986	46598968	CGI897	40	0.000000	0.000000
chr1	46632640	46633159	CGI898	12	100.000000	0.000000
chr1	46663851	46664539	CGI899	38	1.500000	1.500000
chr1	46668688	46669403	CGI900	0	NAN	NAN
chr1	46712788	46713632	CGI901	0	NAN	NAN
chr1	46767334	46769651	CGI902	119	0.000000	0.000000
chr1	46806204	46806949	CGI903	38	0.000000	0.000000
chr1	46859631	46860466	CGI904	60	0.000000	0.000000
chr1	46913594	46914605	CGI905	0	NAN	NAN
chr1	46931950	46933059	CGI906	24	83.500000	5.500000
chr1	46951113	46951749	CGI907	0	NAN	NAN
chr1	46954731	46956817	CGI908	104	2.000000	2.000000
chr1	46998459	46999556	CGI909	99	92.000000	4.000000
chr1	47009409	47010196	CGI910	21	92.000000	4.000000
chr1	47069519	47070284	CGI911	13	0.000000	0.000000
chr1	47078440	47079077	CGI912	10	100.000000	0.000000
chr1	47081917	47082764	CGI913	0	NAN	NAN
chr1	47133555	47134463	CGI914	38	0.000000	0.000000
chr1	47184252	47185272	CGI915	92	0.000000	0.000000
chr1	47489125	47489828	CGI916	12	90.000000	4.500000
chr1	47690988	47691832	CGI917	12	95.500000	4.500000
chr1	47696450	47698430	CGI918	11	100.000000	0.000000
chr1	47779499	47780622	CGI919	11	0.000000	0.000000
chr1	47799073	47800584	CGI920	128	0.000000	0.000000
chr1	47881739	47883197	CGI921	27	100.000000	0.000000
chr1	47898163	47898678	CGI922	0	NAN	NAN
chr1	47899534	47900426	CGI923	11	95.000000	1.000000
chr1	47902149	47905819	CGI924	224	6.000000	6.000000
chr1	47910034	47911185	CGI925	12	93.500000	5.500000
chr1	47915648	47916072	CGI926	36	13.000000	10.500000
chr1	47973455	47974542	CGI927	0	NAN	NAN
chr1	47998673	47999104	CGI928	0	NAN	NAN
chr1	48058580	48059291	CGI929	14	100.000000	0.000000
chr1	48174214	48174628	CGI930	0	NAN	NAN
chr1	48174743	48176622	CGI931	124	0.000000	0.000000
chr1	48190451	48191141	CGI932	45	24.000000	12.000000
chr1	48191592	48191953	CGI933	0	NAN	NAN
chr1	48449737	48450330	CGI934	0	NAN	NAN
chr1	48462014	48463848	CGI935	121	4.000000	4.000000
chr1	48937323	48938183	CGI936	10	2.000000	0.000000
chr1	49241941	49242907	CGI937	26	0.000000	0.000000
chr1	49364489	49365027	CGI938	0	NAN	NAN
chr1	50489211	50489969	CGI939	19	0.000000	0.000000
chr1	50513445	50514427	CGI940	0	NAN	NAN
chr1	50798254	50799758	CGI941	58	0.000000	0.000000
chr1	50880771	50881666	CGI942	6	84.500000	5.500000
chr1	50882751	50883420	CGI943	0	NAN	NAN
chr1	50884130	50885561	CGI944	28	100.000000	0.000000
chr1	50886388	50887423	CGI945	0	NAN	NAN
chr1	50888326	50889611	CGI946	31	94.000000	4.000000
chr1	50890428	50891573	CGI947	15	92.000000	8.000000
chr1	50892392	50893279	CGI948	26	99.000000	1.000000
chr1	50893347	50893839	CGI949	0	NAN	NAN
chr1	51425233	51426317	CGI950	92	0.500000	0.500000
chr1	51433599	51435604	CGI951	158	0.000000	0.000000
chr1	51443130	51444231	CGI952	47	0.000000	0.000000
chr1	51701596	51702724	CGI953	80	0.000000	0.000000
chr1	51795723	51796763	CGI954	106	0.000000	0.000000
chr1	51810195	51811003	CGI955	41	11.000000	8.000000
chr1	51984223	51985338	CGI956	18	0.000000	0.000000
chr1	52082541	52083125	CGI957	0	NAN	NAN
chr1	52194881	52195907	CGI958	51	1.000000	1.000000
chr1	52343776	52345032	CGI959	0	NAN	NAN
chr1	52455718	52456565	CGI960	92	4.000000	4.000000
chr1	52498738	52499687	CGI961	33	0.000000	0.000000
chr1	52520611	52521469	CGI962	0	NAN	NAN
chr1	52521699	52522427	CGI963	0	NAN	NAN
chr1	52607345	52608604	CGI964	84	0.000000	0.000000
chr1	52831009	52832438	CGI965	66	0.000000	0.000000
chr1	52833934	52834531	CGI966	12	0.500000	0.500000
chr1	52869727	52870463	CGI967	16	0.500000	0.500000
chr1	53018306	53018890	CGI968	2	75.000000	11.000000
chr1	53018967	53019692	CGI969	4	83.000000	4.000000
chr1	53067707	53068737	CGI970	19	92.000000	3.000000
chr1	53098471	53099535	CGI971	18	96.000000	4.000000
chr1	53163557	53164321	CGI972	21	0.000000	0.000000
chr1	53168595	53169268	CGI973	0	NAN	NAN
chr1	53191869	53192605	CGI974	0	NAN	NAN
chr1	53308144	53309456	CGI975	100	0.000000	0.000000
chr1	53386418	53387617	CGI976	6	0.000000	0.000000
chr1	53392620	53393771	CGI977	22	44.000000	25.000000
chr1	53527234	53529101	CGI978	28	100.000000	0.000000
chr1	53662174	53662967	CGI979	35	0.000000	0.000000
chr1	53685800	53686605	CGI980	22	0.000000	0.000000
chr1	53703832	53704748	CGI981	4	3.000000	3.000000
chr1	53742125	53743062	CGI982	48	100.000000	0.000000
chr1	53791516	53794174	CGI983	97	0.000000	0.000000
chr1	53903955	53905444	CGI984	6	73.000000	0.000000
chr1	53925029	53926310	CGI985	19	100.000000	0.000000
chr1	53935810	53936384	CGI986	30	70.500000	28.500000
chr1	54203242	54205404	CGI987	188	31.000000	31.000000
chr1	54303541	54304471	CGI988	32	0.000000	0.000000
chr1	54355093	54355746	CGI989	19	0.000000	0.000000
chr1	54410838	54412528	CGI990	52	0.000000	0.000000
chr1	54518525	54519645	CGI991	22	0.000000	0.000000
chr1	54587287	54587852	CGI992	10	0.000000	0.000000
chr1	54665731	54666411	CGI993	8	0.000000	0.000000
chr1	54821942	54822362	CGI994	0	NAN	NAN
chr1	54845759	54846239	CGI995	0	NAN	NAN
chr1	54856371	54856733	CGI996	2	97.000000	3.000000
chr1	54870738	54872907	CGI997	63	0.000000	0.000000
chr1	54940226	54940820	CGI998	8	83.500000	5.000000
chr1	54953772	54954394	CGI999	32	0.000000	0.000000
chr1	54954684	54955407	CGI1000	18	0.000000	0.000000
chr1	54964890	54965454	CGI1001	24	0.000000	0.000000
chr1	55007506	55008341	CGI1002	74	1.500000	1.500000
chr1	55181242	55181901	CGI1003	0	NAN	NAN
chr1	55229620	55230521	CGI1004	2	0.000000	0.000000
chr1	55246803	55247687	CGI1005	15	91.000000	2.000000
chr1	55265958	55267434	CGI1006	9	93.000000	4.000000
chr1	55271498	55272181	CGI1007	37	95.000000	3.000000
chr1	55352319	55353426	CGI1008	28	0.000000	0.000000
chr1	55445869	55446907	CGI1009	26	4.000000	4.000000
chr1	55462007	55462360	CGI1010	0	NAN	NAN
chr1	55462548	55463127	CGI1011	0	NAN	NAN
chr1	55504837	55506094	CGI1012	0	NAN	NAN
chr1	55521621	55522285	CGI1013	0	NAN	NAN
chr1	55680219	55681758	CGI1014	108	0.000000	0.000000
chr1	56942965	56943718	CGI1015	44	49.500000	6.500000
chr1	57044051	57045327	CGI1016	69	0.000000	0.000000
chr1	57110526	57111665	CGI1017	68	9.000000	9.000000
chr1	57887750	57888812	CGI1018	3	82.000000	9.000000
chr1	57888893	57890708	CGI1019	34	3.500000	3.500000
chr1	58715140	58716452	CGI1020	34	89.000000	8.500000
chr1	59011824	59012931	CGI1021	0	NAN	NAN
chr1	59041726	59043281	CGI1022	112	0.000000	0.000000
chr1	59165532	59165988	CGI1023	33	0.000000	0.000000
chr1	59247311	59251051	CGI1024	97	0.000000	0.000000
chr1	59280194	59281432	CGI1025	23	0.000000	0.000000
chr1	59281816	59282399	CGI1026	34	0.000000	0.000000
chr1	59369120	59370032	CGI1027	33	0.000000	0.000000
chr1	59612261	59612913	CGI1028	16	52.500000	13.000000
chr1	59761958	59762976	CGI1029	43	0.000000	0.000000
chr1	60279949	60281141	CGI1030	23	0.000000	0.000000
chr1	60392043	60392703	CGI1031	0	NAN	NAN
chr1	60435202	60435584	CGI1032	0	NAN	NAN
chr1	60539250	60539692	CGI1033	25	95.000000	2.000000
chr1	61508433	61509595	CGI1034	72	83.500000	14.500000
chr1	61515546	61517188	CGI1035	59	2.000000	2.000000
chr1	61519247	61519929	CGI1036	0	NAN	NAN
chr1	61522515	61523493	CGI1037	0	NAN	NAN
chr1	61542478	61543200	CGI1038	14	1.500000	1.500000
chr1	61547753	61549722	CGI1039	114	2.000000	2.000000
chr1	62119729	62120174	CGI1040	0	NAN	NAN
chr1	62190449	62191052	CGI1041	12	0.000000	0.000000
chr1	62207852	62208978	CGI1042	80	0.000000	0.000000
chr1	62660677	62661039	CGI1043	44	97.000000	3.000000
chr1	62784039	62785353	CGI1044	42	23.000000	15.000000
chr1	62901707	62903622	CGI1045	115	0.000000	0.000000
chr1	63153280	63154539	CGI1046	69	0.000000	0.000000
chr1	63249333	63250001	CGI1047	16	0.000000	0.000000
chr1	63539460	63540002	CGI1048	0	NAN	NAN
chr1	63782294	63783481	CGI1049	69	0.000000	0.000000
chr1	63785140	63786360	CGI1050	25	97.000000	3.000000
chr1	63787715	63790446	CGI1051	129	38.000000	38.000000
chr1	63795334	63796401	CGI1052	26	89.500000	4.500000
chr1	63832909	63833930	CGI1053	68	0.000000	0.000000
chr1	63988652	63989366	CGI1054	0	NAN	NAN
chr1	64058916	64060319	CGI1055	44	1.500000	1.500000
chr1	64239310	64241103	CGI1056	86	1.000000	1.000000
chr1	64935423	64937364	CGI1057	86	0.000000	0.000000
chr1	65210131	65211476	CGI1058	74	0.000000	0.000000
chr1	65431487	65432757	CGI1059	131	0.000000	0.000000
chr1	65467882	65468876	CGI1060	73	0.000000	0.000000
chr1	65532070	65533361	CGI1061	52	0.000000	0.000000
chr1	65533446	65533922	CGI1062	6	0.000000	0.000000
chr1	65612887	65614013	CGI1063	114	1.000000	1.000000
chr1	65614121	65614909	CGI1064	59	0.000000	0.000000
chr1	65719539	65721016	CGI1065	58	0.000000	0.000000
chr1	65731261	65731997	CGI1066	0	NAN	NAN
chr1	65774832	65775848	CGI1067	77	0.000000	0.000000
chr1	65885799	65886856	CGI1068	52	0.000000	0.000000
chr1	65990901	65991936	CGI1069	44	94.000000	6.000000
chr1	66257896	66259229	CGI1070	52	11.500000	8.500000
chr1	66998591	66999127	CGI1071	0	NAN	NAN
chr1	66999645	67000063	CGI1072	0	NAN	NAN
chr1	67217929	67218413	CGI1073	13	73.000000	7.000000
chr1	67390244	67391302	CGI1074	18	1.500000	1.500000
chr1	67395495	67396610	CGI1075	71	1.000000	1.000000
chr1	67518968	67520348	CGI1076	50	0.000000	0.000000
chr1	67773002	67773994	CGI1077	78	11.000000	5.000000
chr1	67894753	67897042	CGI1078	29	0.000000	0.000000
chr1	68150485	68152509	CGI1079	41	0.000000	0.000000
chr1	68298218	68299618	CGI1080	31	0.000000	0.000000
chr1	68512491	68513115	CGI1081	0	NAN	NAN
chr1	68517023	68517585	CGI1082	0	NAN	NAN
chr1	68696310	68697589	CGI1083	9	0.000000	0.000000
chr1	68697993	68698391	CGI1084	0	NAN	NAN
chr1	68962132	68963118	CGI1085	0	NAN	NAN
chr1	69283306	69283893	CGI1086	10	96.500000	1.500000
chr1	70032785	70034611	CGI1087	38	0.000000	0.000000
chr1	70670944	70671610	CGI1088	0	NAN	NAN
chr1	70686823	70687688	CGI1089	6	0.000000	0.000000
chr1	70819600	70820894	CGI1090	31	0.000000	0.000000
chr1	70876503	70877154	CGI1091	0	NAN	NAN
chr1	71512289	71513908	CGI1092	8	0.000000	0.000000
chr1	72747881	72748263	CGI1093	0	NAN	NAN
chr1	72748285	72748914	CGI1094	20	1.000000	1.000000
chr1	72748866	72749873	CGI1095	16	2.500000	2.500000
chr1	74663532	74664193	CGI1096	40	0.000000	0.000000
chr1	75139011	75139864	CGI1097	0	NAN	NAN
chr1	75198803	75199223	CGI1098	7	4.000000	4.000000
chr1	75590110	75590692	CGI1099	6	95.000000	0.000000
chr1	75590911	75591460	CGI1100	20	92.000000	3.500000
chr1	75595801	75596362	CGI1101	0	NAN	NAN
chr1	75600293	75600893	CGI1102	32	86.000000	7.500000
chr1	75600975	75601400	CGI1103	0	NAN	NAN
chr1	75601820	75603275	CGI1104	10	88.000000	8.000000
chr1	76080353	76081001	CGI1105	33	0.000000	0.000000
chr1	76081272	76082539	CGI1106	20	0.000000	0.000000
chr1	76189840	76190838	CGI1107	40	0.000000	0.000000
chr1	76262391	76262746	CGI1108	0	NAN	NAN
chr1	76540013	76540776	CGI1109	0	NAN	NAN
chr1	77332989	77334997	CGI1110	66	0.000000	0.000000
chr1	77684862	77685324	CGI1111	0	NAN	NAN
chr1	77747120	77748493	CGI1112	134	3.000000	3.000000
chr1	77997577	77998104	CGI1113	4	100.000000	0.000000
chr1	78148222	78149672	CGI1114	6	0.000000	0.000000
chr1	78224987	78225756	CGI1115	18	0.000000	0.000000
chr1	78245332	78245727	CGI1116	0	NAN	NAN
chr1	78354067	78354948	CGI1117	6	89.000000	3.500000
chr1	78444206	78445438	CGI1118	24	0.000000	0.000000
chr1	78511326	78512490	CGI1119	21	94.000000	6.000000
chr1	78956446	78957503	CGI1120	0	NAN	NAN
chr1	79472099	79472661	CGI1121	6	84.000000	11.500000
chr1	82265821	82269116	CGI1122	120	5.000000	5.000000
chr1	84326495	84326872	CGI1123	24	1.000000	1.000000
chr1	84464291	84465265	CGI1124	32	0.000000	0.000000
chr1	84543049	84544367	CGI1125	62	0.000000	0.000000
chr1	84763922	84764973	CGI1126	55	1.000000	1.000000
chr1	84944824	84945504	CGI1127	2	8.000000	4.000000
chr1	84971231	84972653	CGI1128	60	0.000000	0.000000
chr1	85039706	85040534	CGI1129	61	0.000000	0.000000
chr1	85086231	85087012	CGI1130	30	0.000000	0.000000
chr1	85155498	85156662	CGI1131	123	0.000000	0.000000
chr1	85358246	85359291	CGI1132	32	95.000000	2.000000
chr1	85462365	85463616	CGI1133	30	4.000000	2.000000
chr1	85463718	85464328	CGI1134	8	100.000000	0.000000
chr1	85513395	85514617	CGI1135	96	0.000000	0.000000
chr1	85665860	85667883	CGI1136	195	0.000000	0.000000
chr1	85724629	85725608	CGI1137	20	0.000000	0.000000
chr1	85741666	85742688	CGI1138	43	0.000000	0.000000
chr1	85929851	85931382	CGI1139	107	0.000000	0.000000
chr1	86041922	86043248	CGI1140	57	0.000000	0.000000
chr1	86046093	86047324	CGI1141	52	0.000000	0.000000
chr1	86081553	86082232	CGI1142	28	97.500000	0.500000
chr1	86173872	86174408	CGI1143	16	0.000000	0.000000
chr1	86575981	86576535	CGI1144	4	78.500000	2.500000
chr1	86620499	86621141	CGI1145	0	NAN	NAN
chr1	86621262	86623083	CGI1146	15	93.000000	7.000000
chr1	86861363	86862236	CGI1147	24	0.000000	0.000000
chr1	87018688	87019422	CGI1148	0	NAN	NAN
chr1	87169758	87171143	CGI1149	42	0.000000	0.000000
chr1	87379770	87381312	CGI1150	16	0.000000	0.000000
chr1	87597366	87598468	CGI1151	4	98.500000	1.500000
chr1	87793680	87795068	CGI1152	71	0.000000	0.000000
chr1	87796896	87798105	CGI1153	20	0.000000	0.000000
chr1	87800743	87801448	CGI1154	68	0.000000	0.000000
chr1	88928114	88928778	CGI1155	0	NAN	NAN
chr1	88932481	88933107	CGI1156	6	96.500000	1.500000
chr1	89149538	89150993	CGI1157	32	0.000000	0.000000
chr1	89356858	89357534	CGI1158	11	0.000000	0.000000
chr1	89457939	89458962	CGI1159	66	0.000000	0.000000
chr1	89989711	89991163	CGI1160	96	0.000000	0.000000
chr1	90098030	90099458	CGI1161	62	0.000000	0.000000
chr1	90228606	90229278	CGI1162	0	NAN	NAN
chr1	90286090	90287586	CGI1163	116	0.000000	0.000000
chr1	90308780	90309926	CGI1164	64	0.500000	0.500000
chr1	90450101	90450590	CGI1165	0	NAN	NAN
chr1	90460326	90461357	CGI1166	54	0.000000	0.000000
chr1	91171915	91172875	CGI1167	0	NAN	NAN
chr1	91176343	91176922	CGI1168	22	92.000000	4.000000
chr1	91177909	91178270	CGI1169	0	NAN	NAN
chr1	91181875	91184614	CGI1170	66	94.000000	6.000000
chr1	91185066	91185776	CGI1171	36	96.000000	4.000000
chr1	91190043	91191575	CGI1172	0	NAN	NAN
chr1	91191597	91191955	CGI1173	8	93.000000	1.000000
chr1	91192327	91192809	CGI1174	37	94.000000	6.000000
chr1	91194936	91195428	CGI1175	0	NAN	NAN
chr1	91195819	91196422	CGI1176	0	NAN	NAN
chr1	91301046	91302114	CGI1177	26	94.000000	3.000000
chr1	91316071	91317459	CGI1178	72	0.000000	0.000000
chr1	91486768	91488003	CGI1179	38	0.000000	0.000000
chr1	91852680	91853253	CGI1180	0	NAN	NAN
chr1	91869814	91870573	CGI1181	46	0.000000	0.000000
chr1	91966159	91967145	CGI1182	38	1.000000	1.000000
chr1	92000818	92001537	CGI1183	0	NAN	NAN
chr1	92350807	92352196	CGI1184	60	0.000000	0.000000
chr1	92495196	92496123	CGI1185	34	0.000000	0.000000
chr1	92545754	92546578	CGI1186	18	0.000000	0.000000
chr1	92764037	92764954	CGI1187	50	0.000000	0.000000
chr1	92907190	92907688	CGI1188	17	0.000000	0.000000
chr1	92945574	92947168	CGI1189	17	100.000000	0.000000
chr1	92948014	92949683	CGI1190	64	98.000000	2.000000
chr1	92949778	92952804	CGI1191	65	92.000000	8.000000
chr1	93249845	93251316	CGI1192	25	0.000000	0.000000
chr1	93297321	93298195	CGI1193	12	0.000000	0.000000
chr1	93426283	93427919	CGI1194	113	0.000000	0.000000
chr1	93544423	93545205	CGI1195	19	0.000000	0.000000
chr1	93645233	93646659	CGI1196	132	0.000000	0.000000
chr1	93811121	93812046	CGI1197	0	NAN	NAN
chr1	93913322	93914589	CGI1198	86	0.000000	0.000000
chr1	94146177	94147634	CGI1199	124	0.000000	0.000000
chr1	94311632	94313905	CGI1200	19	1.000000	1.000000
chr1	94344249	94345078	CGI1201	38	1.000000	1.000000
chr1	94374160	94375546	CGI1202	55	0.000000	0.000000
chr1	94702459	94703787	CGI1203	62	0.000000	0.000000
chr1	94712629	94713650	CGI1204	75	0.000000	0.000000
chr1	94883352	94884568	CGI1205	80	0.000000	0.000000
chr1	95006737	95007968	CGI1206	77	0.000000	0.000000
chr1	95285249	95286402	CGI1207	94	0.000000	0.000000
chr1	95391728	95393217	CGI1208	81	8.000000	7.000000
chr1	95538156	95538990	CGI1209	0	NAN	NAN
chr1	95582679	95583700	CGI1210	120	0.000000	0.000000
chr1	95699180	95700169	CGI1211	0	NAN	NAN
chr1	97186951	97187924	CGI1213	14	0.000000	0.000000
chr1	98386088	98386972	CGI1214	72	0.000000	0.000000
chr1	98510186	98510612	CGI1215	0	NAN	NAN
chr1	98510902	98512051	CGI1216	0	NAN	NAN
chr1	98518744	98520131	CGI1217	10	0.000000	0.000000
chr1	99126758	99127943	CGI1218	79	0.000000	0.000000
chr1	99469771	99471027	CGI1219	87	7.000000	7.000000
chr1	99729662	99730731	CGI1220	14	2.500000	2.000000
chr1	100315271	100316235	CGI1221	75	0.000000	0.000000
chr1	100435204	100436187	CGI1222	48	0.000000	0.000000
chr1	100503331	100504636	CGI1223	60	0.500000	0.500000
chr1	100598156	100598866	CGI1224	4	0.000000	0.000000
chr1	100678628	100679208	CGI1225	0	NAN	NAN
chr1	100714964	100715561	CGI1226	4	0.000000	0.000000
chr1	100731506	100732103	CGI1227	9	0.000000	0.000000
chr1	100817482	100819058	CGI1228	36	0.000000	0.000000
chr1	101004150	101005998	CGI1229	6	100.000000	0.000000
chr1	101360280	101362113	CGI1230	35	0.000000	0.000000
chr1	101491236	101491706	CGI1231	9	0.000000	0.000000
chr1	101701744	101702211	CGI1232	13	24.000000	7.000000
chr1	101702309	101702892	CGI1233	29	88.000000	7.000000
chr1	101775057	101775577	CGI1234	0	NAN	NAN
chr1	103319172	103319864	CGI1235	40	97.000000	2.000000
chr1	104067886	104068929	CGI1236	0	NAN	NAN
chr1	106623445	106623900	CGI1237	2	98.000000	0.000000
chr1	107599002	107600514	CGI1239	55	2.000000	2.000000
chr1	107682499	107683221	CGI1240	26	76.500000	8.000000
chr1	107683513	107684563	CGI1241	68	1.000000	1.000000
chr1	108023112	108023620	CGI1242	0	NAN	NAN
chr1	108112980	108113700	CGI1243	10	97.000000	1.000000
chr1	108507183	108508229	CGI1244	201	0.000000	0.000000
chr1	108508214	108508733	CGI1245	0	NAN	NAN
chr1	108742252	108743389	CGI1246	10	1.000000	0.500000
chr1	109102381	109103361	CGI1247	54	1.000000	1.000000
chr1	109203472	109204408	CGI1248	26	2.500000	1.500000
chr1	109234664	109235693	CGI1249	30	1.000000	1.000000
chr1	109288881	109289963	CGI1250	6	4.000000	0.000000
chr1	109419258	109420180	CGI1251	69	1.000000	1.000000
chr1	109505294	109506387	CGI1252	56	1.000000	1.000000
chr1	109583774	109585178	CGI1253	52	0.000000	0.000000
chr1	109618380	109618862	CGI1254	24	1.000000	1.000000
chr1	109633085	109633690	CGI1255	14	1.000000	1.000000
chr1	109642542	109643706	CGI1256	13	0.000000	0.000000
chr1	109656246	109656970	CGI1257	12	0.000000	0.000000
chr1	109756176	109757275	CGI1258	60	0.000000	0.000000
chr1	109791855	109792875	CGI1259	128	0.000000	0.000000
chr1	109800911	109801962	CGI1260	37	87.000000	5.000000
chr1	109825490	109826297	CGI1261	0	NAN	NAN
chr1	109939759	109941023	CGI1262	178	1.000000	1.000000
chr1	109968556	109969373	CGI1263	38	0.000000	0.000000
chr1	110008805	110009923	CGI1264	119	16.000000	11.000000
chr1	110025821	110027337	CGI1265	42	1.000000	1.000000
chr1	110036453	110037046	CGI1266	42	0.000000	0.000000
chr1	110051682	110052694	CGI1267	153	0.000000	0.000000
chr1	110090859	110091697	CGI1268	10	0.000000	0.000000
chr1	110162209	110162799	CGI1269	0	NAN	NAN
chr1	110163516	110163914	CGI1270	0	NAN	NAN
chr1	110198460	110199226	CGI1271	42	18.000000	18.000000
chr1	110282214	110283583	CGI1272	18	1.000000	1.000000
chr1	110453002	110454199	CGI1273	148	2.000000	2.000000
chr1	110527028	110528038	CGI1274	36	1.000000	1.000000
chr1	110577117	110578014	CGI1275	12	0.000000	0.000000
chr1	110610169	110612374	CGI1276	46	96.000000	4.000000
chr1	110612454	110613530	CGI1277	67	94.000000	3.000000
chr1	110626389	110627704	CGI1278	50	96.000000	3.000000
chr1	110672712	110673277	CGI1279	0	NAN	NAN
chr1	110692570	110694046	CGI1280	76	93.000000	5.000000
chr1	110752299	110754878	CGI1281	263	2.000000	2.000000
chr1	110880316	110882829	CGI1282	92	0.000000	0.000000
chr1	110949892	110950635	CGI1283	12	2.500000	2.000000
chr1	111097857	111098568	CGI1284	0	NAN	NAN
chr1	111148908	111150539	CGI1285	133	55.000000	15.000000
chr1	111161966	111162378	CGI1286	12	1.000000	1.000000
chr1	111216140	111218364	CGI1287	63	96.000000	4.000000
chr1	111505761	111507158	CGI1288	29	53.000000	11.000000
chr1	111682174	111683483	CGI1289	10	2.000000	2.000000
chr1	111746175	111747520	CGI1290	58	0.000000	0.000000
chr1	111813322	111813957	CGI1291	11	93.000000	7.000000
chr1	111889044	111889618	CGI1292	0	NAN	NAN
chr1	111991324	111992478	CGI1293	22	0.000000	0.000000
chr1	112162072	112163095	CGI1294	80	1.000000	1.000000
chr1	112280950	112283627	CGI1295	97	5.000000	5.000000
chr1	112297648	112299052	CGI1296	34	0.000000	0.000000
chr1	112524261	112525571	CGI1297	16	97.500000	2.500000
chr1	112531469	112533885	CGI1298	169	2.000000	2.000000
chr1	112868173	112868528	CGI1299	0	NAN	NAN
chr1	112938535	112939086	CGI1300	58	1.500000	1.500000
chr1	113008714	113009238	CGI1301	0	NAN	NAN
chr1	113044302	113045107	CGI1302	92	1.000000	1.000000
chr1	113050755	113052413	CGI1303	124	94.000000	6.000000
chr1	113161467	113161966	CGI1304	10	1.500000	1.500000
chr1	113162078	113162779	CGI1305	24	1.000000	1.000000
chr1	113217250	113218260	CGI1306	84	0.000000	0.000000
chr1	113249256	113250305	CGI1307	98	0.500000	0.500000
chr1	113257058	113258045	CGI1308	32	1.000000	1.000000
chr1	113261185	113261984	CGI1309	44	2.000000	1.000000
chr1	113285898	113286365	CGI1310	26	98.000000	2.000000
chr1	113286408	113287267	CGI1311	63	97.000000	3.000000
chr1	113391955	113392869	CGI1312	0	NAN	NAN
chr1	113397326	113397687	CGI1313	0	NAN	NAN
chr1	113497970	113499477	CGI1314	40	0.000000	0.000000
chr1	113615459	113616365	CGI1315	12	0.000000	0.000000
chr1	113932490	113934176	CGI1316	176	0.000000	0.000000
chr1	114301280	114302388	CGI1317	121	1.000000	1.000000
chr1	114354278	114355492	CGI1318	16	0.000000	0.000000
chr1	114447227	114448378	CGI1319	44	1.000000	1.000000
chr1	114471876	114473026	CGI1320	66	1.000000	1.000000
chr1	114694835	114696772	CGI1321	93	94.000000	4.000000
chr1	114696851	114697318	CGI1322	0	NAN	NAN
chr1	114889077	114889613	CGI1323	0	NAN	NAN
chr1	115052783	115054429	CGI1324	134	1.000000	1.000000
chr1	115124136	115124572	CGI1325	14	1.000000	1.000000
chr1	115212147	115213401	CGI1326	27	1.000000	1.000000
chr1	115259185	115259654	CGI1327	28	1.500000	1.500000
chr1	115300083	115300967	CGI1328	0	NAN	NAN
chr1	115322894	115323558	CGI1329	36	0.000000	0.000000
chr1	115397314	115398039	CGI1330	7	100.000000	0.000000
chr1	115631697	115632670	CGI1331	52	62.500000	8.500000
chr1	115879866	115881304	CGI1332	4	100.000000	0.000000
chr1	116021767	116022119	CGI1333	0	NAN	NAN
chr1	116106830	116107184	CGI1334	0	NAN	NAN
chr1	116184085	116185371	CGI1335	176	1.000000	1.000000
chr1	116370647	116371988	CGI1336	24	42.500000	6.500000
chr1	116380238	116382560	CGI1337	216	11.500000	10.500000
chr1	116518660	116519709	CGI1338	56	1.000000	1.000000
chr1	116694560	116695145	CGI1339	0	NAN	NAN
chr1	116710544	116711451	CGI1340	25	36.000000	10.000000
chr1	116915168	116916897	CGI1341	92	1.000000	1.000000
chr1	116916979	116917336	CGI1342	0	NAN	NAN
chr1	116960963	116961592	CGI1343	14	2.000000	0.000000
chr1	117076720	117077383	CGI1344	38	99.500000	0.500000
chr1	117112710	117113991	CGI1345	106	1.000000	1.000000
chr1	117209602	117210668	CGI1346	102	1.000000	1.000000
chr1	117284263	117284728	CGI1347	0	NAN	NAN
chr1	117452117	117453567	CGI1348	64	1.000000	1.000000
chr1	117487148	117487805	CGI1349	38	97.000000	3.000000
chr1	117601925	117603487	CGI1350	21	0.000000	0.000000
chr1	117663860	117665234	CGI1351	94	1.000000	1.000000
chr1	117908941	117910481	CGI1352	159	1.000000	1.000000
chr1	118147820	118148239	CGI1353	0	NAN	NAN
chr1	118148298	118150002	CGI1354	36	1.000000	1.000000
chr1	118471514	118472840	CGI1355	42	0.000000	0.000000
chr1	118727689	118728203	CGI1356	0	NAN	NAN
chr1	119522232	119522778	CGI1357	6	89.500000	0.500000
chr1	119526191	119526542	CGI1358	18	95.500000	3.000000
chr1	119526407	119527192	CGI1359	34	97.000000	3.000000
chr1	119529956	119531118	CGI1360	44	96.000000	3.500000
chr1	119531549	119532294	CGI1361	0	NAN	NAN
chr1	119535546	119536206	CGI1362	0	NAN	NAN
chr1	119543736	119544579	CGI1363	25	95.000000	5.000000
chr1	119549077	119551309	CGI1364	44	96.000000	4.000000
chr1	119575535	119575928	CGI1365	0	NAN	NAN
chr1	119682700	119683535	CGI1366	0	NAN	NAN
chr1	119870180	119870564	CGI1367	20	76.000000	8.000000
chr1	120165164	120166767	CGI1368	4	97.500000	2.500000
chr1	120173698	120174519	CGI1369	0	NAN	NAN
chr1	120190168	120191403	CGI1370	90	1.000000	1.000000
chr1	120254636	120255621	CGI1371	0	NAN	NAN
chr1	120438986	120439375	CGI1372	16	96.000000	2.000000
chr1	120611844	120612410	CGI1373	0	NAN	NAN
chr1	120904673	120905189	CGI1374	0	NAN	NAN
chr1	121137612	121138959	CGI1375	0	NAN	NAN
chr1	121260780	121261695	CGI1376	18	100.000000	0.000000
chr1	121484227	121485533	CGI1377	0	NAN	NAN
chr1	142538213	142538567	CGI1378	0	NAN	NAN
chr1	142890512	142891166	CGI1379	0	NAN	NAN
chr1	142897538	142897916	CGI1380	0	NAN	NAN
chr1	143467356	143467724	CGI1381	0	NAN	NAN
chr1	143743860	143744280	CGI1382	0	NAN	NAN
chr1	144521068	144521422	CGI1383	18	1.500000	1.500000
chr1	144533550	144534169	CGI1384	0	NAN	NAN
chr1	144593638	144594266	CGI1385	0	NAN	NAN
chr1	144931090	144932746	CGI1386	60	1.000000	1.000000
chr1	144994423	144995014	CGI1387	14	94.500000	1.500000
chr1	145039350	145040557	CGI1388	3	8.000000	0.000000
chr1	145075153	145076202	CGI1389	44	68.000000	9.000000
chr1	145096240	145096826	CGI1390	36	1.000000	1.000000
chr1	145139256	145140072	CGI1391	6	1.000000	1.000000
chr1	145208833	145210176	CGI1392	0	NAN	NAN
chr1	145382292	145382830	CGI1393	0	NAN	NAN
chr1	145396769	145397357	CGI1394	0	NAN	NAN
chr1	145415202	145415750	CGI1395	0	NAN	NAN
chr1	145438183	145438553	CGI1396	10	1.000000	1.000000
chr1	145472833	145474078	CGI1397	6	81.500000	7.500000
chr1	145474016	145474723	CGI1398	59	92.000000	5.000000
chr1	145476913	145477700	CGI1399	18	1.000000	1.000000
chr1	145507395	145507883	CGI1400	0	NAN	NAN
chr1	145515944	145516944	CGI1401	20	1.000000	1.000000
chr1	145562656	145563164	CGI1402	24	97.000000	3.000000
chr1	145575029	145575626	CGI1403	0	NAN	NAN
chr1	145575726	145576629	CGI1404	34	0.000000	0.000000
chr1	145588805	145589837	CGI1405	14	0.000000	0.000000
chr1	145610574	145611568	CGI1406	32	0.000000	0.000000
chr1	145713521	145714046	CGI1407	12	2.000000	1.000000
chr1	146543902	146544542	CGI1408	0	NAN	NAN
chr1	146550226	146550916	CGI1409	0	NAN	NAN
chr1	146551026	146551976	CGI1410	0	NAN	NAN
chr1	146552255	146552645	CGI1411	20	97.000000	1.000000
chr1	146555379	146555741	CGI1412	0	NAN	NAN
chr1	146556104	146556778	CGI1413	0	NAN	NAN
chr1	146643225	146644647	CGI1414	114	1.000000	1.000000
chr1	146649485	146649988	CGI1415	0	NAN	NAN
chr1	146713885	146715389	CGI1416	60	1.000000	1.000000
chr1	147071139	147072316	CGI1417	162	1.000000	1.000000
chr1	147141759	147142423	CGI1418	24	0.000000	0.000000
chr1	147142560	147143028	CGI1419	14	2.000000	1.000000
chr1	147380151	147380606	CGI1420	12	97.500000	1.500000
chr1	147400322	147400904	CGI1421	4	1.000000	0.500000
chr1	147718272	147719162	CGI1422	6	96.500000	1.000000
chr1	147735264	147735853	CGI1423	0	NAN	NAN
chr1	147790249	147790600	CGI1424	0	NAN	NAN
chr1	147806798	147807465	CGI1425	8	0.000000	0.000000
chr1	148193115	148193497	CGI1426	0	NAN	NAN
chr1	148555874	148556550	CGI1427	0	NAN	NAN
chr1	148854183	148855879	CGI1428	0	NAN	NAN
chr1	148901503	148902666	CGI1429	10	85.500000	4.500000
chr1	148927978	148928464	CGI1430	0	NAN	NAN
chr1	149137474	149138245	CGI1431	0	NAN	NAN
chr1	149146253	149146854	CGI1432	0	NAN	NAN
chr1	149147317	149147775	CGI1433	0	NAN	NAN
chr1	149148057	149148449	CGI1434	0	NAN	NAN
chr1	149155574	149156746	CGI1435	20	100.000000	0.000000
chr1	149194192	149194738	CGI1436	0	NAN	NAN
chr1	149222700	149223132	CGI1437	4	6.500000	1.500000
chr1	149223299	149223718	CGI1438	0	NAN	NAN
chr1	149224272	149224776	CGI1439	4	43.000000	12.000000
chr1	149286863	149287421	CGI1440	0	NAN	NAN
chr1	149332890	149333331	CGI1441	5	92.000000	0.000000
chr1	149718425	149718891	CGI1442	20	97.500000	2.000000
chr1	149857584	149858015	CGI1443	0	NAN	NAN
chr1	149858149	149858796	CGI1444	0	NAN	NAN
chr1	149859025	149859594	CGI1445	0	NAN	NAN
chr1	149870960	149872077	CGI1446	32	44.500000	44.500000
chr1	149889131	149889608	CGI1447	14	93.500000	2.000000
chr1	149899370	149900041	CGI1448	14	1.500000	1.500000
chr1	149982064	149982975	CGI1449	18	1.000000	1.000000
chr1	150038988	150039585	CGI1450	32	0.500000	0.500000
chr1	150121581	150123249	CGI1451	127	2.000000	2.000000
chr1	150206705	150207987	CGI1452	76	6.000000	3.000000
chr1	150208215	150208739	CGI1453	0	NAN	NAN
chr1	150240645	150241735	CGI1454	31	0.000000	0.000000
chr1	150254169	150254647	CGI1455	0	NAN	NAN
chr1	150266034	150266639	CGI1456	0	NAN	NAN
chr1	150293704	150294240	CGI1457	22	0.000000	0.000000
chr1	150336844	150337447	CGI1458	0	NAN	NAN
chr1	150487821	150488526	CGI1459	20	0.000000	0.000000
chr1	150521148	150522341	CGI1460	85	8.000000	8.000000
chr1	150533506	150534136	CGI1461	6	1.500000	1.500000
chr1	150550986	150552550	CGI1462	33	0.000000	0.000000
chr1	150601472	150602307	CGI1463	0	NAN	NAN
chr1	150693182	150693621	CGI1464	0	NAN	NAN
chr1	150848615	150849231	CGI1465	37	0.000000	0.000000
chr1	150898521	150898909	CGI1466	0	NAN	NAN
chr1	150946364	150948136	CGI1467	220	0.000000	0.000000
chr1	150980560	150981299	CGI1468	38	0.000000	0.000000
chr1	151019902	151020720	CGI1469	28	0.000000	0.000000
chr1	151031699	151032464	CGI1470	64	1.000000	1.000000
chr1	151042795	151043187	CGI1471	0	NAN	NAN
chr1	151042993	151043860	CGI1472	0	NAN	NAN
chr1	151103598	151106168	CGI1473	96	96.500000	3.500000
chr1	151118268	151119702	CGI1474	77	3.000000	2.000000
chr1	151138310	151138699	CGI1475	12	0.000000	0.000000
chr1	151162471	151163129	CGI1476	6	2.000000	1.000000
chr1	151170680	151171245	CGI1477	0	NAN	NAN
chr1	151226787	151227332	CGI1478	12	0.000000	0.000000
chr1	151253556	151255865	CGI1479	86	1.000000	1.000000
chr1	151299636	151300048	CGI1480	32	0.000000	0.000000
chr1	151300247	151300853	CGI1481	0	NAN	NAN
chr1	151319586	151320011	CGI1482	9	0.000000	0.000000
chr1	151371708	151372698	CGI1483	8	0.000000	0.000000
chr1	151430900	151432172	CGI1484	54	0.000000	0.000000
chr1	151445682	151446278	CGI1485	0	NAN	NAN
chr1	151483426	151484536	CGI1486	19	0.000000	0.000000
chr1	151512529	151513406	CGI1487	20	1.000000	1.000000
chr1	151584271	151585564	CGI1488	38	1.000000	1.000000
chr1	151693835	151694320	CGI1489	30	83.500000	9.500000
chr1	151735307	151736265	CGI1490	51	0.000000	0.000000
chr1	151762494	151764169	CGI1491	2	1.500000	1.500000
chr1	151810380	151811897	CGI1492	90	97.000000	3.000000
chr1	151812111	151812779	CGI1493	18	9.000000	9.000000
chr1	151881658	151882454	CGI1494	35	0.000000	0.000000
chr1	151965558	151967015	CGI1495	38	1.000000	1.000000
chr1	152009254	152009934	CGI1496	12	1.500000	1.500000
chr1	152079939	152081336	CGI1497	0	NAN	NAN
chr1	152082891	152085382	CGI1498	12	96.500000	2.000000
chr1	152161471	152162036	CGI1499	24	88.500000	7.500000
chr1	152487743	152488472	CGI1500	0	NAN	NAN
chr1	152595738	152596118	CGI1501	4	88.000000	6.000000
chr1	153233200	153234442	CGI1502	121	94.000000	5.000000
chr1	153508185	153508990	CGI1503	24	38.000000	9.500000
chr1	153606190	153607046	CGI1504	20	1.000000	1.000000
chr1	153630951	153631518	CGI1505	44	0.000000	0.000000
chr1	153650758	153652568	CGI1506	73	9.000000	9.000000
chr1	153699984	153700691	CGI1507	0	NAN	NAN
chr1	153747544	153748863	CGI1508	56	0.000000	0.000000
chr1	153755818	153756515	CGI1509	58	0.000000	0.000000
chr1	153894716	153896140	CGI1510	69	0.000000	0.000000
chr1	153918095	153919449	CGI1511	179	0.000000	0.000000
chr1	153930385	153931282	CGI1512	56	1.000000	1.000000
chr1	153935604	153936308	CGI1513	35	0.000000	0.000000
chr1	153939449	153940450	CGI1514	32	1.000000	1.000000
chr1	153949566	153950622	CGI1515	0	NAN	NAN
chr1	153962929	153963647	CGI1516	0	NAN	NAN
chr1	154155162	154156114	CGI1517	26	0.000000	0.000000
chr1	154192513	154194270	CGI1518	24	1.500000	1.500000
chr1	154244804	154245280	CGI1519	6	0.000000	0.000000
chr1	154297513	154298662	CGI1520	74	10.500000	7.000000
chr1	154300848	154301562	CGI1521	70	0.000000	0.000000
chr1	154324879	154325374	CGI1522	0	NAN	NAN
chr1	154377492	154378543	CGI1523	41	0.000000	0.000000
chr1	154473961	154475802	CGI1524	154	61.500000	33.500000
chr1	154530582	154531831	CGI1525	66	0.500000	0.500000
chr1	154540257	154540813	CGI1526	74	1.000000	1.000000
chr1	154543605	154544886	CGI1527	30	97.000000	3.000000
chr1	154580241	154580893	CGI1528	77	1.000000	1.000000
chr1	154599580	154600704	CGI1529	32	0.000000	0.000000
chr1	154679984	154680348	CGI1530	0	NAN	NAN
chr1	154732749	154733539	CGI1531	60	8.000000	8.000000
chr1	154841757	154842262	CGI1532	24	83.500000	9.000000
chr1	154908829	154910204	CGI1533	4	6.500000	3.000000
chr1	154933790	154934846	CGI1534	94	1.000000	1.000000
chr1	154946167	154946557	CGI1535	0	NAN	NAN
chr1	154946595	154947591	CGI1536	3	0.000000	0.000000
chr1	154971473	154972519	CGI1537	0	NAN	NAN
chr1	154973282	154973934	CGI1538	33	0.000000	0.000000
chr1	154974009	154974607	CGI1539	0	NAN	NAN
chr1	154975151	154975526	CGI1540	0	NAN	NAN
chr1	154988616	154989073	CGI1541	0	NAN	NAN
chr1	154989796	154990376	CGI1542	42	2.000000	2.000000
chr1	155022809	155024429	CGI1543	116	5.500000	5.500000
chr1	155035001	155035858	CGI1544	30	80.500000	11.000000
chr1	155035766	155036692	CGI1545	30	1.000000	1.000000
chr1	155043040	155044006	CGI1546	12	98.000000	2.000000
chr1	155050722	155051722	CGI1547	53	1.000000	1.000000
chr1	155051810	155053778	CGI1548	87	1.000000	1.000000
chr1	155053959	155055390	CGI1549	52	55.500000	26.000000
chr1	155056948	155058448	CGI1550	8	0.000000	0.000000
chr1	155098303	155100662	CGI1551	62	1.000000	1.000000
chr1	155107920	155108715	CGI1552	62	1.000000	1.000000
chr1	155112804	155113277	CGI1553	0	NAN	NAN
chr1	155145105	155146072	CGI1554	21	2.000000	2.000000
chr1	155146319	155146853	CGI1555	8	31.000000	0.500000
chr1	155163462	155163939	CGI1556	38	0.500000	0.500000
chr1	155164028	155165139	CGI1557	44	3.000000	3.000000
chr1	155178235	155179248	CGI1558	47	1.000000	1.000000
chr1	155196742	155197096	CGI1559	0	NAN	NAN
chr1	155197151	155197650	CGI1560	0	NAN	NAN
chr1	155214204	155214995	CGI1561	8	2.000000	1.000000
chr1	155219906	155220812	CGI1562	20	81.000000	18.000000
chr1	155224526	155225816	CGI1563	36	11.000000	7.000000
chr1	155231746	155232387	CGI1564	0	NAN	NAN
chr1	155242754	155243570	CGI1565	40	1.500000	1.500000
chr1	155246941	155247911	CGI1566	34	0.000000	0.000000
chr1	155264289	155265672	CGI1567	64	95.000000	4.000000
chr1	155278274	155278823	CGI1568	0	NAN	NAN
chr1	155290466	155291136	CGI1569	5	83.000000	8.000000
chr1	155292362	155294878	CGI1570	161	1.000000	1.000000
chr1	155295037	155295605	CGI1571	26	2.000000	2.000000
chr1	155531840	155533382	CGI1572	42	1.000000	1.000000
chr1	155579597	155580078	CGI1573	0	NAN	NAN
chr1	155657763	155659192	CGI1574	11	0.000000	0.000000
chr1	155715018	155715663	CGI1575	0	NAN	NAN
chr1	155826661	155827301	CGI1576	0	NAN	NAN
chr1	155829220	155829586	CGI1577	0	NAN	NAN
chr1	155880941	155881353	CGI1578	20	0.000000	0.000000
chr1	155903905	155904477	CGI1579	12	1.000000	1.000000
chr1	155947505	155948582	CGI1580	97	0.000000	0.000000
chr1	155990464	155990877	CGI1581	0	NAN	NAN
chr1	156023095	156023501	CGI1582	0	NAN	NAN
chr1	156023429	156024173	CGI1583	29	0.000000	0.000000
chr1	156024289	156025024	CGI1584	0	NAN	NAN
chr1	156046283	156047352	CGI1585	20	97.000000	3.000000
chr1	156051158	156051812	CGI1586	8	91.500000	5.000000
chr1	156052012	156052906	CGI1587	10	1.500000	1.500000
chr1	156084190	156085306	CGI1588	89	0.000000	0.000000
chr1	156131051	156131518	CGI1589	0	NAN	NAN
chr1	156163184	156164363	CGI1590	18	1.000000	1.000000
chr1	156165128	156165514	CGI1591	0	NAN	NAN
chr1	156182456	156183535	CGI1592	9	0.000000	0.000000
chr1	156186125	156186761	CGI1593	78	59.000000	9.500000
chr1	156215036	156216098	CGI1594	2	96.000000	4.000000
chr1	156252237	156252961	CGI1595	32	1.000000	1.000000
chr1	156261069	156261541	CGI1596	16	95.000000	1.500000
chr1	156307531	156308579	CGI1597	0	NAN	NAN
chr1	156326755	156327143	CGI1598	0	NAN	NAN
chr1	156338691	156339303	CGI1599	34	0.000000	0.000000
chr1	156357717	156358783	CGI1600	48	95.000000	3.000000
chr1	156390012	156391877	CGI1601	84	55.000000	41.000000
chr1	156404795	156406480	CGI1602	50	88.000000	10.500000
chr1	156426438	156427411	CGI1603	7	0.000000	0.000000
chr1	156445194	156445658	CGI1604	0	NAN	NAN
chr1	156452084	156452482	CGI1605	0	NAN	NAN
chr1	156469481	156471224	CGI1606	132	0.000000	0.000000
chr1	156474880	156475425	CGI1607	0	NAN	NAN
chr1	156541937	156542632	CGI1608	26	1.000000	1.000000
chr1	156561312	156562364	CGI1609	34	0.000000	0.000000
chr1	156571073	156571435	CGI1610	21	0.000000	0.000000
chr1	156593527	156595914	CGI1611	27	90.000000	6.000000
chr1	156611486	156612568	CGI1612	28	93.000000	6.000000
chr1	156616372	156617196	CGI1613	30	97.000000	3.000000
chr1	156626988	156627940	CGI1614	21	0.000000	0.000000
chr1	156629715	156630478	CGI1615	0	NAN	NAN
chr1	156646237	156647252	CGI1616	12	22.000000	11.000000
chr1	156674736	156675364	CGI1617	28	2.000000	2.000000
chr1	156675294	156675867	CGI1618	0	NAN	NAN
chr1	156675919	156676772	CGI1619	14	57.500000	12.000000
chr1	156698006	156699005	CGI1620	44	1.000000	1.000000
chr1	156710689	156711244	CGI1621	0	NAN	NAN
chr1	156716829	156717297	CGI1622	8	4.500000	1.500000
chr1	156720652	156722253	CGI1623	135	1.000000	1.000000
chr1	156737109	156737996	CGI1624	81	1.000000	1.000000
chr1	156783386	156784376	CGI1625	25	16.000000	5.000000
chr1	156814651	156815980	CGI1626	16	96.000000	2.000000
chr1	156818448	156819247	CGI1627	0	NAN	NAN
chr1	156828639	156829065	CGI1628	12	96.000000	2.000000
chr1	156829815	156830414	CGI1629	0	NAN	NAN
chr1	156830379	156831326	CGI1630	24	5.500000	3.000000
chr1	156863144	156863686	CGI1631	7	98.000000	2.000000
chr1	156877509	156878753	CGI1632	14	96.000000	2.000000
chr1	156890120	156890923	CGI1633	0	NAN	NAN
chr1	156893383	156894178	CGI1634	37	92.000000	8.000000
chr1	156897091	156897990	CGI1635	4	64.500000	19.500000
chr1	157015174	157016341	CGI1636	140	0.000000	0.000000
chr1	157107632	157108786	CGI1637	24	0.000000	0.000000
chr1	157164376	157165372	CGI1638	17	88.000000	9.000000
chr1	157416086	157416543	CGI1639	0	NAN	NAN
chr1	157948621	157949175	CGI1640	30	94.500000	5.000000
chr1	157963271	157964126	CGI1641	30	91.000000	6.500000
chr1	158083046	158083811	CGI1642	6	72.000000	2.500000
chr1	158147324	158147760	CGI1643	0	NAN	NAN
chr1	158150546	158151605	CGI1644	17	85.000000	11.000000
chr1	159141039	159142167	CGI1645	41	46.000000	21.000000
chr1	159750302	159751572	CGI1646	34	0.000000	0.000000
chr1	159824286	159825083	CGI1647	26	0.000000	0.000000
chr1	159825375	159825994	CGI1648	8	100.000000	0.000000
chr1	159869828	159870225	CGI1649	20	0.000000	0.000000
chr1	159894186	159894689	CGI1650	24	0.000000	0.000000
chr1	159894815	159895403	CGI1651	3	0.000000	0.000000
chr1	159899305	159900052	CGI1652	0	NAN	NAN
chr1	159915187	159915986	CGI1653	14	1.000000	1.000000
chr1	160001091	160002156	CGI1654	12	0.000000	0.000000
chr1	160039764	160040286	CGI1655	0	NAN	NAN
chr1	160053443	160054884	CGI1656	22	5.000000	5.000000
chr1	160067965	160068910	CGI1657	69	0.000000	0.000000
chr1	160175124	160175923	CGI1658	75	0.000000	0.000000
chr1	160231640	160232673	CGI1659	0	NAN	NAN
chr1	160254752	160255113	CGI1660	0	NAN	NAN
chr1	160312621	160313577	CGI1661	4	0.000000	0.000000
chr1	160340377	160340977	CGI1662	8	100.000000	0.000000
chr1	160369746	160371054	CGI1663	54	18.000000	17.000000
chr1	160951679	160952199	CGI1664	0	NAN	NAN
chr1	160990811	160991352	CGI1665	0	NAN	NAN
chr1	161008226	161008959	CGI1666	32	0.000000	0.000000
chr1	161014920	161015671	CGI1667	4	4.000000	1.500000
chr1	161049284	161049787	CGI1668	10	100.000000	0.000000
chr1	161067917	161068989	CGI1669	22	0.000000	0.000000
chr1	161087175	161088223	CGI1670	30	0.000000	0.000000
chr1	161102005	161103072	CGI1671	46	0.000000	0.000000
chr1	161129020	161129894	CGI1672	68	0.000000	0.000000
chr1	161135631	161137036	CGI1673	16	1.500000	1.500000
chr1	161146907	161147545	CGI1674	18	0.000000	0.000000
chr1	161171675	161172555	CGI1675	0	NAN	NAN
chr1	161228421	161229028	CGI1676	60	2.000000	2.000000
chr1	161275655	161276050	CGI1677	0	NAN	NAN
chr1	161283940	161284563	CGI1678	32	0.000000	0.000000
chr1	161359348	161360529	CGI1679	0	NAN	NAN
chr1	161369078	161370040	CGI1680	74	0.000000	0.000000
chr1	161409642	161410690	CGI1681	24	2.000000	1.000000
chr1	161493957	161494484	CGI1682	8	0.000000	0.000000
chr1	161494605	161495126	CGI1683	0	NAN	NAN
chr1	161509895	161510333	CGI1684	0	NAN	NAN
chr1	161575681	161576106	CGI1685	2	93.000000	1.000000
chr1	161576244	161577011	CGI1686	10	100.000000	0.000000
chr1	161695452	161697592	CGI1687	47	4.000000	4.000000
chr1	161719275	161720227	CGI1688	38	0.000000	0.000000
chr1	161993211	161994140	CGI1689	70	2.000000	2.000000
chr1	162038856	162040179	CGI1690	88	0.000000	0.000000
chr1	162336764	162337443	CGI1691	8	95.000000	1.500000
chr1	162467528	162468272	CGI1692	18	1.000000	1.000000
chr1	162530818	162532041	CGI1693	62	0.000000	0.000000
chr1	162792018	162792816	CGI1694	38	2.000000	2.000000
chr1	163291323	163292115	CGI1695	12	0.000000	0.000000
chr1	163378042	163378538	CGI1696	0	NAN	NAN
chr1	164290369	164290935	CGI1697	14	1.000000	1.000000
chr1	164545368	164546097	CGI1698	24	94.000000	3.000000
chr1	164761693	164762120	CGI1699	6	96.500000	2.000000
chr1	165086502	165087214	CGI1700	0	NAN	NAN
chr1	165204254	165205623	CGI1701	34	90.500000	5.000000
chr1	165321569	165322589	CGI1702	0	NAN	NAN
chr1	165323435	165323905	CGI1703	0	NAN	NAN
chr1	165324109	165324993	CGI1704	0	NAN	NAN
chr1	165325110	165326421	CGI1705	36	96.500000	2.500000
chr1	165345124	165345490	CGI1706	22	87.000000	9.000000
chr1	165345823	165346179	CGI1707	0	NAN	NAN
chr1	165414126	165414699	CGI1708	0	NAN	NAN
chr1	165551288	165551712	CGI1709	0	NAN	NAN
chr1	165567222	165567926	CGI1710	4	3.000000	1.500000
chr1	165599458	165600660	CGI1711	4	0.000000	0.000000
chr1	165602679	165603039	CGI1712	0	NAN	NAN
chr1	165667265	165668320	CGI1713	8	0.000000	0.000000
chr1	165737830	165738335	CGI1714	0	NAN	NAN
chr1	165796596	165797891	CGI1715	184	0.000000	0.000000
chr1	166134163	166136547	CGI1716	154	8.000000	8.000000
chr1	166808191	166809528	CGI1717	124	0.000000	0.000000
chr1	166844889	166845960	CGI1718	64	0.000000	0.000000
chr1	166853280	166853910	CGI1719	29	88.000000	12.000000
chr1	166889676	166890858	CGI1720	18	100.000000	0.000000
chr1	166916636	166917150	CGI1721	22	85.500000	10.500000
chr1	166944233	166945440	CGI1722	0	NAN	NAN
chr1	166958217	166958823	CGI1723	12	95.000000	3.500000
chr1	167090449	167091175	CGI1724	20	22.500000	5.500000
chr1	167095482	167095948	CGI1725	12	99.000000	1.000000
chr1	167189242	167191343	CGI1726	143	0.000000	0.000000
chr1	167408406	167408984	CGI1727	24	94.500000	5.500000
chr1	167423948	167425304	CGI1728	84	2.000000	2.000000
chr1	167430117	167430481	CGI1729	0	NAN	NAN
chr1	167522336	167523261	CGI1730	28	0.500000	0.500000
chr1	167599338	167599962	CGI1731	39	96.000000	2.000000
chr1	167683011	167684079	CGI1732	22	0.000000	0.000000
chr1	167690879	167691952	CGI1733	115	0.000000	0.000000
chr1	167789261	167789688	CGI1734	0	NAN	NAN
chr1	167904877	167906566	CGI1735	103	0.000000	0.000000
chr1	168105248	168106800	CGI1736	174	1.000000	1.000000
chr1	168147857	168148690	CGI1737	31	0.000000	0.000000
chr1	168194777	168195755	CGI1738	124	1.000000	1.000000
chr1	168356388	168356772	CGI1739	0	NAN	NAN
chr1	169074904	169076599	CGI1740	117	1.000000	1.000000
chr1	169336859	169337314	CGI1741	0	NAN	NAN
chr1	169396521	169396876	CGI1742	24	94.000000	3.500000
chr1	169454410	169455652	CGI1743	28	4.000000	3.000000
chr1	169763720	169764436	CGI1744	34	0.000000	0.000000
chr1	169862292	169863168	CGI1745	17	0.000000	0.000000
chr1	169863087	169863933	CGI1746	0	NAN	NAN
chr1	170043464	170044086	CGI1747	16	0.000000	0.000000
chr1	170630265	170630907	CGI1748	22	94.000000	3.000000
chr1	170633169	170634462	CGI1749	58	87.000000	8.500000
chr1	170637470	170637837	CGI1750	0	NAN	NAN
chr1	170640419	170640802	CGI1751	0	NAN	NAN
chr1	171454367	171455343	CGI1752	23	0.000000	0.000000
chr1	171639909	171640345	CGI1753	0	NAN	NAN
chr1	171710848	171711700	CGI1754	32	0.000000	0.000000
chr1	171750174	171751032	CGI1755	34	0.000000	0.000000
chr1	171810130	171811488	CGI1756	24	56.500000	12.500000
chr1	172412927	172413436	CGI1757	15	1.000000	1.000000
chr1	172501659	172502670	CGI1758	51	1.000000	1.000000
chr1	173445782	173447296	CGI1759	70	1.000000	1.000000
chr1	173638560	173639203	CGI1760	14	95.000000	1.000000
chr1	173683893	173684506	CGI1761	24	0.000000	0.000000
chr1	173793171	173794458	CGI1762	14	0.500000	0.500000
chr1	173836261	173838052	CGI1763	72	1.000000	1.000000
chr1	173990709	173991900	CGI1764	66	0.000000	0.000000
chr1	174128105	174129391	CGI1765	38	0.000000	0.000000
chr1	174968367	174969768	CGI1766	18	0.000000	0.000000
chr1	174992278	174992902	CGI1767	0	NAN	NAN
chr1	175014661	175015049	CGI1768	32	97.000000	3.000000
chr1	175048265	175048982	CGI1769	22	94.500000	3.000000
chr1	175161801	175162416	CGI1770	39	1.000000	1.000000
chr1	175474093	175474678	CGI1771	0	NAN	NAN
chr1	175568131	175569024	CGI1772	9	92.000000	6.000000
chr1	176175609	176177049	CGI1773	42	0.000000	0.000000
chr1	176318262	176318702	CGI1774	0	NAN	NAN
chr1	177133307	177134010	CGI1776	38	77.000000	14.500000
chr1	177139844	177140881	CGI1777	20	0.000000	0.000000
chr1	177150661	177151288	CGI1778	11	2.000000	2.000000
chr1	178006791	178007487	CGI1779	48	10.000000	3.500000
chr1	178062603	178063984	CGI1780	120	1.000000	1.000000
chr1	178455640	178456410	CGI1781	42	93.000000	7.000000
chr1	178511421	178512385	CGI1782	41	0.000000	0.000000
chr1	178693864	178695301	CGI1783	100	1.000000	1.000000
chr1	178994493	178996002	CGI1784	154	1.000000	1.000000
chr1	179050601	179051987	CGI1785	68	1.000000	1.000000
chr1	179198317	179199462	CGI1786	26	0.000000	0.000000
chr1	179262514	179263555	CGI1787	88	1.000000	1.000000
chr1	179334691	179335471	CGI1788	18	1.000000	1.000000
chr1	179544557	179545458	CGI1790	75	92.000000	6.000000
chr1	179555188	179555897	CGI1791	8	2.500000	2.500000
chr1	179560617	179561343	CGI1792	28	2.000000	1.000000
chr1	179711864	179713795	CGI1793	120	94.000000	6.000000
chr1	179784097	179784760	CGI1794	0	NAN	NAN
chr1	179846674	179847308	CGI1795	0	NAN	NAN
chr1	179851185	179852430	CGI1796	34	0.000000	0.000000
chr1	179923521	179924496	CGI1797	0	NAN	NAN
chr1	180123436	180124743	CGI1798	62	1.000000	1.000000
chr1	180151219	180151741	CGI1799	0	NAN	NAN
chr1	180197877	180201086	CGI1800	132	5.000000	5.000000
chr1	180202213	180203033	CGI1801	38	99.000000	1.000000
chr1	180203405	180205119	CGI1802	62	97.500000	1.500000
chr1	180471207	180472276	CGI1803	75	0.000000	0.000000
chr1	180600920	180602091	CGI1804	36	0.000000	0.000000
chr1	180881153	180882777	CGI1805	102	90.000000	7.000000
chr1	180904161	180904929	CGI1806	10	98.000000	0.500000
chr1	180922694	180923876	CGI1807	59	15.000000	11.000000
chr1	180991192	180992504	CGI1808	50	0.000000	0.000000
chr1	181057365	181059380	CGI1809	120	1.000000	1.000000
chr1	181073604	181075132	CGI1810	86	1.000000	1.000000
chr1	181158854	181159556	CGI1811	28	1.000000	1.000000
chr1	181286433	181287068	CGI1812	0	NAN	NAN
chr1	181287193	181287986	CGI1813	20	54.000000	11.500000
chr1	181382107	181382999	CGI1814	27	97.000000	3.000000
chr1	181451085	181452233	CGI1815	26	65.500000	16.500000
chr1	181452694	181453147	CGI1816	6	75.000000	5.000000
chr1	181454661	181455375	CGI1817	0	NAN	NAN
chr1	181998828	181999489	CGI1818	18	2.000000	2.000000
chr1	182025254	182026722	CGI1819	0	NAN	NAN
chr1	182359763	182361610	CGI1820	60	2.000000	2.000000
chr1	182573165	182573967	CGI1821	0	NAN	NAN
chr1	182583888	182584554	CGI1822	18	27.000000	4.500000
chr1	182758271	182759235	CGI1823	66	0.000000	0.000000
chr1	182808157	182809107	CGI1824	109	0.000000	0.000000
chr1	182911349	182911771	CGI1825	0	NAN	NAN
chr1	182921705	182922691	CGI1826	8	96.000000	1.500000
chr1	182991726	182993575	CGI1827	213	0.000000	0.000000
chr1	183155172	183155530	CGI1828	40	0.000000	0.000000
chr1	183385942	183386791	CGI1829	14	100.000000	0.000000
chr1	183387025	183387696	CGI1830	26	48.000000	10.000000
chr1	183440225	183440835	CGI1831	0	NAN	NAN
chr1	183441274	183442391	CGI1832	53	0.000000	0.000000
chr1	183604138	183605720	CGI1833	48	0.000000	0.000000
chr1	183774025	183774625	CGI1834	22	2.000000	2.000000
chr1	184005443	184007000	CGI1835	85	86.000000	7.000000
chr1	184020569	184021422	CGI1836	28	0.000000	0.000000
chr1	184355288	184356928	CGI1837	122	1.000000	1.000000
chr1	184633123	184633488	CGI1838	2	31.000000	12.000000
chr1	184723108	184724509	CGI1839	112	0.000000	0.000000
chr1	184942742	184943870	CGI1840	89	2.000000	2.000000
chr1	185014111	185015382	CGI1841	111	1.000000	1.000000
chr1	185125767	185126837	CGI1842	26	1.000000	1.000000
chr1	185285221	185287041	CGI1843	18	0.000000	0.000000
chr1	185703223	185703833	CGI1844	10	2.000000	2.000000
chr1	186343881	186345215	CGI1845	24	2.000000	2.000000
chr1	186649167	186650123	CGI1846	6	70.000000	4.000000
chr1	188826505	188827139	CGI1847	0	NAN	NAN
chr1	190447216	190447588	CGI1848	0	NAN	NAN
chr1	191120539	191120966	CGI1849	0	NAN	NAN
chr1	192777553	192778491	CGI1851	48	0.000000	0.000000
chr1	193027981	193029365	CGI1852	40	0.000000	0.000000
chr1	193073540	193073983	CGI1853	20	0.000000	0.000000
chr1	193074046	193074919	CGI1854	10	3.500000	3.000000
chr1	193090673	193091609	CGI1855	6	1.000000	1.000000
chr1	194327283	194327692	CGI1856	0	NAN	NAN
chr1	195692018	195692453	CGI1857	10	97.000000	3.000000
chr1	196847060	196847530	CGI1858	30	84.000000	8.000000
chr1	197115119	197116073	CGI1859	48	0.000000	0.000000
chr1	197169912	197171003	CGI1860	40	0.000000	0.000000
chr1	197324550	197325051	CGI1861	16	75.000000	10.500000
chr1	197743759	197745067	CGI1862	149	0.000000	0.000000
chr1	197871450	197872436	CGI1863	28	1.000000	1.000000
chr1	197879959	197880872	CGI1864	44	89.000000	11.000000
chr1	197881200	197881879	CGI1865	16	57.000000	12.000000
chr1	197882059	197882936	CGI1866	0	NAN	NAN
chr1	197884986	197885503	CGI1867	0	NAN	NAN
chr1	197886862	197887669	CGI1868	18	77.000000	13.000000
chr1	197890394	197890916	CGI1869	8	98.500000	1.500000
chr1	198125799	198126948	CGI1870	74	1.000000	1.000000
chr1	198648824	198649378	CGI1871	0	NAN	NAN
chr1	199928577	199929022	CGI1872	10	96.000000	4.000000
chr1	199998030	199998767	CGI1873	0	NAN	NAN
chr1	200004408	200004996	CGI1874	10	98.000000	2.000000
chr1	200007929	200009267	CGI1875	88	2.000000	2.000000
chr1	200009582	200010368	CGI1876	20	44.500000	15.000000
chr1	200011173	200012246	CGI1877	12	82.500000	6.500000
chr1	200116528	200117486	CGI1878	17	99.000000	1.000000
chr1	200271262	200271683	CGI1879	0	NAN	NAN
chr1	200378309	200379561	CGI1880	41	0.000000	0.000000
chr1	200589476	200590232	CGI1881	22	2.500000	2.500000
chr1	200638413	200639373	CGI1882	87	2.000000	2.000000
chr1	200707750	200709106	CGI1883	94	0.000000	0.000000
chr1	200842012	200843584	CGI1884	71	97.000000	3.000000
chr1	200859944	200860895	CGI1885	14	27.500000	4.500000
chr1	200880487	200881164	CGI1886	0	NAN	NAN
chr1	200991967	200993202	CGI1887	110	0.000000	0.000000
chr1	201083350	201084618	CGI1888	70	91.000000	8.000000
chr1	201122827	201123874	CGI1889	30	2.000000	2.000000
chr1	201140105	201140822	CGI1890	20	0.000000	0.000000
chr1	201252349	201253504	CGI1891	3	92.000000	0.000000
chr1	201368100	201369093	CGI1892	109	1.000000	1.000000
chr1	201437140	201438787	CGI1893	114	1.000000	1.000000
chr1	201450782	201451479	CGI1894	2	6.000000	2.000000
chr1	201475400	201476706	CGI1895	62	13.500000	4.500000
chr1	201507674	201508752	CGI1896	102	1.000000	1.000000
chr1	201508915	201509395	CGI1897	18	14.000000	7.000000
chr1	201617132	201617511	CGI1898	12	1.500000	1.500000
chr1	201617511	201618760	CGI1899	60	3.000000	3.000000
chr1	201619209	201620168	CGI1900	10	4.000000	4.000000
chr1	201708705	201709157	CGI1901	30	16.000000	2.000000
chr1	201709241	201709662	CGI1902	3	14.000000	0.000000
chr1	201797915	201798744	CGI1903	0	NAN	NAN
chr1	201857728	201858387	CGI1904	9	0.000000	0.000000
chr1	201924227	201925179	CGI1905	0	NAN	NAN
chr1	201951495	201952681	CGI1906	76	0.000000	0.000000
chr1	202113051	202114283	CGI1907	170	0.000000	0.000000
chr1	202162844	202163566	CGI1908	80	85.000000	15.000000
chr1	202183057	202183806	CGI1909	52	57.500000	10.500000
chr1	202310907	202311394	CGI1910	0	NAN	NAN
chr1	202317567	202318386	CGI1911	20	2.500000	2.500000
chr1	202611638	202612450	CGI1912	12	79.000000	18.500000
chr1	202612512	202613151	CGI1913	0	NAN	NAN
chr1	202679002	202679973	CGI1914	25	89.000000	4.000000
chr1	202775897	202777937	CGI1915	150	1.000000	1.000000
chr1	202779630	202780903	CGI1916	54	3.500000	3.500000
chr1	202829953	202831201	CGI1917	32	2.000000	1.000000
chr1	202857468	202858543	CGI1918	56	1.000000	1.000000
chr1	202896063	202896707	CGI1919	30	0.000000	0.000000
chr1	202926794	202927781	CGI1920	56	1.000000	1.000000
chr1	202935981	202936699	CGI1921	35	1.000000	1.000000
chr1	202976168	202977185	CGI1922	20	1.000000	0.000000
chr1	202995222	202996174	CGI1923	40	1.000000	1.000000
chr1	203020805	203021191	CGI1924	0	NAN	NAN
chr1	203044439	203045680	CGI1925	32	94.000000	4.000000
chr1	203086842	203087193	CGI1926	0	NAN	NAN
chr1	203096668	203097569	CGI1927	37	3.000000	2.000000
chr1	203242206	203242811	CGI1928	6	6.500000	1.500000
chr1	203259506	203259880	CGI1929	0	NAN	NAN
chr1	203274150	203275587	CGI1930	65	1.000000	1.000000
chr1	203296140	203297150	CGI1931	35	0.000000	0.000000
chr1	203598172	203599001	CGI1932	16	95.000000	2.500000
chr1	203619469	203620094	CGI1933	20	4.500000	4.500000
chr1	203764495	203765173	CGI1934	56	1.000000	1.000000
chr1	203830446	203831040	CGI1935	0	NAN	NAN
chr1	204042093	204044728	CGI1936	67	0.000000	0.000000
chr1	204120296	204121615	CGI1937	112	1.000000	1.000000
chr1	204159509	204159970	CGI1938	13	94.000000	2.000000
chr1	204182979	204183448	CGI1939	18	1.000000	0.000000
chr1	204346641	204347746	CGI1940	64	1.000000	1.000000
chr1	204380271	204381351	CGI1941	82	1.000000	1.000000
chr1	204463097	204464290	CGI1942	50	1.000000	1.000000
chr1	204485405	204485952	CGI1943	28	0.500000	0.500000
chr1	204653907	204655175	CGI1944	170	2.000000	2.000000
chr1	204797234	204798243	CGI1945	53	7.000000	5.000000
chr1	205011998	205012631	CGI1946	26	95.000000	5.000000
chr1	205038644	205039204	CGI1947	12	91.000000	3.500000
chr1	205090803	205091630	CGI1948	11	1.000000	1.000000
chr1	205179827	205181025	CGI1949	18	0.000000	0.000000
chr1	205196668	205198066	CGI1950	50	2.500000	2.500000
chr1	205290134	205291142	CGI1951	42	1.000000	1.000000
chr1	205312367	205313794	CGI1952	132	83.000000	17.000000
chr1	205399683	205400181	CGI1953	12	48.000000	6.000000
chr1	205424845	205426631	CGI1954	214	36.000000	25.000000
chr1	205473658	205474213	CGI1955	14	1.000000	1.000000
chr1	205497970	205498718	CGI1956	33	2.000000	2.000000
chr1	205537780	205538712	CGI1957	62	48.000000	32.500000
chr1	205560984	205561588	CGI1958	0	NAN	NAN
chr1	205600123	205601565	CGI1959	57	0.000000	0.000000
chr1	205648797	205649909	CGI1960	123	1.000000	1.000000
chr1	205718137	205719440	CGI1961	50	0.000000	0.000000
chr1	205743880	205744773	CGI1962	34	1.000000	1.000000
chr1	205781855	205782841	CGI1963	120	1.000000	1.000000
chr1	205818927	205819296	CGI1964	10	97.000000	1.000000
chr1	206223358	206224158	CGI1965	29	45.000000	5.000000
chr1	206224536	206224898	CGI1966	8	97.500000	2.500000
chr1	206680069	206681575	CGI1967	82	96.000000	2.000000
chr1	206730320	206731021	CGI1968	86	1.000000	1.000000
chr1	206785649	206786244	CGI1969	0	NAN	NAN
chr1	206808389	206809650	CGI1970	70	0.000000	0.000000
chr1	206857841	206859749	CGI1971	195	1.000000	1.000000
chr1	207082397	207083465	CGI1972	24	1.000000	1.000000
chr1	207223980	207224643	CGI1973	22	97.000000	3.000000
chr1	207226108	207226983	CGI1974	62	0.000000	0.000000
chr1	207494444	207495696	CGI1975	42	0.000000	0.000000
chr1	207627325	207628405	CGI1976	93	10.000000	6.000000
chr1	207669513	207670221	CGI1977	50	92.000000	6.000000
chr1	207818178	207819173	CGI1978	40	82.000000	6.000000
chr1	207842413	207843386	CGI1979	20	60.500000	20.500000
chr1	207925159	207926128	CGI1980	3	0.000000	0.000000
chr1	208041914	208042838	CGI1981	58	0.000000	0.000000
chr1	208083994	208084756	CGI1982	2	81.500000	0.500000
chr1	208132219	208133296	CGI1983	57	96.000000	4.000000
chr1	208136499	208137418	CGI1984	52	3.000000	3.000000
chr1	208416348	208418182	CGI1985	118	0.000000	0.000000
chr1	209404761	209405564	CGI1986	32	92.000000	8.000000
chr1	209758896	209759498	CGI1987	0	NAN	NAN
chr1	209848275	209849543	CGI1988	20	94.000000	2.500000
chr1	209920883	209921409	CGI1989	0	NAN	NAN
chr1	209957698	209958304	CGI1990	0	NAN	NAN
chr1	209978622	209979039	CGI1991	0	NAN	NAN
chr1	209979100	209979831	CGI1992	14	0.000000	0.000000
chr1	210000780	210001692	CGI1993	2	0.000000	0.000000
chr1	210032060	210032642	CGI1994	0	NAN	NAN
chr1	210062169	210062989	CGI1995	0	NAN	NAN
chr1	210110986	210112209	CGI1996	70	91.000000	9.000000
chr1	210405773	210407672	CGI1997	48	0.000000	0.000000
chr1	210424800	210425756	CGI1998	22	1.500000	1.500000
chr1	210426115	210426610	CGI1999	8	0.000000	0.000000
chr1	210465664	210466421	CGI2000	30	0.000000	0.000000
chr1	210501840	210502933	CGI2001	57	0.000000	0.000000
chr1	211306478	211307831	CGI2002	43	1.000000	1.000000
chr1	211380225	211380636	CGI2003	0	NAN	NAN
chr1	211431990	211433347	CGI2004	109	0.000000	0.000000
chr1	211433365	211434470	CGI2005	19	0.000000	0.000000
[truncated: 23,495 more rows]
