# Supplementary material for: Protection of CpG islands against de novo DNA methylation during oogenesis is associated with the recognition site of E2f1 and E2f2
Source: Epigenetics Chromatin. 2014 Oct 21;7:26. doi: 10.1186/1756-8935-7-26 (PMC4255709; doi:10.1186/1756-8935-7-26)
Supplement: Additional file 7 — BED files with data underlying the statistical analyses of the E2F1 ChIP-seq peaks in MCF7 cells; coordinates are for the hg19 human reference genome build. [file 1756-8935-7-26-S7.zip › hg19_MCF7_data/MCF7_knownProms_TPM.bed]

chr1	10373	12374	NAN	0
chr1	16264	21259	NAN	0
chr1	28869	31461	NAN	0
chr1	35580	37581	NAN	0
chr1	67590	69591	NAN	0
chr1	140065	142066	NAN	0
chr1	319583	324788	NAN	0
chr1	326045	328046	NAN	0
chr1	366158	368159	NAN	0
chr1	418705	420706	NAN	0
chr1	565614	569344	5.989839	5.989839
chr1	621533	623534	NAN	0
chr1	665230	667231	NAN	0
chr1	667978	670041	NAN	0
chr1	670493	673447	NAN	0
chr1	679235	681236	NAN	0
chr1	713567	715568	4.948127	4.948127
chr1	761470	764402	2.604278	2.604278
chr1	811681	813682	NAN	0
chr1	845314	847315	NAN	0
chr1	854316	856317	NAN	0
chr1	859029	861802	7.031550	7.031550
chr1	873154	877024	0.000000	0.000000
chr1	881939	883940	NAN	0
chr1	893417	898235	24.219782	24.219782
chr1	900376	902377	5.468983	5.468983
chr1	911520	913521	NAN	0
chr1	916972	918973	0.000000	0.000000
chr1	935051	937052	13.802671	13.802671
chr1	947346	949347	32.032615	32.032615
chr1	954002	956003	51.043841	51.043841
chr1	993582	995617	2.343850	2.343850
chr1	1007445	1011187	44.272719	44.272719
chr1	1026444	1029054	NAN	0
chr1	1051235	1053236	3.645989	3.645989
chr1	1070896	1072897	NAN	0
chr1	1100983	1105956	NAN	0
chr1	1107785	1109786	0.000000	0.000000
chr1	1113576	1116435	0.000000	0.000000
chr1	1140559	1143589	1.822994	1.822994
chr1	1149047	1151048	0.000000	0.000000
chr1	1156230	1158231	NAN	0
chr1	1158847	1160848	NAN	0
chr1	1166128	1168947	48.179136	48.179136
chr1	1181601	1183602	NAN	0
chr1	1202871	1204872	0.000000	0.000000
chr1	1208733	1210734	32.553470	32.553470
chr1	1214315	1218037	NAN	0
chr1	1233834	1235835	NAN	0
chr1	1240808	1246489	3.645989	3.645989
chr1	1252329	1254330	NAN	0
chr1	1258642	1261567	57.814963	57.814963
chr1	1265225	1267226	0.000000	0.000000
chr1	1275056	1277057	NAN	0
chr1	1283991	1285992	10.677538	10.677538
chr1	1293414	1295415	0.000000	0.000000
chr1	1296656	1298657	0.000000	0.000000
chr1	1309745	1312318	62.242235	62.242235
chr1	1326528	1329683	NAN	0
chr1	1333221	1336218	28.126198	28.126198
chr1	1342192	1344193	160.163073	160.163073
chr1	1356323	1358324	0.000000	0.000000
chr1	1360007	1362008	0.000000	0.000000
chr1	1369402	1371403	5.208555	5.208555
chr1	1383568	1385569	NAN	0
chr1	1405663	1407664	13.021388	13.021388
chr1	1411905	1413906	0.000000	0.000000
chr1	1419661	1421662	NAN	0
chr1	1446022	1448410	14.323527	14.323527
chr1	1465948	1467949	NAN	0
chr1	1475239	1477240	0.000000	0.000000
chr1	1508854	1511762	55.210685	55.210685
chr1	1534318	1536976	3.385561	3.385561
chr1	1549294	1552190	3.125133	3.125133
chr1	1557653	1560871	NAN	0
chr1	1562985	1564986	0.000000	0.000000
chr1	1566059	1569067	0.000000	0.000000
chr1	1576236	1578237	NAN	0
chr1	1580124	1582125	NAN	0
chr1	1589968	1591969	30.990904	30.990904
chr1	1601077	1603078	NAN	0
chr1	1607784	1609785	NAN	0
chr1	1623742	1625743	NAN	0
chr1	1629877	1632286	NAN	0
chr1	1639183	1641891	NAN	0
chr1	1647416	1649417	1.822994	1.822994
chr1	1654553	1657291	17.709088	17.709088
chr1	1676937	1678938	0.000000	0.000000
chr1	1689580	1691581	0.260428	0.260428
chr1	1696384	1698385	0.000000	0.000000
chr1	1709408	1713008	12.500533	12.500533
chr1	1822025	1824026	160.944356	160.944356
chr1	1844765	1846766	0.260428	0.260428
chr1	1849735	1852240	2.604278	2.604278
chr1	1858341	1860868	NAN	0
chr1	1921913	1923914	NAN	0
chr1	1934775	1936776	0.260428	0.260428
chr1	1946468	1948469	NAN	0
chr1	1949267	1951268	1.822994	1.822994
chr1	1980408	1982409	10.156683	10.156683
chr1	2003585	2005925	0.000000	0.000000
chr1	2034654	2036655	0.000000	0.000000
chr1	2075295	2077296	0.000000	0.000000
chr1	2098786	2100787	NAN	0
chr1	2111074	2113075	NAN	0
chr1	2119736	2121737	0.520856	0.520856
chr1	2125713	2127714	26.824059	26.824059
chr1	2138671	2140672	NAN	0
chr1	2158633	2160634	5.468983	5.468983
chr1	2283599	2285600	NAN	0
chr1	2321713	2324493	34.376464	34.376464
chr1	2343509	2345510	7.552405	7.552405
chr1	2406253	2408254	0.000000	0.000000
chr1	2410122	2412123	NAN	0
chr1	2428682	2430683	NAN	0
chr1	2457534	2459535	6.771122	6.771122
chr1	2461183	2463184	0.000000	0.000000
chr1	2483783	2485784	0.000000	0.000000
chr1	2486304	2489950	0.000000	0.000000
chr1	2516398	2519017	3.125133	3.125133
chr1	2560459	2562460	NAN	0
chr1	2563980	2565981	0.000000	0.000000
chr1	2705729	2707730	NAN	0
chr1	2936545	2938546	0.000000	0.000000
chr1	2979849	2981850	NAN	0
chr1	2983788	2986242	0.781283	0.781283
chr1	3043038	3045039	NAN	0
chr1	3369646	3371647	1.302139	1.302139
chr1	3381068	3384035	NAN	0
chr1	3386670	3388671	0.000000	0.000000
chr1	3447511	3449512	2.604278	2.604278
chr1	3476853	3478854	NAN	0
chr1	3527558	3529559	0.000000	0.000000
chr1	3540055	3542088	11.198394	11.198394
chr1	3566170	3569629	4.427272	4.427272
chr1	3605735	3607736	0.000000	0.000000
chr1	3613109	3615110	0.000000	0.000000
chr1	3642541	3644542	NAN	0
chr1	3662834	3665437	0.000000	0.000000
chr1	3667464	3669465	0.000000	0.000000
chr1	3687833	3689852	1.302139	1.302139
chr1	3712567	3714568	14.063099	14.063099
chr1	3753215	3755216	NAN	0
chr1	3772344	3775297	12.240105	12.240105
chr1	3815467	3818357	8.073261	8.073261
chr1	3999171	4001172	NAN	0
chr1	4470610	4472611	NAN	0
chr1	4713604	4715605	0.000000	0.000000
chr1	4846057	4848058	NAN	0
chr1	5622630	5624631	NAN	0
chr1	5727814	5729815	NAN	0
chr1	5922300	5924301	NAN	0
chr1	5927934	5929935	NAN	0
chr1	5965042	5967043	NAN	0
chr1	6050857	6054033	3.645989	3.645989
chr1	6084572	6086573	0.260428	0.260428
chr1	6092847	6094848	0.000000	0.000000
chr1	6104480	6106481	0.000000	0.000000
chr1	6191307	6193308	NAN	0
chr1	6203714	6205715	0.000000	0.000000
chr1	6206430	6208431	NAN	0
chr1	6239693	6241694	0.520856	0.520856
chr1	6259178	6261179	438.820777	438.820777
chr1	6264688	6266689	0.260428	0.260428
chr1	6267177	6269441	0.000000	0.000000
chr1	6295543	6298371	9.896255	9.896255
chr1	6302751	6304752	0.000000	0.000000
chr1	6320534	6322535	0.781283	0.781283
chr1	6418503	6422264	0.000000	0.000000
chr1	6445382	6447383	0.520856	0.520856
chr1	6453325	6455326	7.552405	7.552405
chr1	6479478	6481479	1.041711	1.041711
chr1	6483347	6486230	14.323527	14.323527
chr1	6489455	6491456	NAN	0
chr1	6506602	6508603	0.000000	0.000000
chr1	6523181	6525182	0.000000	0.000000
chr1	6525754	6527755	0.000000	0.000000
chr1	6531142	6533143	2.864705	2.864705
chr1	6537217	6539218	NAN	0
chr1	6545028	6547514	0.000000	0.000000
chr1	6550153	6553261	0.000000	0.000000
chr1	6556255	6558984	0.520856	0.520856
chr1	6579620	6581621	NAN	0
chr1	6613837	6616158	18.229943	18.229943
chr1	6629468	6631469	NAN	0
chr1	6638555	6640569	1.822994	1.822994
chr1	6643861	6645862	NAN	0
chr1	6659370	6661371	0.000000	0.000000
chr1	6662428	6664429	2.083422	2.083422
chr1	6672255	6674256	3.906416	3.906416
chr1	6683424	6685710	3.125133	3.125133
chr1	6761465	6763466	22.136360	22.136360
chr1	6843883	6845884	16.146521	16.146521
chr1	7730553	7732554	0.000000	0.000000
chr1	7738647	7740648	NAN	0
chr1	7794903	7796904	NAN	0
chr1	7803394	7805395	NAN	0
chr1	7829828	7831829	22.917643	22.917643
chr1	7842879	7845214	4.427272	4.427272
chr1	7912677	7915065	0.000000	0.000000
chr1	7972793	7974794	0.000000	0.000000
chr1	7989907	7991908	NAN	0
chr1	8002724	8004725	NAN	0
chr1	8020213	8022214	39.845447	39.845447
chr1	8041518	8043519	NAN	0
chr1	8075251	8077252	0.000000	0.000000
chr1	8085892	8087893	18.750799	18.750799
chr1	8382889	8384890	NAN	0
chr1	8388697	8390698	NAN	0
chr1	8440734	8442735	NAN	0
chr1	8483246	8485247	0.520856	0.520856
chr1	8585343	8587344	0.520856	0.520856
chr1	8813396	8815397	0.000000	0.000000
chr1	8877198	8879199	10.156683	10.156683
chr1	8931134	8933135	NAN	0
chr1	8937393	8940651	267.459311	267.459311
chr1	9004392	9006393	0.000000	0.000000
chr1	9085903	9087904	0.000000	0.000000
chr1	9108818	9110819	NAN	0
chr1	9129152	9131387	0.000000	0.000000
chr1	9148009	9150010	0.000000	0.000000
chr1	9188728	9190750	2.864705	2.864705
chr1	9211335	9213336	NAN	0
chr1	9241950	9243951	1.041711	1.041711
chr1	9293362	9295363	4.948127	4.948127
chr1	9351440	9353441	17.709088	17.709088
chr1	9414265	9416266	NAN	0
chr1	9497336	9499337	NAN	0
chr1	9598027	9600028	1.822994	1.822994
chr1	9647431	9649432	5.208555	5.208555
chr1	9655416	9657417	NAN	0
chr1	9710289	9712290	0.000000	0.000000
chr1	9714143	9716144	NAN	0
chr1	9747126	9749127	0.000000	0.000000
chr1	9750024	9752025	NAN	0
chr1	9768662	9770663	NAN	0
chr1	9793103	9795104	NAN	0
chr1	9884049	9886050	NAN	0
chr1	9969815	9971816	19.011227	19.011227
chr1	10001985	10004927	15.104810	15.104810
chr1	10055754	10057755	0.260428	0.260428
chr1	10091540	10093541	11.719249	11.719249
chr1	10229513	10231514	0.260428	0.260428
chr1	10269263	10272174	7.552405	7.552405
chr1	10290807	10292808	NAN	0
chr1	10457584	10459585	50.002130	50.002130
chr1	10488658	10491304	8.594116	8.594116
chr1	10508275	10510276	0.000000	0.000000
chr1	10532112	10535503	16.146521	16.146521
chr1	10586811	10588812	NAN	0
chr1	10720954	10722955	NAN	0
chr1	10743133	10745134	NAN	0
chr1	10754006	10756007	2.083422	2.083422
chr1	10856232	10858233	4.166844	4.166844
chr1	11023827	11025828	NAN	0
chr1	11041593	11043594	NAN	0
chr1	11071178	11073179	38.543309	38.543309
chr1	11106795	11108796	0.000000	0.000000
chr1	11119590	11121591	28.386626	28.386626
chr1	11159437	11161438	21.875932	21.875932
chr1	11191114	11193115	NAN	0
chr1	11202454	11204455	NAN	0
chr1	11247845	11249846	0.000000	0.000000
chr1	11322107	11324108	4.166844	4.166844
chr1	11331754	11333755	4.427272	4.427272
chr1	11537794	11539795	1.302139	1.302139
chr1	11559546	11561547	NAN	0
chr1	11712931	11716388	6.510694	6.510694
chr1	11722649	11724650	2.604278	2.604278
chr1	11740994	11742995	7.031550	7.031550
chr1	11750280	11753178	1.562567	1.562567
chr1	11780686	11782687	NAN	0
chr1	11794641	11796642	5.729411	5.729411
chr1	11822961	11824962	NAN	0
chr1	11830638	11832639	NAN	0
chr1	11838358	11840359	NAN	0
chr1	11856046	11858047	0.000000	0.000000
chr1	11862939	11867660	3.385561	3.385561
chr1	11898875	11900876	NAN	0
chr1	11907339	11909340	0.000000	0.000000
chr1	11918491	11920492	0.000000	0.000000
chr1	11985984	11987985	6.250266	6.250266
chr1	11993223	11995224	10.156683	10.156683
chr1	12038737	12040738	8.854544	8.854544
chr1	12077798	12079799	6.250266	6.250266
chr1	12121933	12123934	0.000000	0.000000
chr1	12184457	12186458	0.000000	0.000000
chr1	12225559	12227560	0.000000	0.000000
chr1	12250261	12252262	0.000000	0.000000
chr1	12288612	12290613	8.854544	8.854544
chr1	12334381	12336382	NAN	0
chr1	12370010	12372011	NAN	0
chr1	12426224	12428225	NAN	0
chr1	12468383	12470384	NAN	0
chr1	12565799	12567800	NAN	0
chr1	12655605	12657606	0.000000	0.000000
chr1	12676287	12679320	1.302139	1.302139
chr1	12703065	12705066	NAN	0
chr1	12774617	12776618	NAN	0
chr1	12804662	12806663	0.000000	0.000000
chr1	12833483	12835484	NAN	0
chr1	12850045	12852046	0.000000	0.000000
chr1	12890763	12892764	NAN	0
chr1	12907736	12910078	NAN	0
chr1	12915440	12917441	NAN	0
chr1	12945524	12947525	NAN	0
chr1	12957593	12959594	NAN	0
chr1	12974949	12976950	NAN	0
chr1	13006905	13008906	NAN	0
chr1	13034042	13036043	NAN	0
chr1	13117250	13119251	NAN	0
chr1	13183825	13185826	NAN	0
chr1	13331191	13333192	NAN	0
chr1	13358318	13360319	NAN	0
chr1	13389269	13392265	NAN	0
chr1	13419675	13421676	NAN	0
chr1	13452155	13454156	NAN	0
chr1	13477068	13479069	NAN	0
chr1	13493753	13495754	NAN	0
chr1	13514565	13516566	NAN	0
chr1	13611049	13613050	NAN	0
chr1	13628437	13630438	NAN	0
chr1	13640472	13642473	NAN	0
chr1	13697904	13699905	NAN	0
chr1	13714587	13716588	NAN	0
chr1	13735406	13737407	NAN	0
chr1	13839741	13841742	0.000000	0.000000
chr1	13908751	13912467	0.000000	0.000000
chr1	14025234	14027235	1.822994	1.822994
chr1	14029849	14031850	0.000000	0.000000
chr1	14074355	14076356	26.824059	26.824059
chr1	14144961	14146962	NAN	0
chr1	14923712	14925713	0.000000	0.000000
chr1	15249124	15251125	6.250266	6.250266
chr1	15254795	15256796	0.000000	0.000000
chr1	15270914	15272915	0.000000	0.000000
chr1	15285679	15287680	NAN	0
chr1	15426203	15428204	NAN	0
chr1	15477527	15480729	5.729411	5.729411
chr1	15572267	15574268	0.781283	0.781283
chr1	15666731	15668732	0.000000	0.000000
chr1	15669871	15672412	0.000000	0.000000
chr1	15682786	15684787	NAN	0
chr1	15705696	15707697	NAN	0
chr1	15734890	15736891	15.365238	15.365238
chr1	15763437	15765438	0.000000	0.000000
chr1	15781722	15783723	0.000000	0.000000
chr1	15801095	15803096	0.000000	0.000000
chr1	15850439	15853852	10.677538	10.677538
chr1	15884520	15886521	NAN	0
chr1	15911104	15913105	3.125133	3.125133
chr1	15942452	15944453	28.126198	28.126198
chr1	15955319	15957320	NAN	0
chr1	15984863	15986864	NAN	0
chr1	15991265	15993266	NAN	0
chr1	16009326	16011327	10.937966	10.937966
chr1	16061308	16063309	0.000000	0.000000
chr1	16067486	16069487	0.000000	0.000000
chr1	16081653	16083654	0.000000	0.000000
chr1	16083754	16085755	0.781283	0.781283
chr1	16089490	16091959	0.260428	0.260428
chr1	16133693	16135694	NAN	0
chr1	16172858	16176142	26.303204	26.303204
chr1	16199109	16201110	NAN	0
chr1	16302126	16304127	8.333688	8.333688
chr1	16317146	16319147	NAN	0
chr1	16329230	16331231	0.260428	0.260428
chr1	16343869	16348986	0.000000	0.000000
chr1	16353506	16356121	0.000000	0.000000
chr1	16368730	16370731	0.000000	0.000000
chr1	16373756	16375757	0.000000	0.000000
chr1	16399626	16401627	3.125133	3.125133
chr1	16482081	16484082	4.166844	4.166844
chr1	16533204	16535205	0.000000	0.000000
chr1	16538603	16540604	10.417110	10.417110
chr1	16563158	16565159	2.604278	2.604278
chr1	16641429	16644588	NAN	0
chr1	16678447	16680448	16.927804	16.927804
chr1	16692024	16694025	78.128328	78.128328
chr1	16720326	16722327	NAN	0
chr1	16763418	16765419	NAN	0
chr1	16765666	16767667	14.583955	14.583955
chr1	16780789	16782790	NAN	0
chr1	16817078	16820696	NAN	0
chr1	16846652	16848653	NAN	0
chr1	16858465	16860466	NAN	0
chr1	16860754	16863644	NAN	0
chr1	16872003	16875909	NAN	0
chr1	16913255	16915256	NAN	0
chr1	16918307	16920308	NAN	0
chr1	16939251	16941600	28.907481	28.907481
chr1	16952493	16954494	NAN	0
chr1	16956457	16959104	NAN	0
chr1	16959340	16961341	NAN	0
chr1	16969139	16974408	5.729411	5.729411
chr1	17004335	17008250	NAN	0
chr1	17046151	17048152	NAN	0
chr1	17050560	17054280	NAN	0
chr1	17065267	17067268	NAN	0
chr1	17086051	17088052	NAN	0
chr1	17090474	17092475	NAN	0
chr1	17180470	17182471	NAN	0
chr1	17185015	17188916	NAN	0
chr1	17195939	17197940	NAN	0
chr1	17200457	17202458	NAN	0
chr1	17214671	17217661	0.000000	0.000000
chr1	17221145	17223146	NAN	0
chr1	17246944	17249658	0.000000	0.000000
chr1	17264888	17266889	NAN	0
chr1	17293197	17295198	NAN	0
chr1	17306672	17309581	0.000000	0.000000
chr1	17326306	17328842	NAN	0
chr1	17337922	17339923	16.406949	16.406949
chr1	17380164	17382165	55.991969	55.991969
chr1	17445447	17447448	3.645989	3.645989
chr1	17530120	17532121	0.000000	0.000000
chr1	17558275	17560276	0.000000	0.000000
chr1	17564689	17566690	0.000000	0.000000
chr1	17574092	17576093	1.302139	1.302139
chr1	17581277	17583278	NAN	0
chr1	17633189	17635190	0.000000	0.000000
chr1	17697240	17699241	NAN	0
chr1	17764558	17767750	42.710153	42.710153
chr1	17845326	17847327	1.822994	1.822994
chr1	17864829	17866830	10.156683	10.156683
chr1	17905547	17907548	0.000000	0.000000
chr1	17913410	17915411	0.000000	0.000000
chr1	17940082	17942083	NAN	0
chr1	17943310	17945311	0.000000	0.000000
chr1	17950950	17952951	NAN	0
chr1	18019041	18021042	NAN	0
chr1	18080307	18082308	0.520856	0.520856
chr1	18432739	18434740	0.000000	0.000000
chr1	18686360	18688361	NAN	0
chr1	18699563	18701564	NAN	0
chr1	18805923	18808165	0.000000	0.000000
chr1	18955999	18958000	0.000000	0.000000
chr1	19185654	19187655	NAN	0
chr1	19209268	19211269	NAN	0
chr1	19216884	19218885	NAN	0
chr1	19228792	19230793	28.647054	28.647054
chr1	19282325	19284326	2.604278	2.604278
chr1	19401504	19403505	0.000000	0.000000
chr1	19407639	19409640	0.260428	0.260428
chr1	19425670	19429629	0.000000	0.000000
chr1	19430909	19433836	NAN	0
chr1	19443973	19445974	NAN	0
chr1	19477852	19479853	NAN	0
chr1	19482918	19484919	NAN	0
chr1	19505213	19507214	0.000000	0.000000
chr1	19536245	19538246	50.002130	50.002130
chr1	19547909	19549910	NAN	0
chr1	19576574	19579553	18.490371	18.490371
chr1	19600067	19602068	0.000000	0.000000
chr1	19614779	19616780	NAN	0
chr1	19621729	19623730	NAN	0
chr1	19637239	19640140	76.826190	76.826190
chr1	19674926	19676927	NAN	0
chr1	19749377	19751378	NAN	0
chr1	19810700	19813566	60.940096	60.940096
chr1	19921970	19923971	58.856674	58.856674
chr1	19932800	19934801	20.573793	20.573793
chr1	19968222	19974604	6.510694	6.510694
chr1	19990279	19992280	0.000000	0.000000
chr1	20125336	20128258	1.562567	1.562567
chr1	20141270	20143271	0.000000	0.000000
chr1	20207387	20209388	11.719249	11.719249
chr1	20249609	20251610	NAN	0
chr1	20305651	20308432	0.000000	0.000000
chr1	20353171	20355172	0.000000	0.000000
chr1	20395200	20397201	0.000000	0.000000
chr1	20445558	20447559	0.000000	0.000000
chr1	20464322	20466323	0.000000	0.000000
chr1	20501186	20503187	NAN	0
chr1	20511077	20513078	0.000000	0.000000
chr1	20515554	20517555	NAN	0
chr1	20615911	20617912	0.000000	0.000000
chr1	20657758	20659759	NAN	0
chr1	20731686	20733687	NAN	0
chr1	20754786	20756787	0.000000	0.000000
chr1	20812227	20814228	88.285011	88.285011
chr1	20834173	20836174	4.427272	4.427272
chr1	20877431	20879432	0.000000	0.000000
chr1	20913943	20915944	0.000000	0.000000
chr1	20958447	20960448	15.886093	15.886093
chr1	20970500	20972501	NAN	0
chr1	20987536	20989537	91.931000	91.931000
chr1	21011180	21013181	0.000000	0.000000
chr1	21024480	21026481	0.000000	0.000000
chr1	21043816	21045817	0.000000	0.000000
chr1	21058632	21060830	0.260428	0.260428
chr1	21091523	21093524	NAN	0
chr1	21100946	21102947	0.520856	0.520856
chr1	21106532	21108533	0.520856	0.520856
chr1	21112623	21115299	57.554535	57.554535
chr1	21299091	21301092	NAN	0
chr1	21376986	21378987	1.302139	1.302139
chr1	21415205	21417206	0.000000	0.000000
chr1	21437375	21439376	NAN	0
chr1	21500750	21502751	0.520856	0.520856
chr1	21502880	21504881	74.482340	74.482340
chr1	21604367	21607683	0.000000	0.000000
chr1	21616265	21620283	0.000000	0.000000
chr1	21671533	21673534	45.835286	45.835286
chr1	21753799	21755800	0.000000	0.000000
chr1	21760332	21762333	NAN	0
chr1	21765082	21767083	2.083422	2.083422
chr1	21834357	21836358	0.000000	0.000000
chr1	21876271	21878272	0.000000	0.000000
chr1	21946042	21948043	NAN	0
chr1	21948510	21950511	5.989839	5.989839
chr1	21977847	21979848	2.083422	2.083422
chr1	21995355	21997356	0.260428	0.260428
chr1	22030607	22032608	0.000000	0.000000
chr1	22051111	22053112	NAN	0
chr1	22109187	22111188	12.760960	12.760960
chr1	22137257	22139258	NAN	0
chr1	22146442	22148443	NAN	0
chr1	22156705	22158706	NAN	0
chr1	22222302	22224303	0.000000	0.000000
chr1	22263249	22265250	2.864705	2.864705
chr1	22301917	22303918	0.000000	0.000000
chr1	22326648	22328649	0.000000	0.000000
chr1	22350206	22352542	5.989839	5.989839
chr1	22377619	22379620	43.491436	43.491436
chr1	22469018	22471885	1.041711	1.041711
chr1	22776843	22778844	7.812833	7.812833
chr1	22826568	22828569	NAN	0
chr1	22888503	22890504	0.000000	0.000000
chr1	22961617	22963618	0.000000	0.000000
chr1	22968617	22970618	0.000000	0.000000
chr1	22978181	22980182	0.000000	0.000000
chr1	23035830	23037832	1.562567	1.562567
chr1	23044509	23046510	NAN	0
chr1	23189218	23191219	NAN	0
chr1	23242282	23244283	NAN	0
chr1	23341842	23343843	0.000000	0.000000
chr1	23344440	23346441	57.554535	57.554535
chr1	23369297	23371298	NAN	0
chr1	23488945	23490946	NAN	0
chr1	23495016	23497017	6.250266	6.250266
chr1	23503800	23505801	0.000000	0.000000
chr1	23520721	23522722	NAN	0
chr1	23637885	23639886	NAN	0
chr1	23670352	23672353	61.721379	61.721379
chr1	23693963	23697857	2.083422	2.083422
chr1	23720025	23722026	NAN	0
chr1	23750760	23752761	8.073261	8.073261
chr1	23762669	23764670	NAN	0
chr1	23802634	23804635	NAN	0
chr1	23810176	23812557	5.208555	5.208555
chr1	23851864	23853865	NAN	0
chr1	23857211	23859212	1.822994	1.822994
chr1	23885784	23887785	164.590345	164.590345
chr1	23906484	23908485	NAN	0
chr1	23951725	23953726	NAN	0
chr1	24016768	24018769	148.964679	148.964679
chr1	24068355	24070356	22.136360	22.136360
chr1	24103375	24106287	24.740637	24.740637
chr1	24116145	24118146	3.125133	3.125133
chr1	24125559	24128794	4.687700	4.687700
chr1	24143572	24145573	NAN	0
chr1	24151448	24153449	7.031550	7.031550
chr1	24164609	24166610	NAN	0
chr1	24194286	24196359	4.687700	4.687700
chr1	24201606	24203607	NAN	0
chr1	24239316	24241317	0.000000	0.000000
chr1	24254059	24256060	NAN	0
chr1	24284800	24288448	7.812833	7.812833
chr1	24295099	24297100	NAN	0
chr1	24306452	24308453	45.574858	45.574858
chr1	24320456	24322457	NAN	0
chr1	24392568	24394569	NAN	0
chr1	24420992	24422993	0.000000	0.000000
chr1	24434428	24436429	0.000000	0.000000
chr1	24438164	24440165	0.000000	0.000000
chr1	24463298	24465299	NAN	0
chr1	24469274	24471275	0.260428	0.260428
chr1	24513264	24515265	0.000000	0.000000
chr1	24525229	24527230	0.000000	0.000000
chr1	24578257	24581303	NAN	0
chr1	24644311	24646556	2.864705	2.864705
chr1	24648029	24650030	0.000000	0.000000
chr1	24699799	24701800	NAN	0
chr1	24717668	24719669	NAN	0
chr1	24739761	24743087	3.125133	3.125133
chr1	24781127	24783128	NAN	0
chr1	24827340	24830350	3.906416	3.906416
chr1	24832583	24834584	0.000000	0.000000
chr1	24839303	24841304	NAN	0
chr1	24881066	24883067	0.000000	0.000000
chr1	24968093	24970550	51.825124	51.825124
chr1	24973751	24975850	0.781283	0.781283
chr1	25070259	25072378	114.327787	114.327787
chr1	25167884	25169885	2.343850	2.343850
chr1	25229913	25231914	NAN	0
chr1	25256269	25258270	0.000000	0.000000
chr1	25290974	25293112	0.000000	0.000000
chr1	25558512	25560513	117.973776	117.973776
chr1	25573484	25575485	36.980742	36.980742
chr1	25597480	25599481	0.000000	0.000000
chr1	25631142	25633143	NAN	0
chr1	25663288	25666156	82.555600	82.555600
chr1	25746862	25748863	0.000000	0.000000
chr1	25755887	25758183	8.333688	8.333688
chr1	25868575	25870576	12.500533	12.500533
chr1	25887784	25889798	0.000000	0.000000
chr1	25942458	25944459	0.260428	0.260428
chr1	26125166	26127167	27.865770	27.865770
chr1	26144896	26149521	8.854544	8.854544
chr1	26149596	26152623	NAN	0
chr1	26185347	26187348	17.709088	17.709088
chr1	26189829	26191830	NAN	0
chr1	26197243	26199244	NAN	0
chr1	26218597	26220598	0.000000	0.000000
chr1	26232143	26234868	65.367368	65.367368
chr1	26324147	26326148	2.083422	2.083422
chr1	26346770	26348771	0.000000	0.000000
chr1	26372103	26374104	0.000000	0.000000
chr1	26393624	26395625	0.000000	0.000000
chr1	26436155	26438768	3.645989	3.645989
chr1	26484010	26486011	0.000000	0.000000
chr1	26486282	26488283	NAN	0
chr1	26494887	26496888	73.701056	73.701056
chr1	26502480	26504482	12.500533	12.500533
chr1	26515618	26517619	NAN	0
chr1	26550310	26552311	0.000000	0.000000
chr1	26559192	26561193	4.427272	4.427272
chr1	26594280	26596281	0.000000	0.000000
chr1	26604712	26606713	102.868966	102.868966
chr1	26632694	26634695	4.948127	4.948127
chr1	26642910	26646256	0.000000	0.000000
chr1	26664467	26666468	NAN	0
chr1	26680120	26682121	0.781283	0.781283
chr1	26698765	26700766	NAN	0
chr1	26735768	26737769	0.000000	0.000000
chr1	26757272	26759273	4.687700	4.687700
chr1	26793527	26795528	NAN	0
chr1	26797401	26799402	33.595181	33.595181
chr1	26854748	26858319	8.594116	8.594116
chr1	26868152	26870153	0.000000	0.000000
chr1	26870842	26872843	0.000000	0.000000
chr1	26879532	26881533	0.000000	0.000000
chr1	27021021	27023022	11.198394	11.198394
chr1	27054370	27056371	NAN	0
chr1	27096109	27101320	NAN	0
chr1	27112953	27115179	5.208555	5.208555
chr1	27144036	27146037	NAN	0
chr1	27151700	27153701	29.949193	29.949193
chr1	27157008	27159009	0.000000	0.000000
chr1	27188132	27191949	45.054003	45.054003
chr1	27216368	27218369	18.490371	18.490371
chr1	27226455	27228462	10.677538	10.677538
chr1	27240066	27242067	0.000000	0.000000
chr1	27246712	27248713	150.527246	150.527246
chr1	27286400	27288401	3.906416	3.906416
chr1	27318694	27320778	1.041711	1.041711
chr1	27338832	27340833	5.729411	5.729411
chr1	27430012	27432013	0.000000	0.000000
chr1	27481120	27483121	80.211750	80.211750
chr1	27532265	27534266	NAN	0
chr1	27559506	27561507	4.948127	4.948127
chr1	27585946	27587947	NAN	0
chr1	27647135	27650865	17.448660	17.448660
chr1	27666982	27668983	21.875932	21.875932
chr1	27669863	27671864	NAN	0
chr1	27687857	27689858	NAN	0
chr1	27692836	27694837	2.343850	2.343850
chr1	27700814	27702815	0.000000	0.000000
chr1	27709304	27711305	0.000000	0.000000
chr1	27717647	27720803	0.000000	0.000000
chr1	27816177	27818178	41.668442	41.668442
chr1	27878125	27880126	NAN	0
chr1	27929642	27931861	5.208555	5.208555
chr1	27941673	27943674	0.000000	0.000000
chr1	27950072	27952073	0.000000	0.000000
chr1	27952250	27954606	0.000000	0.000000
chr1	27961226	27963227	0.000000	0.000000
chr1	27998223	28000224	20.313365	20.313365
chr1	28050989	28052990	5.729411	5.729411
chr1	28098193	28100194	24.480210	24.480210
chr1	28155751	28157825	5.729411	5.729411
chr1	28159411	28161412	0.000000	0.000000
chr1	28166024	28168025	NAN	0
chr1	28197554	28199555	0.260428	0.260428
chr1	28240735	28242736	34.376464	34.376464
chr1	28260003	28262004	2.604278	2.604278
chr1	28285003	28287004	0.520856	0.520856
chr1	28414647	28416648	13.802671	13.802671
chr1	28477031	28479032	0.000000	0.000000
chr1	28502954	28504955	0.000000	0.000000
chr1	28519946	28521947	1.822994	1.822994
chr1	28559041	28561042	41.408014	41.408014
chr1	28561101	28563102	628.412187	628.412187
chr1	28566042	28568043	NAN	0
chr1	28584462	28586463	31.251331	31.251331
chr1	28654012	28656013	3.385561	3.385561
chr1	28694592	28696593	9.114972	9.114972
chr1	28763160	28765161	1.302139	1.302139
chr1	28830954	28832955	98.441694	98.441694
chr1	28843244	28845245	10.937966	10.937966
chr1	28878028	28880029	7.291977	7.291977
chr1	28904833	28909883	35.939031	35.939031
chr1	28917211	28920812	NAN	0
chr1	28969103	28971104	23.178071	23.178071
chr1	28973611	28975612	3.125133	3.125133
chr1	28993739	28995740	9.896255	9.896255
chr1	29014676	29016677	NAN	0
chr1	29061632	29063962	63.283946	63.283946
chr1	29137153	29139154	0.000000	0.000000
chr1	29212102	29214103	12.760960	12.760960
chr1	29239587	29241588	5.208555	5.208555
chr1	29312442	29314460	0.260428	0.260428
chr1	29408908	29410909	NAN	0
chr1	29447839	29451921	0.000000	0.000000
chr1	29508136	29510137	20.573793	20.573793
chr1	29556953	29558954	12.500533	12.500533
chr1	29561527	29563528	18.490371	18.490371
chr1	29645221	29647222	NAN	0
chr1	30509955	30511956	NAN	0
chr1	31190118	31192119	1.041711	1.041711
chr1	31195931	31197932	0.000000	0.000000
chr1	31211578	31213579	0.000000	0.000000
chr1	31230182	31232183	0.000000	0.000000
chr1	31351086	31353087	0.000000	0.000000
chr1	31380979	31382980	17.448660	17.448660
chr1	31408122	31410123	NAN	0
chr1	31421551	31423552	NAN	0
chr1	31440583	31442584	NAN	0
chr1	31465006	31467007	NAN	0
chr1	31538063	31540263	23.959354	23.959354
chr1	31660533	31662534	NAN	0
chr1	31712233	31714234	24.219782	24.219782
chr1	31742012	31744013	NAN	0
chr1	31768341	31771144	30.730476	30.730476
chr1	31845422	31847423	0.000000	0.000000
chr1	31880911	31883521	0.000000	0.000000
chr1	31884462	31887160	12.240105	12.240105
chr1	31970338	31972339	0.000000	0.000000
chr1	31982535	31984536	NAN	0
chr1	32040585	32044246	0.000000	0.000000
chr1	32081800	32085152	NAN	0
chr1	32097934	32099935	NAN	0
chr1	32109717	32112338	15.625666	15.625666
chr1	32163706	32165707	NAN	0
chr1	32169267	32171268	0.000000	0.000000
chr1	32201779	32203824	NAN	0
chr1	32209831	32211832	0.000000	0.000000
chr1	32221915	32225836	NAN	0
chr1	32229147	32231148	2.343850	2.343850
chr1	32257923	32259924	NAN	0
chr1	32263731	32265872	0.000000	0.000000
chr1	32281079	32283080	NAN	0
chr1	32384758	32386759	NAN	0
chr1	32403487	32405488	128.130458	128.130458
chr1	32477794	32479795	187.247560	187.247560
chr1	32537002	32539003	18.490371	18.490371
chr1	32572143	32574389	66.148651	66.148651
chr1	32607079	32609080	0.000000	0.000000
chr1	32643844	32646166	16.146521	16.146521
chr1	32664701	32666702	0.260428	0.260428
chr1	32669735	32671736	8.073261	8.073261
chr1	32673194	32675195	0.260428	0.260428
chr1	32685684	32689426	58.335818	58.335818
chr1	32705764	32708811	1.562567	1.562567
chr1	32711317	32713318	0.000000	0.000000
chr1	32715339	32717340	0.000000	0.000000
chr1	32738211	32740426	0.000000	0.000000
chr1	32756207	32758493	39.324592	39.324592
chr1	32793580	32795581	NAN	0
chr1	32801339	32803340	183.080716	183.080716
chr1	32826361	32829344	0.520856	0.520856
chr1	32859561	32861562	29.949193	29.949193
chr1	32929157	32931158	0.000000	0.000000
chr1	33003271	33005272	8.073261	8.073261
chr1	33115248	33117685	130.213881	130.213881
chr1	33167860	33169861	0.000000	0.000000
chr1	33206011	33208012	15.104810	15.104810
chr1	33218186	33220187	138.547569	138.547569
chr1	33229734	33231735	0.000000	0.000000
chr1	33247203	33250856	NAN	0
chr1	33281542	33285133	152.089812	152.089812
chr1	33290198	33292199	NAN	0
chr1	33329897	33331898	NAN	0
chr1	33335913	33339582	0.000000	0.000000
chr1	33350597	33352598	0.000000	0.000000
chr1	33366452	33368453	13.802671	13.802671
chr1	33429785	33431786	7.031550	7.031550
chr1	33451175	33453176	NAN	0
chr1	33502011	33504012	16.667377	16.667377
chr1	33545213	33548279	0.000000	0.000000
chr1	33608330	33610331	0.000000	0.000000
chr1	33647170	33649171	23.959354	23.959354
chr1	33720673	33722674	21.355076	21.355076
chr1	33786198	33788199	NAN	0
chr1	33797592	33799593	0.000000	0.000000
chr1	33801964	33803965	NAN	0
chr1	33814998	33816999	20.834221	20.834221
chr1	33840693	33842694	NAN	0
chr1	33895715	33898115	0.260428	0.260428
chr1	33936731	33938752	0.000000	0.000000
chr1	34174603	34176604	NAN	0
chr1	34324575	34326576	NAN	0
chr1	34328179	34330293	0.000000	0.000000
chr1	34333056	34335057	NAN	0
chr1	34630374	34633124	0.000000	0.000000
chr1	34641052	34643053	0.000000	0.000000
chr1	35219147	35221148	0.000000	0.000000
chr1	35221431	35223432	NAN	0
chr1	35223841	35227356	0.000000	0.000000
chr1	35243746	35248411	1.041711	1.041711
chr1	35248863	35250864	NAN	0
chr1	35256670	35260315	0.000000	0.000000
chr1	35321077	35323078	NAN	0
chr1	35324145	35326917	11.979677	11.979677
chr1	35370483	35372484	NAN	0
chr1	35443806	35445807	NAN	0
chr1	35450447	35452448	10.156683	10.156683
chr1	35469105	35471106	NAN	0
chr1	35496790	35499069	6.510694	6.510694
chr1	35543471	35545472	6.250266	6.250266
chr1	35645582	35647583	NAN	0
chr1	35658242	35660243	298.710642	298.710642
chr1	35733067	35735068	8.594116	8.594116
chr1	35823025	35825026	NAN	0
chr1	35832177	35834178	NAN	0
chr1	35919736	35921737	NAN	0
chr1	35936060	35938061	NAN	0
chr1	36021892	36025051	21.875932	21.875932
chr1	36037470	36039471	NAN	0
chr1	36096637	36098638	NAN	0
chr1	36106651	36108945	129.432597	129.432597
chr1	36181421	36183422	NAN	0
chr1	36184289	36186290	3.125133	3.125133
chr1	36235050	36237051	8.854544	8.854544
chr1	36272327	36274328	2.343850	2.343850
chr1	36333908	36335909	0.000000	0.000000
chr1	36347309	36349310	17.188232	17.188232
chr1	36359222	36361223	NAN	0
chr1	36389932	36391933	NAN	0
chr1	36394818	36397183	3.385561	3.385561
chr1	36548175	36550445	0.000000	0.000000
chr1	36552952	36554953	10.156683	10.156683
chr1	36565349	36567350	NAN	0
chr1	36614614	36616615	43.751864	43.751864
chr1	36620302	36623154	27.084487	27.084487
chr1	36636564	36638565	0.000000	0.000000
chr1	36641569	36643570	0.260428	0.260428
chr1	36688516	36690517	33.855609	33.855609
chr1	36702847	36704848	NAN	0
chr1	36770493	36773208	5.468983	5.468983
chr1	36783171	36785172	NAN	0
chr1	36788348	36791255	3.385561	3.385561
chr1	36826440	36828441	NAN	0
chr1	36850984	36852985	38.022453	38.022453
chr1	36859229	36861230	NAN	0
chr1	36862992	36864993	18.229943	18.229943
chr1	36915585	36917586	2.343850	2.343850
chr1	36929539	36931540	64.846513	64.846513
chr1	36948414	36950415	0.000000	0.000000
chr1	37499343	37501344	9.375399	9.375399
chr1	37625663	37627664	NAN	0
chr1	37938618	37941544	11.198394	11.198394
chr1	37944250	37946251	0.260428	0.260428
chr1	37966094	37968095	NAN	0
chr1	37979366	37981920	96.358272	96.358272
chr1	38019444	38023020	25.261493	25.261493
chr1	38061085	38063086	27.084487	27.084487
chr1	38100094	38102095	0.000000	0.000000
chr1	38148647	38151364	NAN	0
chr1	38155674	38159388	29.428337	29.428337
chr1	38185725	38187726	NAN	0
chr1	38196753	38198754	NAN	0
chr1	38218397	38220398	1.041711	1.041711
chr1	38221862	38223863	NAN	0
chr1	38230323	38232324	0.000000	0.000000
chr1	38258273	38261660	2.864705	2.864705
chr1	38271972	38275365	15.365238	15.365238
chr1	38324791	38326792	3.125133	3.125133
chr1	38348408	38350409	NAN	0
chr1	38354895	38356896	NAN	0
chr1	38396920	38398921	2.343850	2.343850
chr1	38411021	38414229	0.000000	0.000000
chr1	38455260	38457261	39.064164	39.064164
chr1	38470685	38472687	9.896255	9.896255
chr1	38476883	38478884	64.065229	64.065229
chr1	38511949	38513950	0.260428	0.260428
chr1	38553402	38555403	NAN	0
chr1	38679938	38681939	NAN	0
chr1	39324994	39326995	6.250266	6.250266
chr1	39338549	39343270	33.334753	33.334753
chr1	39346797	39348798	0.000000	0.000000
chr1	39384508	39386509	NAN	0
chr1	39394684	39396685	0.000000	0.000000
chr1	39406955	39408956	0.000000	0.000000
chr1	39455415	39457416	36.459887	36.459887
chr1	39490466	39492467	244.541668	244.541668
chr1	39545588	39547589	0.000000	0.000000
chr1	39548338	39550339	NAN	0
chr1	39586484	39588485	NAN	0
chr1	39619467	39621468	NAN	0
chr1	39648004	39650005	NAN	0
chr1	39668922	39670923	0.000000	0.000000
chr1	39764381	39766382	NAN	0
chr1	39795355	39797356	0.260428	0.260428
chr1	39873675	39875676	6.250266	6.250266
chr1	39901948	39903949	NAN	0
chr1	39926054	39928055	NAN	0
chr1	39932764	39934787	NAN	0
chr1	39955817	39957818	0.781283	0.781283
chr1	39968694	39970695	NAN	0
chr1	39990856	39992857	0.000000	0.000000
chr1	40024869	40026870	0.000000	0.000000
chr1	40032681	40034682	NAN	0
chr1	40042020	40044021	107.296238	107.296238
chr1	40098171	40100172	NAN	0
chr1	40104847	40106848	0.000000	0.000000
chr1	40137209	40139210	0.000000	0.000000
chr1	40156588	40158589	0.520856	0.520856
chr1	40203016	40205017	19.011227	19.011227
chr1	40206676	40208677	NAN	0
chr1	40225214	40227215	NAN	0
chr1	40236519	40238520	NAN	0
chr1	40254032	40256033	1.822994	1.822994
chr1	40319237	40321240	NAN	0
chr1	40348676	40350677	11.198394	11.198394
chr1	40367186	40369187	1.041711	1.041711
chr1	40419283	40421320	0.520856	0.520856
chr1	40504754	40506755	42.449725	42.449725
chr1	40557678	40559679	NAN	0
chr1	40562641	40564642	97.920838	97.920838
chr1	40625540	40627541	12.240105	12.240105
chr1	40694975	40696976	NAN	0
chr1	40712072	40714073	0.000000	0.000000
chr1	40722221	40724222	16.667377	16.667377
chr1	40782480	40784560	0.260428	0.260428
chr1	40837877	40840805	10.417110	10.417110
chr1	40857516	40859517	NAN	0
chr1	40860971	40862972	0.000000	0.000000
chr1	40878144	40880145	NAN	0
chr1	40914273	40916837	2.604278	2.604278
chr1	40941801	40943802	0.520856	0.520856
chr1	40972932	40974961	5.208555	5.208555
chr1	40978716	40980717	NAN	0
chr1	40995732	40997733	0.781283	0.781283
chr1	41130823	41132824	0.781283	0.781283
chr1	41155741	41159433	14.323527	14.323527
chr1	41173537	41175538	0.000000	0.000000
chr1	41203007	41205008	0.260428	0.260428
chr1	41218526	41220527	NAN	0
chr1	41221455	41223456	NAN	0
chr1	41248183	41250184	0.260428	0.260428
chr1	41327517	41329518	11.719249	11.719249
chr1	41346926	41348927	NAN	0
chr1	41443506	41445507	16.406949	16.406949
chr1	41446100	41449333	0.000000	0.000000
chr1	41452690	41454691	0.000000	0.000000
chr1	41478761	41480762	NAN	0
chr1	41485957	41488927	0.000000	0.000000
chr1	41625104	41630189	NAN	0
chr1	41707314	41709315	2.604278	2.604278
chr1	41932198	41934199	NAN	0
chr1	41949373	41951844	0.000000	0.000000
chr1	42050488	42052489	NAN	0
chr1	42383995	42385996	0.520856	0.520856
chr1	42501095	42503096	2.864705	2.864705
chr1	42617591	42619592	0.000000	0.000000
chr1	42629894	42631895	0.000000	0.000000
chr1	42800135	42803048	30.730476	30.730476
chr1	42844967	42846968	1.302139	1.302139
chr1	42920672	42923438	38.282881	38.282881
chr1	42927524	42929525	1.562567	1.562567
chr1	42954099	42956100	NAN	0
chr1	42961268	42963269	NAN	0
chr1	42999059	43002647	NAN	0
chr1	43122547	43125088	21.355076	21.355076
chr1	43142856	43144857	NAN	0
chr1	43146565	43148566	28.647054	28.647054
chr1	43205424	43207425	0.000000	0.000000
chr1	43231415	43234255	9.114972	9.114972
chr1	43252160	43254161	NAN	0
chr1	43281275	43284559	33.074326	33.074326
chr1	43289748	43291749	0.000000	0.000000
chr1	43294085	43296086	NAN	0
chr1	43310743	43312744	6.250266	6.250266
chr1	43313461	43317130	NAN	0
chr1	43321792	43323793	NAN	0
chr1	43423219	43426347	101.045971	101.045971
chr1	43488807	43490808	NAN	0
chr1	43584318	43586319	NAN	0
chr1	43612093	43614094	0.000000	0.000000
chr1	43636500	43639741	77.086617	77.086617
chr1	43734164	43738894	13.281816	13.281816
chr1	43750749	43752788	11.979677	11.979677
chr1	43765065	43767066	0.000000	0.000000
chr1	43769104	43771105	NAN	0
chr1	43771312	43773313	NAN	0
chr1	43785380	43787381	NAN	0
chr1	43801974	43803975	0.000000	0.000000
chr1	43823125	43825279	11.198394	11.198394
chr1	43832908	43835245	38.282881	38.282881
chr1	43854055	43856983	11.719249	11.719249
chr1	43909422	43911423	NAN	0
chr1	43918675	43921160	3.385561	3.385561
chr1	43995046	43997047	78.909612	78.909612
chr1	44002368	44004369	NAN	0
chr1	44055142	44057143	NAN	0
chr1	44062244	44064245	NAN	0
chr1	44114296	44116297	21.355076	21.355076
chr1	44169994	44174512	1.562567	1.562567
chr1	44180637	44182638	NAN	0
chr1	44200403	44202404	NAN	0
chr1	44397491	44399492	0.260428	0.260428
chr1	44399530	44402154	0.781283	0.781283
chr1	44410977	44412978	11.979677	11.979677
chr1	44430110	44432111	0.000000	0.000000
chr1	44434152	44436182	11.198394	11.198394
chr1	44439101	44441143	31.772187	31.772187
chr1	44443373	44446677	12.240105	12.240105
chr1	44455779	44458019	4.687700	4.687700
chr1	44481727	44484512	0.000000	0.000000
chr1	44496663	44498664	14.323527	14.323527
chr1	44512529	44514530	0.000000	0.000000
chr1	44583021	44585022	0.000000	0.000000
chr1	44677624	44679625	4.948127	4.948127
chr1	44818096	44820097	0.781283	0.781283
chr1	44820438	44822439	10.417110	10.417110
chr1	44869459	44871550	0.000000	0.000000
chr1	44887995	44889996	0.000000	0.000000
chr1	45009664	45011665	NAN	0
chr1	45096203	45098515	36.720314	36.720314
chr1	45115133	45117134	0.000000	0.000000
chr1	45125466	45127467	0.000000	0.000000
chr1	45138893	45141599	3.385561	3.385561
chr1	45203989	45205990	12.500533	12.500533
chr1	45210565	45212585	0.000000	0.000000
chr1	45239745	45244562	38.022453	38.022453
chr1	45252925	45254926	0.000000	0.000000
chr1	45264535	45266536	17.448660	17.448660
chr1	45271839	45274654	0.781283	0.781283
chr1	45308115	45310116	0.000000	0.000000
chr1	45451893	45453894	3.125133	3.125133
chr1	45470759	45472760	0.000000	0.000000
chr1	45473722	45475723	NAN	0
chr1	45476304	45478981	11.198394	11.198394
chr1	45671749	45673750	2.864705	2.864705
chr1	45768081	45770082	1.302139	1.302139
chr1	45791044	45793045	4.687700	4.687700
chr1	45803841	45807642	12.500533	12.500533
chr1	45923042	45925043	NAN	0
chr1	45956339	45958340	13.281816	13.281816
chr1	45963793	45967251	8.333688	8.333688
chr1	45987109	45990062	367.723999	367.723999
chr1	46014954	46016955	21.875932	21.875932
chr1	46031720	46033721	NAN	0
chr1	46048159	46050160	22.136360	22.136360
chr1	46066232	46068233	2.343850	2.343850
chr1	46075634	46077635	NAN	0
chr1	46089230	46091231	0.260428	0.260428
chr1	46100895	46102896	NAN	0
chr1	46111856	46113857	NAN	0
chr1	46151801	46154347	43.491436	43.491436
chr1	46215984	46217985	2.083422	2.083422
chr1	46267784	46269785	8.854544	8.854544
chr1	46328549	46330550	0.000000	0.000000
chr1	46377759	46379765	0.000000	0.000000
chr1	46470412	46472413	NAN	0
chr1	46527309	46529310	NAN	0
chr1	46597879	46600208	61.460952	61.460952
chr1	46639248	46641249	0.000000	0.000000
chr1	46641659	46643660	0.000000	0.000000
chr1	46657736	46661097	NAN	0
chr1	46662644	46665621	16.406949	16.406949
chr1	46667505	46669506	0.000000	0.000000
chr1	46685476	46687477	NAN	0
chr1	46711866	46713867	12.500533	12.500533
chr1	46767879	46770538	287.251820	287.251820
chr1	46804348	46808008	7.812833	7.812833
chr1	46858438	46860439	14.844382	14.844382
chr1	46869759	46871760	NAN	0
chr1	46897998	46899999	NAN	0
chr1	46971167	46973168	0.000000	0.000000
chr1	47002867	47004868	NAN	0
chr1	47015177	47018387	0.000000	0.000000
chr1	47069465	47071466	15.625666	15.625666
chr1	47080304	47084063	2.604278	2.604278
chr1	47101471	47103472	NAN	0
chr1	47131049	47133050	0.000000	0.000000
chr1	47133598	47135599	9.114972	9.114972
chr1	47135996	47137997	0.000000	0.000000
chr1	47138207	47140208	0.000000	0.000000
chr1	47173222	47175223	NAN	0
chr1	47184235	47186236	21.355076	21.355076
chr1	47263169	47265170	2.864705	2.864705
chr1	47275244	47277245	NAN	0
chr1	47365646	47367647	0.260428	0.260428
chr1	47406655	47408656	0.000000	0.000000
chr1	47425535	47427536	NAN	0
chr1	47468411	47470412	0.000000	0.000000
chr1	47487739	47489740	0.000000	0.000000
chr1	47531659	47533660	0.000000	0.000000
chr1	47601606	47603607	0.000000	0.000000
chr1	47643421	47645422	NAN	0
chr1	47655270	47657271	0.000000	0.000000
chr1	47689269	47693155	0.000000	0.000000
chr1	47694942	47699392	0.000000	0.000000
chr1	47749244	47751245	NAN	0
chr1	47778327	47781319	3.385561	3.385561
chr1	47797968	47799969	30.730476	30.730476
chr1	47860714	47862715	NAN	0
chr1	47880243	47882244	0.000000	0.000000
chr1	47899812	47902189	0.781283	0.781283
chr1	48462061	48464062	0.520856	0.520856
chr1	48647599	48649600	NAN	0
chr1	48686856	48688857	0.000000	0.000000
chr1	48703493	48705494	NAN	0
chr1	48937375	48939376	0.260428	0.260428
chr1	49242046	49244047	0.000000	0.000000
chr1	49510971	49512972	NAN	0
chr1	50489125	50491126	0.000000	0.000000
chr1	50512185	50514186	0.000000	0.000000
chr1	50568081	50570082	0.000000	0.000000
chr1	50570463	50572464	0.000000	0.000000
chr1	50573093	50575979	0.000000	0.000000
chr1	50886803	50890619	0.000000	0.000000
chr1	51046575	51048576	NAN	0
chr1	51077669	51079670	NAN	0
chr1	51425024	51427436	8.854544	8.854544
chr1	51432107	51434108	NAN	0
chr1	51434141	51436142	1.822994	1.822994
chr1	51566405	51568406	0.000000	0.000000
chr1	51700444	51702445	67.450790	67.450790
chr1	51763093	51765094	16.146521	16.146521
chr1	51787437	51789438	NAN	0
chr1	51795344	51798499	28.907481	28.907481
chr1	51810284	51812285	0.781283	0.781283
chr1	51887292	51889293	0.000000	0.000000
chr1	51984494	51986495	21.875932	21.875932
chr1	52003900	52005901	NAN	0
chr1	52041350	52043351	NAN	0
chr1	52081045	52083046	76.565762	76.565762
chr1	52193985	52195986	0.000000	0.000000
chr1	52223795	52225796	NAN	0
chr1	52301573	52303574	NAN	0
chr1	52304897	52307686	0.520856	0.520856
chr1	52343211	52346109	30.730476	30.730476
chr1	52455935	52457936	0.000000	0.000000
chr1	52459912	52461913	NAN	0
chr1	52498971	52500972	4.427272	4.427272
chr1	52520356	52523343	23.438498	23.438498
chr1	52606265	52608266	19.271654	19.271654
chr1	52823632	52827405	NAN	0
chr1	52831376	52833377	5.989839	5.989839
chr1	52868718	52871643	15.625666	15.625666
chr1	52991544	52993545	0.000000	0.000000
chr1	53018261	53020630	4.427272	4.427272
chr1	53066542	53068543	0.000000	0.000000
chr1	53097565	53099566	0.000000	0.000000
chr1	53163537	53165538	14.583955	14.583955
chr1	53190630	53192631	4.427272	4.427272
chr1	53260905	53262906	NAN	0
chr1	53306682	53308683	3.385561	3.385561
chr1	53386757	53389091	7.031550	7.031550
chr1	53391400	53394351	10.937966	10.937966
chr1	53479061	53481062	43.491436	43.491436
chr1	53526223	53528224	0.000000	0.000000
chr1	53556153	53558154	0.000000	0.000000
chr1	53578747	53580748	NAN	0
chr1	53607788	53609789	0.000000	0.000000
chr1	53660600	53662601	16.927804	16.927804
chr1	53685788	53687789	18.750799	18.750799
chr1	53702781	53705782	126.828320	126.828320
chr1	53733769	53735770	NAN	0
chr1	53792404	53795321	5.729411	5.729411
chr1	53905192	53907193	0.000000	0.000000
chr1	53923571	53925572	0.000000	0.000000
chr1	54199376	54201377	NAN	0
chr1	54303724	54305725	7.812833	7.812833
chr1	54354986	54356987	15.365238	15.365238
chr1	54358360	54360362	0.260428	0.260428
chr1	54410498	54412788	7.812833	7.812833
chr1	54483358	54485359	0.520856	0.520856
chr1	54509513	54511514	NAN	0
chr1	54513185	54515186	NAN	0
chr1	54517773	54520611	50.262558	50.262558
chr1	54618178	54620179	NAN	0
chr1	54660887	54662888	NAN	0
chr1	54664339	54667246	58.596246	58.596246
chr1	54871567	54873568	13.542244	13.542244
chr1	55006429	55008430	0.000000	0.000000
chr1	55012306	55014307	0.000000	0.000000
chr1	55088699	55090700	0.000000	0.000000
chr1	55105926	55107927	0.000000	0.000000
chr1	55115960	55119026	NAN	0
chr1	55146828	55148829	NAN	0
chr1	55150430	55152431	NAN	0
chr1	55179994	55182041	16.146521	16.146521
chr1	55224333	55226334	NAN	0
chr1	55229725	55231726	2.343850	2.343850
chr1	55266440	55268441	0.000000	0.000000
chr1	55270235	55272236	NAN	0
chr1	55330852	55332853	0.000000	0.000000
chr1	55341219	55343220	0.000000	0.000000
chr1	55351154	55354421	29.167909	29.167909
chr1	55423113	55425114	NAN	0
chr1	55444964	55446965	0.000000	0.000000
chr1	55463116	55465117	0.000000	0.000000
chr1	55503648	55506395	0.000000	0.000000
chr1	55679580	55682539	11.198394	11.198394
chr1	55689813	55691814	NAN	0
chr1	55842024	55844025	NAN	0
chr1	55950144	55952145	NAN	0
chr1	56045209	56047210	0.000000	0.000000
chr1	57044756	57046757	11.719249	11.719249
chr1	57109489	57111490	1.302139	1.302139
chr1	57227185	57229186	NAN	0
chr1	57284868	57286869	3.906416	3.906416
chr1	57292092	57294093	NAN	0
chr1	57318942	57320943	0.000000	0.000000
chr1	57431187	57433188	0.000000	0.000000
chr1	57756337	57758338	NAN	0
chr1	57772536	57774537	NAN	0
chr1	57888371	57890372	0.000000	0.000000
chr1	58324714	58326766	0.000000	0.000000
chr1	58715710	58717711	0.000000	0.000000
chr1	58934176	58936177	NAN	0
chr1	59004481	59006482	NAN	0
chr1	59011945	59013946	6.510694	6.510694
chr1	59042665	59044666	438.560350	438.560350
chr1	59134077	59136078	NAN	0
chr1	59155588	59157589	NAN	0
chr1	59165246	59167247	19.271654	19.271654
chr1	59249284	59251323	85.680733	85.680733
chr1	59611978	59613979	0.000000	0.000000
chr1	59761124	59763125	1.302139	1.302139
chr1	59774249	59776250	0.000000	0.000000
chr1	59979800	59981801	NAN	0
chr1	60198467	60200468	NAN	0
chr1	60236966	60238967	NAN	0
chr1	60278962	60282804	11.198394	11.198394
chr1	60391922	60393923	7.552405	7.552405
chr1	60473994	60475995	NAN	0
chr1	60538941	60540942	0.000000	0.000000
chr1	61290755	61292756	NAN	0
chr1	61435947	61437948	NAN	0
chr1	61541445	61543446	0.520856	0.520856
chr1	61546033	61548480	15.365238	15.365238
chr1	61868247	61870248	0.260428	0.260428
chr1	61870733	61872734	NAN	0
chr1	62118413	62120414	NAN	0
chr1	62190594	62192595	41.928870	41.928870
chr1	62206648	62208649	51.825124	51.825124
chr1	62235602	62237603	NAN	0
chr1	62269619	62271620	NAN	0
chr1	62316670	62318671	NAN	0
chr1	62416425	62418426	0.260428	0.260428
chr1	62437539	62439540	0.000000	0.000000
chr1	62658973	62660974	0.000000	0.000000
chr1	62728595	62730596	NAN	0
chr1	62737962	62739963	NAN	0
chr1	62784582	62786583	0.000000	0.000000
chr1	62900474	62902883	13.281816	13.281816
chr1	62944174	62946175	NAN	0
chr1	63000802	63002803	NAN	0
chr1	63021159	63023160	NAN	0
chr1	63061657	63063658	0.000000	0.000000
chr1	63153538	63155539	13.281816	13.281816
chr1	63248276	63250277	3.645989	3.645989
chr1	63703113	63705114	NAN	0
chr1	63782400	63784401	0.000000	0.000000
chr1	63787229	63789230	1.562567	1.562567
chr1	63797929	63799930	NAN	0
chr1	63831760	63833761	2.604278	2.604278
chr1	63875316	63877317	NAN	0
chr1	63987512	63990444	3.906416	3.906416
chr1	64013150	64015151	0.000000	0.000000
chr1	64057446	64059980	5.468983	5.468983
chr1	64087386	64089387	NAN	0
chr1	64238189	64240190	0.260428	0.260428
chr1	64261627	64263628	0.000000	0.000000
chr1	64577387	64579388	NAN	0
chr1	64636479	64638480	NAN	0
chr1	64667989	64669990	0.000000	0.000000
chr1	64934975	64936976	1.822994	1.822994
chr1	64970096	64972097	NAN	0
chr1	65027859	65029860	NAN	0
chr1	65044029	65046030	NAN	0
chr1	65128848	65130849	NAN	0
chr1	65153481	65155482	NAN	0
chr1	65209277	65211278	6.771122	6.771122
chr1	65241805	65243806	NAN	0
chr1	65310822	65312823	0.260428	0.260428
chr1	65343355	65345356	0.781283	0.781283
chr1	65431686	65434119	46.095714	46.095714
chr1	65467658	65469659	0.000000	0.000000
chr1	65488256	65490257	NAN	0
chr1	65523024	65525691	NAN	0
chr1	65611731	65614350	8.073261	8.073261
chr1	65718644	65720648	6.250266	6.250266
chr1	65728876	65730877	0.000000	0.000000
chr1	65773717	65775718	0.260428	0.260428
chr1	65884630	65886631	8.333688	8.333688
chr1	65989871	65991872	0.000000	0.000000
chr1	66256692	66259356	0.260428	0.260428
chr1	66456889	66458890	0.000000	0.000000
chr1	66559728	66561729	NAN	0
chr1	66796292	66798293	0.520856	0.520856
chr1	66818569	66820570	0.000000	0.000000
chr1	66998324	67000325	0.000000	0.000000
chr1	67092622	67094623	NAN	0
chr1	67107726	67109727	NAN	0
chr1	67135177	67137178	NAN	0
chr1	67142209	67144210	0.000000	0.000000
chr1	67158876	67160877	NAN	0
chr1	67216639	67218640	0.000000	0.000000
chr1	67266441	67268442	NAN	0
chr1	67340119	67342120	NAN	0
chr1	67356004	67358005	NAN	0
chr1	67389077	67392070	7.812833	7.812833
chr1	67394425	67396426	11.198394	11.198394
chr1	67518229	67521580	1.822994	1.822994
chr1	67600153	67602154	0.000000	0.000000
chr1	67603089	67605090	NAN	0
chr1	67630668	67632669	0.000000	0.000000
chr1	67633524	67635525	NAN	0
chr1	67647018	67649019	NAN	0
chr1	67660322	67662323	NAN	0
chr1	67671798	67673799	0.000000	0.000000
chr1	67771546	67773547	0.000000	0.000000
chr1	67895622	67897623	87.243300	87.243300
chr1	68149359	68151360	16.927804	16.927804
chr1	68237835	68239836	NAN	0
chr1	68296470	68298471	1.562567	1.562567
chr1	68298654	68300655	13.542244	13.542244
chr1	68512479	68514480	0.000000	0.000000
chr1	68515980	68517981	0.000000	0.000000
chr1	68647801	68650793	NAN	0
chr1	68659403	68661404	0.000000	0.000000
chr1	68697783	68699784	0.260428	0.260428
chr1	68915141	68917142	0.000000	0.000000
chr1	68947420	68949421	NAN	0
chr1	68959877	68964299	17.709088	17.709088
chr1	70031367	70033368	0.000000	0.000000
chr1	70224357	70226374	NAN	0
chr1	70383504	70385505	NAN	0
chr1	70500626	70502627	NAN	0
chr1	70669864	70672861	13.281816	13.281816
chr1	70685644	70687645	21.355076	21.355076
chr1	70694460	70696461	0.260428	0.260428
chr1	70818992	70821917	12.240105	12.240105
chr1	70875400	70877401	1.302139	1.302139
chr1	71170635	71172636	NAN	0
chr1	71510688	71512689	NAN	0
chr1	71512990	71514991	0.000000	0.000000
chr1	71532898	71534899	NAN	0
chr1	71545506	71548472	82.295173	82.295173
chr1	72302194	72304195	NAN	0
chr1	72566113	72568114	0.000000	0.000000
chr1	72747904	72749905	0.260428	0.260428
chr1	73770352	73772353	0.000000	0.000000
chr1	74662395	74665371	1.562567	1.562567
chr1	74699570	74701571	0.000000	0.000000
chr1	75041613	75043614	NAN	0
chr1	75100037	75102038	0.000000	0.000000
chr1	75138921	75140922	0.000000	0.000000
chr1	75197335	75200592	16.406949	16.406949
chr1	75592618	75596411	NAN	0
chr1	75597760	75601067	0.000000	0.000000
chr1	76076298	76078299	0.000000	0.000000
chr1	76081193	76083194	0.000000	0.000000
chr1	76143109	76145110	NAN	0
chr1	76188220	76190543	18.229943	18.229943
chr1	76196700	76198701	NAN	0
chr1	76209990	76211991	NAN	0
chr1	76250378	76255662	7.031550	7.031550
chr1	76258215	76260216	NAN	0
chr1	76261055	76263056	0.000000	0.000000
chr1	76397615	76399616	0.000000	0.000000
chr1	76538888	76540889	0.000000	0.000000
chr1	77331685	77334682	1.562567	1.562567
chr1	77528160	77530161	0.000000	0.000000
chr1	77684631	77686632	1.822994	1.822994
chr1	77746161	77748787	0.000000	0.000000
chr1	78098589	78100590	NAN	0
chr1	78147842	78150604	25.521921	25.521921
chr1	78193896	78195897	NAN	0
chr1	78206613	78208614	NAN	0
chr1	78225063	78227064	25.261493	25.261493
chr1	78243808	78245809	12.500533	12.500533
chr1	78267454	78269455	NAN	0
chr1	78352699	78354700	0.000000	0.000000
chr1	78382144	78384310	0.000000	0.000000
chr1	78397226	78399227	0.000000	0.000000
chr1	78443433	78446277	128.651314	128.651314
chr1	78469135	78471136	1.041711	1.041711
chr1	78510088	78512089	0.000000	0.000000
chr1	78560098	78562099	NAN	0
chr1	78693782	78695783	0.000000	0.000000
chr1	78955227	78957228	0.000000	0.000000
chr1	79084587	79086588	0.260428	0.260428
chr1	79113976	79115977	0.260428	0.260428
chr1	79151244	79153245	NAN	0
chr1	79471994	79473995	0.000000	0.000000
chr1	81770344	81772345	0.260428	0.260428
chr1	82163954	82165955	0.000000	0.000000
chr1	82264581	82266582	0.260428	0.260428
chr1	82311440	82313441	NAN	0
chr1	82414372	82416373	NAN	0
chr1	82434497	82436498	NAN	0
chr1	83451390	83453391	NAN	0
chr1	83910236	83912237	NAN	0
chr1	84258083	84260084	NAN	0
chr1	84325728	84328179	1.302139	1.302139
chr1	84377536	84380559	NAN	0
chr1	84417569	84419570	0.000000	0.000000
chr1	84464332	84466333	3.385561	3.385561
chr1	84542135	84544245	4.427272	4.427272
chr1	84608451	84610452	0.000000	0.000000
chr1	84628564	84631149	0.000000	0.000000
chr1	84645842	84647843	0.000000	0.000000
chr1	84741503	84743504	NAN	0
chr1	84762548	84764549	0.000000	0.000000
chr1	84765788	84768834	0.000000	0.000000
chr1	84808860	84810861	NAN	0
chr1	84862714	84865076	NAN	0
chr1	84872533	84874620	0.000000	0.000000
chr1	84943419	84945420	52.606408	52.606408
chr1	84970512	84973762	98.702121	98.702121
chr1	85039603	85041663	32.293042	32.293042
chr1	85096928	85098929	NAN	0
chr1	85100202	85102203	NAN	0
chr1	85135997	85137998	NAN	0
chr1	85155650	85157940	6.771122	6.771122
chr1	85331341	85333342	NAN	0
chr1	85358395	85360396	0.260428	0.260428
chr1	85462295	85464296	5.989839	5.989839
chr1	85488702	85490703	NAN	0
chr1	85495141	85497142	NAN	0
chr1	85513722	85515723	7.812833	7.812833
chr1	85526492	85528493	0.000000	0.000000
chr1	85597976	85599977	NAN	0
chr1	85666227	85668228	11.979677	11.979677
chr1	85724854	85726855	26.563632	26.563632
chr1	85740540	85744087	41.668442	41.668442
chr1	85869679	85871680	0.000000	0.000000
chr1	85929766	85932389	9.635827	9.635827
chr1	86043545	86048027	70.055068	70.055068
chr1	86173615	86175616	21.094649	21.094649
chr1	86428431	86430432	NAN	0
chr1	86621653	86623946	0.000000	0.000000
chr1	86861524	86863525	4.948127	4.948127
chr1	86888268	86890269	0.781283	0.781283
chr1	86932894	86934895	0.000000	0.000000
chr1	87011258	87013259	0.000000	0.000000
chr1	87098458	87100459	NAN	0
chr1	87168752	87170753	22.917643	22.917643
chr1	87378834	87381607	42.970581	42.970581
chr1	87457189	87459190	NAN	0
chr1	87593947	87595948	0.000000	0.000000
chr1	87596108	87598180	NAN	0
chr1	87776076	87778077	NAN	0
chr1	87792650	87794651	55.471113	55.471113
chr1	87795850	87797851	0.260428	0.260428
chr1	87836837	87838838	0.000000	0.000000
chr1	87918555	87920556	NAN	0
chr1	88943309	88945310	NAN	0
chr1	89148421	89152387	23.959354	23.959354
chr1	89245221	89247222	0.000000	0.000000
chr1	89356800	89358801	19.271654	19.271654
chr1	89449008	89451009	NAN	0
chr1	89458142	89460143	7.031550	7.031550
chr1	89488048	89490049	0.260428	0.260428
chr1	89530542	89532543	0.000000	0.000000
chr1	89591298	89593299	6.510694	6.510694
chr1	89615757	89617758	NAN	0
chr1	89641222	89643223	0.000000	0.000000
chr1	89664132	89666133	0.000000	0.000000
chr1	89737986	89740044	0.000000	0.000000
chr1	89755544	89757545	NAN	0
chr1	89827935	89829936	0.000000	0.000000
chr1	89871737	89873738	0.000000	0.000000
chr1	89988896	89990897	6.250266	6.250266
chr1	90022769	90024770	NAN	0
chr1	90097143	90099953	0.260428	0.260428
chr1	90285072	90287980	13.021388	13.021388
chr1	90397127	90399128	NAN	0
chr1	90453002	90455003	NAN	0
chr1	90459177	90462025	15.886093	15.886093
chr1	91182293	91184294	0.000000	0.000000
chr1	91301217	91303218	0.000000	0.000000
chr1	91316674	91318675	0.000000	0.000000
chr1	91486564	91489312	2.864705	2.864705
chr1	91812532	91814533	NAN	0
chr1	91817707	91819708	NAN	0
chr1	91866165	91868166	NAN	0
chr1	91869925	91871926	NAN	0
chr1	91964903	91967165	1.302139	1.302139
chr1	91978875	91980876	NAN	0
chr1	92295125	92297126	NAN	0
chr1	92327102	92329103	NAN	0
chr1	92351335	92353336	0.520856	0.520856
chr1	92371058	92373059	0.000000	0.000000
chr1	92413427	92415428	0.000000	0.000000
chr1	92416208	92418209	0.000000	0.000000
chr1	92494032	92496033	1.562567	1.562567
chr1	92544361	92546362	0.260428	0.260428
chr1	92631108	92634915	0.000000	0.000000
chr1	92682072	92684073	0.000000	0.000000
chr1	92763021	92766066	9.635827	9.635827
chr1	92948855	92950856	0.000000	0.000000
chr1	92951127	92953933	0.000000	0.000000
chr1	93159444	93161445	NAN	0
chr1	93257460	93259461	0.000000	0.000000
chr1	93296093	93298417	847.692362	847.692362
chr1	93300283	93304075	0.520856	0.520856
chr1	93304775	93306776	NAN	0
chr1	93341651	93344207	0.000000	0.000000
chr1	93426578	93428579	0.520856	0.520856
chr1	93543291	93545292	4.166844	4.166844
chr1	93574286	93576287	NAN	0
chr1	93592851	93594852	NAN	0
chr1	93644780	93647746	12.760960	12.760960
chr1	93669566	93671567	NAN	0
chr1	93718527	93720528	NAN	0
chr1	93790951	93792952	NAN	0
chr1	93809977	93812868	10.937966	10.937966
chr1	93912187	93914188	26.303204	26.303204
chr1	93981405	93983406	NAN	0
chr1	94008163	94010164	NAN	0
chr1	94050218	94052219	1.041711	1.041711
chr1	94056024	94058025	0.520856	0.520856
chr1	94079201	94081202	0.000000	0.000000
chr1	94146425	94148894	4.948127	4.948127
chr1	94240429	94242430	0.000000	0.000000
chr1	94310887	94314206	1.041711	1.041711
chr1	94316292	94318293	NAN	0
chr1	94344261	94346262	13.021388	13.021388
chr1	94374511	94376512	1.562567	1.562567
chr1	94475984	94477985	NAN	0
chr1	94483727	94485728	NAN	0
chr1	94586204	94588205	0.000000	0.000000
chr1	94660996	94662997	NAN	0
chr1	94702806	94704807	8.854544	8.854544
chr1	94740123	94742124	NAN	0
chr1	94882432	94884433	7.552405	7.552405
chr1	94945548	94947549	NAN	0
chr1	95006121	95008913	0.260428	0.260428
chr1	95284397	95287334	0.781283	0.781283
chr1	95288548	95290549	NAN	0
chr1	95291494	95293495	NAN	0
chr1	95390836	95394235	0.000000	0.000000
chr1	95538006	95540007	4.687700	4.687700
chr1	95549618	95551619	NAN	0
chr1	95556572	95558573	NAN	0
chr1	95581393	95583979	0.000000	0.000000
chr1	95698210	95701038	3.906416	3.906416
chr1	95938792	95940793	NAN	0
chr1	95970114	95972115	NAN	0
chr1	95974395	95976396	0.000000	0.000000
chr1	97161222	97163223	NAN	0
chr1	97185674	97188773	10.156683	10.156683
chr1	97249114	97251115	NAN	0
chr1	97277723	97279724	0.260428	0.260428
chr1	97559978	97561979	NAN	0
chr1	98386114	98388115	0.260428	0.260428
chr1	98510406	98513452	0.000000	0.000000
chr1	98514748	98516749	0.000000	0.000000
chr1	98674766	98676767	0.000000	0.000000
chr1	99125735	99127736	7.291977	7.291977
chr1	99207039	99209040	NAN	0
chr1	99468331	99471949	0.520856	0.520856
chr1	99728347	99730348	0.000000	0.000000
chr1	100109930	100111931	0.000000	0.000000
chr1	100176985	100180013	NAN	0
chr1	100230848	100232849	0.260428	0.260428
chr1	100314139	100317031	10.417110	10.417110
chr1	100325265	100327266	NAN	0
chr1	100433844	100436904	37.501598	37.501598
chr1	100457657	100459658	NAN	0
chr1	100502288	100504289	22.917643	22.917643
chr1	100597205	100600011	8.594116	8.594116
chr1	100643328	100645329	0.000000	0.000000
chr1	100714908	100716909	1.302139	1.302139
chr1	100730213	100732214	13.281816	13.281816
chr1	100745296	100747297	NAN	0
chr1	100809083	100811084	0.000000	0.000000
chr1	100816522	100818523	2.604278	2.604278
chr1	101002227	101005023	0.000000	0.000000
chr1	101112059	101114060	NAN	0
chr1	101183695	101185696	0.000000	0.000000
chr1	101360131	101362235	12.240105	12.240105
chr1	101489908	101493144	15.104810	15.104810
chr1	101536715	101538716	NAN	0
chr1	101546509	101548510	0.000000	0.000000
chr1	101700804	101702959	0.000000	0.000000
chr1	101703040	101705041	0.000000	0.000000
chr1	101746072	101748073	NAN	0
chr1	101805950	101807951	NAN	0
chr1	102312099	102314100	0.000000	0.000000
chr1	102336066	102338067	NAN	0
chr1	102462289	102464290	0.000000	0.000000
chr1	103496299	103498300	0.000000	0.000000
chr1	103573551	103575552	0.000000	0.000000
chr1	104067077	104069078	4.948127	4.948127
chr1	104077247	104079248	NAN	0
chr1	104094395	104096396	NAN	0
chr1	104110525	104112835	NAN	0
chr1	104116562	104118563	NAN	0
chr1	104158498	104160499	0.000000	0.000000
chr1	104196640	104198802	NAN	0
chr1	104238411	104240573	NAN	0
chr1	104255874	104257875	NAN	0
chr1	104290778	104292940	NAN	0
chr1	104614144	104616145	0.000000	0.000000
chr1	106161056	106163057	0.000000	0.000000
chr1	107597766	107599767	94.795705	94.795705
chr1	107681128	107684049	0.260428	0.260428
chr1	107936275	107938276	NAN	0
chr1	108220130	108222131	NAN	0
chr1	108230625	108232626	49.741702	49.741702
chr1	108495844	108497845	NAN	0
chr1	108505564	108509045	2.604278	2.604278
chr1	108734930	108736931	0.000000	0.000000
chr1	108742479	108744480	72.919773	72.919773
chr1	108786202	108788203	NAN	0
chr1	108815810	108817811	NAN	0
chr1	108916959	108918960	NAN	0
chr1	108961810	108963811	NAN	0
chr1	108991403	108993404	NAN	0
chr1	109101470	109103471	124.484470	124.484470
chr1	109203243	109205648	26.303204	26.303204
chr1	109233431	109235432	51.043841	51.043841
chr1	109254055	109256056	0.000000	0.000000
chr1	109263456	109265457	NAN	0
chr1	109287784	109289785	55.731541	55.731541
chr1	109398338	109402364	0.000000	0.000000
chr1	109418102	109420103	17.969516	17.969516
chr1	109492569	109494570	NAN	0
chr1	109505620	109507621	30.990904	30.990904
chr1	109559722	109561723	NAN	0
chr1	109584349	109586350	14.323527	14.323527
chr1	109618123	109620124	64.586085	64.586085
chr1	109631902	109633903	38.282881	38.282881
chr1	109641314	109643315	362.515443	362.515443
chr1	109654868	109657979	52.085552	52.085552
chr1	109727670	109731101	0.000000	0.000000
chr1	109738595	109740596	0.000000	0.000000
chr1	109755014	109757015	702.634099	702.634099
chr1	109791140	109793141	22.396787	22.396787
chr1	109824540	109827308	14.583955	14.583955
chr1	109849162	109851163	0.000000	0.000000
chr1	109935478	109937479	0.000000	0.000000
chr1	109940062	109942063	47.137425	47.137425
chr1	109966451	109968452	NAN	0
chr1	109968569	109970608	140.630991	140.630991
chr1	110007599	110009600	0.260428	0.260428
chr1	110017890	110019891	NAN	0
chr1	110025060	110027061	9.375399	9.375399
chr1	110029968	110031969	NAN	0
chr1	110035157	110037201	8.594116	8.594116
chr1	110051033	110053836	13.542244	13.542244
chr1	110080993	110082994	0.000000	0.000000
chr1	110084144	110086145	NAN	0
chr1	110089685	110091686	100.525116	100.525116
chr1	110140014	110142015	NAN	0
chr1	110155204	110157205	0.000000	0.000000
chr1	110160625	110164036	5.468983	5.468983
chr1	110165109	110168549	0.000000	0.000000
chr1	110170448	110172449	NAN	0
chr1	110197197	110199198	36.720314	36.720314
chr1	110209143	110211144	0.000000	0.000000
chr1	110228917	110230918	0.000000	0.000000
chr1	110253363	110255364	0.260428	0.260428
chr1	110282632	110285160	380.224531	380.224531
chr1	110306143	110308144	0.000000	0.000000
chr1	110451732	110453733	0.000000	0.000000
chr1	110525886	110527887	80.211750	80.211750
chr1	110542048	110544049	NAN	0
chr1	110545069	110547070	0.781283	0.781283
chr1	110572698	110574699	NAN	0
chr1	110575722	110577723	14.844382	14.844382
chr1	110601803	110603804	NAN	0
chr1	110612821	110614822	0.000000	0.000000
chr1	110653561	110655562	0.000000	0.000000
chr1	110691631	110693632	0.000000	0.000000
chr1	110733627	110735628	NAN	0
chr1	110751835	110753836	0.520856	0.520856
chr1	110813605	110815606	NAN	0
chr1	110880444	110883293	25.001065	25.001065
chr1	110888233	110890234	NAN	0
chr1	110933203	110935204	2.083422	2.083422
chr1	110948930	110952046	125.786609	125.786609
chr1	110992287	110994288	0.000000	0.000000
chr1	111014877	111016878	NAN	0
chr1	111021887	111023888	0.000000	0.000000
chr1	111061296	111063297	NAN	0
chr1	111146903	111150475	0.000000	0.000000
chr1	111173595	111175596	0.000000	0.000000
chr1	111217154	111219155	0.000000	0.000000
chr1	111412320	111416278	0.000000	0.000000
chr1	111495082	111497083	NAN	0
chr1	111506065	111508066	19.011227	19.011227
chr1	111680748	111684338	19.792510	19.792510
chr1	111742824	111744825	0.260428	0.260428
chr1	111746659	111748660	11.719249	11.719249
chr1	111768780	111770781	0.000000	0.000000
chr1	111770832	111772833	0.000000	0.000000
chr1	111821645	111823646	0.000000	0.000000
chr1	111831973	111833974	0.000000	0.000000
chr1	111887694	111889695	0.260428	0.260428
chr1	111931972	111933973	NAN	0
chr1	111969189	111971899	0.000000	0.000000
chr1	111989961	111993330	125.786609	125.786609
chr1	112015103	112017104	0.000000	0.000000
chr1	112032544	112034545	NAN	0
chr1	112046242	112048243	0.000000	0.000000
chr1	112083554	112085555	0.000000	0.000000
chr1	112106096	112108097	0.000000	0.000000
chr1	112150439	112152440	NAN	0
chr1	112160904	112162905	22.657215	22.657215
chr1	112255329	112257330	NAN	0
chr1	112280962	112283546	6.510694	6.510694
chr1	112296689	112299919	10.156683	10.156683
chr1	112301518	112303519	NAN	0
chr1	112531276	112533690	1.041711	1.041711
chr1	112912125	112914126	NAN	0
chr1	112937299	112939381	2.864705	2.864705
chr1	112997939	112999940	NAN	0
chr1	113003954	113005955	NAN	0
chr1	113008539	113010540	NAN	0
chr1	113049869	113051870	0.520856	0.520856
chr1	113153124	113155125	NAN	0
chr1	113160338	113163905	85.159878	85.159878
chr1	113215547	113217970	5.208555	5.208555
chr1	113249177	113251525	101.306399	101.306399
chr1	113254578	113256579	NAN	0
chr1	113257412	113259450	3.385561	3.385561
chr1	113261688	113263689	NAN	0
chr1	113391021	113394765	0.000000	0.000000
chr1	113464471	113466472	NAN	0
chr1	113497536	113500475	38.543309	38.543309
chr1	113614330	113617224	8.594116	8.594116
chr1	113748374	113750375	NAN	0
chr1	113931974	113933975	17.448660	17.448660
chr1	114131605	114133606	NAN	0
chr1	114222032	114224033	NAN	0
chr1	114255559	114259334	1.041711	1.041711
chr1	114301276	114303598	29.949193	29.949193
chr1	114354569	114356570	56.773252	56.773252
chr1	114397756	114399757	NAN	0
chr1	114413874	114415875	0.000000	0.000000
chr1	114429668	114431669	0.000000	0.000000
chr1	114439263	114441264	NAN	0
chr1	114442521	114444522	NAN	0
chr1	114446414	114449241	35.157748	35.157748
chr1	114470495	114473380	222.926163	222.926163
chr1	114492266	114494267	NAN	0
chr1	114494998	114496999	NAN	0
chr1	114504508	114506509	NAN	0
chr1	114520529	114522530	0.000000	0.000000
chr1	114641386	114643387	NAN	0
chr1	114694561	114697972	0.000000	0.000000
chr1	114949221	114951222	NAN	0
chr1	114970015	114972016	0.781283	0.781283
chr1	115005677	115007678	NAN	0
chr1	115053280	115055281	229.957713	229.957713
chr1	115123764	115127723	288.553959	288.553959
chr1	115212231	115214544	0.520856	0.520856
chr1	115237738	115239739	0.000000	0.000000
chr1	115259014	115261015	71.617634	71.617634
chr1	115292327	115294328	10.156683	10.156683
chr1	115300170	115302171	1269.585335	1269.585335
chr1	115322807	115324808	108.077521	108.077521
chr1	115395954	115397955	0.000000	0.000000
chr1	115570944	115572945	0.000000	0.000000
chr1	115575066	115577067	NAN	0
chr1	115631620	115633621	0.000000	0.000000
chr1	115828915	115830916	NAN	0
chr1	115880356	115882357	0.000000	0.000000
chr1	116183073	116185750	53.908547	53.908547
chr1	116310925	116312926	0.000000	0.000000
chr1	116380492	116382493	NAN	0
chr1	116382832	116385247	0.000000	0.000000
chr1	116460496	116462497	NAN	0
chr1	116517618	116519619	0.260428	0.260428
chr1	116652875	116654876	0.000000	0.000000
chr1	116819727	116821728	NAN	0
chr1	116913503	116916989	86.462017	86.462017
chr1	116924491	116926492	NAN	0
chr1	116955990	116957991	NAN	0
chr1	116960743	116962744	18.490371	18.490371
chr1	116993657	116995658	NAN	0
chr1	117086725	117088726	0.000000	0.000000
chr1	117113214	117115215	33.595181	33.595181
chr1	117134326	117136327	NAN	0
chr1	117150452	117152453	NAN	0
chr1	117209077	117211877	39.585020	39.585020
chr1	117212870	117214871	NAN	0
chr1	117295585	117297586	0.000000	0.000000
chr1	117451188	117453189	17.448660	17.448660
chr1	117504592	117506593	NAN	0
chr1	117542871	117544872	0.000000	0.000000
chr1	117601448	117603449	7.552405	7.552405
chr1	117635764	117637765	NAN	0
chr1	117663910	117665911	8.594116	8.594116
chr1	117745957	117747958	NAN	0
chr1	117753081	117755082	7.812833	7.812833
chr1	117785629	117787630	NAN	0
chr1	117908584	117910585	34.636892	34.636892
chr1	118147103	118149104	14.323527	14.323527
chr1	118163990	118165991	NAN	0
chr1	118470871	118473802	20.052938	20.052938
chr1	118550320	118552321	NAN	0
chr1	118623441	118625442	NAN	0
chr1	118727347	118729348	0.000000	0.000000
chr1	119441247	119443248	NAN	0
chr1	119531678	119533679	0.000000	0.000000
chr1	119681547	119684795	21.094649	21.094649
chr1	119909901	119911902	0.000000	0.000000
chr1	119955769	119958243	0.000000	0.000000
chr1	120048325	120050441	0.000000	0.000000
chr1	120105002	120107003	NAN	0
chr1	120141413	120143414	NAN	0
chr1	120189889	120191890	1.041711	1.041711
chr1	120252918	120254919	203.394081	203.394081
chr1	120260749	120262750	NAN	0
chr1	120301404	120303405	NAN	0
chr1	120306748	120308749	NAN	0
chr1	120311054	120313055	0.000000	0.000000
chr1	120353702	120355703	0.000000	0.000000
chr1	120387002	120389003	NAN	0
chr1	120438646	120440647	0.000000	0.000000
chr1	120593827	120595828	NAN	0
chr1	120611816	120613817	2.083422	2.083422
chr1	120837504	120839912	3.906416	3.906416
chr1	120904533	120906961	0.000000	0.000000
chr1	120935443	120937444	0.000000	0.000000
chr1	121105651	121107652	NAN	0
chr1	121259409	121261410	0.000000	0.000000
chr1	121304923	121306924	NAN	0
chr1	142617298	142619299	0.000000	0.000000
chr1	142658605	142660606	NAN	0
chr1	142671718	142673719	NAN	0
chr1	142686738	142690735	NAN	0
chr1	142713104	142715105	NAN	0
chr1	142802030	142804031	NAN	0
chr1	142850923	142853728	NAN	0
chr1	142888296	142892170	NAN	0
chr1	143117560	143119561	NAN	0
chr1	143168174	143170175	NAN	0
chr1	143183207	143186481	NAN	0
chr1	143286484	143288485	NAN	0
chr1	143288591	143290592	NAN	0
chr1	143401812	143405083	NAN	0
chr1	143417786	143419787	NAN	0
chr1	143430896	143432897	NAN	0
chr1	143467150	143469151	NAN	0
chr1	143685629	143687630	NAN	0
chr1	143688527	143690528	NAN	0
chr1	143700803	143702804	NAN	0
chr1	143744086	143746087	NAN	0
chr1	143767380	143769381	NAN	0
chr1	143879404	143881405	NAN	0
chr1	143912642	143916248	3.645989	3.645989
chr1	144145310	144149290	NAN	0
chr1	144149481	144152019	NAN	0
chr1	144158910	144163388	NAN	0
chr1	144169803	144171804	NAN	0
chr1	144174938	144176939	NAN	0
chr1	144177973	144179974	NAN	0
chr1	144180450	144186328	NAN	0
chr1	144187511	144191082	NAN	0
chr1	144194730	144196731	NAN	0
chr1	144207957	144209958	NAN	0
chr1	144216998	144218999	NAN	0
chr1	144289505	144291506	NAN	0
chr1	144300110	144302111	NAN	0
chr1	144308186	144310187	NAN	0
chr1	144340272	144343255	NAN	0
chr1	144363745	144365746	NAN	0
chr1	144469743	144471744	NAN	0
chr1	144480339	144482340	NAN	0
chr1	144488415	144490416	NAN	0
chr1	144519219	144523469	0.000000	0.000000
chr1	144592195	144596811	4.427272	4.427272
chr1	144612226	144615596	NAN	0
chr1	144679524	144681525	NAN	0
chr1	144810446	144812447	NAN	0
chr1	144832537	144836308	NAN	0
chr1	144839006	144841007	NAN	0
chr1	144867671	144869672	NAN	0
chr1	144893624	144895625	NAN	0
chr1	144921546	144923547	0.260428	0.260428
chr1	144931531	144933532	4.687700	4.687700
chr1	144943171	144945172	1.041711	1.041711
chr1	144994532	144996582	0.000000	0.000000
chr1	144996610	144998611	NAN	0
chr1	145003280	145005281	NAN	0
chr1	145012218	145014219	NAN	0
chr1	145039491	145041492	1.041711	1.041711
chr1	145075685	145077686	0.520856	0.520856
chr1	145094906	145096907	105.473243	105.473243
chr1	145207610	145209611	5.208555	5.208555
chr1	145223096	145225097	NAN	0
chr1	145291732	145293871	NAN	0
chr1	145301153	145304410	NAN	0
chr1	145310285	145313834	NAN	0
chr1	145316553	145318554	NAN	0
chr1	145321271	145324848	NAN	0
chr1	145359054	145361055	NAN	0
chr1	145373297	145376194	NAN	0
chr1	145378890	145380891	NAN	0
chr1	145384228	145386229	NAN	0
chr1	145395093	145400804	0.000000	0.000000
chr1	145411690	145413691	0.000000	0.000000
chr1	145414833	145416834	NAN	0
chr1	145436961	145439847	105.994099	105.994099
chr1	145469007	145473829	30.470048	30.470048
chr1	145475584	145477585	0.000000	0.000000
chr1	145499006	145501007	0.000000	0.000000
chr1	145506056	145508057	27.605343	27.605343
chr1	145514664	145517399	18.750799	18.750799
chr1	145523489	145525490	0.000000	0.000000
chr1	145526427	145528428	NAN	0
chr1	145547708	145549709	0.000000	0.000000
chr1	145573789	145576488	34.897320	34.897320
chr1	145578903	145580904	NAN	0
chr1	145588934	145591961	3.125133	3.125133
chr1	145609535	145612384	40.366303	40.366303
chr1	145706326	145708327	NAN	0
chr1	145715064	145717065	0.000000	0.000000
chr1	145726165	145728166	15.625666	15.625666
chr1	145788294	145790295	NAN	0
chr1	145790452	145792453	NAN	0
chr1	145825949	145828603	NAN	0
chr1	145882367	145884368	NAN	0
chr1	145895801	145897802	NAN	0
chr1	145934006	145936007	NAN	0
chr1	145942118	145944119	NAN	0
chr1	145961803	145963804	NAN	0
chr1	145978606	145980607	NAN	0
chr1	146057121	146059234	NAN	0
chr1	146067751	146069752	NAN	0
chr1	146081930	146084265	NAN	0
chr1	146122660	146124661	NAN	0
chr1	146216635	146218636	NAN	0
chr1	146309051	146311052	NAN	0
chr1	146332689	146334690	NAN	0
chr1	146372356	146374357	0.000000	0.000000
chr1	146393806	146395807	NAN	0
chr1	146403088	146405089	NAN	0
chr1	146476330	146478331	NAN	0
chr1	146514098	146516099	NAN	0
chr1	146543272	146545273	0.000000	0.000000
chr1	146548677	146550678	NAN	0
chr1	146585427	146587428	NAN	0
chr1	146643628	146645629	6.250266	6.250266
chr1	146647929	146649930	0.781283	0.781283
chr1	146696729	146698730	0.520856	0.520856
chr1	146712790	146714791	18.229943	18.229943
chr1	146734538	146736539	NAN	0
chr1	146989198	146991199	0.260428	0.260428
chr1	147011681	147013682	0.000000	0.000000
chr1	147081876	147083877	NAN	0
chr1	147142133	147144134	2.604278	2.604278
chr1	147230845	147234214	0.000000	0.000000
chr1	147244983	147246984	0.000000	0.000000
chr1	147373445	147375446	0.000000	0.000000
chr1	147378582	147380583	0.000000	0.000000
chr1	147399005	147401629	0.000000	0.000000
chr1	147424066	147426067	NAN	0
chr1	147439089	147441090	NAN	0
chr1	147483830	147485831	NAN	0
chr1	147503537	147505538	NAN	0
chr1	147520339	147522340	NAN	0
chr1	147598958	147601071	NAN	0
chr1	147609587	147611588	NAN	0
chr1	147623766	147626101	NAN	0
chr1	147664492	147666493	NAN	0
chr1	147690665	147692666	NAN	0
chr1	147717528	147719529	0.000000	0.000000
chr1	147736952	147738953	NAN	0
chr1	147749885	147751889	NAN	0
chr1	147751970	147753971	NAN	0
chr1	147774415	147776416	NAN	0
chr1	147780600	147782601	NAN	0
chr1	147799436	147801624	NAN	0
chr1	147806177	147808178	6.510694	6.510694
chr1	147824188	147826189	NAN	0
chr1	147873154	147875155	NAN	0
chr1	147876036	147878037	NAN	0
chr1	147930168	147933480	NAN	0
chr1	147954918	147956919	NAN	0
chr1	147999304	148001305	0.520856	0.520856
chr1	148011287	148013288	NAN	0
chr1	148022631	148024632	NAN	0
chr1	148025362	148027363	NAN	0
chr1	148175900	148177901	NAN	0
chr1	148202035	148204036	NAN	0
chr1	148246614	148248615	NAN	0
[truncated: 34,194 more rows]
