# Supplementary material for: Protection of CpG islands against de novo DNA methylation during oogenesis is associated with the recognition site of E2f1 and E2f2
Source: Epigenetics Chromatin. 2014 Oct 21;7:26. doi: 10.1186/1756-8935-7-26 (PMC4255709; doi:10.1186/1756-8935-7-26)
Supplement: Additional file 7 — BED files with data underlying the statistical analyses of the E2F1 ChIP-seq peaks in MCF7 cells; coordinates are for the hg19 human reference genome build. [file 1756-8935-7-26-S7.zip › hg19_MCF7_data/MCF7_gencodeCompV19Proms_TPM.bed]

chr1	10368	12369	NAN	0
chr1	28053	30866	NAN	0
chr1	35572	37581	NAN	0
chr1	67590	69591	NAN	0
chr1	90604	92605	NAN	0
chr1	120431	122432	NAN	0
chr1	128672	130717	NAN	0
chr1	133065	135066	NAN	0
chr1	138878	141839	NAN	0
chr1	146330	148331	NAN	0
chr1	149206	151207	NAN	0
chr1	157386	160946	NAN	0
chr1	168266	170267	NAN	0
chr1	173361	175362	NAN	0
chr1	233983	235984	NAN	0
chr1	238057	240058	NAN	0
chr1	258620	260621	NAN	0
chr1	266752	268753	NAN	0
chr1	316219	318230	NAN	0
chr1	318661	325256	NAN	0
chr1	328283	330284	NAN	0
chr1	332628	334629	NAN	0
chr1	366139	368140	NAN	0
chr1	437864	439865	NAN	0
chr1	449386	451387	NAN	0
chr1	451716	453717	NAN	0
chr1	458155	461980	NAN	0
chr1	521508	525333	NAN	0
chr1	530096	532097	NAN	0
chr1	532377	534378	NAN	0
chr1	563889	565890	0.260428	0.260428
chr1	621552	623553	NAN	0
chr1	655029	657080	NAN	0
chr1	659429	661430	NAN	0
chr1	684895	686896	NAN	0
chr1	693215	696791	NAN	0
chr1	699804	701805	NAN	0
chr1	712649	715506	4.948127	4.948127
chr1	718249	721820	NAN	0
chr1	738636	740812	NAN	0
chr1	745040	747041	NAN	0
chr1	751250	754592	NAN	0
chr1	761487	764943	2.604278	2.604278
chr1	765484	767485	0.000000	0.000000
chr1	785227	787228	NAN	0
chr1	805080	807081	NAN	0
chr1	811681	813783	NAN	0
chr1	816542	818543	NAN	0
chr1	838713	840714	1.302139	1.302139
chr1	845314	847315	NAN	0
chr1	848050	850051	NAN	0
chr1	853413	857896	NAN	0
chr1	858759	861618	7.031550	7.031550
chr1	864191	867945	NAN	0
chr1	873154	878046	0.000000	0.000000
chr1	880441	883940	NAN	0
chr1	893337	899432	24.219782	24.219782
chr1	900376	902382	5.468983	5.468983
chr1	904754	906755	NAN	0
chr1	907391	909392	NAN	0
chr1	911520	913521	NAN	0
chr1	916972	918997	0.000000	0.000000
chr1	932930	937052	13.802671	13.802671
chr1	947302	950073	32.032615	32.032615
chr1	954002	956003	51.043841	51.043841
chr1	967985	970747	0.000000	0.000000
chr1	979278	984409	NAN	0
chr1	984435	987866	NAN	0
chr1	988912	990913	NAN	0
chr1	993613	996900	2.343850	2.343850
chr1	996958	1000398	0.000000	0.000000
chr1	1009186	1011187	44.272719	44.272719
chr1	1018951	1020952	NAN	0
chr1	1022515	1024516	0.000000	0.000000
chr1	1026956	1029693	NAN	0
chr1	1041006	1043007	NAN	0
chr1	1050960	1053241	3.645989	3.645989
chr1	1070896	1072897	NAN	0
chr1	1100983	1105237	NAN	0
chr1	1107763	1109786	0.000000	0.000000
chr1	1113576	1116435	0.000000	0.000000
chr1	1118915	1120916	NAN	0
chr1	1140559	1143571	1.822994	1.822994
chr1	1148377	1151018	0.000000	0.000000
chr1	1155172	1158231	NAN	0
chr1	1163475	1165476	0.260428	0.260428
chr1	1166128	1168911	48.179136	48.179136
chr1	1178037	1183602	0.000000	0.000000
chr1	1186213	1188214	NAN	0
chr1	1191214	1193215	NAN	0
chr1	1198448	1200449	NAN	0
chr1	1201002	1203003	NAN	0
chr1	1208350	1211117	32.553470	32.553470
chr1	1214315	1218076	NAN	0
chr1	1220988	1222989	NAN	0
chr1	1229887	1231888	NAN	0
chr1	1233120	1236497	NAN	0
chr1	1239780	1246489	3.645989	3.645989
chr1	1247579	1257785	NAN	0
chr1	1258635	1261571	57.814963	57.814963
chr1	1265193	1267194	0.000000	0.000000
chr1	1283834	1286230	10.677538	10.677538
chr1	1289126	1292392	0.000000	0.000000
chr1	1293414	1295423	0.000000	0.000000
chr1	1296656	1298657	0.000000	0.000000
chr1	1310023	1312375	62.242235	62.242235
chr1	1323592	1325593	NAN	0
chr1	1325779	1329596	NAN	0
chr1	1333166	1336299	28.126198	28.126198
chr1	1340631	1344976	160.163073	160.163073
chr1	1354124	1358649	0.000000	0.000000
chr1	1360007	1362008	0.000000	0.000000
chr1	1366722	1368723	NAN	0
chr1	1368740	1371615	5.208555	5.208555
chr1	1383568	1385794	NAN	0
chr1	1396362	1398363	0.000000	0.000000
chr1	1405642	1407649	13.021388	13.021388
chr1	1411905	1414929	0.000000	0.000000
chr1	1417364	1420449	NAN	0
chr1	1446030	1448410	14.323527	14.323527
chr1	1450949	1453501	NAN	0
chr1	1458152	1460153	NAN	0
chr1	1475236	1477333	0.000000	0.000000
chr1	1481366	1483367	0.520856	0.520856
chr1	1508854	1511749	55.210685	55.210685
chr1	1534975	1536976	3.385561	3.385561
chr1	1549294	1553457	3.125133	3.125133
chr1	1557001	1565353	0.000000	0.000000
chr1	1565973	1570119	0.000000	0.000000
chr1	1580122	1582123	NAN	0
chr1	1588213	1591973	30.990904	30.990904
chr1	1601077	1603929	NAN	0
chr1	1623582	1625667	NAN	0
chr1	1635054	1637963	NAN	0
chr1	1638499	1641815	NAN	0
chr1	1652593	1657266	17.709088	17.709088
chr1	1662492	1664493	NAN	0
chr1	1666212	1668213	NAN	0
chr1	1668626	1670627	NAN	0
chr1	1676857	1678931	0.000000	0.000000
chr1	1685321	1691581	0.260428	0.260428
chr1	1709357	1713396	12.500533	12.500533
chr1	1725135	1727136	NAN	0
chr1	1749324	1751325	0.260428	0.260428
chr1	1756492	1758493	NAN	0
chr1	1763223	1765224	0.000000	0.000000
chr1	1821339	1823995	160.944356	160.944356
chr1	1844765	1847348	0.260428	0.260428
chr1	1849735	1852212	2.604278	2.604278
chr1	1858341	1860868	NAN	0
chr1	1886653	1888654	NAN	0
chr1	1891044	1893047	0.000000	0.000000
chr1	1897464	1899465	NAN	0
chr1	1921867	1923868	NAN	0
chr1	1934652	1936776	0.260428	0.260428
chr1	1946468	1948469	NAN	0
chr1	1949279	1951280	1.822994	1.822994
chr1	1980408	1983009	10.156683	10.156683
chr1	1985379	1987618	NAN	0
chr1	2003400	2007183	0.000000	0.000000
chr1	2012186	2014187	NAN	0
chr1	2034654	2036678	0.000000	0.000000
chr1	2041592	2043593	0.000000	0.000000
chr1	2046143	2048144	NAN	0
chr1	2063576	2067201	0.000000	0.000000
chr1	2074389	2078218	0.000000	0.000000
chr1	2098786	2100914	NAN	0
chr1	2114813	2117328	NAN	0
chr1	2119736	2121737	0.520856	0.520856
chr1	2125046	2127714	26.824059	26.824059
chr1	2129926	2132846	NAN	0
chr1	2134820	2136821	NAN	0
chr1	2138671	2140672	NAN	0
chr1	2142461	2147120	NAN	0
chr1	2158633	2160634	5.468983	5.468983
chr1	2162417	2164418	0.000000	0.000000
chr1	2177934	2179935	0.000000	0.000000
chr1	2233584	2235585	0.260428	0.260428
chr1	2257080	2259632	NAN	0
chr1	2283758	2285759	NAN	0
chr1	2294566	2296567	NAN	0
chr1	2306291	2308817	NAN	0
chr1	2309298	2311299	NAN	0
chr1	2316059	2318060	0.000000	0.000000
chr1	2318467	2325944	34.376464	34.376464
chr1	2331889	2333890	NAN	0
chr1	2340942	2346736	7.552405	7.552405
chr1	2355918	2357919	NAN	0
chr1	2397397	2399398	0.000000	0.000000
chr1	2406253	2408254	0.000000	0.000000
chr1	2409028	2411827	NAN	0
chr1	2424196	2427418	NAN	0
chr1	2427720	2430586	0.000000	0.000000
chr1	2443951	2448876	NAN	0
chr1	2450233	2453840	NAN	0
chr1	2457125	2459539	6.771122	6.771122
chr1	2461183	2463184	0.000000	0.000000
chr1	2476403	2478404	1.562567	1.562567
chr1	2482536	2485045	NAN	0
chr1	2485088	2493740	0.000000	0.000000
chr1	2496348	2498349	NAN	0
chr1	2511498	2513499	NAN	0
chr1	2516429	2520533	3.125133	3.125133
chr1	2523616	2527012	0.260428	0.260428
chr1	2542339	2544340	NAN	0
chr1	2560432	2562433	NAN	0
chr1	2562506	2565981	0.000000	0.000000
chr1	2570650	2572651	NAN	0
chr1	2705735	2707780	NAN	0
chr1	2717785	2719786	NAN	0
chr1	2728756	2730757	0.000000	0.000000
chr1	2731062	2733063	NAN	0
chr1	2936545	2938546	0.000000	0.000000
chr1	2977814	2981850	NAN	0
chr1	2983832	2986501	0.781283	0.781283
chr1	3049772	3051773	NAN	0
chr1	3152994	3154995	NAN	0
chr1	3159195	3161196	NAN	0
chr1	3226159	3228160	NAN	0
chr1	3311554	3313555	NAN	0
chr1	3339982	3342280	NAN	0
chr1	3369489	3371490	1.302139	1.302139
chr1	3381068	3385608	0.000000	0.000000
chr1	3386670	3389833	0.000000	0.000000
chr1	3402309	3404310	NAN	0
chr1	3409549	3414781	0.000000	0.000000
chr1	3447511	3449512	2.604278	2.604278
chr1	3476853	3478854	NAN	0
chr1	3527340	3529559	0.000000	0.000000
chr1	3540065	3542807	11.198394	11.198394
chr1	3551496	3555121	NAN	0
chr1	3555688	3557689	NAN	0
chr1	3566089	3570825	4.427272	4.427272
chr1	3584835	3586836	0.000000	0.000000
chr1	3597429	3599430	0.000000	0.000000
chr1	3605735	3607771	0.000000	0.000000
chr1	3613109	3615122	0.000000	0.000000
chr1	3630361	3632362	NAN	0
chr1	3642541	3644542	NAN	0
chr1	3653938	3655939	NAN	0
chr1	3658921	3661434	NAN	0
chr1	3662301	3665400	0.000000	0.000000
chr1	3667461	3669509	0.000000	0.000000
chr1	3687851	3690127	1.302139	1.302139
chr1	3697878	3699879	NAN	0
chr1	3700071	3702239	NAN	0
chr1	3712567	3714568	14.063099	14.063099
chr1	3732521	3734522	NAN	0
chr1	3745369	3749288	NAN	0
chr1	3753199	3757174	NAN	0
chr1	3763767	3765768	NAN	0
chr1	3772344	3775278	12.240105	12.240105
chr1	3782726	3784727	NAN	0
chr1	3798570	3801128	NAN	0
chr1	3815435	3818357	8.073261	8.073261
chr1	3999172	4001177	NAN	0
chr1	4008539	4010540	NAN	0
chr1	4470610	4472611	NAN	0
chr1	4611704	4613705	NAN	0
chr1	4630107	4632108	0.000000	0.000000
chr1	4713291	4715605	0.000000	0.000000
chr1	4769714	4771715	NAN	0
chr1	5150458	5152459	NAN	0
chr1	5551537	5553538	NAN	0
chr1	5622630	5624631	NAN	0
chr1	5727854	5729855	NAN	0
chr1	5875518	5877519	NAN	0
chr1	5922300	5924301	NAN	0
chr1	5927211	5929935	NAN	0
chr1	5933400	5935401	NAN	0
chr1	5937025	5939026	NAN	0
chr1	5942408	5944409	NAN	0
chr1	5953483	5955484	NAN	0
chr1	5964883	5966884	NAN	0
chr1	6050025	6054033	3.645989	3.645989
chr1	6084859	6087857	0.260428	0.260428
chr1	6092842	6096477	0.000000	0.000000
chr1	6099177	6102899	NAN	0
chr1	6104480	6106674	0.000000	0.000000
chr1	6140820	6142821	NAN	0
chr1	6154815	6156816	NAN	0
chr1	6166331	6168332	NAN	0
chr1	6188101	6190102	NAN	0
chr1	6191298	6193299	NAN	0
chr1	6203663	6205664	0.000000	0.000000
chr1	6239582	6241683	0.520856	0.520856
chr1	6257316	6262402	438.820777	438.820777
chr1	6263053	6273298	0.260428	0.260428
chr1	6283061	6285062	NAN	0
chr1	6294799	6298331	9.896255	9.896255
chr1	6302751	6304752	0.000000	0.000000
chr1	6320534	6322535	0.781283	0.781283
chr1	6355063	6357064	0.000000	0.000000
chr1	6411808	6413809	NAN	0
chr1	6418903	6422267	0.000000	0.000000
chr1	6445372	6447373	0.520856	0.520856
chr1	6452114	6455951	7.552405	7.552405
chr1	6476190	6478191	NAN	0
chr1	6479462	6481479	1.041711	1.041711
chr1	6483347	6486230	14.323527	14.323527
chr1	6489455	6491456	NAN	0
chr1	6498937	6500938	NAN	0
chr1	6506565	6512277	0.000000	0.000000
chr1	6519067	6521068	0.520856	0.520856
chr1	6522166	6527755	0.000000	0.000000
chr1	6531142	6533143	2.864705	2.864705
chr1	6537147	6539148	NAN	0
chr1	6545028	6547514	0.000000	0.000000
chr1	6550129	6553260	0.000000	0.000000
chr1	6556255	6558984	0.520856	0.520856
chr1	6579568	6581621	NAN	0
chr1	6592944	6594945	NAN	0
chr1	6599413	6601414	NAN	0
chr1	6604576	6606577	0.260428	0.260428
chr1	6610047	6612048	NAN	0
chr1	6613740	6616095	18.229943	18.229943
chr1	6629500	6631501	NAN	0
chr1	6638560	6640648	1.822994	1.822994
chr1	6643861	6649247	NAN	0
chr1	6659375	6661376	0.000000	0.000000
chr1	6662428	6664561	2.083422	2.083422
chr1	6672244	6676167	3.906416	3.906416
chr1	6683425	6685790	3.125133	3.125133
chr1	6686954	6688955	NAN	0
chr1	6704616	6706672	NAN	0
chr1	6727769	6729770	NAN	0
chr1	6740596	6742856	NAN	0
chr1	6761361	6763484	22.136360	22.136360
chr1	6783196	6785197	0.000000	0.000000
chr1	6786086	6788087	NAN	0
chr1	6811278	6813279	NAN	0
chr1	6843883	6846403	16.146521	16.146521
chr1	6865547	6867548	NAN	0
chr1	6883669	6885670	0.000000	0.000000
chr1	6911607	6913655	NAN	0
chr1	6932615	6934616	NAN	0
chr1	7073838	7075839	NAN	0
chr1	7277919	7279920	NAN	0
chr1	7427502	7429503	NAN	0
chr1	7448978	7451314	0.000000	0.000000
chr1	7501113	7503114	NAN	0
chr1	7754403	7756404	NAN	0
chr1	7758431	7760432	NAN	0
chr1	7760529	7762530	NAN	0
chr1	7794967	7796968	NAN	0
chr1	7803473	7805521	NAN	0
chr1	7829828	7833267	22.917643	22.917643
chr1	7834942	7837657	NAN	0
chr1	7842879	7847882	4.427272	4.427272
chr1	7861610	7863611	NAN	0
chr1	7886901	7888902	0.000000	0.000000
chr1	7895367	7897368	NAN	0
chr1	7912594	7915072	0.000000	0.000000
chr1	7994659	7996660	NAN	0
chr1	7997863	7999864	NAN	0
chr1	8000425	8002426	0.000000	0.000000
chr1	8012850	8014851	0.000000	0.000000
chr1	8020222	8023327	39.845447	39.845447
chr1	8023910	8025911	NAN	0
chr1	8042542	8044543	NAN	0
chr1	8075192	8077193	0.000000	0.000000
chr1	8085297	8087868	18.750799	18.750799
chr1	8266156	8269232	0.000000	0.000000
chr1	8280088	8282089	NAN	0
chr1	8334937	8336938	NAN	0
chr1	8351822	8353823	NAN	0
chr1	8376385	8378669	0.000000	0.000000
chr1	8382889	8384890	NAN	0
chr1	8386626	8388627	NAN	0
chr1	8388697	8390988	NAN	0
chr1	8414641	8416642	NAN	0
chr1	8422403	8426398	NAN	0
chr1	8482978	8486772	0.520856	0.520856
chr1	8571477	8573478	NAN	0
chr1	8585497	8587598	0.520856	0.520856
chr1	8650399	8652400	NAN	0
chr1	8683938	8685939	NAN	0
chr1	8715929	8717930	NAN	0
chr1	8762777	8764778	18.229943	18.229943
chr1	8813396	8815397	0.000000	0.000000
chr1	8856230	8858231	0.000000	0.000000
chr1	8866609	8868610	NAN	0
chr1	8877023	8879202	10.156683	10.156683
chr1	8930855	8932856	NAN	0
chr1	8937393	8940808	267.459311	267.459311
chr1	8943091	8945092	NAN	0
chr1	9004425	9006446	0.000000	0.000000
chr1	9039432	9041433	NAN	0
chr1	9085903	9087904	0.000000	0.000000
chr1	9099453	9101454	NAN	0
chr1	9108818	9110819	NAN	0
chr1	9129103	9134681	0.000000	0.000000
chr1	9141254	9143255	NAN	0
chr1	9148001	9150037	0.000000	0.000000
chr1	9170928	9172929	NAN	0
chr1	9188339	9190729	2.864705	2.864705
chr1	9211335	9213336	NAN	0
chr1	9240762	9242763	1.041711	1.041711
chr1	9262177	9264178	0.000000	0.000000
chr1	9293333	9295334	4.948127	4.948127
chr1	9298402	9300403	0.000000	0.000000
chr1	9324088	9326089	NAN	0
chr1	9336949	9338950	NAN	0
chr1	9351438	9355087	17.709088	17.709088
chr1	9409989	9411990	NAN	0
chr1	9414265	9416266	NAN	0
chr1	9497336	9499337	NAN	0
chr1	9563029	9565030	0.000000	0.000000
chr1	9598040	9600041	1.822994	1.822994
chr1	9647431	9649480	5.208555	5.208555
chr1	9655454	9657455	NAN	0
chr1	9664771	9668286	NAN	0
chr1	9710289	9712303	0.000000	0.000000
chr1	9714143	9716144	NAN	0
chr1	9746733	9749113	0.000000	0.000000
chr1	9768755	9770756	NAN	0
chr1	9774256	9778627	0.000000	0.000000
chr1	9793043	9795044	NAN	0
chr1	9809724	9813139	1.041711	1.041711
chr1	9883541	9886084	78.388756	78.388756
chr1	9906875	9908876	NAN	0
chr1	9931649	9933650	NAN	0
chr1	9937733	9939734	0.520856	0.520856
chr1	9952794	9954795	0.000000	0.000000
chr1	9969820	9971894	19.011227	19.011227
chr1	9991737	9993738	NAN	0
chr1	9995177	9997178	NAN	0
chr1	10001480	10004965	15.104810	15.104810
chr1	10005875	10007876	NAN	0
chr1	10025938	10027939	NAN	0
chr1	10039609	10041610	NAN	0
chr1	10041698	10043699	NAN	0
chr1	10055763	10057774	0.260428	0.260428
chr1	10091389	10094154	11.719249	11.719249
chr1	10159418	10161419	NAN	0
chr1	10165888	10167889	NAN	0
chr1	10180599	10182600	NAN	0
chr1	10186896	10188897	NAN	0
chr1	10216911	10218912	NAN	0
chr1	10221825	10223826	NAN	0
chr1	10229513	10231514	0.260428	0.260428
chr1	10237573	10239574	NAN	0
chr1	10269362	10272174	7.552405	7.552405
chr1	10286275	10288276	NAN	0
chr1	10289321	10292808	NAN	0
chr1	10337115	10339116	NAN	0
chr1	10341007	10343008	NAN	0
chr1	10357523	10359524	NAN	0
chr1	10365022	10367023	NAN	0
chr1	10403332	10406179	NAN	0
chr1	10423723	10425724	NAN	0
chr1	10448558	10450559	NAN	0
chr1	10457148	10460189	50.002130	50.002130
chr1	10471390	10473391	NAN	0
chr1	10473848	10475849	0.000000	0.000000
chr1	10477368	10479369	NAN	0
chr1	10488658	10492234	8.594116	8.594116
chr1	10493223	10495224	NAN	0
chr1	10498679	10500680	NAN	0
chr1	10508275	10510471	0.000000	0.000000
chr1	10517111	10519112	NAN	0
chr1	10530844	10535539	16.146521	16.146521
chr1	10594444	10596445	0.000000	0.000000
chr1	10675392	10677393	NAN	0
chr1	10697797	10700320	0.781283	0.781283
chr1	10704632	10706633	NAN	0
chr1	10710656	10712657	NAN	0
chr1	10720954	10722955	NAN	0
chr1	10753468	10756036	2.083422	2.083422
chr1	10765131	10767132	0.000000	0.000000
chr1	10856204	10858207	4.166844	4.166844
chr1	11007426	11011308	NAN	0
chr1	11023757	11025758	NAN	0
chr1	11035771	11037772	NAN	0
chr1	11041593	11043594	NAN	0
chr1	11057819	11061502	NAN	0
chr1	11070913	11074273	38.543309	38.543309
chr1	11079143	11081144	NAN	0
chr1	11081754	11084784	NAN	0
chr1	11088215	11090216	0.781283	0.781283
chr1	11102754	11104755	NAN	0
chr1	11106779	11108790	0.000000	0.000000
chr1	11114760	11117377	0.781283	0.781283
chr1	11118429	11121581	28.386626	28.386626
chr1	11127027	11130481	NAN	0
chr1	11131951	11134583	NAN	0
chr1	11137207	11139208	NAN	0
chr1	11139356	11144180	0.000000	0.000000
chr1	11158231	11161438	21.875932	21.875932
chr1	11174185	11177220	NAN	0
chr1	11191114	11193115	NAN	0
chr1	11199216	11201217	NAN	0
chr1	11202454	11206582	NAN	0
chr1	11210906	11212907	NAN	0
chr1	11229169	11231170	NAN	0
chr1	11247897	11249898	0.000000	0.000000
chr1	11252183	11254184	NAN	0
chr1	11284810	11286811	NAN	0
chr1	11322063	11324064	4.166844	4.166844
chr1	11331762	11334491	4.427272	4.427272
chr1	11537722	11539795	1.302139	1.302139
chr1	11592232	11594233	NAN	0
chr1	11668087	11670088	0.000000	0.000000
chr1	11710269	11712270	NAN	0
chr1	11712931	11719099	6.510694	6.510694
chr1	11722680	11725043	2.604278	2.604278
chr1	11727252	11729253	NAN	0
chr1	11740667	11742771	7.031550	7.031550
chr1	11750285	11753207	1.562567	1.562567
chr1	11794640	11796732	5.729411	5.729411
chr1	11804357	11808069	NAN	0
chr1	11820343	11822344	0.000000	0.000000
chr1	11822961	11824962	NAN	0
chr1	11825298	11827299	NAN	0
chr1	11830678	11832679	NAN	0
chr1	11837487	11841176	NAN	0
chr1	11843727	11845728	0.000000	0.000000
chr1	11846368	11848369	0.000000	0.000000
chr1	11862801	11868477	3.385561	3.385561
chr1	11888405	11890406	NAN	0
chr1	11899573	11901574	NAN	0
chr1	11902417	11904418	NAN	0
chr1	11907339	11909902	0.000000	0.000000
chr1	11918487	11920488	0.000000	0.000000
chr1	11966708	11968709	NAN	0
chr1	11969483	11971484	0.000000	0.000000
chr1	11985979	11987985	6.250266	6.250266
chr1	11992761	11995310	10.156683	10.156683
chr1	12012857	12014858	NAN	0
chr1	12023244	12025259	0.000000	0.000000
chr1	12030099	12032100	0.000000	0.000000
chr1	12038737	12042549	8.854544	8.854544
chr1	12078022	12080090	6.250266	6.250266
chr1	12080778	12083421	NAN	0
chr1	12083680	12085681	NAN	0
chr1	12087277	12089653	NAN	0
chr1	12089683	12091684	NAN	0
chr1	12096570	12098571	NAN	0
chr1	12121933	12124027	0.000000	0.000000
chr1	12137540	12139541	NAN	0
chr1	12184455	12186491	0.000000	0.000000
chr1	12225559	12227560	0.000000	0.000000
chr1	12250269	12252395	0.000000	0.000000
chr1	12280827	12282828	NAN	0
chr1	12288623	12290624	8.854544	8.854544
chr1	12302980	12304981	NAN	0
chr1	12312290	12314291	NAN	0
chr1	12335677	12337678	NAN	0
chr1	12357837	12359838	NAN	0
chr1	12370082	12372083	NAN	0
chr1	12403421	12405422	0.000000	0.000000
chr1	12426224	12428225	NAN	0
chr1	12458866	12460867	NAN	0
chr1	12465806	12467807	NAN	0
chr1	12468390	12470424	NAN	0
chr1	12523494	12525495	0.000000	0.000000
chr1	12537103	12539104	0.000000	0.000000
chr1	12555779	12557780	NAN	0
chr1	12565799	12567800	NAN	0
chr1	12586265	12588266	NAN	0
chr1	12629599	12631600	NAN	0
chr1	12655820	12657821	0.000000	0.000000
chr1	12676199	12680750	1.302139	1.302139
chr1	12703065	12705066	NAN	0
chr1	12774617	12776646	NAN	0
chr1	12798192	12800193	NAN	0
chr1	12804662	12806873	0.000000	0.000000
chr1	12833483	12835484	NAN	0
chr1	12850045	12852046	0.000000	0.000000
chr1	12853339	12855340	NAN	0
chr1	12882521	12884522	NAN	0
chr1	12890763	12892764	NAN	0
chr1	12908077	12910078	NAN	0
chr1	12915440	12917441	NAN	0
chr1	12945524	12947525	NAN	0
chr1	12957600	12959601	NAN	0
chr1	12974949	12978013	NAN	0
chr1	12980873	12982874	NAN	0
chr1	13001847	13003848	NAN	0
chr1	13004745	13006746	NAN	0
chr1	13006919	13008920	NAN	0
chr1	13034042	13036043	NAN	0
chr1	13052497	13054498	NAN	0
chr1	13115077	13117078	NAN	0
chr1	13117235	13119251	NAN	0
chr1	13145276	13147277	NAN	0
chr1	13163967	13165968	NAN	0
chr1	13219080	13221081	NAN	0
chr1	13331191	13333192	NAN	0
chr1	13358318	13360319	NAN	0
chr1	13384340	13386341	NAN	0
chr1	13390264	13392265	NAN	0
chr1	13419675	13421676	NAN	0
chr1	13428133	13430134	NAN	0
chr1	13452155	13454156	NAN	0
chr1	13477021	13479022	NAN	0
chr1	13493753	13495754	NAN	0
chr1	13514565	13516566	NAN	0
chr1	13520472	13522473	NAN	0
chr1	13640472	13642473	NAN	0
chr1	13669716	13671717	NAN	0
chr1	13673010	13675011	NAN	0
chr1	13697650	13699905	NAN	0
chr1	13714591	13716592	NAN	0
chr1	13735406	13737407	NAN	0
chr1	13741307	13743308	NAN	0
chr1	13838214	13842043	0.000000	0.000000
chr1	13908459	13912475	0.000000	0.000000
chr1	13949278	13951997	0.000000	0.000000
chr1	13985904	13987905	NAN	0
chr1	14022193	14024194	NAN	0
chr1	14025192	14027235	1.822994	1.822994
chr1	14029849	14031850	0.000000	0.000000
chr1	14056012	14058013	0.000000	0.000000
chr1	14063744	14065780	NAN	0
chr1	14074397	14076431	26.824059	26.824059
chr1	14096720	14098721	NAN	0
chr1	14450329	14452330	NAN	0
chr1	14549112	14551113	NAN	0
chr1	14677017	14679018	NAN	0
chr1	14923699	14925713	0.000000	0.000000
chr1	15249125	15251126	6.250266	6.250266
chr1	15254795	15256796	0.000000	0.000000
chr1	15270914	15272915	0.000000	0.000000
chr1	15477527	15480785	5.729411	5.729411
chr1	15497273	15499313	NAN	0
chr1	15572267	15574276	0.781283	0.781283
chr1	15576780	15578781	NAN	0
chr1	15612040	15614041	NAN	0
chr1	15630756	15632783	0.000000	0.000000
chr1	15637100	15639101	NAN	0
chr1	15649464	15651465	NAN	0
chr1	15651812	15654116	0.000000	0.000000
chr1	15661459	15663460	NAN	0
chr1	15666756	15668757	0.000000	0.000000
chr1	15669871	15672456	0.000000	0.000000
chr1	15682786	15684787	NAN	0
chr1	15687692	15689693	NAN	0
chr1	15700695	15702696	NAN	0
chr1	15706275	15708276	NAN	0
chr1	15708372	15710373	NAN	0
chr1	15716142	15718143	NAN	0
chr1	15734890	15737429	15.365238	15.365238
chr1	15763434	15767346	0.000000	0.000000
chr1	15781722	15783742	0.000000	0.000000
chr1	15790903	15792904	0.000000	0.000000
chr1	15801095	15803460	0.000000	0.000000
chr1	15810855	15812856	NAN	0
chr1	15833046	15835047	NAN	0
chr1	15850186	15854529	10.677538	10.677538
chr1	15867159	15869160	NAN	0
chr1	15884602	15886603	NAN	0
chr1	15889080	15895154	NAN	0
chr1	15911104	15913105	3.125133	3.125133
chr1	15929620	15931621	3.125133	3.125133
chr1	15934139	15936140	NAN	0
chr1	15942494	15944610	28.126198	28.126198
chr1	15955396	15957420	NAN	0
chr1	15976830	15978831	NAN	0
chr1	15984863	15986864	NAN	0
chr1	16009122	16011536	10.937966	10.937966
chr1	16054839	16056840	NAN	0
chr1	16061399	16066030	0.000000	0.000000
chr1	16067416	16069542	0.000000	0.000000
chr1	16075890	16077891	0.000000	0.000000
chr1	16081601	16085792	0.781283	0.781283
chr1	16089493	16091948	0.260428	0.260428
chr1	16102009	16104068	NAN	0
chr1	16161854	16163855	1.822994	1.822994
chr1	16172858	16176142	26.303204	26.303204
chr1	16198496	16200497	NAN	0
chr1	16201570	16203571	NAN	0
chr1	16235891	16237892	NAN	0
chr1	16263577	16265578	NAN	0
chr1	16268716	16275287	NAN	0
chr1	16278967	16280968	0.000000	0.000000
chr1	16302073	16304127	8.333688	8.333688
chr1	16329230	16331231	0.260428	0.260428
chr1	16332665	16334666	NAN	0
chr1	16343819	16349047	0.000000	0.000000
chr1	16351833	16353834	0.000000	0.000000
chr1	16368771	16370772	0.000000	0.000000
chr1	16373783	16375784	0.000000	0.000000
chr1	16377317	16379318	NAN	0
chr1	16399620	16401627	3.125133	3.125133
chr1	16459556	16461557	NAN	0
chr1	16472444	16474445	NAN	0
chr1	16480205	16484082	4.166844	4.166844
chr1	16484260	16486261	NAN	0
chr1	16522848	16524849	NAN	0
chr1	16532520	16535006	0.000000	0.000000
chr1	16538603	16540604	10.417110	10.417110
chr1	16543154	16545323	0.000000	0.000000
chr1	16555537	16557538	NAN	0
chr1	16562653	16565157	2.604278	2.604278
chr1	16579421	16581588	NAN	0
chr1	16641361	16643362	NAN	0
chr1	16677569	16680449	16.927804	16.927804
chr1	16692077	16694706	78.128328	78.128328
chr1	16729968	16731969	NAN	0
chr1	16763184	16765419	NAN	0
chr1	16765666	16767767	14.583955	14.583955
chr1	16780515	16782516	NAN	0
chr1	16785942	16787943	NAN	0
chr1	16809335	16811336	NAN	0
chr1	16817076	16820696	NAN	0
chr1	16825251	16827252	0.781283	0.781283
chr1	16839639	16842280	0.520856	0.520856
chr1	16845688	16847689	NAN	0
chr1	16860218	16863644	0.000000	0.000000
chr1	16864060	16866061	NAN	0
chr1	16873908	16875909	NAN	0
chr1	16900550	16904475	NAN	0
chr1	16905361	16907362	NAN	0
chr1	16929043	16932929	NAN	0
chr1	16934644	16936645	NAN	0
chr1	16939481	16941557	28.907481	28.907481
chr1	16942385	16944386	NAN	0
chr1	16956900	16958901	NAN	0
chr1	16960553	16962554	NAN	0
chr1	16970677	16972678	5.729411	5.729411
chr1	16992942	16994943	NAN	0
chr1	16997997	16999998	NAN	0
chr1	17006249	17008250	NAN	0
chr1	17018303	17020304	NAN	0
chr1	17046151	17048152	NAN	0
chr1	17060455	17062456	NAN	0
chr1	17065267	17067511	NAN	0
chr1	17084817	17086867	NAN	0
chr1	17096231	17098232	NAN	0
chr1	17178793	17182402	NAN	0
chr1	17185015	17187016	NAN	0
chr1	17195939	17200703	NAN	0
chr1	17215367	17217644	0.000000	0.000000
chr1	17220974	17222975	NAN	0
chr1	17230770	17232771	18.750799	18.750799
chr1	17246944	17249762	0.000000	0.000000
chr1	17255129	17257130	NAN	0
chr1	17261785	17263786	NAN	0
chr1	17263903	17265904	NAN	0
chr1	17269119	17271120	NAN	0
chr1	17271861	17275386	NAN	0
chr1	17278151	17280152	NAN	0
chr1	17291022	17293023	NAN	0
chr1	17294779	17296780	NAN	0
chr1	17303920	17306309	0.000000	0.000000
chr1	17306615	17308830	0.000000	0.000000
chr1	17315997	17319853	NAN	0
chr1	17322277	17324689	NAN	0
chr1	17326285	17328842	NAN	0
chr1	17331066	17333760	NAN	0
chr1	17337766	17339923	16.406949	16.406949
chr1	17349030	17351155	0.000000	0.000000
chr1	17370871	17373214	NAN	0
chr1	17378482	17382165	55.991969	55.991969
chr1	17401345	17403346	0.000000	0.000000
chr1	17409420	17411421	NAN	0
chr1	17445429	17447448	3.645989	3.645989
chr1	17483191	17485192	NAN	0
chr1	17514777	17516778	0.000000	0.000000
chr1	17530120	17532121	0.000000	0.000000
chr1	17548481	17550482	NAN	0
chr1	17558275	17560350	0.000000	0.000000
chr1	17564626	17566627	0.000000	0.000000
chr1	17574092	17576093	1.302139	1.302139
chr1	17602883	17604884	NAN	0
chr1	17633189	17635192	0.000000	0.000000
chr1	17671028	17677570	NAN	0
chr1	17697190	17699191	NAN	0
chr1	17731755	17733756	NAN	0
chr1	17735041	17737042	6.510694	6.510694
chr1	17739689	17741690	NAN	0
chr1	17764556	17767720	42.710153	42.710153
chr1	17774758	17776759	NAN	0
chr1	17864829	17866830	10.156683	10.156683
chr1	17905547	17907548	0.000000	0.000000
chr1	17913410	17915411	0.000000	0.000000
chr1	17927165	17929166	NAN	0
chr1	17940082	17942083	NAN	0
chr1	17943310	17945349	0.000000	0.000000
chr1	17951001	17953002	NAN	0
chr1	17959251	17961252	0.000000	0.000000
chr1	17964747	17966748	0.000000	0.000000
chr1	18019041	18021042	NAN	0
chr1	18042681	18044682	NAN	0
chr1	18080307	18082308	0.520856	0.520856
chr1	18390650	18392651	NAN	0
chr1	18432739	18434740	0.000000	0.000000
chr1	18505339	18507340	NAN	0
chr1	18603838	18605839	NAN	0
chr1	18686360	18688361	NAN	0
chr1	18700950	18702951	NAN	0
chr1	18710822	18712823	NAN	0
chr1	18805923	18807924	0.000000	0.000000
chr1	18955999	18958518	0.000000	0.000000
chr1	19185675	19187676	NAN	0
chr1	19209268	19211269	NAN	0
chr1	19211612	19213613	0.000000	0.000000
chr1	19216884	19218885	NAN	0
chr1	19223141	19225142	NAN	0
chr1	19228521	19230775	28.647054	28.647054
chr1	19237985	19239986	NAN	0
chr1	19247114	19249115	NAN	0
chr1	19281691	19284680	2.604278	2.604278
chr1	19401504	19403505	0.000000	0.000000
chr1	19403820	19405821	NAN	0
chr1	19407299	19411645	0.260428	0.260428
chr1	19419433	19421434	NAN	0
chr1	19421915	19423916	NAN	0
chr1	19425648	19429621	0.000000	0.000000
chr1	19430909	19432910	NAN	0
chr1	19436551	19438552	NAN	0
chr1	19438680	19440681	NAN	0
chr1	19444842	19446843	NAN	0
chr1	19453694	19455695	NAN	0
chr1	19472121	19474122	NAN	0
chr1	19477693	19479694	NAN	0
chr1	19481032	19483033	NAN	0
chr1	19494048	19496049	NAN	0
chr1	19503738	19505739	0.000000	0.000000
chr1	19535494	19538270	50.002130	50.002130
chr1	19547198	19551500	NAN	0
chr1	19555388	19557389	NAN	0
chr1	19566697	19568698	0.000000	0.000000
chr1	19576532	19579546	18.490371	18.490371
chr1	19582705	19584706	NAN	0
chr1	19597262	19599263	NAN	0
chr1	19599934	19602188	0.000000	0.000000
chr1	19615243	19617244	NAN	0
chr1	19631175	19633176	NAN	0
chr1	19634498	19636499	NAN	0
chr1	19637319	19640140	76.826190	76.826190
chr1	19646053	19648054	NAN	0
chr1	19649747	19651748	NAN	0
chr1	19711790	19713791	NAN	0
chr1	19745744	19748138	0.000000	0.000000
chr1	19749377	19751378	NAN	0
chr1	19810078	19813566	60.940096	60.940096
chr1	19835586	19837587	0.000000	0.000000
chr1	19858267	19860268	NAN	0
chr1	19921972	19924826	58.856674	58.856674
chr1	19965547	19967548	0.000000	0.000000
chr1	19968225	19974604	6.510694	6.510694
chr1	19990279	19992280	0.000000	0.000000
chr1	20027202	20029203	NAN	0
chr1	20064411	20066412	NAN	0
chr1	20097419	20099420	NAN	0
chr1	20106756	20108757	NAN	0
chr1	20125336	20127938	1.562567	1.562567
chr1	20139359	20143271	0.000000	0.000000
chr1	20207505	20209506	11.719249	11.719249
chr1	20215450	20217451	NAN	0
chr1	20231557	20233558	NAN	0
chr1	20249609	20251610	NAN	0
chr1	20295961	20297962	NAN	0
chr1	20305059	20308432	0.000000	0.000000
chr1	20353171	20355564	0.000000	0.000000
chr1	20395200	20397288	0.000000	0.000000
chr1	20445549	20447550	0.000000	0.000000
chr1	20464318	20466323	0.000000	0.000000
chr1	20479330	20481331	0.000000	0.000000
chr1	20482684	20484685	NAN	0
chr1	20501161	20503187	NAN	0
chr1	20503416	20505417	NAN	0
chr1	20511077	20514479	0.000000	0.000000
chr1	20568087	20570088	NAN	0
chr1	20615911	20617930	0.000000	0.000000
chr1	20628073	20630074	0.000000	0.000000
chr1	20649179	20651180	0.000000	0.000000
chr1	20657907	20659911	NAN	0
chr1	20739245	20741246	NAN	0
chr1	20754731	20756775	0.000000	0.000000
chr1	20757226	20759227	NAN	0
chr1	20810637	20814213	88.285011	88.285011
chr1	20834153	20836154	4.427272	4.427272
chr1	20877431	20879432	0.000000	0.000000
chr1	20913940	20916079	0.000000	0.000000
chr1	20958447	20960448	15.886093	15.886093
chr1	20963121	20965122	NAN	0
chr1	20970500	20972501	NAN	0
chr1	20978185	20981077	NAN	0
chr1	20987361	20989500	91.931000	91.931000
chr1	20990582	20992583	NAN	0
chr1	20999012	21001013	NAN	0
chr1	21011179	21014368	0.000000	0.000000
chr1	21024431	21026432	0.000000	0.000000
chr1	21043483	21046010	0.000000	0.000000
chr1	21057167	21060830	0.260428	0.260428
chr1	21067979	21069980	NAN	0
chr1	21075739	21078244	1.562567	1.562567
chr1	21100997	21104597	0.520856	0.520856
chr1	21106533	21108534	0.520856	0.520856
chr1	21112275	21115316	57.554535	57.554535
chr1	21166233	21168234	NAN	0
chr1	21173937	21175938	NAN	0
chr1	21225905	21227906	NAN	0
chr1	21230929	21232930	NAN	0
chr1	21267390	21269611	NAN	0
chr1	21299028	21301029	NAN	0
chr1	21308437	21310438	NAN	0
chr1	21314424	21316425	NAN	0
chr1	21376894	21378987	1.302139	1.302139
chr1	21415200	21417201	0.000000	0.000000
chr1	21437602	21439603	NAN	0
chr1	21500729	21504877	74.482340	74.482340
chr1	21548073	21550074	NAN	0
chr1	21564342	21566343	NAN	0
chr1	21582709	21584710	NAN	0
chr1	21591074	21593075	NAN	0
chr1	21605541	21608062	0.000000	0.000000
chr1	21616249	21620283	0.000000	0.000000
chr1	21620416	21622417	0.000000	0.000000
chr1	21624991	21626992	0.000000	0.000000
chr1	21671129	21673497	45.835286	45.835286
chr1	21740890	21743315	NAN	0
chr1	21765120	21767231	2.083422	2.083422
chr1	21769936	21771985	NAN	0
chr1	21798369	21800388	NAN	0
chr1	21834357	21836390	0.000000	0.000000
chr1	21876271	21878272	0.000000	0.000000
chr1	21879074	21881075	0.000000	0.000000
chr1	21895295	21897296	NAN	0
chr1	21899470	21901471	NAN	0
chr1	21911464	21913465	0.000000	0.000000
chr1	21918540	21920541	NAN	0
chr1	21946033	21948034	NAN	0
chr1	21948405	21950511	5.989839	5.989839
chr1	21977812	21981300	2.083422	2.083422
chr1	21993673	21997301	0.260428	0.260428
chr1	22007244	22009245	NAN	0
chr1	22030607	22032608	0.000000	0.000000
chr1	22047138	22049139	NAN	0
chr1	22051111	22054563	NAN	0
chr1	22058818	22060829	NAN	0
chr1	22074183	22076184	NAN	0
chr1	22108012	22111599	12.760960	12.760960
chr1	22137257	22139356	NAN	0
chr1	22146489	22148490	NAN	0
chr1	22150258	22152259	0.000000	0.000000
chr1	22156705	22158706	NAN	0
chr1	22159606	22164910	0.000000	0.000000
chr1	22164998	22166999	NAN	0
chr1	22173950	22175951	NAN	0
chr1	22180648	22183389	0.000000	0.000000
chr1	22200698	22203201	0.000000	0.000000
chr1	22205066	22207067	0.000000	0.000000
chr1	22214713	22216714	0.000000	0.000000
chr1	22222263	22224303	0.000000	0.000000
chr1	22263289	22265290	2.864705	2.864705
chr1	22302013	22304886	0.000000	0.000000
chr1	22305228	22308095	0.000000	0.000000
chr1	22309258	22311259	0.000000	0.000000
chr1	22312473	22314809	0.000000	0.000000
chr1	22326648	22328653	0.000000	0.000000
chr1	22329860	22331861	NAN	0
chr1	22332442	22334443	0.000000	0.000000
chr1	22335642	22337978	0.000000	0.000000
chr1	22350180	22352961	5.989839	5.989839
chr1	22353331	22355332	NAN	0
chr1	22377619	22380290	43.491436	43.491436
chr1	22384189	22386190	NAN	0
chr1	22425605	22427606	NAN	0
chr1	22455843	22457844	NAN	0
chr1	22468958	22471962	1.041711	1.041711
chr1	22591231	22593232	NAN	0
chr1	22776843	22778972	7.812833	7.812833
chr1	22842466	22844467	NAN	0
chr1	22888556	22890570	0.000000	0.000000
chr1	22961498	22964573	0.000000	0.000000
chr1	22968622	22970646	0.000000	0.000000
chr1	22977754	22980182	0.000000	0.000000
chr1	23035831	23037963	1.562567	1.562567
chr1	23044509	23046510	NAN	0
chr1	23074903	23076904	NAN	0
chr1	23100170	23102171	NAN	0
chr1	23125232	23127233	NAN	0
chr1	23162841	23164842	NAN	0
chr1	23189218	23192152	NAN	0
chr1	23241674	23243675	NAN	0
chr1	23291330	23293331	NAN	0
chr1	23340016	23343843	0.000000	0.000000
chr1	23344440	23346488	57.554535	57.554535
chr1	23369297	23371298	NAN	0
chr1	23375417	23377418	NAN	0
chr1	23383926	23385927	NAN	0
chr1	23397116	23399117	0.000000	0.000000
chr1	23402226	23404227	NAN	0
chr1	23405865	23407866	NAN	0
chr1	23414050	23416051	NAN	0
chr1	23435122	23437123	NAN	0
chr1	23459671	23461672	NAN	0
chr1	23487696	23490946	NAN	0
chr1	23494809	23496851	6.250266	6.250266
chr1	23503800	23505801	0.000000	0.000000
chr1	23520254	23522722	0.000000	0.000000
chr1	23611446	23614745	NAN	0
chr1	23632624	23634625	NAN	0
chr1	23637885	23639886	NAN	0
chr1	23659623	23661624	NAN	0
chr1	23664127	23666542	NAN	0
chr1	23670254	23672329	61.721379	61.721379
chr1	23693989	23698137	2.083422	2.083422
chr1	23705021	23707022	NAN	0
chr1	23713411	23715412	NAN	0
chr1	23744290	23747379	NAN	0
chr1	23750699	23752733	8.073261	8.073261
chr1	23759524	23761525	NAN	0
chr1	23762669	23764961	NAN	0
chr1	23765008	23767009	NAN	0
chr1	23768263	23770264	NAN	0
chr1	23806171	23808172	NAN	0
chr1	23810170	23812561	5.208555	5.208555
chr1	23845387	23847388	0.000000	0.000000
chr1	23857211	23859212	1.822994	1.822994
chr1	23876905	23878906	NAN	0
chr1	23885065	23887785	164.590345	164.590345
chr1	23906484	23908485	NAN	0
chr1	23952323	23954324	0.000000	0.000000
chr1	24016768	24019599	148.964679	148.964679
chr1	24062879	24064880	NAN	0
chr1	24068144	24071024	22.136360	22.136360
chr1	24098386	24100387	NAN	0
chr1	24103394	24106347	24.740637	24.740637
chr1	24110181	24112182	NAN	0
chr1	24115959	24121082	3.125133	3.125133
chr1	24122931	24125059	NAN	0
chr1	24125102	24128771	4.687700	4.687700
chr1	24140310	24142311	NAN	0
chr1	24142750	24145523	NAN	0
chr1	24151391	24153449	7.031550	7.031550
chr1	24164609	24166610	NAN	0
chr1	24194283	24196284	4.687700	4.687700
chr1	24207244	24210075	NAN	0
chr1	24232100	24234101	NAN	0
chr1	24239351	24241352	0.000000	0.000000
chr1	24254059	24256060	NAN	0
chr1	24284098	24287958	7.812833	7.812833
chr1	24301041	24303042	0.000000	0.000000
chr1	24303641	24308917	45.574858	45.574858
chr1	24365824	24367825	NAN	0
chr1	24391763	24394569	NAN	0
chr1	24410121	24412122	NAN	0
chr1	24434428	24436429	0.000000	0.000000
chr1	24438164	24440165	0.000000	0.000000
chr1	24469110	24471111	0.260428	0.260428
chr1	24513237	24515949	0.000000	0.000000
chr1	24525229	24527230	0.000000	0.000000
chr1	24552906	24554907	NAN	0
chr1	24605844	24607845	NAN	0
chr1	24644311	24646804	2.864705	2.864705
chr1	24647890	24650030	0.000000	0.000000
chr1	24662487	24664488	NAN	0
chr1	24667149	24669150	NAN	0
chr1	24705812	24707813	NAN	0
chr1	24717668	24720061	NAN	0
chr1	24727320	24729449	NAN	0
chr1	24736768	24746538	3.125133	3.125133
chr1	24781155	24783156	NAN	0
chr1	24827886	24829887	3.906416	3.906416
chr1	24832556	24834557	0.000000	0.000000
chr1	24839309	24841363	NAN	0
chr1	24855703	24857704	NAN	0
chr1	24858103	24860104	NAN	0
chr1	24881101	24884015	0.000000	0.000000
chr1	24914454	24916455	0.000000	0.000000
chr1	24951503	24953504	NAN	0
chr1	24956706	24960057	NAN	0
chr1	24966221	24970550	51.825124	51.825124
chr1	24973524	24979488	0.781283	0.781283
chr1	24980001	24982045	0.520856	0.520856
chr1	24991545	24996574	NAN	0
chr1	25070347	25072400	114.327787	114.327787
chr1	25103969	25105970	NAN	0
chr1	25254788	25257868	0.000000	0.000000
chr1	25286335	25288336	NAN	0
chr1	25290974	25293112	0.000000	0.000000
chr1	25296855	25298856	NAN	0
chr1	25348493	25350494	0.000000	0.000000
chr1	25439109	25441111	NAN	0
chr1	25533129	25535130	NAN	0
chr1	25558422	25560493	117.973776	117.973776
chr1	25569644	25575510	36.980742	36.980742
chr1	25593875	25595906	NAN	0
chr1	25597383	25599539	0.000000	0.000000
chr1	25662907	25669583	82.555600	82.555600
chr1	25672367	25674368	NAN	0
chr1	25728692	25730693	NAN	0
chr1	25731221	25733222	NAN	0
chr1	25737429	25739430	NAN	0
chr1	25746782	25748932	0.000000	0.000000
chr1	25755887	25758183	8.333688	8.333688
chr1	25773883	25775884	NAN	0
chr1	25868570	25870571	12.500533	12.500533
chr1	25874951	25876952	0.000000	0.000000
chr1	25878354	25881872	NAN	0
chr1	25887806	25891582	0.000000	0.000000
chr1	25906468	25908469	NAN	0
chr1	25942458	25944841	0.260428	0.260428
chr1	25985101	25987102	NAN	0
chr1	26011492	26013493	0.000000	0.000000
chr1	26034592	26036593	NAN	0
chr1	26097059	26099060	0.000000	0.000000
chr1	26102579	26104580	NAN	0
chr1	26105704	26107705	NAN	0
chr1	26125166	26127184	27.865770	27.865770
chr1	26136460	26140964	NAN	0
chr1	26143630	26149987	8.854544	8.854544
chr1	26150622	26152623	NAN	0
chr1	26158124	26160125	NAN	0
chr1	26163537	26165538	NAN	0
chr1	26184603	26187403	17.709088	17.709088
chr1	26197243	26199244	NAN	0
chr1	26202486	26204487	NAN	0
chr1	26218597	26220598	0.000000	0.000000
chr1	26229803	26234982	65.367368	65.367368
chr1	26236739	26238740	NAN	0
chr1	26289187	26291188	NAN	0
chr1	26310099	26312100	NAN	0
chr1	26323611	26326148	2.083422	2.083422
chr1	26330996	26333207	0.000000	0.000000
chr1	26344874	26350180	0.000000	0.000000
chr1	26357120	26359121	NAN	0
chr1	26371441	26374124	0.000000	0.000000
chr1	26393623	26396427	0.000000	0.000000
chr1	26396568	26398569	NAN	0
chr1	26436163	26438840	3.645989	3.645989
chr1	26484010	26486011	0.000000	0.000000
chr1	26494861	26499812	73.701056	73.701056
chr1	26502393	26504503	12.500533	12.500533
chr1	26505158	26510195	0.000000	0.000000
chr1	26511905	26514284	NAN	0
chr1	26515551	26517619	NAN	0
chr1	26541102	26543105	NAN	0
chr1	26550310	26552311	0.000000	0.000000
chr1	26559190	26561193	4.427272	4.427272
chr1	26579568	26581569	0.000000	0.000000
chr1	26582663	26584664	NAN	0
chr1	26594280	26598456	0.000000	0.000000
chr1	26604166	26607113	102.868966	102.868966
chr1	26624016	26626017	NAN	0
chr1	26629006	26631158	NAN	0
chr1	26632566	26634980	4.948127	4.948127
chr1	26642947	26646354	0.000000	0.000000
chr1	26650971	26653111	NAN	0
chr1	26662373	26667337	NAN	0
chr1	26669942	26672076	NAN	0
chr1	26674709	26676710	NAN	0
chr1	26680086	26682121	0.781283	0.781283
chr1	26696735	26702513	0.000000	0.000000
chr1	26735768	26737808	0.000000	0.000000
chr1	26757272	26759882	4.687700	4.687700
chr1	26767826	26769827	NAN	0
chr1	26771354	26773355	NAN	0
chr1	26793272	26795273	NAN	0
chr1	26797440	26800420	33.595181	33.595181
chr1	26854751	26858319	8.594116	8.594116
chr1	26868102	26870153	0.000000	0.000000
chr1	26870832	26874234	0.000000	0.000000
chr1	26876436	26878437	NAN	0
chr1	26879532	26884034	0.000000	0.000000
chr1	26896219	26899261	NAN	0
chr1	26919536	26922032	NAN	0
chr1	26968379	26970380	NAN	0
chr1	27020121	27023395	11.198394	11.198394
chr1	27052698	27056371	NAN	0
chr1	27088614	27090615	NAN	0
chr1	27091260	27093261	NAN	0
chr1	27096219	27101861	NAN	0
chr1	27112462	27115919	5.208555	5.208555
chr1	27139812	27141813	NAN	0
chr1	27151700	27153701	29.949193	29.949193
chr1	27156994	27159011	0.000000	0.000000
chr1	27175352	27178120	NAN	0
chr1	27188132	27190133	45.054003	45.054003
chr1	27201123	27203124	NAN	0
chr1	27212331	27214516	NAN	0
chr1	27214930	27218288	18.490371	18.490371
chr1	27218882	27221439	NAN	0
chr1	27225228	27228457	10.677538	10.677538
chr1	27239956	27241957	0.000000	0.000000
chr1	27246716	27249133	150.527246	150.527246
chr1	27270125	27272126	0.000000	0.000000
chr1	27286396	27288397	3.906416	3.906416
chr1	27318697	27321310	1.041711	1.041711
chr1	27338826	27340827	5.729411	5.729411
chr1	27425672	27427673	NAN	0
chr1	27428785	27432013	0.000000	0.000000
chr1	27480472	27482901	80.211750	80.211750
chr1	27492971	27494972	NAN	0
chr1	27559506	27562343	4.948127	4.948127
chr1	27581557	27583558	NAN	0
chr1	27586038	27588039	NAN	0
chr1	27612699	27614700	NAN	0
chr1	27630004	27632005	NAN	0
chr1	27647150	27649291	17.448660	17.448660
chr1	27650209	27652210	0.781283	0.781283
chr1	27657336	27660454	NAN	0
chr1	27667012	27671864	21.875932	21.875932
chr1	27672534	27678463	NAN	0
chr1	27682461	27685799	0.000000	0.000000
chr1	27689941	27691942	NAN	0
chr1	27692848	27694883	2.343850	2.343850
chr1	27699668	27702815	0.000000	0.000000
chr1	27709292	27711370	0.000000	0.000000
chr1	27717647	27719648	0.000000	0.000000
chr1	27782208	27784209	NAN	0
chr1	27816061	27818169	41.668442	41.668442
chr1	27850815	27852816	0.000000	0.000000
chr1	27879314	27881315	NAN	0
chr1	27929424	27932442	5.208555	5.208555
chr1	27950072	27952073	0.000000	0.000000
chr1	27952145	27954580	0.000000	0.000000
chr1	27961144	27963288	0.000000	0.000000
chr1	27988732	27990733	NAN	0
chr1	27994478	27996479	0.260428	0.260428
chr1	27998188	28000229	20.313365	20.313365
chr1	28001719	28003720	NAN	0
chr1	28018741	28020742	NAN	0
chr1	28050989	28053068	5.729411	5.729411
chr1	28069784	28071785	NAN	0
chr1	28098193	28100869	24.480210	24.480210
chr1	28134933	28137258	NAN	0
chr1	28144993	28146994	NAN	0
chr1	28149548	28151549	NAN	0
chr1	28155788	28158335	5.729411	5.729411
chr1	28159411	28161412	0.000000	0.000000
chr1	28172100	28174101	NAN	0
chr1	28176754	28178755	NAN	0
chr1	28197554	28199583	0.260428	0.260428
chr1	28201694	28203695	0.000000	0.000000
chr1	28204741	28206742	0.000000	0.000000
chr1	28208408	28210409	0.000000	0.000000
chr1	28223095	28225096	NAN	0
chr1	28240523	28242757	34.376464	34.376464
chr1	28260003	28262121	2.604278	2.604278
chr1	28284472	28288204	0.520856	0.520856
chr1	28288647	28290648	NAN	0
chr1	28337096	28339097	NAN	0
chr1	28358190	28360191	NAN	0
chr1	28361689	28363690	NAN	0
chr1	28384097	28386098	0.000000	0.000000
chr1	28414574	28416707	13.802671	13.802671
chr1	28468851	28472228	NAN	0
chr1	28503198	28505199	0.000000	0.000000
chr1	28519883	28521947	1.822994	1.822994
chr1	28525569	28528652	NAN	0
chr1	28531360	28533361	NAN	0
chr1	28534819	28536820	NAN	0
chr1	28559014	28561036	41.408014	41.408014
chr1	28561119	28563165	628.412187	628.412187
chr1	28567463	28569464	NAN	0
chr1	28572154	28574155	0.781283	0.781283
chr1	28584537	28586538	31.251331	31.251331
chr1	28654012	28657294	3.385561	3.385561
chr1	28694613	28696755	9.114972	9.114972
chr1	28748665	28750666	NAN	0
chr1	28763181	28765182	1.302139	1.302139
chr1	28806373	28808374	NAN	0
chr1	28830954	28837089	98.441694	98.441694
chr1	28842487	28845707	10.937966	10.937966
chr1	28856946	28858947	NAN	0
chr1	28861104	28863105	NAN	0
chr1	28878096	28880684	7.291977	7.291977
chr1	28885644	28887645	NAN	0
chr1	28904833	28910995	35.939031	35.939031
chr1	28917211	28919527	NAN	0
chr1	28944041	28946042	NAN	0
chr1	28968239	28971097	23.178071	23.178071
chr1	28971102	28973103	NAN	0
chr1	28973611	28975612	3.125133	3.125133
chr1	28993743	28995792	9.896255	9.896255
chr1	29008575	29010576	NAN	0
chr1	29014676	29016677	NAN	0
chr1	29061632	29066103	63.283946	63.283946
chr1	29137153	29139154	0.000000	0.000000
chr1	29192586	29194587	NAN	0
chr1	29203347	29205348	NAN	0
chr1	29207846	29209847	NAN	0
chr1	29212102	29214184	12.760960	12.760960
chr1	29218752	29220753	NAN	0
chr1	29239590	29241591	5.208555	5.208555
chr1	29310721	29312722	NAN	0
chr1	29383615	29385616	NAN	0
chr1	29389968	29391969	NAN	0
chr1	29421243	29424599	NAN	0
chr1	29448512	29451947	0.000000	0.000000
chr1	29473005	29475006	NAN	0
chr1	29477500	29479501	NAN	0
chr1	29485551	29488575	0.260428	0.260428
chr1	29494650	29496651	NAN	0
chr1	29507893	29509999	20.573793	20.573793
chr1	29526600	29528601	NAN	0
chr1	29529181	29531213	NAN	0
chr1	29532839	29534840	NAN	0
chr1	29542040	29544625	NAN	0
chr1	29546923	29548924	NAN	0
chr1	29548944	29551561	0.000000	0.000000
chr1	29556902	29558954	12.500533	12.500533
chr1	29561527	29563651	18.490371	18.490371
chr1	29579694	29581695	NAN	0
chr1	29585192	29587193	0.000000	0.000000
chr1	29604562	29606563	NAN	0
chr1	29608734	29610735	0.000000	0.000000
chr1	29636357	29638358	NAN	0
chr1	29642771	29644772	NAN	0
chr1	29645221	29647222	NAN	0
chr1	29648229	29650230	NAN	0
chr1	29676125	29678126	NAN	0
chr1	29757492	29759493	NAN	0
chr1	30117024	30119025	NAN	0
chr1	30181893	30183894	NAN	0
chr1	30356248	30358249	NAN	0
chr1	30509958	30511959	NAN	0
chr1	30611609	30613610	NAN	0
chr1	30883984	30885985	NAN	0
chr1	30887171	30889172	NAN	0
chr1	31188481	31193598	1.041711	1.041711
chr1	31195933	31199067	0.000000	0.000000
chr1	31211578	31213579	0.000000	0.000000
chr1	31218575	31220576	0.000000	0.000000
chr1	31230103	31232167	0.000000	0.000000
chr1	31287899	31289900	NAN	0
chr1	31295574	31298022	NAN	0
chr1	31315169	31317170	NAN	0
chr1	31329504	31331505	NAN	0
chr1	31351086	31353087	0.000000	0.000000
chr1	31353115	31355776	0.000000	0.000000
chr1	31381107	31383108	17.448660	17.448660
chr1	31408119	31410120	NAN	0
chr1	31417718	31419719	NAN	0
chr1	31421548	31423549	NAN	0
chr1	31426090	31428104	NAN	0
chr1	31437218	31442583	NAN	0
chr1	31447205	31449206	0.260428	0.260428
chr1	31452479	31454480	NAN	0
chr1	31454491	31456492	NAN	0
chr1	31467405	31469451	NAN	0
chr1	31534262	31536263	NAN	0
chr1	31538022	31540338	23.959354	23.959354
chr1	31654022	31656023	0.260428	0.260428
chr1	31660499	31662743	NAN	0
chr1	31666266	31668267	NAN	0
chr1	31711900	31713901	24.219782	24.219782
chr1	31733423	31736169	NAN	0
chr1	31742012	31744013	NAN	0
chr1	31754829	31756830	NAN	0
chr1	31761765	31763766	NAN	0
chr1	31768341	31771162	30.730476	30.730476
chr1	31819145	31821146	1.302139	1.302139
chr1	31841936	31843937	0.000000	0.000000
chr1	31845419	31847423	0.000000	0.000000
chr1	31849196	31851197	NAN	0
chr1	31880911	31883564	0.000000	0.000000
chr1	31884462	31887160	12.240105	12.240105
chr1	31902113	31904114	0.000000	0.000000
chr1	31970024	31972341	0.000000	0.000000
chr1	31982535	31984536	NAN	0
chr1	31986463	31988464	NAN	0
chr1	32040615	32045854	0.000000	0.000000
chr1	32047613	32051252	0.000000	0.000000
chr1	32081786	32085294	NAN	0
chr1	32100360	32102573	NAN	0
chr1	32108149	32111997	15.625666	15.625666
chr1	32120209	32123359	NAN	0
chr1	32126860	32130557	NAN	0
chr1	32131181	32133486	NAN	0
chr1	32135702	32137703	0.260428	0.260428
chr1	32138252	32140327	0.000000	0.000000
chr1	32148848	32150849	NAN	0
chr1	32154601	32157069	NAN	0
chr1	32162110	32164111	NAN	0
chr1	32169160	32171420	0.000000	0.000000
chr1	32196405	32198406	NAN	0
chr1	32200447	32203780	NAN	0
chr1	32204310	32206311	NAN	0
chr1	32208773	32211833	0.000000	0.000000
chr1	32221178	32228127	NAN	0
chr1	32229022	32231994	2.343850	2.343850
chr1	32253230	32255231	NAN	0
chr1	32263715	32266993	0.000000	0.000000
chr1	32279229	32283152	NAN	0
chr1	32320668	32322669	NAN	0
chr1	32376380	32379674	NAN	0
chr1	32384209	32386584	0.781283	0.781283
chr1	32386941	32388942	NAN	0
chr1	32397120	32399121	0.260428	0.260428
chr1	32402882	32405488	128.130458	128.130458
chr1	32407676	32409677	NAN	0
chr1	32409956	32411957	0.000000	0.000000
chr1	32477929	32480283	187.247560	187.247560
chr1	32536131	32542232	18.490371	18.490371
chr1	32551049	32553050	NAN	0
chr1	32572138	32574389	66.148651	66.148651
chr1	32607023	32609080	0.000000	0.000000
chr1	32620962	32622963	NAN	0
chr1	32634833	32636834	NAN	0
chr1	32643786	32646166	16.146521	16.146521
chr1	32664486	32667797	0.260428	0.260428
chr1	32669735	32675197	8.073261	8.073261
chr1	32680895	32684528	NAN	0
chr1	32686028	32689472	58.335818	58.335818
chr1	32705522	32708721	1.562567	1.562567
chr1	32711333	32713334	0.000000	0.000000
chr1	32715339	32717419	0.000000	0.000000
chr1	32738213	32741721	0.000000	0.000000
chr1	32751661	32753662	NAN	0
chr1	32756186	32758493	39.324592	39.324592
chr1	32791289	32793375	NAN	0
chr1	32793580	32797637	1.562567	1.562567
chr1	32801479	32803480	183.080716	183.080716
chr1	32815621	32819555	1.041711	1.041711
chr1	32826297	32831379	0.520856	0.520856
chr1	32839882	32841883	NAN	0
chr1	32859525	32861832	29.949193	29.949193
chr1	32921935	32923936	NAN	0
chr1	32929157	32931170	0.000000	0.000000
chr1	33003527	33005530	8.073261	8.073261
chr1	33097158	33099159	NAN	0
chr1	33099161	33101623	NAN	0
chr1	33104051	33106052	NAN	0
chr1	33115242	33118004	130.213881	130.213881
chr1	33132419	33135357	NAN	0
chr1	33167860	33170697	0.000000	0.000000
chr1	33190337	33192338	NAN	0
chr1	33205985	33207986	15.104810	15.104810
chr1	33218119	33220122	138.547569	138.547569
chr1	33229734	33231768	0.000000	0.000000
chr1	33245811	33250856	NAN	0
chr1	33251834	33253835	NAN	0
chr1	33263314	33265315	0.000000	0.000000
chr1	33271680	33273681	NAN	0
chr1	33276747	33278748	NAN	0
chr1	33280867	33285254	152.089812	152.089812
chr1	33288997	33290998	NAN	0
chr1	33310902	33313416	0.260428	0.260428
chr1	33316849	33318865	NAN	0
chr1	33328116	33331820	NAN	0
chr1	33335913	33339583	0.000000	0.000000
chr1	33350094	33352563	0.000000	0.000000
chr1	33357624	33359625	0.000000	0.000000
chr1	33360687	33362688	NAN	0
chr1	33362856	33364857	NAN	0
chr1	33366452	33368539	13.802671	13.802671
chr1	33390394	33392395	NAN	0
chr1	33429785	33431786	7.031550	7.031550
chr1	33437767	33439768	NAN	0
chr1	33451175	33453176	NAN	0
chr1	33477457	33480388	NAN	0
chr1	33486790	33488804	0.000000	0.000000
chr1	33501940	33504093	16.667377	16.667377
chr1	33545204	33549007	0.000000	0.000000
chr1	33557342	33560745	NAN	0
chr1	33641650	33643651	NAN	0
chr1	33646766	33649160	23.959354	23.959354
chr1	33720645	33722720	21.355076	21.355076
chr1	33725312	33727313	NAN	0
chr1	33734675	33736676	NAN	0
chr1	33744450	33746451	NAN	0
chr1	33771466	33773472	NAN	0
chr1	33777321	33780848	NAN	0
chr1	33786198	33788199	NAN	0
chr1	33797592	33799593	0.000000	0.000000
chr1	33800356	33803965	NAN	0
chr1	33814452	33816986	20.834221	20.834221
chr1	33820003	33822310	NAN	0
chr1	33840693	33842694	NAN	0
chr1	33857865	33859866	NAN	0
chr1	33895715	33898153	0.260428	0.260428
chr1	33907211	33909212	NAN	0
chr1	33936745	33938761	0.000000	0.000000
chr1	34037689	34039690	NAN	0
chr1	34067576	34069577	NAN	0
chr1	34091683	34093684	NAN	0
chr1	34174603	34176604	NAN	0
chr1	34279319	34281320	NAN	0
chr1	34284908	34286909	0.000000	0.000000
chr1	34324575	34330178	0.000000	0.000000
chr1	34333053	34336652	0.000000	0.000000
chr1	34339566	34341567	NAN	0
chr1	34577049	34579050	NAN	0
chr1	34630374	34632984	0.000000	0.000000
chr1	34641049	34643771	0.000000	0.000000
chr1	35134794	35136795	NAN	0
chr1	35219147	35221148	0.000000	0.000000
chr1	35223841	35225842	0.000000	0.000000
chr1	35243744	35248379	1.041711	1.041711
chr1	35253197	35255198	NAN	0
chr1	35257098	35259100	0.000000	0.000000
chr1	35314794	35316795	NAN	0
chr1	35324145	35326917	11.979677	11.979677
chr1	35370483	35372484	NAN	0
chr1	35390594	35392595	0.000000	0.000000
chr1	35394685	35396686	0.520856	0.520856
chr1	35407856	35409857	NAN	0
chr1	35443806	35445807	NAN	0
chr1	35450413	35452454	10.156683	10.156683
chr1	35473892	35475893	NAN	0
chr1	35477556	35479557	NAN	0
chr1	35496732	35499069	6.510694	6.510694
chr1	35523886	35525887	NAN	0
chr1	35543467	35545492	6.250266	6.250266
chr1	35557339	35559340	NAN	0
chr1	35568343	35570344	NAN	0
chr1	35642761	35648707	4.166844	4.166844
chr1	35653142	35655143	3.906416	3.906416
chr1	35655674	35657675	3.125133	3.125133
chr1	35658248	35662070	298.710642	298.710642
chr1	35729582	35731583	NAN	0
chr1	35733067	35735134	8.594116	8.594116
chr1	35757598	35759599	NAN	0
chr1	35774374	35776375	NAN	0
chr1	35825805	35827818	NAN	0
chr1	35831177	35833178	NAN	0
chr1	35856780	35858781	NAN	0
chr1	35868944	35870945	NAN	0
chr1	35892993	35894994	NAN	0
chr1	35908355	35911331	NAN	0
chr1	35913299	35917107	NAN	0
chr1	35919387	35921808	NAN	0
chr1	35936006	35938007	NAN	0
chr1	35971967	35973968	NAN	0
chr1	36020087	36025051	21.875932	21.875932
chr1	36026568	36028569	NAN	0
chr1	36037470	36040848	NAN	0
chr1	36042829	36044830	0.000000	0.000000
chr1	36106944	36108945	129.432597	129.432597
chr1	36171374	36173375	NAN	0
chr1	36182011	36186573	3.125133	3.125133
chr1	36202943	36205490	0.000000	0.000000
chr1	36213874	36215875	NAN	0
chr1	36235028	36237068	8.854544	8.854544
chr1	36272272	36274273	2.343850	2.343850
chr1	36305773	36307774	NAN	0
chr1	36317588	36319589	NAN	0
chr1	36333908	36335909	0.000000	0.000000
chr1	36347309	36349310	17.188232	17.188232
chr1	36394818	36397359	3.385561	3.385561
chr1	36431054	36433055	NAN	0
chr1	36478617	36480731	NAN	0
chr1	36507364	36509365	NAN	0
chr1	36545620	36550439	0.000000	0.000000
chr1	36551351	36554976	10.156683	10.156683
chr1	36565349	36567350	NAN	0
chr1	36590320	36592321	0.000000	0.000000
chr1	36606098	36608099	NAN	0
chr1	36614387	36616598	43.751864	43.751864
chr1	36619679	36623316	27.084487	27.084487
chr1	36636068	36638570	0.000000	0.000000
chr1	36640817	36645122	0.260428	0.260428
chr1	36656015	36658016	NAN	0
chr1	36688516	36690534	33.855609	33.855609
chr1	36753818	36755819	NAN	0
chr1	36770487	36773229	5.468983	5.468983
chr1	36783356	36786141	NAN	0
chr1	36787834	36791255	3.385561	3.385561
chr1	36826440	36829757	NAN	0
chr1	36831172	36833173	0.000000	0.000000
chr1	36850976	36852997	38.022453	38.022453
chr1	36862978	36864993	18.229943	18.229943
chr1	36867959	36869960	NAN	0
chr1	36883678	36886394	NAN	0
chr1	36887281	36890572	NAN	0
chr1	36904100	36908076	0.000000	0.000000
chr1	36915379	36917586	2.343850	2.343850
chr1	36921666	36923667	0.781283	0.781283
chr1	36924803	36926804	NAN	0
chr1	36929445	36931538	64.846513	64.846513
chr1	36932909	36935177	0.000000	0.000000
chr1	36936574	36943428	0.000000	0.000000
chr1	36944596	36946597	NAN	0
chr1	36946619	36950379	0.000000	0.000000
chr1	37237240	37239241	NAN	0
chr1	37318787	37320788	NAN	0
chr1	37324236	37326237	NAN	0
chr1	37499225	37501230	9.375399	9.375399
chr1	37625663	37627664	NAN	0
chr1	37667710	37669711	NAN	0
chr1	37729886	37731887	NAN	0
chr1	37790200	37792201	0.260428	0.260428
chr1	37938652	37941512	11.198394	11.198394
chr1	37944099	37947791	0.260428	0.260428
chr1	37966094	37968095	NAN	0
chr1	37978620	37981875	96.358272	96.358272
chr1	38019348	38023107	25.261493	25.261493
chr1	38024638	38027502	NAN	0
chr1	38033215	38035518	0.520856	0.520856
chr1	38035993	38037994	NAN	0
chr1	38047909	38050447	NAN	0
chr1	38059192	38063036	27.084487	27.084487
chr1	38099787	38102095	0.000000	0.000000
chr1	38149363	38151364	NAN	0
chr1	38154860	38159414	29.428337	29.428337
chr1	38180191	38182192	NAN	0
chr1	38187028	38189029	NAN	0
chr1	38196665	38198745	NAN	0
chr1	38203225	38205226	NAN	0
chr1	38214373	38216374	NAN	0
chr1	38218077	38220166	1.041711	1.041711
chr1	38221862	38223863	NAN	0
chr1	38230237	38232305	0.000000	0.000000
chr1	38257973	38261660	2.864705	2.864705
chr1	38266050	38268051	NAN	0
chr1	38271150	38275357	15.365238	15.365238
chr1	38293385	38295386	NAN	0
chr1	38323710	38326869	3.125133	3.125133
chr1	38330020	38332021	NAN	0
chr1	38338199	38340559	NAN	0
chr1	38348408	38351195	NAN	0
chr1	38353515	38356845	NAN	0
chr1	38396920	38398921	2.343850	2.343850
chr1	38411480	38414229	0.000000	0.000000
chr1	38425864	38427865	NAN	0
chr1	38444370	38447961	NAN	0
chr1	38454821	38458093	39.064164	39.064164
chr1	38464603	38466604	0.000000	0.000000
chr1	38470673	38472778	9.896255	9.896255
chr1	38473429	38475430	NAN	0
chr1	38476905	38478951	64.065229	64.065229
chr1	38480754	38482755	NAN	0
chr1	38511485	38513950	0.260428	0.260428
chr1	38553402	38555403	NAN	0
chr1	38679938	38681939	NAN	0
chr1	38860830	38862831	NAN	0
chr1	38939367	38941368	0.000000	0.000000
chr1	39313245	39315246	NAN	0
chr1	39317866	39319867	NAN	0
chr1	39322013	39324014	NAN	0
chr1	39324171	39326995	6.250266	6.250266
chr1	39337613	39343523	33.334753	33.334753
chr1	39346768	39348789	0.000000	0.000000
chr1	39391041	39394009	NAN	0
chr1	39394684	39396685	0.000000	0.000000
chr1	39406955	39408971	0.000000	0.000000
chr1	39416096	39418097	NAN	0
chr1	39455394	39457668	36.459887	36.459887
chr1	39490489	39492490	244.541668	244.541668
chr1	39545487	39550339	0.000000	0.000000
chr1	39569582	39571601	5.729411	5.729411
chr1	39586214	39588215	NAN	0
chr1	39619467	39621468	NAN	0
chr1	39668417	39672684	0.000000	0.000000
chr1	39679433	39681437	0.000000	0.000000
chr1	39722820	39724821	NAN	0
chr1	39732636	39734699	0.000000	0.000000
chr1	39747297	39751509	0.000000	0.000000
chr1	39764485	39766486	NAN	0
chr1	39792540	39794541	0.000000	0.000000
chr1	39795309	39797310	0.260428	0.260428
chr1	39874650	39876651	6.250266	6.250266
chr1	39878571	39880572	NAN	0
chr1	39898656	39901798	NAN	0
chr1	39916704	39920009	NAN	0
chr1	39920877	39922878	NAN	0
chr1	39923294	39928196	NAN	0
chr1	39931921	39934815	NAN	0
chr1	39955817	39957818	0.781283	0.781283
chr1	39990047	39992857	0.000000	0.000000
chr1	40002453	40004454	NAN	0
chr1	40006931	40009013	NAN	0
chr1	40010932	40013359	NAN	0
chr1	40027181	40032405	NAN	0
chr1	40032679	40039656	NAN	0
chr1	40040952	40043962	107.296238	107.296238
chr1	40097587	40100172	NAN	0
chr1	40105116	40107117	0.000000	0.000000
chr1	40137209	40139210	0.000000	0.000000
chr1	40156353	40158861	0.520856	0.520856
chr1	40188798	40190799	NAN	0
chr1	40203050	40205162	19.011227	19.011227
chr1	40225370	40227371	NAN	0
chr1	40236519	40238520	NAN	0
chr1	40253147	40256033	1.822994	1.822994
chr1	40312928	40315269	NAN	0
chr1	40322570	40324580	NAN	0
chr1	40346849	40350683	11.198394	11.198394
chr1	40361916	40363917	0.000000	0.000000
chr1	40367053	40369428	1.041711	1.041711
chr1	40410169	40412170	NAN	0
chr1	40419301	40421330	0.520856	0.520856
chr1	40421992	40423993	NAN	0
chr1	40428382	40430383	NAN	0
chr1	40430833	40433791	NAN	0
chr1	40504404	40507054	42.449725	42.449725
chr1	40531441	40533442	0.000000	0.000000
chr1	40533737	40536642	NAN	0
chr1	40544006	40546007	NAN	0
chr1	40547492	40549493	NAN	0
chr1	40557262	40559263	NAN	0
chr1	40562224	40564875	97.920838	97.920838
chr1	40625544	40627545	12.240105	12.240105
chr1	40642014	40644015	NAN	0
chr1	40710118	40714073	0.000000	0.000000
chr1	40722278	40725139	16.667377	16.667377
chr1	40754816	40756817	NAN	0
chr1	40769672	40772169	0.000000	0.000000
chr1	40780609	40784988	0.260428	0.260428
chr1	40809021	40811022	0.000000	0.000000
chr1	40837868	40840820	10.417110	10.417110
chr1	40861006	40863007	0.000000	0.000000
chr1	40878148	40880149	NAN	0
chr1	40914273	40916279	2.604278	2.604278
chr1	40928490	40930491	NAN	0
chr1	40941386	40943802	0.520856	0.520856
chr1	40953317	40955318	NAN	0
chr1	40972912	40975833	5.208555	5.208555
chr1	40980228	40982229	NAN	0
chr1	40982345	40984346	NAN	0
chr1	40995732	40997894	0.781283	0.781283
chr1	41005485	41007486	NAN	0
chr1	41130616	41132829	0.781283	0.781283
chr1	41152759	41154760	NAN	0
chr1	41155819	41159238	14.323527	14.323527
chr1	41173528	41175715	0.000000	0.000000
chr1	41199019	41201487	NAN	0
chr1	41203005	41205010	0.260428	0.260428
chr1	41217384	41220527	NAN	0
chr1	41221455	41224125	NAN	0
chr1	41230261	41232262	NAN	0
chr1	41232817	41234902	NAN	0
chr1	41248183	41250266	0.260428	0.260428
chr1	41269017	41271018	NAN	0
chr1	41281436	41285136	NAN	0
chr1	41327517	41330086	11.719249	11.719249
chr1	41443506	41449333	16.406949	16.406949
chr1	41452668	41454669	0.000000	0.000000
chr1	41460151	41463297	NAN	0
chr1	41464984	41469328	NAN	0
chr1	41470235	41472236	NAN	0
chr1	41486886	41490409	0.000000	0.000000
chr1	41502623	41504624	NAN	0
chr1	41511007	41513841	NAN	0
chr1	41513931	41515932	NAN	0
chr1	41535802	41537803	NAN	0
chr1	41625104	41630189	NAN	0
chr1	41706544	41709326	2.604278	2.604278
chr1	41724952	41726953	NAN	0
chr1	41826093	41828094	5.729411	5.729411
chr1	41840840	41842841	NAN	0
chr1	41932198	41934199	NAN	0
chr1	41949255	41951844	0.000000	0.000000
chr1	41999613	42001614	NAN	0
chr1	42045070	42047071	NAN	0
chr1	42166171	42168172	NAN	0
chr1	42223311	42225312	NAN	0
chr1	42334800	42336801	NAN	0
chr1	42383668	42385878	0.520856	0.520856
chr1	42501095	42503096	2.864705	2.864705
chr1	42617591	42619592	0.000000	0.000000
chr1	42629888	42631889	0.000000	0.000000
chr1	42654979	42656980	NAN	0
chr1	42671181	42673182	0.520856	0.520856
chr1	42743757	42745758	NAN	0
chr1	42780629	42782630	NAN	0
chr1	42800135	42803048	30.730476	30.730476
chr1	42803546	42805547	NAN	0
chr1	42844965	42846977	1.302139	1.302139
chr1	42900692	42902693	NAN	0
chr1	42920287	42925375	38.282881	38.282881
chr1	42927500	42930093	1.562567	1.562567
chr1	42931914	42933915	NAN	0
chr1	42946864	42948865	NAN	0
chr1	42954099	42956100	NAN	0
chr1	42961281	42963282	NAN	0
chr1	42998049	43002744	NAN	0
chr1	43006959	43008960	NAN	0
chr1	43033203	43035204	NAN	0
chr1	43045604	43047605	NAN	0
chr1	43122595	43125416	21.355076	21.355076
chr1	43129033	43131034	NAN	0
chr1	43142905	43144906	NAN	0
chr1	43146597	43149327	28.647054	28.647054
chr1	43205310	43207425	0.000000	0.000000
chr1	43212746	43215914	NAN	0
chr1	43220106	43222380	NAN	0
chr1	43227573	43229574	NAN	0
chr1	43231439	43235849	9.114972	9.114972
chr1	43237357	43239358	NAN	0
chr1	43241960	43243961	NAN	0
chr1	43253979	43255980	NAN	0
chr1	43257817	43259836	NAN	0
chr1	43281294	43284454	33.074326	33.074326
chr1	43288606	43291731	0.000000	0.000000
chr1	43294085	43296086	NAN	0
chr1	43310779	43316858	6.250266	6.250266
chr1	43396295	43398377	0.260428	0.260428
chr1	43423219	43426030	101.045971	101.045971
chr1	43455608	43457609	NAN	0
chr1	43488807	43490808	NAN	0
chr1	43609323	43611324	NAN	0
chr1	43612037	43614123	0.000000	0.000000
chr1	43616928	43618929	NAN	0
chr1	43636291	43639741	77.086617	77.086617
chr1	43649048	43651049	NAN	0
chr1	43660587	43662588	NAN	0
chr1	43679526	43681527	NAN	0
chr1	43715561	43717562	0.000000	0.000000
chr1	43727080	43729081	NAN	0
chr1	43734164	43738107	13.281816	13.281816
chr1	43750749	43752788	11.979677	11.979677
chr1	43765163	43768621	0.000000	0.000000
chr1	43771312	43775218	NAN	0
chr1	43777344	43779463	NAN	0
chr1	43782100	43785634	NAN	0
chr1	43801977	43804020	0.000000	0.000000
chr1	43823125	43827229	11.198394	11.198394
chr1	43830384	43835196	38.282881	38.282881
chr1	43849283	43851284	NAN	0
chr1	43852101	43856979	11.719249	11.719249
chr1	43884927	43886928	NAN	0
chr1	43887296	43889297	NAN	0
chr1	43894012	43896013	NAN	0
chr1	43901764	43904194	0.000000	0.000000
chr1	43909422	43911423	NAN	0
chr1	43913814	43915815	NAN	0
chr1	43916910	43921160	3.385561	3.385561
chr1	43989357	43991358	0.000000	0.000000
chr1	43992732	43994733	NAN	0
chr1	43995046	43997074	78.909612	78.909612
chr1	44002368	44004369	NAN	0
chr1	44009200	44011247	NAN	0
chr1	44046650	44048651	NAN	0
chr1	44055191	44057621	NAN	0
chr1	44062244	44065010	NAN	0
chr1	44069752	44071753	NAN	0
chr1	44077310	44079311	NAN	0
chr1	44114328	44116707	21.355076	21.355076
chr1	44117476	44119477	NAN	0
chr1	44130455	44132456	NAN	0
chr1	44154760	44156761	NAN	0
chr1	44169639	44175309	1.562567	1.562567
chr1	44180637	44182638	NAN	0
chr1	44192513	44194514	NAN	0
chr1	44200433	44202434	NAN	0
chr1	44256278	44258279	NAN	0
chr1	44363759	44365760	NAN	0
chr1	44384294	44386295	NAN	0
chr1	44397491	44401979	0.781283	0.781283
chr1	44411110	44413742	11.979677	11.979677
chr1	44417388	44419389	NAN	0
chr1	44421280	44423281	NAN	0
chr1	44430110	44433332	0.000000	0.000000
chr1	44434171	44437641	11.198394	11.198394
chr1	44438658	44442227	31.772187	31.772187
chr1	44443114	44446190	12.240105	12.240105
chr1	44449036	44451037	NAN	0
chr1	44455530	44458394	4.687700	4.687700
chr1	44459564	44461565	NAN	0
chr1	44481727	44484512	0.000000	0.000000
chr1	44496531	44498639	14.323527	14.323527
chr1	44500297	44502298	NAN	0
chr1	44507668	44510100	NAN	0
chr1	44512548	44514564	0.000000	0.000000
chr1	44515285	44517365	NAN	0
chr1	44582568	44585042	0.000000	0.000000
chr1	44618651	44620652	NAN	0
chr1	44677626	44681005	4.948127	4.948127
chr1	44682536	44685592	NAN	0
chr1	44709444	44711445	0.000000	0.000000
chr1	44713137	44715174	NAN	0
chr1	44722092	44724093	NAN	0
chr1	44784921	44786922	NAN	0
chr1	44788214	44790215	NAN	0
chr1	44798349	44800350	NAN	0
chr1	44818098	44820099	0.781283	0.781283
chr1	44820379	44822432	10.417110	10.417110
chr1	44854893	44856894	NAN	0
chr1	44869365	44871460	0.000000	0.000000
chr1	44872873	44874874	0.000000	0.000000
chr1	44876269	44878870	0.000000	0.000000
chr1	44888211	44890212	0.000000	0.000000
chr1	45009664	45011665	NAN	0
chr1	45078436	45080437	NAN	0
chr1	45090497	45092498	NAN	0
chr1	45095903	45098817	36.720314	36.720314
chr1	45102467	45104468	0.000000	0.000000
chr1	45107303	45109304	NAN	0
chr1	45112479	45114480	NAN	0
chr1	45138863	45141727	3.385561	3.385561
chr1	45154005	45156006	NAN	0
chr1	45165144	45167145	NAN	0
chr1	45187073	45190679	8965.486103	8965.486103
chr1	45196341	45198342	0.000000	0.000000
chr1	45203989	45206125	12.500533	12.500533
chr1	45210565	45212578	0.000000	0.000000
chr1	45224651	45229349	NAN	0
chr1	45239422	45244562	38.022453	38.022453
chr1	45252876	45254877	0.000000	0.000000
chr1	45264396	45270793	17.448660	17.448660
chr1	45271846	45279670	0.781283	0.781283
chr1	45285168	45287169	79.951323	79.951323
chr1	45288431	45290432	NAN	0
chr1	45308115	45310235	0.000000	0.000000
chr1	45340793	45342794	NAN	0
chr1	45378343	45380344	NAN	0
chr1	45391826	45393827	NAN	0
chr1	45396494	45398495	NAN	0
chr1	45451757	45453782	3.125133	3.125133
chr1	45470759	45475723	0.000000	0.000000
chr1	45476318	45480719	11.198394	11.198394
chr1	45499191	45501192	NAN	0
chr1	45671727	45673728	2.864705	2.864705
chr1	45697478	45699479	NAN	0
chr1	45771380	45773381	NAN	0
chr1	45791044	45793045	4.687700	4.687700
chr1	45796441	45801683	NAN	0
chr1	45803841	45807642	12.500533	12.500533
chr1	45823919	45825920	NAN	0
chr1	45922792	45924971	NAN	0
chr1	45956314	45958372	13.281816	13.281816
chr1	45963796	45967251	8.333688	8.333688
chr1	45973604	45975605	NAN	0
chr1	45987025	45990219	367.723999	367.723999
chr1	46014714	46017240	21.875932	21.875932
chr1	46031040	46035222	NAN	0
chr1	46048017	46050237	22.136360	22.136360
chr1	46073471	46076726	0.260428	0.260428
chr1	46077340	46081231	NAN	0
chr1	46081408	46083409	NAN	0
chr1	46087944	46091229	0.260428	0.260428
chr1	46094886	46097929	NAN	0
chr1	46099002	46102896	NAN	0
chr1	46120417	46123331	NAN	0
chr1	46125560	46127561	2.083422	2.083422
chr1	46151385	46155285	43.491436	43.491436
chr1	46162246	46165227	NAN	0
chr1	46179423	46181424	NAN	0
chr1	46215820	46217822	2.083422	2.083422
chr1	46251158	46253159	NAN	0
chr1	46267784	46269785	8.854544	8.854544
chr1	46377759	46379760	0.000000	0.000000
chr1	46423557	46425558	NAN	0
chr1	46466982	46468983	NAN	0
chr1	46486136	46489082	NAN	0
chr1	46493336	46495337	NAN	0
chr1	46498039	46500040	NAN	0
chr1	46510989	46512990	0.000000	0.000000
chr1	46522605	46524606	NAN	0
chr1	46597787	46600703	61.460952	61.460952
chr1	46639244	46641438	0.000000	0.000000
chr1	46641649	46643660	0.000000	0.000000
chr1	46647604	46651039	0.520856	0.520856
chr1	46654738	46661823	0.000000	0.000000
chr1	46662646	46665615	16.406949	16.406949
chr1	46667505	46669506	0.000000	0.000000
chr1	46685462	46687477	NAN	0
chr1	46711859	46714684	12.500533	12.500533
chr1	46724135	46727510	NAN	0
chr1	46736637	46738677	NAN	0
chr1	46746332	46748333	NAN	0
chr1	46765061	46770780	287.251820	287.251820
chr1	46774092	46776093	NAN	0
chr1	46804348	46810184	7.812833	7.812833
chr1	46858436	46860543	14.844382	14.844382
chr1	46869894	46872210	NAN	0
chr1	46874223	46876224	NAN	0
chr1	46897998	46899999	NAN	0
chr1	46900104	46902317	NAN	0
chr1	46914875	46916876	NAN	0
chr1	46919994	46921995	NAN	0
chr1	46971167	46973169	0.000000	0.000000
chr1	47002867	47004868	NAN	0
chr1	47014904	47018699	0.000000	0.000000
chr1	47028206	47030207	NAN	0
chr1	47030234	47032598	NAN	0
chr1	47033608	47035634	NAN	0
chr1	47037471	47039472	NAN	0
chr1	47050731	47053441	NAN	0
chr1	47059377	47062231	NAN	0
chr1	47069385	47071466	15.625666	15.625666
chr1	47080304	47084063	2.604278	2.604278
chr1	47110427	47112428	NAN	0
chr1	47123898	47125899	NAN	0
chr1	47130543	47135626	9.114972	9.114972
chr1	47135944	47138050	0.000000	0.000000
chr1	47138207	47141039	0.000000	0.000000
chr1	47149735	47151736	NAN	0
chr1	47152100	47154101	NAN	0
chr1	47154807	47156863	NAN	0
chr1	47161767	47163768	NAN	0
chr1	47184235	47186324	21.355076	21.355076
chr1	47222009	47224050	NAN	0
chr1	47263169	47265254	2.864705	2.864705
chr1	47270978	47272979	NAN	0
chr1	47275244	47277275	NAN	0
chr1	47279245	47283220	NAN	0
chr1	47365608	47367609	0.260428	0.260428
chr1	47399417	47401418	NAN	0
chr1	47406596	47408656	0.000000	0.000000
chr1	47425535	47427536	NAN	0
chr1	47487739	47489740	0.000000	0.000000
chr1	47500279	47502280	0.000000	0.000000
chr1	47531659	47533660	0.000000	0.000000
chr1	47579610	47581611	NAN	0
chr1	47601606	47603627	0.000000	0.000000
chr1	47643421	47646443	NAN	0
chr1	47650515	47652516	0.000000	0.000000
chr1	47655178	47658216	0.000000	0.000000
chr1	47689247	47691969	0.000000	0.000000
chr1	47694624	47699392	0.000000	0.000000
chr1	47746228	47748229	NAN	0
[truncated: 68,070 more rows]
